# Supplementary material for: Phospholipids of APOE lipoproteins activate microglia in an isoform-specific manner in preclinical models of Alzheimer’s disease
Source: Nat Commun. 2021 Jun 7;12:3416. doi: 10.1038/s41467-021-23762-0 (PMC8184801; doi:10.1038/s41467-021-23762-0)
Supplement: Supplementary file 4 — Supplementary Data 1 [file 41467_2021_23762_MOESM4_ESM.xlsx]

## Sheet: Sheet1
UP in AbE3 vs AbE4		SYMBOL	logCPM_Ab.M-AbE3.M	logFC_AbE3.M-AbE4.M	FDR_AbE3.M-AbE4.M		UP in AbE4 vs AbE3		SYMBOL	logCPM_Ab.M-AbE3.M	logFC_AbE3.M-AbE4.M	FDR_AbE3.M-AbE4.M
		Fam110a	6.09041	0.735895	0.00418607				Maats1	0.84656	-1.73295	0.0499825
		Bin1	10.0805	0.630069	0.00429202				1810041L15Rik	0.496351	-0.943557	0.0499825
		Gna15	7.84874	0.618212	0.00429202				Slc17a7	1.69005	-1.10168	0.0499732
		Sash3	7.53903	0.442775	0.00429202				Mid2	0.757185	-1.08007	0.0499732
		Susd3	7.53346	0.869655	0.00429202				Rasgrp2	3.03959	-0.813983	0.0499732
		Tifab	8.04054	0.576331	0.00429202				Fam213a	5.23752	-0.917842	0.0499064
		Tmem119	11.3915	0.869763	0.00429202				Nxn	3.75002	-1.18383	0.0498812
		Cmtm7	7.33295	0.560128	0.00429202				Prlr	4.90227	-2.05201	0.049715
		Evl	7.39715	0.591105	0.00429202				Mapk15	0.45263	-2.12732	0.0496479
		Hps4	8.03382	0.623266	0.00429202				Cep126	0.461543	-1.84296	0.0496479
		Alg9	5.55338	0.448758	0.00432168				Limd1	5.65178	-0.268413	0.0496479
		Slc29a1	7.40059	0.526509	0.00508133				P2ry1	0.699128	-1.20995	0.0496319
		Il21r	7.87107	0.447996	0.00543705				St3gal1	5.13145	-0.665955	0.0496316
		Arhgap25	7.38642	0.401163	0.00543705				Col18a1	3.88803	-1.19965	0.0496219
		Papss1	5.81928	0.426643	0.00543705				Reck	3.09874	-0.798425	0.0496219
		Tada3	5.3882	0.412588	0.00543705				Fgd6	3.3096	-0.528485	0.0496219
		Renbp	6.7848	0.477552	0.00679844				Cnst	4.83331	-0.449272	0.0496219
		Arhgap22	5.2734	0.864919	0.00679844				Pir	1.63182	-1.26847	0.0495792
		Twf2	7.99301	0.482013	0.00679844				Palm	4.34038	-0.854428	0.0494392
		Ebi3	4.68554	0.526047	0.00679844				Dsp	1.55466	-1.96559	0.0493531
		Camk1	8.43121	0.488452	0.00682562				Tmem184c	4.69348	-0.313479	0.0493076
		Cmtm3	7.18333	0.425801	0.00723701				Tie1	4.46337	-0.883628	0.0493031
		Asap3	6.55822	0.529149	0.00723701				Mmrn2	3.4286	-0.880541	0.0491629
		Mfsd11	6.81633	0.399501	0.00723701				Selp	0.883542	-1.48523	0.0491601
		Trpc4ap	8.15705	0.339272	0.00723701				Plxna2	2.49348	-1.19014	0.0491601
		Tmem173	8.74863	0.550972	0.00771773				Bcan	6.04384	-0.878746	0.0490618
		Klk8	5.43045	0.798115	0.00771773				Rbms3	-0.0158451	-1.33946	0.0490509
		Rhoh	7.07964	0.552708	0.00779017				Rnf144a	2.15963	-0.908172	0.0488402
		Rgs10	8.86661	0.684581	0.00781841				Aifm3	4.07341	-1.54759	0.0486229
		2810006K23Rik	4.18633	0.563538	0.00781841				Fhad1	3.6836	-0.937387	0.0485728
		Rabep2	5.3953	0.498997	0.00789325				Ogn	1.9748	-1.53429	0.0485348
		Gpr183	7.56199	0.48589	0.00789849				Vat1l	4.45301	-2.00093	0.0485089
		P4ha1	8.18131	0.732543	0.00789849				Nr2f1	1.87323	-0.993831	0.0485089
		Ints3	6.87305	0.441154	0.00789849				Prdm5	1.54849	-0.664355	0.0485089
		Pex6	6.67437	0.371396	0.00789849				Efhc1	1.40124	-1.1708	0.0483191
		St6galnac4	7.55583	0.437664	0.00789849				Prrt4	0.699688	-1.55575	0.0480898
		Txnrd2	5.47832	0.337919	0.00789849				Sbspon	-0.130014	-1.5203	0.0480898
		Trem2	10.1138	0.713899	0.00800305				Adgrg3	1.37361	-1.43825	0.0480898
		Fam167b	4.6589	0.779599	0.00800305				Intu	3.03796	-0.649571	0.0480898
		Rilpl1	6.22125	0.514105	0.00800305				Serpinb6b	2.02998	-0.816441	0.0479134
		Slc35c2	7.50877	0.439633	0.00800305				Cfap69	1.86041	-2.05219	0.0478921
		Syngr1	7.48716	0.591228	0.00813132				Cth	0.350928	-1.39846	0.0478921
		Fscn1	9.15303	0.700597	0.00813132				Sema3f	2.45679	-1.2259	0.0478921
		Plekho1	8.83315	0.42066	0.00813132				Ipcef1	4.21985	-0.434444	0.0478921
		Grap	6.97369	0.551923	0.00813132				Ramp2	3.91612	-0.977198	0.0478193
		Cant1	7.10477	0.370301	0.00813132				Plxnd1	5.3518	-0.969383	0.0477555
		Pomt1	5.55246	0.423744	0.00813132				Fabp3	0.296184	-1.28541	0.0477173
		Tbxas1	8.19095	0.53328	0.00834403				Pqlc1	4.69951	-0.449654	0.0476521
		Pigu	5.94673	0.413083	0.00855736				Slco1c1	6.23817	-1.17837	0.0475781
		Zdhhc14	4.98451	0.549176	0.00860418				Dennd3	3.33918	-0.909962	0.0475781
		Selplg	10.3999	0.689042	0.00867149				Zfp185	2.35753	-2.16623	0.0475577
		Fam212a	6.03141	0.727938	0.00867149				Syn2	1.21577	-0.961222	0.0475373
		Gmpr2	6.62787	0.369051	0.00867149				Dcaf12l1	2.38113	-1.9712	0.0474386
		Rab35	7.22478	0.36846	0.00867149				Crispld1	-0.0356845	-1.1778	0.0474386
		Rasal3	8.48478	0.567283	0.00888847				P2rx6	0.839968	-1.09481	0.0474386
		Cd9	9.22135	0.691987	0.00900964				Eno2	3.19906	-1.0878	0.0474386
		Edem2	7.79188	0.466177	0.00900964				Evc2	0.820521	-1.01517	0.0474386
		Lag3	9.14939	0.823789	0.00900964				Gm20186	0.445938	-0.978302	0.0474386
		Lyn	9.13969	0.344637	0.00900964				Nat8f4	2.21791	-0.817405	0.0474386
		Mlec	9.13076	0.4101	0.00900964				Aldh1l1	4.11428	-0.794325	0.0474386
		Sipa1	9.19097	0.485667	0.00900964				Smtn	3.44002	-0.633307	0.0474386
		Unc93b1	10.4245	0.4799	0.00900964				St3gal4	5.08304	-0.372369	0.0474386
		Was	7.18305	0.379982	0.00900964				Rarg	3.92281	-0.593306	0.0474253
		1810011H11Rik	6.27127	0.527011	0.00900964				Lysmd2	1.29398	-0.869395	0.0470845
		Akr1b10	6.26881	0.45107	0.00900964				Dcbld1	0.244539	-0.902221	0.0469657
		Bbs9	5.31144	0.604992	0.00900964				Hsd11b1	2.32223	-0.848608	0.0469417
		Ccdc22	6.07831	0.399518	0.00900964				Fam92a	3.32536	-0.45539	0.0469367
		Dtx4	8.31359	0.446611	0.00900964				Pik3ip1	3.75407	-1.05374	0.0469033
		Sema4c	7.37586	0.398413	0.00900964				Matn2	2.82511	-1.80908	0.0468802
		Zfp213	4.42119	0.438935	0.00900964				Bmpr1b	1.74364	-1.26047	0.0464352
		Vps72	5.57685	0.435812	0.00900964				Gnb4	1.62439	-0.731365	0.0463896
		2610528A11Rik	3.16038	0.758494	0.00914567				Maob	3.74869	-1.60708	0.0463627
		Daglb	8.2238	0.389248	0.00914567				Camsap3	1.5272	-1.81686	0.046351
		Tpst2	7.72551	0.53964	0.00939955				She	2.58965	-0.929384	0.0462366
		Hdac10	5.67426	0.379018	0.00939955				Saxo2	0.0282964	-1.24389	0.0461476
		Adprhl2	5.41047	0.383059	0.00985982				Igfn1	1.63717	-2.09426	0.045966
		Gal3st4	7.69891	0.623455	0.00987693				Mdm1	3.58204	-0.468853	0.0458206
		Rab3il1	9.22558	0.412908	0.0099579				Ucp3	-0.00416076	-1.28197	0.0456992
		Pld4	9.95913	0.542994	0.0100305				Cacna2d2	1.4062	-1.64469	0.0456848
		Hexa	9.70438	0.572977	0.0100946				Plscr2	1.11684	-1.4215	0.0456848
		Sgce	6.30598	0.600272	0.0101059				Cep19	3.01023	-0.483391	0.0456641
		0610040J01Rik	7.0991	0.546296	0.0101428				Pax6	0.499048	-1.32407	0.0456488
		Zfyve19	6.25569	0.311612	0.0102487				Adgrl4	4.47865	-1.02038	0.0455896
		Itm2c	9.63875	0.430595	0.0104022				Jph1	0.524984	-1.55857	0.0455206
		Galnt10	6.96161	0.605407	0.0104022				Cachd1	2.7492	-1.47537	0.0455206
		Mib2	7.30957	0.588214	0.0104022				Wipf3	2.22265	-1.80031	0.0455166
		Mtmr14	5.30465	0.431141	0.0111629				Fam20a	2.40297	-0.845436	0.0455071
		Junb	10.4735	0.498787	0.0111658				Acacb	3.15784	-1.48838	0.0454856
		Abhd12	10.4116	0.501441	0.0111982				Ptgis	1.70514	-1.34362	0.0454718
		Ccl4	8.60781	0.827721	0.011243				Fam65a	5.395	-0.245802	0.0454718
		Lyl1	7.7452	0.638675	0.011243				Tnxb	0.186328	-1.4002	0.0453911
		Fbxw4	6.4972	0.408013	0.011243				Ednra	0.98948	-1.16165	0.0453911
		Mlph	6.36309	0.82909	0.011243				Atp7a	5.88088	-0.495158	0.0453591
		Pepd	6.75296	0.435079	0.011243				Syt12	0.552152	-1.33625	0.0453113
		Ppp6r1	8.69479	0.333929	0.011243				Arhgef37	0.54265	-1.57426	0.0452089
		Cryba4	5.40908	0.844277	0.0113742				Maoa	4.41153	-0.508591	0.0450884
		Lrrc3	8.14678	0.5506	0.0113742				Slc38a11	0.194297	-1.15816	0.0449448
		Slc46a1	6.92881	0.578158	0.0113742				Ccbe1	0.678055	-2.05593	0.044921
		9030624J02Rik	6.84293	0.316737	0.0113742				Slc7a10	4.60928	-1.25223	0.044921
		Htra2	6.23374	0.362261	0.0113742				Arxes2	1.09416	-1.07031	0.044921
		Nat9	5.08443	0.417473	0.0113742				Rgs4	3.23691	-0.854352	0.044921
		Stard3	7.53121	0.438458	0.0113742				Sdpr	3.38952	-1.04346	0.0448918
		Tmem206	6.64497	0.600244	0.0113742				Megf10	2.15168	-0.943634	0.0448918
		Scn1b	6.04903	0.453321	0.0113742				Hmgn3	2.95164	-0.77539	0.0448918
		Cib2	3.66504	0.630253	0.0114084				Erich2	-0.301379	-1.9216	0.0448079
		Slc7a7	6.96814	0.499634	0.0114519				Nos3	4.29803	-0.937646	0.0448079
		Acads	6.83437	0.553899	0.0115335				Filip1	0.628278	-1.22582	0.0447899
		Klhl25	6.27953	0.446556	0.0115335				Mtmr11	1.76238	-0.711388	0.0447479
		Spns1	6.91435	0.337159	0.0115335				Mier1	5.9682	-0.32332	0.0447468
		Vps37b	6.58426	0.319144	0.0116535				Slc35f1	0.81238	-1.61076	0.0447318
		Lgmn	12.3007	0.446701	0.0116645				Tmtc1	3.16096	-1.6315	0.0446455
		2310040G24Rik	2.65222	0.765036	0.0116645				Tmem252	2.04896	-1.23883	0.0446455
		Slc27a4	6.33875	0.385923	0.0116645				Igf2r	4.15337	-0.777976	0.0446455
		Chtf8	6.94755	0.366904	0.0116645				Marveld1	4.07685	-0.468543	0.0446455
		Hvcn1	7.5774	0.61445	0.0117844				Ptk2	3.5443	-0.330119	0.0446455
		Csk	7.67572	0.345347	0.0117844				Acadsb	5.65477	-0.25775	0.0446455
		Pmepa1	8.43783	0.528195	0.0117844				Baz2b	5.27202	-0.503635	0.0445955
		Scamp5	7.98207	0.566243	0.0117844				Acot1	2.06702	-0.838807	0.0445943
		Fcrls	11.9294	0.612261	0.0119948				Arhgap44	1.18791	-1.41411	0.044584
		Sh3glb2	6.098	0.383789	0.0122348				Aoc3	1.0642	-1.04733	0.0445002
		Exoc7	6.0919	0.320895	0.0124476				Katnbl1	4.00246	-0.328186	0.0445002
		Galnt12	5.89731	0.429336	0.0127886				Sik1	5.42647	-0.804233	0.0443741
		Scamp2	9.07729	0.455102	0.0128824				Pdha1	5.78342	-0.243834	0.0442939
		Prpsap2	6.29545	0.537472	0.0128824				Sh3d19	3.6514	-1.58935	0.0442635
		Dhx34	6.02491	0.378319	0.0129076				Ccdc96	0.00981041	-1.01219	0.0442586
		Lemd2	6.80035	0.348348	0.0129076				Fam184a	1.10937	-1.29877	0.0442086
		Micu1	5.89624	0.312789	0.0129076				Eno4	1.35841	-1.22581	0.0442086
		Gmpr	5.68057	0.519542	0.0132219				Cyp39a1	0.403766	-1.01872	0.0442086
		Lpxn	6.83819	0.48217	0.0132913				Rasip1	3.06838	-1.00777	0.0442086
		Gid8	5.63843	0.305719	0.0133052				Cxadr	1.59147	-1.5486	0.0441983
		Slc38a7	6.53275	0.309489	0.0134674				Ehd2	3.42357	-0.904198	0.0439904
		Tram1	7.78052	0.301069	0.0134674				Tlcd1	2.48246	-0.782825	0.0439137
		Adck5	5.00612	0.459847	0.0136945				Hey2	1.22508	-1.65724	0.0438349
		Leprotl1	6.38161	0.262018	0.0136945				F5	5.46306	-2.11819	0.0437846
		Cd300a	6.77619	0.547168	0.0136945				Ncoa1	4.76146	-0.364435	0.0437846
		Olfml3	11.244	0.759507	0.0136945				Ttc16	-0.196649	-1.70815	0.0437646
		Ralb	6.6402	0.415666	0.0136945				Dcn	2.24172	-1.0557	0.0437646
		Gm5134	0.64059	1.14889	0.0136945				Dbn1	2.74972	-1.00823	0.0437646
		Gna12	6.99335	0.647688	0.0136945				Msrb3	2.35684	-1.07869	0.0437556
		Plxna4os1	3.89513	0.614991	0.0136945				Cyp4f14	1.24426	-1.06297	0.0436759
		Dapk3	5.36166	0.503159	0.0136945				Kdm7a	6.17535	-0.631573	0.0436759
		Fnta	5.96002	0.348285	0.0136945				Cdc42ep4	5.65273	-0.267538	0.0436733
		Plxdc2	9.02042	0.696775	0.0137555				Tiparp	5.27497	-0.495633	0.0435412
		Fbxl19	5.82726	0.521189	0.0137555				Wdr17	0.0431715	-1.80292	0.0434692
		Plxdc1	6.64303	0.701023	0.0137555				Spag16	0.00996982	-1.99832	0.0434315
		Rin2	8.17322	0.455569	0.0137555				Gli2	0.402773	-1.31503	0.0432503
		Snx17	8.23355	0.404765	0.0137555				Ttc23	1.80183	-0.760629	0.0432138
		Mfng	7.16904	0.584029	0.0137767				Atp10d	4.37027	-0.429501	0.0431964
		Zfp385a	7.58728	0.397187	0.0139676				Tanc1	2.60974	-0.706205	0.0430416
		Gp9	4.42241	0.861379	0.0140046				Efs	3.03788	-1.57673	0.0428102
		U2af2	7.91253	0.25986	0.0140046				Tubb3	0.920279	-1.4871	0.0428102
		Serpine2	8.01074	0.723208	0.0140878				Nyap1	0.908983	-1.11888	0.0428102
		Slc25a45	7.45061	0.436695	0.0140878				Ahi1	2.92035	-0.418798	0.0428102
		Hk3	7.85249	0.370231	0.0140878				Npdc1	3.51436	-1.10634	0.0427934
		Eefsec	5.19913	0.408612	0.0141159				Rab39b	0.480929	-1.21146	0.042523
		Ecscr	7.23593	0.73031	0.0142133				Per2	3.158	-1.14163	0.042523
		Plod3	8.44342	0.419046	0.0142872				Pygm	3.98902	-0.898911	0.0424557
		Dolpp1	5.65345	0.288956	0.0143981				Shroom3	1.11833	-1.67069	0.0424527
		Lrwd1	5.77248	0.421039	0.0143981				Vwa1	4.59071	-1.06499	0.0424232
		Cd81	10.262	0.423223	0.0144265				Kif21a	2.04923	-1.04697	0.0424232
		Dcaf4	4.39983	0.386534	0.0144265				Sqle	4.16059	-0.462174	0.0424232
		Spcs2	7.73553	0.404297	0.0144265				Kifc3	5.16978	-0.375211	0.0424232
		Adck2	5.42019	0.337667	0.014499				A2m	4.83699	-2.47566	0.0423451
		Laptm5	11.7872	0.373026	0.0146134				Sik3	5.34121	-0.275625	0.0422197
		Csnk1e	7.86795	0.488075	0.0147342				Lrrc48	1.58091	-1.82187	0.0422058
		Srsf9	7.26139	0.272817	0.0147342				Mro	0.590168	-1.1955	0.0422058
		St3gal5	7.11369	0.420906	0.01493				Tcf7l1	0.783245	-0.994838	0.0422058
		Sparc	10.1975	0.640267	0.0149429				Foxf2	2.25045	-0.916307	0.0422058
		Adgre1	9.10544	0.389433	0.0149429				Vps13a	3.9976	-0.55996	0.0422058
		Ptp4a3	7.31739	0.456423	0.0150243				Hipk3	6.19134	-0.390774	0.0422058
		Cd79b	4.57191	0.562873	0.0150243				Akap12	3.20705	-0.912277	0.0421857
		Dusp7	7.02402	0.538007	0.0150243				Spry2	2.98287	-0.682944	0.0420681
		Rad9a	5.39414	0.328692	0.0150243				Obsl1	1.42116	-1.75238	0.0420638
		Smyd5	5.97476	0.369544	0.0150243				Prg4	1.38178	-1.34165	0.041955
		Zfp787	5.35675	0.399111	0.0150243				Pglyrp1	4.07921	-1.46954	0.0419167
		Limd2	8.34968	0.410049	0.0151899				Zic3	1.26695	-1.2862	0.0419167
		Pigv	4.98498	0.378525	0.0151899				Tmem136	0.894498	-1.69982	0.0419164
		Tnni2	3.28285	0.7143	0.0151899				Amigo2	1.91625	-1.29239	0.041825
		Chst7	6.15192	0.505095	0.0152447				Syde1	2.73503	-0.92338	0.0417406
		Mzt2	5.56087	0.486313	0.0152447				Luc7l2	7.33383	-0.444697	0.0416975
		Hexb	12.9697	0.51193	0.0152447				Pcdh19	0.326965	-1.35711	0.0416091
		Ppp1r18	8.56531	0.271223	0.0152447				Iglon5	0.424028	-1.11481	0.0416091
		Smox	7.68501	0.277568	0.0152447				Kif26a	2.52782	-0.875986	0.0416091
		Entpd1	8.81981	0.692058	0.0155568				Fam107a	5.11445	-0.855344	0.0416091
		Aamp	7.87528	0.268874	0.0156897				Ccnj	3.02354	-0.378392	0.0416091
		Anxa3	8.90097	0.324755	0.0162576				Atp6v1a	6.97904	-0.279306	0.0416091
		St3gal2	6.59074	0.498264	0.0162576				Polk	3.85444	-0.505299	0.0415826
		Pdlim4	6.34376	0.429044	0.0163072				Ranbp2	6.91541	-0.466318	0.0414534
		Anapc2	7.28802	0.298048	0.0163072				Ccdc103	-0.196825	-1.9373	0.0413702
		Tgfb1	8.21241	0.338504	0.0163811				Etnppl	1.65891	-1.19817	0.0413702
		0610037L13Rik	5.5856	0.310848	0.0163811				Vwa8	5.3577	-0.23856	0.0413702
		D6Wsu163e	5.50249	0.367704	0.0165492				Chd5	0.721843	-1.06359	0.0413441
		Pex14	5.7507	0.383106	0.0165492				Usp54	4.28907	-0.526774	0.0412975
		Tbc1d16	7.70054	0.458798	0.0165492				Rasl12	1.37563	-0.874181	0.0410538
		Creg1	8.14364	0.436745	0.0165509				Irak1bp1	1.28328	-0.945529	0.0409838
		Abi3	9.0946	0.442677	0.0165509				Gjb6	3.98012	-1.06076	0.0409573
		Oma1	5.50354	0.341021	0.0166391				Pkib	4.57402	-0.407128	0.0407922
		Slco2b1	10.5769	0.533999	0.016769				Acnat1	-0.0868567	-2.24289	0.0407748
		Lcmt2	3.97541	0.401929	0.016769				Ackr1	2.48612	-2.08782	0.0407456
		Nradd	3.78101	0.578177	0.016769				Flnc	0.53608	-1.15915	0.0405757
		Ctsd	13.4517	0.744716	0.0169307				Fads2	4.09095	-1.02744	0.0405549
		Sh2b2	6.70842	0.461741	0.0169307				Ebf4	0.072288	-0.967836	0.0405549
		Rps6ka1	9.40758	0.380198	0.0171376				Slitrk2	1.42912	-1.38447	0.0405041
		2610203C22Rik	3.76329	0.620464	0.017204				Wfikkn2	2.68333	-2.49307	0.040421
		Hmox2	6.41218	0.394058	0.017204				Nck2	1.31178	-0.841543	0.0403978
		Prcp	7.33448	0.281295	0.017204				Cntln	3.51216	-0.43098	0.0400385
		Rnase10	0.924561	1.04546	0.017204				Cthrc1	0.420419	-1.28786	0.039922
		Rrp36	4.97996	0.299131	0.017204				Snap25	2.88179	-1.17782	0.039922
		Arvcf	6.29906	0.533387	0.017773				Cutal	0.715311	-1.74074	0.0398834
		Fam3a	6.35702	0.409697	0.0178888				Rasl11b	1.43819	-1.06518	0.0395989
		H2-Oa	4.39533	0.563274	0.0179567				Adamtsl4	4.59752	-2.0604	0.0395515
		Arhgap4	8.3419	0.33605	0.0181398				Pm20d1	0.236546	-1.83856	0.0395515
		Slc35b2	7.343	0.352816	0.0181398				Bmp7	1.87659	-1.52309	0.0395515
		Prkab1	6.92265	0.46864	0.0182212				Synpo2	0.479799	-1.51631	0.0395515
		Ttc7	7.35383	0.286824	0.0182969				Zic1	2.10508	-1.44674	0.0395515
		Stt3a	7.84452	0.309351	0.0183567				Drp2	0.611471	-1.29078	0.0395515
		Rnf121	4.98015	0.370899	0.0183567				Luzp2	4.47596	-1.03854	0.0395515
		Slc25a11	7.09584	0.322181	0.0183978				Tmem82	-0.16671	-0.9051	0.0395515
		Msrb2	5.55652	0.355172	0.0184678				Elmo3	2.57365	-0.769759	0.0395515
		Lpcat2	9.67927	0.516798	0.0184693				Pi4k2b	2.35517	-0.664845	0.0395515
		Cd14	9.43439	0.466421	0.0185004				Slc6a17	2.97803	-1.47907	0.0395172
		Hs1bp3	5.97106	0.364025	0.0185004				Pkia	1.75069	-0.956702	0.0395172
		Usp21	6.7271	0.311405	0.0186746				Usp46	4.08347	-0.390906	0.0395172
		Wdr81	7.82056	0.394452	0.0186746				Ispd	0.468135	-0.99663	0.0394488
		Homer3	4.25636	0.303861	0.0186746				Mtfr1	4.12111	-0.329658	0.0394197
		Srp68	6.81418	0.300499	0.0186769				Meis2	0.773969	-1.05318	0.0393753
		Trpv2	6.39649	0.310209	0.0187413				Wfs1	4.19393	-0.38123	0.0393459
		Tmem50b	6.77873	0.379243	0.0188543				Cep162	3.56269	-0.476898	0.0393223
		Crybb1	7.60693	0.765549	0.0188832				Epdr1	2.57968	-1.00752	0.0393094
		Tnfrsf21	7.4604	0.361447	0.0188832				Kank4	1.23385	-1.17199	0.039164
		Aif1	8.45584	0.496161	0.0189194				Slc41a1	5.28283	-0.359742	0.0391139
		Cst3	12.2702	0.763444	0.0189194				Fbxl22	0.140092	-1.04212	0.0389551
		Irf8	8.56655	0.447975	0.0189194				Kctd15	0.714843	-1.00148	0.0389084
		Mcat	5.01744	0.33448	0.0189194				Sorl1	5.4305	-0.712266	0.0389084
		Zfp710	8.11797	0.463438	0.0191409				Slc38a5	2.75878	-1.13254	0.0389074
		Recql5	5.32458	0.296664	0.0191694				Cab39l	6.25931	-0.954896	0.0389074
		Cnpy3	7.77859	0.40431	0.0194269				Nedd9	3.59719	-0.917062	0.0389074
		Commd7	6.1205	0.285862	0.0194362				Meg3	1.99204	-1.32501	0.0388958
		Osgep	5.70767	0.323745	0.0194362				Snap91	2.51322	-1.84431	0.0387895
		Rgs2	8.84312	0.407133	0.0194636				Mpped1	-0.0105107	-1.21948	0.0387817
		Trim8	7.531	0.279186	0.0194636				Ism1	0.296803	-1.59922	0.0387372
		Map1s	6.63552	0.431378	0.0194636				Erg	2.06307	-1.08798	0.0387372
		Rnf135	5.31965	0.334179	0.0194636				Igfbp7	5.24793	-1.14802	0.0386666
		Mapk3	8.02697	0.305967	0.0194636				Odf2	6.05393	-0.222193	0.0385834
		Nacc1	7.02456	0.248933	0.0194767				Adgrg6	1.12271	-1.15395	0.0385361
		Cd300c2	8.06113	0.453525	0.019506				Gk	4.00665	-0.498602	0.0385361
		Wbscr22	5.5472	0.303513	0.0195442				Fzd4	3.57168	-0.702479	0.0385071
		Dhrs3	7.43972	0.460263	0.0195709				Foxj1	3.33179	-1.88313	0.0382533
		Zbed3	4.16454	0.352936	0.0195709				Uri1	5.07283	-0.228503	0.0382533
		Smap2	8.97325	0.463342	0.0197234				Mboat2	2.0291	-0.993604	0.0381966
		Nup88	6.59053	0.271711	0.0199246				Usp32	5.3441	-0.438622	0.0380991
		Cd37	8.30077	0.457369	0.0200103				Ak3	5.69587	-0.335392	0.0380991
		Chn2	5.72758	0.495233	0.0200207				Rbfox2	3.22996	-0.466742	0.0380351
		Casp9	5.44385	0.259061	0.0201027				Ndrg2	6.7933	-0.779112	0.0379274
		Ppfia4	8.50118	0.395947	0.0201699				Ubp1	6.87952	-0.322254	0.0379274
		Limk1	6.46545	0.337992	0.0201699				Trps1	3.89116	-0.896718	0.0378634
		Saraf	8.59447	0.352168	0.0201699				Fbln5	2.74484	-1.16227	0.0377174
		Lpcat3	7.20936	0.420217	0.0203012				Cbs	3.28933	-0.828162	0.0377174
		Mtg2	4.62966	0.431716	0.0203012				Kirrel	1.37216	-1.34901	0.0376363
		Rbm22	6.1206	0.269524	0.0203012				Erbb2	1.4164	-1.27086	0.0376363
		Nrros	8.24027	0.30525	0.0203795				Armc2	0.911211	-1.52271	0.0375846
		Det1	3.91025	0.414942	0.0204621				Sgms1	5.51912	-0.506073	0.0375846
		BC037034	8.60528	0.42404	0.0207161				Cndp1	0.55779	-2.36642	0.037571
		Cxxc5	7.23785	0.421821	0.0207161				Dnah9	1.33497	-2.16472	0.037571
		Rab40c	5.70294	0.2798	0.0207161				Esrrb	0.468055	-1.91675	0.037571
		Serpinf1	6.01228	0.637906	0.0208163				Tspyl4	3.12376	-0.970507	0.037571
		Il1a	7.65585	0.543698	0.0208163				Plekhg1	2.03307	-0.950339	0.037571
		Calm2	8.57227	0.303181	0.0210549				Lrrc8b	1.4334	-0.930853	0.037571
		Dguok	4.79942	0.412737	0.0212825				Bvht	0.721908	-1.37272	0.037566
		Ifitm10	3.40531	0.815601	0.0218083				Ngef	3.05763	-0.976138	0.0374903
		Man1c1	7.96362	0.451388	0.0218645				Cd55	2.55657	-1.26806	0.0374285
		Galnt2	6.89364	0.279484	0.0218645				Tc2n	-0.175083	-1.96715	0.0374048
		Plau	7.16817	0.356696	0.0218645				Apcdd1	4.00572	-1.22665	0.0374048
		Rnf166	5.98907	0.323534	0.0219901				Fbln1	2.73614	-1.54877	0.0373476
		Tmem179b	5.6494	0.329427	0.0220199				Pbx1	3.996	-0.64777	0.0373476
		Golm1	9.8071	0.449136	0.0220531				Crocc	4.54656	-0.404455	0.0372419
		Syngr2	8.70591	0.407514	0.0220531				Thbs3	1.24561	-0.877166	0.037188
		Tfe3	7.7265	0.256838	0.0221136				Ubxn11	3.09475	-1.09331	0.0371184
		Gng10	8.30706	0.391495	0.0221792				Smpdl3a	5.69775	-0.784825	0.0371106
		Npepl1	7.22914	0.277178	0.0222407				Atp13a5	2.68607	-1.16922	0.0371077
		Ubald1	5.80003	0.359642	0.0222407				Sh3bgrl	6.54215	-0.573548	0.0369638
		Adgrg1	9.67384	0.650862	0.0223663				Nnat	3.34331	-1.0726	0.0368837
		Rtfdc1	7.11074	0.261684	0.0223663				Ttyh1	6.03392	-0.808154	0.0368837
		Snx6	7.17335	0.283869	0.0224203				Mdga2	0.296536	-1.22379	0.03688
		Nudt9	6.18298	0.344768	0.0224203				Shisa4	3.04579	-0.704346	0.03688
		Tbccd1	4.79893	0.400986	0.0225448				Hhatl	1.16889	-0.774378	0.0367291
		Actg1	4.79256	0.323756	0.0225448				Snhg18	0.315541	-1.48369	0.0365934
		Herpud1	7.9705	0.492723	0.0226468				Ndrg4	2.88066	-0.889713	0.0364231
		Grk2	9.03508	0.252516	0.0227707				Kctd17	2.66798	-0.753432	0.0364231
		Rexo4	6.11229	0.324289	0.0227707				Iqgap1	6.9662	-0.717436	0.0364231
		Mdfi	4.41072	0.635568	0.0228102				Zcchc18	2.44748	-1.39702	0.0364142
		Sgsm3	5.40928	0.398391	0.0228102				Epb41l1	3.68789	-0.522528	0.0364142
		Tmco6	4.43814	0.485777	0.0228102				Atp2a3	4.81137	-0.578257	0.0363872
		Supt3	4.29173	0.48529	0.0228237				Wdr35	3.79332	-0.699901	0.0363835
		Tmem101	4.63093	0.365405	0.0228609				Frem1	2.50931	-2.26887	0.0363684
		Dcakd	5.707	0.264118	0.0231593				Wwc1	3.71222	-1.51648	0.0363684
		Zc3hc1	4.65476	0.433189	0.0234095				Aqp4	4.47119	-0.936945	0.03632
		Rnaset2b	5.84657	0.454319	0.0234662				Setd7	5.0968	-0.459667	0.0362919
		Pced1a	4.99749	0.29653	0.0234662				Cetn4	1.76501	-1.01026	0.0359391
		Cdc26	4.34199	0.284601	0.0234662				Dnah11	0.625732	-2.24148	0.0355535
		St3gal3	5.2876	0.3456	0.0234948				Shank2	0.543011	-2.00737	0.0355224
		Chst12	6.24199	0.427218	0.0239172				Pnpla3	0.303965	-1.40462	0.0355224
		Rptor	7.63107	0.439753	0.0239172				Celsr1	1.56965	-1.23983	0.0355224
		Urgcp	6.1207	0.333549	0.0239323				Cdr2l	2.30163	-0.939304	0.0355224
		Arfgap2	7.10488	0.296269	0.0239356				Rab11fip4	1.71793	-0.891489	0.0355224
		Lap3	7.25401	0.326049	0.0239356				Sec22c	3.41131	-0.372659	0.0355224
		Prss36	2.73503	0.551373	0.0239621				Cdc14b	2.87579	-0.62924	0.0354911
		Creld1	5.5891	0.44	0.0239897				Efcab1	0.634688	-2.40049	0.035451
		Smad7	6.83104	0.373486	0.024053				Myrip	3.53191	-1.39064	0.035451
		Frmd8	6.36361	0.407522	0.024053				Pln	0.988854	-1.27608	0.035451
		Ldoc1l	4.12973	0.36189	0.024053				Cttn	3.84452	-1.19899	0.0354483
		Orai3	6.20878	0.274969	0.024302				Myof	4.56529	-0.879634	0.0354483
		Gtpbp1	6.90852	0.310667	0.0243297				Serpina3n	4.50837	-1.79515	0.0353935
		Cass4	4.63911	0.639701	0.0245285				Sgms2	3.55296	-1.21462	0.0353935
		Cryl1	6.61309	0.324586	0.0247353				Chrnb1	1.10551	-1.13812	0.0353435
		Xrcc1	5.81517	0.274559	0.0248095				Cast	5.10263	-0.480387	0.0353182
		Nagk	5.2127	0.332852	0.0249298				Echdc2	0.986682	-1.54075	0.0352685
		Kcnk12	2.89204	1.00921	0.0249888				Cdh2	2.14277	-0.945347	0.0352036
		0610010K14Rik	6.18357	0.330331	0.0253771				Podn	-0.0225577	-2.39021	0.0350563
		Cebpa	8.30357	0.468618	0.025437				Nek11	0.283697	-1.95284	0.0350563
		Comtd1	3.71602	0.462672	0.0255298				Efcab12	0.909442	-1.63143	0.0350563
		Letmd1	6.49389	0.275187	0.0256559				Gdf10	0.467716	-1.43352	0.0350563
		Csf1r	13.2171	0.462308	0.0257608				Serpinh1	3.77541	-1.00699	0.0350563
		D8Ertd82e	6.38381	0.474501	0.0257608				Ncam1	3.94654	-0.747839	0.0350563
		Blnk	7.21997	0.576393	0.0257608				Arfgef2	5.72487	-0.326403	0.0350563
		D930028M14Rik	0.119802	1.1024	0.0257608				Sycp2	2.74017	-1.20537	0.0349954
		Map2k1	7.46317	0.294162	0.0257608				Sema3c	3.11361	-1.28178	0.0348377
		Rgl2	8.60849	0.329835	0.0257608				ND2	10.6612	-0.666715	0.0348279
		Txndc12	6.20382	0.423856	0.0257608				Tbc1d2	3.06153	-1.39608	0.0347598
		Pold4	4.47671	0.430528	0.0258738				Aebp1	3.15047	-1.32604	0.0346767
		Wrap73	4.55813	0.365816	0.0258738				Prodh	4.50285	-0.701823	0.0346767
		1700001C19Rik	1.28616	0.897491	0.0259185				Fam171a1	3.1785	-0.503996	0.0346717
		Spcs2-ps	3.41248	0.438376	0.0259185				Arhgef9	2.54689	-0.788989	0.0345947
		Spcs3	7.78897	0.328099	0.0259185				Kif1c	7.22979	-0.283452	0.0345571
		Lmf2	6.47323	0.303473	0.0259185				Cdh5	3.61214	-0.830622	0.0345317
		Ino80e	5.23528	0.298939	0.0259243				Ctdspl	3.93039	-0.502551	0.0345317
		Tbc1d13	6.92202	0.238864	0.0259897				Ift74	3.72011	-0.408681	0.0343235
		Tmem175	5.30123	0.29194	0.0259897				Spef2	0.291089	-1.95053	0.0342266
		Fiz1	5.66535	0.238259	0.0260573				Lmtk3	0.771353	-1.02723	0.0340983
		Atp6v1c1	7.2823	0.248735	0.0261814				Nkd1	2.53467	-0.909815	0.0340065
		Ctsa	10.359	0.427893	0.0261814				Arhgap28	0.180259	-2.18042	0.0340052
		Rala	5.89103	0.345231	0.0261814				Runx2	2.02106	-1.39196	0.0340052
		Ncf2	7.82002	0.283923	0.0261868				Cpt1c	2.74235	-1.15667	0.0340052
		Dcps	5.09328	0.381132	0.0261868				Aplp2	7.71956	-0.375412	0.0340052
		Mapkap1	5.71948	0.277028	0.0261868				Stxbp6	2.06157	-0.991922	0.0338176
		Taz	6.74106	0.329156	0.0261928				Amotl2	3.39	-0.925504	0.0337613
		Vamp3	5.92596	0.263809	0.0261985				Ubxn10	1.08593	-2.00311	0.0337598
		Tmem86a	8.37912	0.539171	0.026421				Snhg11	1.20534	-1.37996	0.0337598
		Meis3	5.85061	0.333344	0.026421				Ltbp1	1.33603	-1.08385	0.0337598
		Selo	4.35151	0.408425	0.026421				Ccdc74a	1.01246	-1.05139	0.0337598
		Nsun5	4.51862	0.359218	0.026421				Large2	1.0193	-1.92168	0.0336708
		Cldnd1	6.06801	0.340791	0.0264579				Itgb8	1.28318	-1.94865	0.0335646
		Pecr	4.57545	0.400133	0.026524				Ccdc141	3.45438	-1.385	0.0335646
		Nagpa	7.23393	0.409032	0.026524				8430408G22Rik	0.65312	-1.36969	0.0335532
		Itga9	6.64024	0.585414	0.0266685				Ldlrad3	2.62038	-0.729915	0.0335532
		Dis3l2	4.90923	0.327958	0.0267022				Plppr2	1.55414	-1.0388	0.0335482
		Ing4	6.0357	0.281111	0.0267022				Fbxl5	6.452	-0.497939	0.0335018
		Tmem50a	7.74476	0.400085	0.026756				Slc6a15	0.961396	-2.13837	0.0332889
		Exoc3	6.35104	0.26209	0.0268865				Antxr1	3.48156	-1.76365	0.0332889
		Grb2	7.81184	0.202336	0.0269399				Stard10	2.45725	-1.45172	0.0332889
		Zfp444	4.41887	0.393588	0.0269515				Adamts9	1.28408	-1.39577	0.0332889
		Inpp5d	10.0537	0.37393	0.0270696				Ephb4	2.92811	-0.973267	0.0332889
		Cnot8	6.97562	0.315979	0.0271489				Fam189b	2.59642	-0.525763	0.0332889
		Jund	8.48938	0.498205	0.027156				Msi2	4.96551	-0.521204	0.0332889
		Ndufa9	6.67354	0.356972	0.0272704				Gpc1	2.67642	-0.927282	0.0332692
		Klc4	5.68184	0.301463	0.0272935				Enkur	-0.348901	-1.9458	0.0331847
		Chsy1	7.03355	0.260281	0.0272984				Ntsr2	4.65158	-0.944109	0.0331737
		Arhgap27	7.42699	0.399142	0.0275282				Mapk10	1.34475	-1.05924	0.0331467
		Btbd2	5.58716	0.350719	0.0275282				COX3	6.15656	-1.09671	0.0331342
		Pla2g15	8.26294	0.47355	0.0275554				Gstm2	0.867571	-1.64042	0.0331024
		Agpat1	6.84229	0.271678	0.0275554				Esyt2	5.29442	-0.372845	0.0331024
		Ptms	8.13381	0.314531	0.0276061				Trpm3	5.37825	-2.34147	0.0330532
		Lsm10	4.64066	0.357706	0.0277558				Col3a1	1.19686	-1.38254	0.0330532
		Lhpp	3.76199	0.448966	0.0277558				Tmem154	3.06443	-1.36393	0.0330532
		Mier2	6.20362	0.275581	0.0278191				B3galt2	0.0773246	-1.37476	0.032938
		Epha2	6.33458	0.457574	0.0280318				Arhgap26	3.38423	-0.665425	0.032938
		Stx6	6.00646	0.232864	0.0280318				Rnf182	0.951198	-1.28791	0.0328865
		Vsir	11.0959	0.561264	0.0281817				Klf4	5.96002	-0.527275	0.0328865
		Gpr108	6.81433	0.292351	0.0282486				Slc27a1	5.97064	-0.540468	0.0328863
		BC035044	6.40702	0.377899	0.028313				Mgst1	3.50012	-1.29776	0.0327569
		Phc2	7.26894	0.208235	0.028313				Ccdc151	0.0508951	-1.42836	0.0327124
		Stambp	4.92432	0.272149	0.028324				Eif5a2	3.09865	-0.479724	0.0325509
		Eef2k	7.48139	0.529183	0.0283914				F3	4.08098	-0.86233	0.0325309
		Arfgap1	6.32881	0.246665	0.0285521				Lepr	2.37366	-2.1657	0.0324606
		Brat1	5.87791	0.342773	0.0286639				Lrrc23	1.64533	-2.01789	0.0324606
		Cdk5rap3	6.51978	0.331727	0.0286639				Fbn1	1.67689	-1.91581	0.0324606
		Cmklr1	8.10349	0.438083	0.0286639				Kif27	1.15375	-1.55158	0.0324606
		Bco2	6.19263	0.471082	0.0287149				Id4	2.78347	-1.09215	0.032458
		Tex261	6.20663	0.291536	0.028716				Slc16a12	1.92932	-1.4283	0.0324473
		Tmem159	4.90145	0.337936	0.028716				Dnal1	2.91942	-0.626415	0.0324473
		Snta1	7.16205	0.455938	0.028716				Gja4	2.24108	-1.15754	0.0323642
		Adam17	7.84674	0.24901	0.028716				Ddo	0.906329	-1.60798	0.0319951
		B3galt4	4.12441	0.605704	0.028716				Herc3	3.84038	-0.455457	0.0318445
		Ptdss2	5.50661	0.387677	0.028716				Adcy4	3.20844	-1.02591	0.0316789
		Cdk5rap1	3.64682	0.4438	0.028716				Robo4	3.63529	-1.26306	0.0316316
		Sall3	6.89693	0.468597	0.0289927				Cpne2	4.5153	-0.917258	0.0316316
		Slc2a5	8.28234	0.95354	0.0289939				Mtm1	3.36545	-0.348007	0.0316188
		Parvg	8.18941	0.389547	0.0290098				9330159F19Rik	1.01278	-1.2725	0.0315983
		Gngt2	7.09764	0.393408	0.0290154				Arhgef5	2.7754	-0.799658	0.0315983
		Ang	6.13666	0.493916	0.029131				Hmgcs1	5.74717	-0.364895	0.0315753
		Cops4	6.65227	0.306743	0.0291612				Lpcat4	2.88472	-0.686314	0.0315482
		Txndc11	6.15704	0.440525	0.0291656				Myh14	3.82504	-1.41895	0.031524
		Cerk	8.1803	0.306151	0.0293317				Arhgef12	6.01664	-0.459665	0.031524
		Lmf1	5.72832	0.384641	0.0295277				Abcb1a	4.87846	-1.02227	0.0313281
		Capn3	8.42595	0.355736	0.0296979				Cdkl2	0.733052	-1.44017	0.0313269
		Tmem39b	4.2577	0.31023	0.029722				Fbxo44	3.45217	-0.978268	0.0313269
		Efhd2	8.28157	0.274015	0.0297633				Rgma	3.34715	-0.791314	0.0313269
		Tbc1d17	6.51148	0.456785	0.0299903				Ecm2	2.21647	-1.30855	0.0312486
		Tsacc	1.1507	0.753702	0.0300281				Pik3r3	3.17229	-0.932683	0.0311707
		Bcl2a1b	6.95822	0.409739	0.0303293				Wasf3	1.01757	-1.11416	0.0311639
		Crat	6.92365	0.269648	0.0303715				Lrig1	3.63826	-0.858409	0.0309041
		Ctc1	7.81633	0.459516	0.0303715				Afap1l2	2.56875	-1.08715	0.0307892
		Ccdc106	3.11542	0.583643	0.0304584				Hook1	0.471429	-1.79926	0.0307296
		Cd209f	3.30057	1.01297	0.0305196				Ccdc138	1.34531	-0.616765	0.0306295
		Man1b1	7.21131	0.241845	0.0305196				Mmp8	3.57364	-2.04934	0.0305765
		Ly6g6e	1.39625	0.871659	0.0305827				Gramd1c	-0.0653803	-1.52902	0.0305503
		Tlr12	5.56931	0.730355	0.0312486				Vwa3a	2.18093	-2.20526	0.0305196
		Acp2	7.83287	0.31417	0.0313269				Mroh7	1.96927	-2.11625	0.0304584
		Plcl2	7.30549	0.422372	0.0313281				Lmod1	1.26198	-1.43919	0.0304584
		Ostc	5.98983	0.415013	0.0313997				Wdr78	2.42145	-1.16169	0.0304584
		Cx3cr1	12.1494	0.480763	0.0314111				Efhc2	0.0962907	-2.29872	0.0303868
		Rnf130	8.38673	0.280852	0.0314111				Pawr	0.000587569	-1.72619	0.0303868
		Msh2	5.30174	0.300118	0.031524				Inpp5a	4.13659	-0.327839	0.0303868
		Cmtm6	9.52984	0.463783	0.0315503				Plscr4	1.35486	-1.37439	0.0303715
		Pycr2	5.33316	0.43113	0.0317975				Mt2	5.25734	-0.977126	0.0303715
		Ptov1	7.0225	0.300981	0.0319239				Sh3rf1	2.46755	-0.715838	0.0303715
		Rgl3	5.13847	0.395609	0.0320711				Alpk1	4.51796	-0.517991	0.0303715
		Dbnl	7.93266	0.303193	0.0323071				Hspb8	3.67369	-1.6	0.0303108
		Ppil2	6.65867	0.268674	0.0327569				Cfap54	-0.0204502	-1.76375	0.0301374
		Ppp1r10	7.11632	0.341132	0.0327569				9330182L06Rik	0.0567981	-1.38708	0.0301374
		Ccdc61	3.91618	0.308334	0.0327569				Zfp423	1.54871	-1.28211	0.0300281
		Myo1f	8.28362	0.276275	0.0328865				Gt(ROSA)26Sor	4.10543	-0.442124	0.0300281
		Srprb	6.77476	0.376366	0.032938				Slc16a4	2.25317	-1.43016	0.0300141
		Nucb1	8.70145	0.365295	0.0330367				Gucy1a2	0.221197	-1.93932	0.0298993
		Cdca4	5.54212	0.289636	0.0330532				Strbp	3.67673	-0.494741	0.0297633
		Pagr1a	4.54173	0.383911	0.0330532				Rarb	0.920233	-0.818761	0.0297531
		Fchsd1	3.93679	0.404804	0.0331737				Armcx1	1.1906	-1.4143	0.029722
		Adprh	7.12226	0.362106	0.0331744				Atp2b4	2.88064	-1.15602	0.029722
		Lman2l	6.10792	0.267887	0.0332498				Hnrnpll	5.6316	-0.270854	0.029722
		Fzr1	5.94363	0.286789	0.0332889				Slc30a1	5.19432	-0.408728	0.029673
		Trp53	6.63047	0.228638	0.0332889				Scgb3a1	-0.0711709	-2.19111	0.0295277
		Vhl	6.62202	0.253608	0.0332889				Iqcd	0.650389	-1.65968	0.0295277
		Wdr24	5.44414	0.320487	0.0332889				Sdc2	3.83342	-1.43665	0.0295277
		Lman1	6.98571	0.230797	0.0332889				F2r	0.536052	-1.22146	0.0295277
		Prkaca	5.23013	0.255695	0.0332889				Cdh10	1.18355	-1.04814	0.0294011
		Stx5a	6.68785	0.310085	0.0333013				Stk38	6.52193	-0.272822	0.0293329
		Rhobtb1	5.6434	0.567159	0.0334181				Hip1r	3.96668	-0.866888	0.029191
		Usf1	6.98579	0.220954	0.0335646				Pdzrn3	0.771875	-1.50109	0.0291656
		Mgme1	4.8052	0.369198	0.0336708				Drc1	0.425369	-2.18699	0.0291612
		Adck1	4.97516	0.293717	0.0337283				Celsr3	1.06632	-1.43785	0.0291612
		Stx4a	7.18274	0.278246	0.0337283				Wnk4	1.54172	-1.69884	0.029131
		Rinl	6.10168	0.364231	0.0337598				ND1	11.3695	-0.569097	0.0290524
		Fam96b	4.85951	0.447608	0.0337598				Car5b	1.20105	-1.06113	0.0290154
		Pak1	6.6065	0.354179	0.0340052				Dach1	0.470099	-1.26162	0.0289939
		Sh3gl1	6.75112	0.307479	0.0340848				Strip2	4.11592	-2.06533	0.0287535
		Wdr18	6.01076	0.381782	0.0342266				Sned1	0.854901	-1.63246	0.0287535
		Cdk5r1	6.24937	0.302991	0.0343235				Slc30a10	1.89132	-1.3081	0.0287279
		Maf1	6.77817	0.327244	0.0343235				Zfp507	0.661735	-1.51238	0.0286639
		Itgb5	10.9676	0.488761	0.0343235				9430020K01Rik	4.96011	-0.95479	0.0286639
		Ddah2	5.56002	0.453806	0.0344483				Pcdhgc3	3.30804	-0.938959	0.0286639
		Nelfb	6.66887	0.202775	0.0344516				Ccdc114	2.04626	-1.42202	0.0286513
		Kcnd1	4.86596	0.75769	0.0345114				Lgi1	1.92644	-1.49211	0.0286378
		Itm2b	10.9931	0.420037	0.0345947				Tspan12	2.05586	-0.98119	0.0283352
		Ak1	6.19946	0.455716	0.0346717				Trim9	2.87207	-1.09012	0.0282486
		Ruvbl1	4.23021	0.355513	0.0346717				Slc6a11	5.00811	-0.963102	0.0281521
		Aip	6.17643	0.353002	0.0346767				Ptrf	4.82865	-1.02743	0.0280617
		Rhob	11.0122	0.66315	0.0348279				Fzd6	3.04346	-1.22237	0.0280318
		Fam109a	4.42223	0.472937	0.0348377				Itga2b	0.757438	-1.1571	0.0280318
		Sbds	5.94223	0.239128	0.0349996				Fgfr2	3.6746	-1.08525	0.0279954
		Ccl3	8.66506	0.595368	0.0350563				Traf3ip1	3.54374	-0.465403	0.0279519
		Rcbtb2	6.97576	0.541643	0.0350563				Gulp1	1.51407	-1.60109	0.0278191
		Comt	7.67385	0.416651	0.0350563				Slc35f2	1.48097	-1.21504	0.0278191
		Tspan14	8.61992	0.363301	0.0350563				Fam171b	2.25257	-1.16114	0.0278191
		Med29	3.86933	0.394657	0.035151				Megf9	2.03186	-0.862023	0.0278191
		Pddc1	5.52201	0.311735	0.0351629				Gm8995	7.02126	-0.753884	0.0278191
		Slc37a4	5.06128	0.240973	0.0351629				Cdkl4	1.58943	-1.23833	0.0277238
		Cars2	5.11145	0.285675	0.0353182				Fah	2.31833	-0.864933	0.0277034
		Rgs1	7.43256	0.593564	0.0353225				E530011L22Rik	1.24166	-1.83389	0.0276061
		Gm20783	4.5174	0.337968	0.0353232				Pcdh17	0.891203	-1.25873	0.0276061
		Sirt2	7.22649	0.2912	0.0353935				Tagln	4.27368	-1.08546	0.0276061
		Spag7	5.7275	0.254856	0.0353935				Slc20a1	6.36078	-0.377709	0.0276061
		Shb	4.31651	0.374217	0.035451				Hspa2	3.17234	-0.787935	0.027587
		Xab2	6.5001	0.25496	0.0354911				Ptprf	3.66421	-1.40943	0.0275282
		Slc15a4	6.70755	0.381981	0.0355224				Ednrb	5.18252	-0.658934	0.0275282
		Irf3	6.84023	0.291264	0.0355224				Plcd4	1.86433	-1.17465	0.0274478
		Mcm3ap	5.72338	0.244903	0.0355224				Gmnc	0.57398	-2.34021	0.0272311
		Mrpl3	5.44514	0.322921	0.0355224				Ephx2	2.46566	-1.1488	0.0271489
		Tmem109	7.49734	0.325883	0.0355224				Rnpc3	4.00105	-0.370512	0.0271489
		Ccdc97	7.00198	0.236128	0.0355535				Gm1966	4.06396	-1.23038	0.0271454
		Fkbp4	7.42498	0.451093	0.0356036				Flt1	5.1717	-1.08858	0.0271454
		Trpm4	5.35348	0.356567	0.035729				Rsph4a	1.52261	-2.44504	0.02707
		Mvb12b	7.72407	0.39594	0.035755				Col4a5	2.2124	-1.79073	0.02707
		Slc4a1ap	4.76683	0.253793	0.035755				Smad9	-0.102538	-1.35231	0.02707
		Exosc10	6.46898	0.277333	0.0359288				Dzank1	1.28128	-1.09794	0.02707
		Slc10a3	5.20005	0.379666	0.0359391				Arl4a	3.98912	-0.914095	0.02707
		Snrpa	5.79986	0.397713	0.0359493				Apc2	2.45328	-0.807688	0.02707
		Sec13	6.29771	0.360732	0.0360211				Ptpn12	5.41071	-0.544434	0.0270515
		Vrk2	4.98735	0.239401	0.036031				Adamtsl1	1.42239	-1.55329	0.0269399
		Fance	5.5895	0.354014	0.0363835				Slc25a34	1.12965	-1.20894	0.0269399
		Sft2d1	5.00586	0.333464	0.0363835				Sh3gl2	0.0880494	-1.2855	0.0268717
		Ctsb	12.3273	0.37822	0.0364142				Gfpt2	-0.0702821	-1.63813	0.0268093
		Pnpla7	7.59182	0.39351	0.0364142				Bgn	2.61274	-0.978837	0.0267374
		Fez2	7.45614	0.334939	0.0364215				Adgrb2	2.8513	-0.878824	0.026717
		Dok1	6.46798	0.311441	0.0364215				Tenm4	1.87638	-2.44293	0.0267022
		Imp4	6.3173	0.324917	0.0366232				Plch1	-0.2512	-2.21989	0.0267022
		Fgd2	9.3654	0.441548	0.0366593				Fbxl2	1.04889	-1.46173	0.0267022
		4931414P19Rik	3.09717	0.390974	0.0366593				Ezr	6.31272	-1.05441	0.0267022
		Atp8a2	5.15852	0.735164	0.0366593				Capn2	5.53254	-0.557489	0.0267022
		Gmeb1	5.58159	0.270304	0.0366593				Raph1	3.87784	-0.549689	0.0267022
		Rxrb	7.0258	0.301345	0.0367291				Lifr	7.04499	-0.493931	0.0267022
		Cttnbp2nl	9.07403	0.4156	0.0368837				Cfap100	-0.072003	-1.67571	0.0266685
		Lbx2	2.0438	0.844315	0.0368837				Mok	0.834707	-1.20057	0.0266685
		Pqbp1	6.06656	0.338084	0.03725				Sorcs2	2.70396	-1.19527	0.0266685
		Rbm14	5.86216	0.398289	0.0373476				Dync2h1	2.62287	-0.872174	0.0266685
		Commd8	7.55323	0.290516	0.0375003				Pfkm	5.47544	-0.619805	0.0266685
		Pcid2	4.82764	0.254405	0.037566				Rnf14	6.02958	-0.248737	0.0266685
		Alyref2	3.21392	0.377971	0.037571				Kif9	2.7241	-1.03008	0.0266153
		Coro1b	8.52747	0.316702	0.037571				Slc22a15	1.5543	-1.28918	0.026524
		Leprot	7.2943	0.273218	0.037571				Cacna2d3	0.268309	-1.94146	0.026421
		Matk	6.32461	0.559169	0.037571				Sox6	0.348848	-1.44245	0.026421
		Mmp23	1.99372	0.933788	0.037571				Fzd2	2.30835	-1.29037	0.026421
		Nit1	4.85013	0.292032	0.037571				Inf2	5.34233	-1.23937	0.026421
		Cyth2	5.6534	0.200981	0.037571				Slc25a24	3.13853	-1.089	0.026421
		Gorasp1	5.50322	0.333233	0.0376363				Fras1	1.72583	-2.43161	0.0262955
		Erf	7.47262	0.350484	0.0376926				Clip4	0.79979	-1.27441	0.0261985
		Batf3	4.54982	0.454626	0.0377578				Adgrl1	4.86409	-0.511763	0.0261985
		H2-DMa	7.2864	0.384878	0.037947				Nmnat2	0.721924	-1.58231	0.0261814
		Vps18	7.00736	0.276382	0.0379616				Stard13	2.6915	-1.41488	0.0261814
		Trmt2a	7.3645	0.231614	0.0381417				Palmd	2.70268	-1.26907	0.0261814
		Fam50a	6.05946	0.271492	0.0381966				C530008M17Rik	-0.255895	-1.16844	0.0261814
		Ctnnbl1	5.44416	0.335752	0.0381966				Stap2	1.85844	-1.10005	0.0260742
		Lrrc14	4.93855	0.311118	0.0382533				Arnt2	3.18006	-0.811264	0.0260742
		Stx2	6.28199	0.266991	0.0382533				Tet2	5.29741	-0.718333	0.0260742
		4930515G01Rik	0.101883	1.05395	0.0382533				Fat4	0.694769	-1.4461	0.0260573
		Duoxa1	0.649237	1.33843	0.0383795				Fam161a	2.04499	-1.39791	0.0260573
		Stard3nl	6.15262	0.257658	0.0385071				Lef1	1.62098	-1.29084	0.0260573
		Cacna1a	3.18555	0.515613	0.0385071				Adcyap1r1	3.98809	-0.985924	0.0260323
		Tsc22d4	8.21857	0.310353	0.0389074				Klhdc7a	3.13221	-1.61922	0.0260226
		Rnf167	7.16108	0.408798	0.0389199				Ift57	3.41669	-0.747685	0.0260123
		Atf6b	7.41388	0.350156	0.0391139				Gm13111	2.27204	-1.4341	0.0259897
		Gmppa	5.63433	0.266364	0.0391139				Plpp3	6.16962	-0.94212	0.0259897
		Vps51	6.36207	0.284934	0.0391372				Slc1a4	5.07073	-0.541378	0.0259897
		Wars	6.46393	0.297404	0.0391504				Sobp	0.328187	-1.7791	0.025945
		Pxdc1	5.08857	0.46526	0.0392333				Itga7	3.02264	-0.911922	0.025943
		Utp11l	5.37284	0.252293	0.0393094				Cav1	3.60818	-0.892052	0.025943
		Hsf1	6.10988	0.275135	0.039424				Camk2g	6.12946	-0.286841	0.025943
		Uvrag	6.22189	0.189851	0.0394488				Tns2	4.35173	-1.13194	0.0259243
		Vegfb	5.76384	0.372842	0.0395515				Svil	4.97555	-0.398737	0.0259243
		Fam105a	8.52259	0.385744	0.0395515				Ttc21a	1.55559	-1.94467	0.0258738
		Cables1	6.80593	0.393067	0.0395515				Cyyr1	0.228685	-1.71329	0.0258738
		Clptm1l	7.76156	0.245276	0.0395515				Micall2	1.82189	-1.21988	0.0258738
		Khdrbs3	5.14259	0.647684	0.0395515				Flt4	2.31326	-1.37773	0.0258572
		Large1	6.04977	0.4906	0.0395515				Esrrg	0.466632	-2.13687	0.0257608
		Poc1b	5.23171	0.286297	0.0395515				Fut9	1.58454	-1.74151	0.0257608
		Ptpra	7.48173	0.315435	0.0395515				Atp2b2	3.60974	-1.74041	0.0257608
		Tmem43	6.22179	0.219623	0.0395515				Hapln1	1.49682	-1.31811	0.0257608
		Tpbgl	6.853	0.297831	0.0395515				Map9	1.10367	-1.27582	0.0257608
		Trmt12	4.01922	0.395621	0.0395515				Ly75	0.551265	-1.15498	0.0257608
		Mrps11	4.74493	0.497449	0.0395515				Il17rd	1.10627	-1.0941	0.0257608
		Pmp22	8.19727	0.414729	0.0395989				Sorbs3	5.11523	-0.888126	0.0257608
		Hspa13	5.78555	0.32256	0.0398834				Col4a3	1.67767	-2.18247	0.0256559
		Sec11c	6.59216	0.329268	0.0398834				Atp1a2	8.409	-1.02006	0.0256559
		Il16	7.2934	0.551507	0.0400083				Zfp948	2.27718	-0.673685	0.0256339
		Kdelr2	6.71443	0.312753	0.0400385				Grin2c	3.9118	-1.06113	0.0253771
		Ndufaf7	5.56311	0.255418	0.0400726				Larp1b	2.53041	-0.733684	0.0253771
		Gm6211	-0.0567209	1.05568	0.0401868				Slc16a1	5.64519	-0.367636	0.0253771
		Ppp1r11	5.52697	0.367711	0.0402125				Ahcyl1	6.93568	-0.277863	0.0253771
		Tmem115	5.89439	0.442268	0.0403937				Col4a2	5.15877	-1.14001	0.0253437
		Cdc42se1	8.007	0.193978	0.0403978				Adgra2	3.58001	-0.88465	0.0252321
		As3mt	5.86751	0.228832	0.040421				D930048N14Rik	0.453394	-1.54743	0.0249977
		Vps9d1	6.68211	0.239587	0.0405549				Ccm2l	2.74113	-1.01466	0.0249888
		Creld2	7.00722	0.945501	0.0406549				Gnao1	5.13753	-0.74119	0.0249888
		Mmgt2	4.96822	0.302568	0.0406706				Lgr4	2.90786	-0.731325	0.0248593
		Trim47	6.42132	0.321032	0.0407748				Ccdc92	0.83334	-1.39641	0.0248344
		C1qc	12.237	0.473598	0.0409838				Dnah6	1.92245	-2.39578	0.0248095
		Pomk	4.94878	0.265425	0.0409838				Pcnx	5.85914	-0.620733	0.0248095
		Tor4a	7.2869	0.397538	0.0410034				Ccdc136	1.85345	-1.68211	0.0247192
		Cd3eap	5.13977	0.341773	0.0410538				Lrriq1	0.522358	-2.96592	0.0245282
		1700017B05Rik	8.73206	0.41576	0.0416091				Chd3	5.51862	-0.585017	0.0245217
		Ccdc51	3.77553	0.339241	0.0416091				Rnd3	2.57532	-1.03539	0.0243297
		Rela	7.45859	0.194792	0.0416091				Gm14964	-0.338965	-1.57348	0.0242648
		Dyrk4	3.46653	0.703706	0.0416299				Dmwd	3.4229	-0.746241	0.0241607
		Rtn4rl1	7.55366	0.524865	0.0417406				Sox5	0.805124	-1.2891	0.024102
		Mpv17	5.03345	0.28844	0.0418807				Slc25a16	4.18723	-0.406165	0.024102
		Efnb1	4.80633	0.512425	0.0419167				Prkcg	0.855688	-1.00392	0.0240734
		Fam134a	6.9789	0.241846	0.041955				Adgrv1	0.605848	-1.86445	0.024053
		Ppp1r13b	5.28226	0.225636	0.041955				Traf3ip2	1.34519	-1.19196	0.024053
		Tmub2	6.32642	0.269934	0.0420638				Garem2	2.0275	-0.866283	0.024053
		Ywhah	6.90387	0.386717	0.0420638				Dtx1	1.84942	-1.01219	0.0239958
		Pabpc4	5.30041	0.305042	0.0421078				Slc4a4	4.38734	-1.14407	0.0239897
		Isoc2b	3.48867	0.536268	0.0422009				Dzip1l	1.37447	-1.25866	0.0239621
		Zfyve21	4.51529	0.39574	0.0422058				Zfp971	2.73023	-1.08689	0.0239621
		Vars2	5.39639	0.23368	0.0422058				A330040F15Rik	-0.188018	-1.36695	0.0239356
		Kat5	6.0036	0.244647	0.0422197				Evc	1.35602	-1.46092	0.0239172
		A430057M04Rik	0.157432	1.01457	0.0423684				Itih3	3.27761	-1.15967	0.0239172
		Orai1	6.86878	0.307478	0.0424232				Acta2	5.00183	-1.12172	0.0239172
		Trappc4	5.6977	0.328002	0.0424232				Lyst	4.83696	-0.600759	0.0239172
		Cebpzos	4.40553	0.352837	0.0424422				Slc38a2	7.69475	-0.400393	0.0239172
		Itpkc	4.89193	0.306288	0.0424557				Prrt2	0.987972	-1.06754	0.0238615
		Tmem143	4.30029	0.380815	0.0425627				Acss2	3.82058	-0.614861	0.0235881
		Dand5	2.58298	0.50321	0.0428102				Pou3f3	2.36199	-0.94493	0.0235321
		Drg2	5.90675	0.272376	0.0428102				Il18rap	2.82087	-1.4026	0.0234948
		Fam114a2	6.5466	0.220448	0.0428267				Emcn	3.00971	-1.36789	0.0234948
		Pald1	9.02044	0.39657	0.0428267				4933431E20Rik	2.56965	-0.893605	0.0234948
		Aagab	6.80488	0.35062	0.0433186				Irs1	1.27869	-1.67323	0.0234662
		Ufsp2	5.9136	0.242201	0.0435412				Kank1	2.86803	-1.24998	0.0234662
		Tmem100	5.25401	0.44796	0.0437556				Gjc1	1.94665	-1.23804	0.0234662
		Btk	6.95709	0.181514	0.0437556				Dhcr24	3.89572	-0.790862	0.0234662
		Iba57	3.62954	0.375069	0.0437556				Syn1	1.1104	-0.920252	0.0234048
		Txndc15	6.64147	0.285502	0.0437646				Arhgef15	2.73214	-1.09763	0.0233812
		Wdr48	5.39403	0.22811	0.0437646				Pm20d2	0.216606	-1.91547	0.0233422
		Nfkb1	7.63605	0.257672	0.0437846				Gabra4	1.06851	-1.57832	0.0233422
		Arl10	4.48612	0.4675	0.0438349				Arhgef17	3.62138	-1.40741	0.0233422
		Ccnd1	8.072	0.341606	0.0439137				Ap3b2	0.664445	-1.01155	0.0233422
		Mogs	7.36156	0.376104	0.0439592				Ccdc108	2.6104	-2.32383	0.0233085
		Mepce	6.75422	0.235678	0.0441983				Itga3	2.98238	-1.48918	0.0232985
		Rnf139	6.12623	0.231567	0.0442005				Crispld2	2.36991	-1.74858	0.0232639
		Cpsf3	6.94996	0.174694	0.0442635				Sh3bp4	3.23992	-0.819363	0.0231582
		Nudt16l1	6.13027	0.295306	0.0442718				Fndc1	-0.0998166	-2.50352	0.0231122
		Ppcdc	7.54661	0.420899	0.0442718				Miat	0.645882	-1.52152	0.0231122
		Slc16a7	4.15253	0.418831	0.0443229				Tecpr2	4.80802	-0.319248	0.0231122
		Tmem106c	5.65281	0.372066	0.0445002				Lrrc8c	2.66561	-0.886648	0.022996
		Ildr1	2.01423	0.74237	0.0445943				Ptprz1	4.26319	-1.29567	0.0229908
		Etv5	6.53621	0.361636	0.0446455				Cpeb1	1.20074	-1.14815	0.0229086
		Sox15	0.632817	0.834166	0.0446455				Spata6	4.14546	-0.481933	0.0229086
		Zfp513	6.61922	0.279686	0.0446455				Vsig2	0.905874	-1.59777	0.0228237
		Map2k5	4.83861	0.283653	0.0446455				Tek	4.00491	-1.0322	0.0227988
		Sardh	4.73116	0.34991	0.0446455				Sntb1	0.479189	-1.87951	0.022759
		Irf5	8.67489	0.235879	0.0446702				Ntrk2	6.50523	-1.24436	0.022759
		Liph	5.75043	0.40671	0.0447145				Ppara	0.497608	-1.2439	0.022759
		Zfp691	6.08395	0.560878	0.0447229				Map1b	2.6543	-1.14761	0.022759
		Vac14	6.50246	0.331776	0.0447229				Kcna2	1.82114	-1.14356	0.022759
		Frg1	5.4388	0.278687	0.0447305				Htra1	5.46679	-0.984369	0.022759
		Prmt2	4.77075	0.305002	0.0447479				Cc2d2a	2.46317	-0.962726	0.022759
		Phyhd1	8.54766	0.395055	0.0448918				Fam222a	1.77403	-0.774845	0.022759
		Dalrd3	6.40171	0.266425	0.0448918				Shtn1	3.61124	-0.75692	0.022759
		Gfer	5.2643	0.302299	0.0448918				Anxa9	2.23677	-0.627136	0.022759
		Hcls1	9.0897	0.353605	0.0448918				Tmem2	3.2242	-0.487705	0.0226008
		Nab2	6.24858	0.262933	0.044921				Nynrin	3.53203	-0.704134	0.0225448
		Rbm10	5.49961	0.277312	0.044921				Dcdc2a	0.824991	-1.66812	0.0224203
		Crls1	4.71269	0.2638	0.0449817				Gramd3	3.13369	-0.590124	0.0224203
		Srrt	7.74006	0.187375	0.0450884				Atp1b2	6.77918	-0.99547	0.0224166
		Atp6v0b	8.51822	0.268771	0.0451871				Ntn1	2.34045	-0.884198	0.0224166
		Syf2	5.27438	0.356029	0.0451871				Parva	4.01276	-1.71472	0.0224119
		Smarcal1	5.95927	0.220492	0.0451871				Ocrl	4.74164	-0.427411	0.0223663
		Calr	10.3176	0.425732	0.0452089				Tbcel	5.02952	-0.634358	0.0223568
		Gm15455	2.5669	0.440686	0.0452089				Lrrtm2	0.383	-1.73754	0.0221907
		Gamt	3.31242	0.526496	0.0452311				Kcnab1	0.128931	-1.52526	0.0221792
		Amz1	6.50103	0.494952	0.0452344				Caskin2	3.88653	-0.965018	0.0221136
		Bmyc	5.66746	0.327213	0.0453591				Slc6a1	5.58989	-1.01955	0.0220199
		Rnf113a2	3.63573	0.34673	0.0453591				Eps8	5.38922	-0.612455	0.0219901
		Srrd	4.52673	0.338779	0.045449				Pacsin3	2.65334	-0.876177	0.0219103
		Cnpy2	6.21719	0.454088	0.0455166				Tgfbr3	3.05179	-1.70409	0.0218645
		Cdk10	5.65667	0.231663	0.0456488				Tenm3	1.41778	-1.44215	0.0218645
		Phax	5.43423	0.260056	0.0456488				Itga1	2.01611	-1.32317	0.0218645
		Cdkal1	4.36294	0.223133	0.0456491				Cd248	1.79082	-1.1392	0.0218645
		Tmem63a	8.30814	0.26328	0.0456641				Ehbp1	3.22012	-0.639514	0.0218645
		Apex1	4.58092	0.379613	0.0456848				Fstl1	2.48275	-0.939731	0.0217456
		Eral1	4.85328	0.235601	0.0456848				Ntn4	1.65871	-1.29881	0.0216601
		Spg20	6.0891	0.314102	0.0456848				Acsl6	4.56868	-1.04354	0.02152
		Erp29	9.082	0.342993	0.0456992				Mecom	1.57957	-1.27898	0.0212825
		Gatb	4.77478	0.30528	0.0459043				Col5a2	1.60245	-1.27205	0.0211346
		AU040320	6.58619	0.222405	0.045966				Prdm16	3.68325	-0.882762	0.0211346
		Capzb	8.89926	0.285538	0.0463919				Rbm20	0.205695	-1.4816	0.0210887
		Cd209g	1.86723	1.25191	0.0464916				Pcgf2	2.86358	-0.640729	0.0210818
		Mettl5	3.41482	0.34116	0.046659				Mamdc2	0.317526	-1.64338	0.0209993
		Cog1	5.61842	0.281399	0.0468586				Vasn	3.16999	-1.57432	0.0209993
		Plxnb2	10.2819	0.298721	0.0468802				Pgm5	1.43968	-1.26819	0.0209993
		Unc13d	5.98336	0.262361	0.0469033				Stum	0.836691	-1.21587	0.0209993
		Mgat1	8.11964	0.320496	0.0469604				Spry4	1.1272	-0.936331	0.0209993
		Lcp2	8.34612	0.214426	0.0469612				Heph	1.79871	-1.64831	0.0209787
		P2ry13	9.80417	0.5602	0.0470029				Rflnb	3.28236	-1.23489	0.0209787
		Nfya	7.16775	0.328196	0.0471697				Paqr6	0.628294	-1.17072	0.0209787
		Ldb1	8.14605	0.310782	0.0471962				Kdr	4.31459	-0.894385	0.0209787
		Pnp	8.25017	0.301831	0.0474386				Gpm6a	5.8889	-1.31286	0.0209682
		Abcf3	6.34916	0.212206	0.0474386				Col16a1	2.02046	-1.07495	0.020875
		Abhd6	5.40852	0.339579	0.0474386				Lama2	1.75714	-1.20592	0.0208163
		Armc7	5.70541	0.249197	0.0474386				Mpzl1	3.47009	-0.932328	0.0208163
		Gm4524	5.26714	0.60437	0.0474386				Ece1	5.44947	-0.531089	0.0208163
		Pcyox1l	4.48095	0.358589	0.0474386				Mpp2	2.09326	-1.03717	0.0207862
		Slc43a1	2.73318	0.709465	0.0474386				5930403L14Rik	4.20316	-1.60443	0.0207311
		Lin37	4.37988	0.255727	0.0474386				Ppargc1a	1.58004	-1.82751	0.0207161
		Pkig	6.50797	0.294151	0.0474386				Col5a1	0.823765	-1.76355	0.0207161
		Senp3	6.48121	0.214471	0.0475485				Ahnak	6.06492	-1.32664	0.0207161
		D2hgdh	4.16782	0.33756	0.0475577				Lrrc75b	0.619541	-1.24223	0.0207161
		Lefty1	4.32992	0.439319	0.0475577				Pde5a	1.78886	-1.34211	0.0205892
		6030468B19Rik	2.07578	0.73014	0.0477592				Mospd1	3.57416	-0.684045	0.0205844
		Tcirg1	9.48486	0.278768	0.0477592				Sytl2	2.12594	-1.24158	0.0205492
		Bsdc1	6.28767	0.251414	0.0480898				Acat3	0.740016	-1.0112	0.0204494
		Mcoln1	5.83218	0.239127	0.0482432				Ahcyl2	6.26082	-0.929506	0.0203795
		Sec14l1	8.06463	0.236691	0.048341				Tiam2	1.81466	-0.99446	0.0203509
		H2-DMb1	6.67307	0.380804	0.0483795				Gm11992	0.10523	-2.42311	0.0203012
		Ttc13	6.22396	0.201769	0.0484785				Utrn	4.55623	-0.879096	0.0203012
		Wdr89	1.68921	0.490708	0.0485089				Pnmal2	2.30253	-1.60527	0.0202615
		Ube2j1	6.98887	0.220984	0.0485642				Sgip1	1.02025	-1.06834	0.0202615
		Maz	7.65889	0.205309	0.0485977				Cd200	3.3575	-1.11892	0.0201699
		Rapsn	3.38449	0.847809	0.0487746				Cav2	4.03864	-0.704011	0.0201699
		Sf3a3	6.11207	0.255942	0.0488131				Cgnl1	5.36979	-1.5901	0.020159
		D11Wsu47e	4.16773	0.308328	0.0488402				Rfx2	1.40273	-1.27663	0.020159
		Dym	5.42145	0.348693	0.048887				Pam	3.89045	-0.958156	0.020159
		Cyb5a	6.33636	0.317939	0.0489956				Atp11c	5.26829	-0.591562	0.020159
		Klhl36	4.64425	0.337036	0.0491601				Ctla2a	4.09911	-1.6588	0.0200103
		M6pr	8.30375	0.230312	0.0493031				Ccdc64	1.50677	-1.5735	0.0200103
		Zbtb3	2.23207	0.453117	0.0493561				Stk36	2.04383	-0.888861	0.0199246
		Zbtb17	5.56202	0.222168	0.0493561				Jph2	0.482486	-1.41447	0.0198758
		Hps1	5.07433	0.333278	0.0493656				Sptbn2	2.18463	-0.974379	0.0197873
		Edc3	5.31279	0.254551	0.0493983				Rbms1	4.72406	-0.499209	0.0197546
		Wdr45b	6.54187	0.183179	0.0493983				Mapk4	3.3009	-1.50689	0.0197234
		Cops7a	6.38436	0.213178	0.0493983				Cyp4f15	2.5222	-1.26588	0.0197234
		Tal1	6.09688	0.423459	0.0495373				Pcdh10	2.71851	-1.18229	0.0197234
		Gltp	7.1371	0.215745	0.0495637				Gja1	4.83493	-1.07153	0.0197234
		Map3k10	4.68416	0.324064	0.0496219				Col4a1	5.38611	-1.13211	0.0196465
		Mllt1	6.28758	0.300402	0.0496316				Tdrp	2.29861	-1.44628	0.0195709
		H2-M3	5.42997	0.305766	0.0496319				Ptpn14	2.40087	-1.2894	0.0195709
		Kdelc2	4.93176	0.260196	0.0496319				Sh3bgrl2	3.12305	-0.66434	0.0195676
		Hist3h2a	4.5871	0.364233	0.0496479				Pcdh1	2.56926	-1.02041	0.019506
		Sirpa	11.0747	0.432223	0.0496479				Mum1l1	0.410827	-1.58031	0.0194636
		Zfp324	4.21608	0.464599	0.049668				Spon1	2.87878	-1.54662	0.0194636
		Irf2bp1	5.66573	0.379242	0.0498812				Kcnc3	0.680628	-1.45057	0.0194636
		Phkg2	4.77747	0.251504	0.0499064				Rragd	2.76347	-1.45034	0.0194636
		Scarb2	7.28399	0.254467	0.0499732				Abcg4	0.508099	-1.40206	0.0194636
		Gpsm1	5.24364	0.385351	0.0499732				C630043F03Rik	0.989565	-1.27221	0.0194636
									Negr1	1.07301	-1.22866	0.0194636
									Ttc26	0.923348	-1.0538	0.0194636
									Rcor2	0.853516	-1.00567	0.0194636
									Hgf	0.951634	-0.774125	0.0194636
									CYTB	11.8289	-0.707486	0.0194636
									Vopp1	3.63215	-0.454393	0.0194362
									Bcar1	3.20589	-1.19854	0.0194007
									ND5	10.0263	-1.02227	0.0192588
									Cobl	0.384618	-1.79002	0.0191575
									Dusp18	3.04965	-1.15242	0.0191575
									Cald1	4.16085	-1.27968	0.0190167
									Iqgap2	4.04073	-0.704025	0.0190167
									Daam1	4.4586	-0.376677	0.0190079
									Dclk1	4.00218	-1.49501	0.0189657
									Gabrg1	2.11165	-1.32573	0.0189194
									Wnk2	2.34863	-1.29805	0.0189194
									Olfml1	1.76506	-1.13681	0.0189194
									Spaca6	0.702267	-1.27368	0.0189149
									Cnn3	4.82663	-1.08793	0.0189149
									Spef1	2.5418	-0.820931	0.0189149
									Rev3l	3.932	-0.632897	0.0189149
									Adgrf5	5.1699	-1.17628	0.0188832
									Otx1	0.478456	-2.07991	0.0188543
									Sox11	-0.0845026	-2.11093	0.0187558
									Npas3	0.652007	-1.45383	0.0187558
									Uhrf1bp1l	4.9089	-0.410136	0.0187329
									Rab3d	3.37644	-0.569721	0.0186769
									Arhgap42	1.39963	-2.00536	0.0186746
									Bmx	1.95278	-1.01691	0.0186746
									Pcdhgb6	1.21589	-0.807503	0.0186746
									Als2cl	4.1209	-0.672302	0.0186746
									Jag1	3.98032	-0.557578	0.0186746
									Tfdp2	3.94258	-0.549411	0.0186746
									Sfxn5	5.30389	-0.517893	0.0186746
									Slc5a3	4.10793	-1.1521	0.018579
									Fgfr3	5.0637	-1.11219	0.018579
									Gpsm2	2.01772	-1.00291	0.0185307
									Tdrd3	4.41908	-0.33283	0.0185307
									Bdh1	2.84363	-1.37935	0.0185004
									Slc7a2	2.98242	-1.3184	0.0185004
									Epha4	1.58379	-1.27454	0.0185004
									Asap2	2.13795	-0.883339	0.0185004
									Slc20a2	4.7149	-0.620482	0.0185004
									Vcl	4.67089	-0.588512	0.0185004
									Luc7l3	6.54503	-0.447641	0.0185004
									D830031N03Rik	-0.229444	-1.55034	0.0184696
									Nebl	1.2314	-1.55096	0.0184678
									Adcy6	4.7765	-0.52874	0.0184678
									Lrp3	1.0459	-1.48038	0.018462
									Fhl1	2.66505	-1.13107	0.0183978
									Fnbp1l	5.05439	-0.468128	0.0183567
									Slco1a4	5.8388	-1.46471	0.0180991
									Acsl3	5.05624	-0.750922	0.0180371
									Timp3	6.03431	-1.30139	0.0178993
									Daam2	3.99741	-0.961135	0.0178718
									Pfn2	3.89462	-0.988054	0.017773
									Myo5a	5.9862	-0.50051	0.017591
									Osbpl5	1.66528	-1.24211	0.0175141
									ND4	10.4188	-0.738458	0.0175141
									Cish	2.84282	-1.1735	0.01744
									6430573F11Rik	-0.122611	-1.83875	0.017204
									Rab36	1.48962	-1.5702	0.017204
									Rasgrp1	2.03563	-1.24081	0.017204
									Dkk3	3.44477	-1.10355	0.017204
									Epas1	6.50414	-1.07764	0.017204
									Ptprk	3.11361	-1.07165	0.017204
									Cyfip2	3.49124	-1.05	0.017204
									Pdgfrb	4.30993	-1.03968	0.017204
									Rapgef3	3.63883	-1.00577	0.017204
									Cfap43	2.49252	-0.812594	0.017204
									COX1	12.4993	-0.779535	0.017204
									Add3	6.00282	-0.357846	0.017204
									Gpc6	1.64062	-1.3816	0.017168
									Hmcn1	0.787844	-1.89653	0.0171632
									Atoh8	0.631897	-1.8615	0.0171632
									Armcx4	1.74941	-1.71859	0.0171632
									Cdh19	0.421424	-1.58566	0.0171632
									Msi1	1.57356	-1.46491	0.0171632
									Foxc1	1.95176	-1.08293	0.0171632
									A430105I19Rik	2.75908	-0.997461	0.0171632
									Arhgef19	2.65679	-1.23409	0.0169307
									Brsk2	1.0899	-1.16178	0.0169307
									Gldc	3.11802	-1.06768	0.0169307
									Mcc	2.03563	-1.15002	0.0169262
									Ghr	1.56418	-1.6723	0.016769
									Gas1	0.666045	-1.25991	0.016769
									Coro2b	3.69369	-0.990618	0.016769
									Fam84b	4.35781	-0.650354	0.016769
									Stim2	4.99759	-0.454719	0.016769
									Mical2	2.71238	-0.697277	0.0167209
									Ggt1	1.51937	-1.7398	0.0166391
									Ctgf	2.39314	-1.58426	0.0166391
									Gucy1b3	2.35524	-1.07243	0.0166391
									Igf1r	5.51254	-0.519435	0.0166391
									Prex2	3.07151	-1.33423	0.016621
									Axin2	2.24639	-1.34505	0.0165492
									Auts2	0.656759	-1.23573	0.0165492
									Myh11	4.34942	-1.20414	0.0165492
									Cyp2d22	3.61499	-1.06532	0.0165492
									Fat1	3.10905	-1.30275	0.0164394
									Eogt	4.98337	-0.535498	0.0164171
									Frmpd1	1.97052	-1.60767	0.0163811
									Celsr2	2.71254	-1.14134	0.0163811
									Nol4	0.0961854	-1.91301	0.0163344
									Phldb2	2.29101	-1.59335	0.0163072
									Cadm2	3.13904	-1.49231	0.0163072
									Lrtm2	2.05287	-1.04736	0.0163072
									Ddr2	1.85603	-1.64345	0.0163004
									Dlg5	1.98728	-1.09747	0.0163004
									Cyp4f17	0.745419	-0.975723	0.0162758
									Csgalnact1	1.60173	-1.55362	0.0162576
									Adgrb1	2.82961	-0.947627	0.0162576
									Ppfibp1	4.67897	-0.429123	0.0162576
									Rabgap1l	3.72238	-0.959014	0.016093
									Abat	4.54582	-1.15226	0.0160016
									Nrxn1	3.0204	-1.42341	0.0159318
									9530077C05Rik	-0.12484	-1.19752	0.0157511
									Ankrd35	0.0558452	-1.90472	0.0157452
									Abca6	-0.142335	-1.42874	0.0157452
									Pard3	2.07876	-1.39276	0.0157179
									Ap1s2	5.34701	-0.871137	0.0156897
									Cobll1	2.97284	-1.34951	0.0156112
									Adgrl3	0.93176	-1.40209	0.0155568
									Phactr2	5.34307	-0.541404	0.0155568
									COX2	5.64018	-1.29369	0.0154982
									Srgap3	3.39595	-0.890331	0.0154343
									Slc9a2	-0.235908	-1.87946	0.0153302
									Faxc	0.877097	-1.93242	0.0152921
									Pfkp	5.47704	-1.16652	0.0152921
									Vegfc	1.25522	-1.14931	0.0152921
									Mak	-0.0152525	-2.29292	0.0152447
									Ptpn13	1.51012	-1.41952	0.0152447
									Tgfb3	1.08983	-1.13077	0.0152447
									Podxl	5.6015	-1.1299	0.0152447
									Cpeb2	6.30341	-0.679849	0.0152447
									Pcdh7	1.88281	-1.45541	0.0151899
									Ogdhl	3.13707	-1.13021	0.0151899
									Plec	5.70902	-0.985028	0.0151899
									Dab2ip	3.97977	-0.978014	0.0151899
									Wwtr1	3.02164	-0.883616	0.0151899
									Tnk2	4.16655	-0.529106	0.0151899
									Clec14a	2.43712	-1.45596	0.0151404
									Gca	2.81838	-0.766958	0.0151404
									Mfn1	5.60489	-0.333578	0.0151404
									Efr3b	3.93425	-0.910669	0.0150745
									Gm5127	-0.0197428	-1.9386	0.0150243
									Prkaa2	1.46513	-1.64357	0.0150243
									Mfap2	-0.327338	-1.50396	0.0150243
									Zic2	2.54506	-1.48833	0.0150243
									Dnah2	1.63139	-1.33976	0.0150243
									Plcd3	1.46643	-1.33793	0.0150243
									Nim1k	2.06409	-1.31239	0.0150243
									Kirrel2	1.37728	-1.27507	0.0150243
									Etl4	2.60141	-1.14666	0.0150243
									Foxn2	4.91066	-0.575003	0.0150243
									Hepacam	4.45707	-0.791734	0.0150112
									Gramd1b	3.59411	-0.604349	0.01493
									Rnf152	1.83594	-1.91956	0.0148463
									Abcc9	2.09251	-1.34173	0.0148463
									Ehd3	1.8573	-1.09344	0.0147943
									Grb10	2.0051	-1.68744	0.0146134
									Zfp612	0.931257	-1.63779	0.0146134
									Mtcl1	1.48785	-1.43036	0.0146134
									Fam117a	4.20877	-0.329423	0.0145659
									Slc4a8	1.85728	-1.06795	0.014499
									Cldn12	2.75768	-0.848502	0.0144265
									Sash1	5.05385	-0.706853	0.0144265
									Osmr	2.38991	-1.25724	0.0143981
									Zfp462	0.440115	-1.93551	0.014348
									Zfp521	1.6338	-1.36369	0.0142872
									Luzp1	5.23391	-0.359617	0.0142133
									Akap2	3.67664	-1.06276	0.0141667
									Hspg2	3.8012	-1.46472	0.0141331
									Scn4b	-0.0638613	-1.46515	0.0141159
									Syne2	3.28847	-1.18339	0.0141159
									Dock5	3.1685	-1.17907	0.0141159
									Plxnb1	4.84535	-1.15874	0.0141159
									Synpo	2.59126	-0.929946	0.0141159
									Rnf43	0.286522	-1.7144	0.0140879
									Tmem47	4.62603	-1.28662	0.0140879
									Zfp106	7.16914	-0.341367	0.0140879
									Thsd7a	0.104128	-1.97134	0.0140878
									Abca5	2.02041	-1.46137	0.0140878
									Mylk	3.33138	-0.973252	0.0140878
									A830018L16Rik	0.236194	-2.65472	0.0139676
									Plekha6	1.52963	-1.65362	0.0139676
									Gli1	0.989022	-1.63211	0.0139676
									Dpysl4	0.0259204	-1.62832	0.0139676
									Chic1	1.91054	-1.59989	0.0139676
									Kalrn	2.78851	-1.21265	0.0139676
									Nfib	2.89861	-1.42761	0.013898
									Kbtbd11	3.76362	-0.688392	0.0138556
									Ptprg	3.94566	-1.05638	0.0137767
									Net1	3.61421	-0.981998	0.0137767
									Fap	1.98454	-1.97482	0.0137555
									Cttnbp2	0.571292	-1.68856	0.0137555
									Atp13a4	2.26821	-1.55284	0.0137555
									Sox1	1.2251	-1.29987	0.0137555
									Myo10	3.81945	-1.03459	0.0137555
									Spred3	2.58912	-0.856462	0.0137555
									Amot	1.96241	-1.24472	0.0137287
									Cyp2j6	2.8495	-1.14338	0.0137157
									Ppil6	0.184276	-2.01061	0.0136945
									Plagl1	1.01331	-1.94606	0.0136945
									Arhgap20	-0.27997	-1.80201	0.0136945
									Sorbs2	3.16115	-1.57106	0.0136945
									Fermt2	4.26806	-0.831984	0.0136945
									Cyp46a1	2.75301	-0.804131	0.0136945
									Myo6	5.15687	-0.564444	0.0136945
									Rimklb	0.620272	-1.76406	0.0136567
									Tnfrsf19	3.8851	-1.19693	0.0135532
									Fzd3	1.16122	-1.53159	0.0134881
									Lama5	4.4645	-1.66113	0.0133316
									Sox9	3.23014	-1.49816	0.0133316
									Lamc1	4.80726	-0.529572	0.0133127
									Gm16201	0.46463	-1.27626	0.0132913
									Igsf3	0.206723	-1.73166	0.0132864
									Ptprb	5.12441	-1.18687	0.0132738
									Agrn	5.83069	-0.582774	0.0132219
									Dchs1	1.92438	-1.00415	0.0131315
									Fsd1l	1.77859	-1.83014	0.0129076
									Enah	2.50732	-1.43975	0.0129076
									Tshz2	1.05775	-1.43557	0.0129076
									Nr2f2	2.38936	-1.38619	0.0129076
									Rhpn2	1.85122	-1.33546	0.0129076
									Nid1	2.53727	-1.2419	0.0129076
									Map2	2.9472	-1.1842	0.0129076
									Abhd2	4.57578	-1.11466	0.0129076
									Shank3	2.65935	-0.973573	0.0129076
									Prnp	6.10619	-0.909563	0.0129076
									ND6	9.25077	-0.6474	0.0129076
									Cfap44	1.29036	-2.99954	0.0128824
									Npr2	2.58447	-1.43382	0.0128824
									Grk4	1.10084	-0.791246	0.0128444
									Frem2	0.543877	-1.78977	0.0124476
									Vwf	5.78684	-1.58622	0.0124414
									Clip3	3.90133	-0.786404	0.0124414
									Ggt7	1.88803	-1.19294	0.0123172
									Scara3	3.32486	-1.21701	0.0121157
									Aox1	2.364	-1.96995	0.0118973
									Limch1	3.13195	-0.818227	0.0118973
									Ptpru	1.28537	-1.34883	0.0117844
									Gpld1	4.38875	-0.707954	0.0117844
									BC034090	1.74987	-1.56141	0.0116645
									Plce1	2.2683	-1.53771	0.0116645
									Cdon	0.881254	-1.47343	0.0116645
									Cuedc1	2.88975	-1.18485	0.0116645
									Lrp8	3.51504	-1.16363	0.0116645
									Ildr2	3.39106	-1.065	0.0116645
									Cdc42bpg	3.48296	-0.916854	0.0116645
									Cul4b	6.09145	-0.672674	0.0116645
									Nedd4	5.38535	-1.55074	0.0115335
									Acer2	3.38281	-1.43942	0.0115335
									Stxbp4	3.20921	-0.82069	0.0115335
									Abcc4	4.70944	-0.565899	0.0115335
									Rasa2	4.39773	-0.613477	0.0115316
									Caskin1	3.39514	-1.0489	0.0114519
									Flrt2	2.70356	-1.8745	0.0113742
									Trpc1	0.141268	-1.80861	0.0113742
									Pdzd2	2.63981	-1.64486	0.0113742
									Synm	3.27814	-1.60698	0.0113742
									Slc4a3	2.64151	-1.40292	0.0113742
									Hyal1	1.41461	-1.35779	0.0113742
									Cep170b	2.48653	-1.32837	0.0113742
									Me1	2.89118	-1.24343	0.0113742
									Cacna1h	1.07932	-1.20499	0.0113742
									Il1r1	2.90851	-1.18888	0.0113742
									Glis2	2.5303	-1.15387	0.0113742
									Mtss1l	4.22201	-0.974229	0.0113742
									Dnah7b	0.0288096	-2.43847	0.011243
									Ccdc39	1.14495	-2.03644	0.011243
									Nxpe4	2.73806	-1.35563	0.011243
									Dysf	1.71194	-1.35086	0.011243
									Map3k15	2.86871	-0.722133	0.011243
									Dock6	5.05721	-0.703074	0.011243
									Zfp979	-0.302696	-1.92918	0.0111629
									Gria2	2.20853	-1.73269	0.0111629
									Plcb4	1.70978	-1.46665	0.0111629
									Hdac7	3.74096	-0.885442	0.0111629
									Dlgap1	2.36762	-1.51937	0.0108551
									Plod2	0.745225	-1.71041	0.0102487
									Syne3	1.47051	-1.10261	0.0101059
									Magi2	1.15502	-1.16065	0.00988848
									Kcnt1	1.16973	-2.02083	0.00939955
									Yap1	3.37467	-1.65271	0.00939955
									Nova2	1.19077	-1.21648	0.00939955
									Ccnd2	4.28315	-1.04552	0.00939955
									Slk	6.54549	-0.483181	0.00939955
									Adam11	1.79518	-1.20238	0.00918177
									Miga1	5.00675	-0.659983	0.00918177
									Tead1	2.56847	-1.90615	0.00914567
									Wasf1	0.420971	-1.12793	0.00914567
									Afdn	3.45855	-0.914344	0.00914567
									Neat1	7.3732	-0.873704	0.00914567
									Lrrk2	2.95635	-1.61439	0.00909273
									Plekhg3	4.34255	-0.941255	0.00909273
									Snx33	3.22363	-0.564211	0.00909273
									Gm3764	3.46712	-1.42513	0.00900964
									Tsku	1.19648	-1.35604	0.00900964
									Amy1	0.79827	-1.30834	0.00900964
									Nhsl1	2.38556	-1.2937	0.00900964
									Lama4	2.07881	-1.26743	0.00900964
									Lrrc32	2.41886	-1.14771	0.00900964
									Rnft2	2.28569	-0.968616	0.00900964
									Ablim1	5.2127	-0.948265	0.00900964
									Atp11a	5.28553	-0.590851	0.00900964
									Six3os1	0.588059	-2.52154	0.00888416
									Psd2	4.14487	-1.68175	0.00888416
									Itpr1	5.44421	-1.28958	0.00888416
									2900092D14Rik	0.371567	-1.73379	0.00855736
									Mpdz	2.10163	-1.61833	0.00855736
									Heg1	2.6497	-1.4299	0.00855736
									Peg3	1.41871	-2.93833	0.00813132
									Nckap1	3.85356	-1.27821	0.00813132
									Dner	2.74553	-1.2485	0.00813132
									Traf4	2.09531	-1.02097	0.00813132
									Nwd1	3.46367	-1.97452	0.00800305
									Mark1	1.81533	-1.46325	0.00800305
									Acot11	3.50936	-1.0626	0.00800305
									Pitpnm2	3.32108	-0.907444	0.00800305
									Ddhd1	4.80643	-0.734525	0.00800305
									Iqsec1	6.20259	-0.483372	0.00800305
									Rbpms2	0.790251	-1.97401	0.00789849
									Pdk4	1.88999	-1.52391	0.00789849
									Cped1	0.747577	-1.4834	0.00789849
									Bzrap1	3.24365	-1.43679	0.00789849
									Dmxl2	5.1306	-1.16339	0.00789849
									Mkl2	4.19121	-0.681404	0.00789849
									Gpd2	4.22633	-0.657326	0.00789849
									Fgfr1	4.64599	-0.915542	0.00789325
									Clmn	3.66894	-1.56885	0.00779156
									Col5a3	1.36554	-1.4849	0.00779156
									Ccdc88c	2.06902	-1.60516	0.00771773
									Sptbn1	6.4172	-1.06015	0.00771773
									Atrnl1	3.8531	-0.842128	0.00771773
									Lmtk2	2.61005	-1.00016	0.00764545
									Stox2	2.16846	-1.26725	0.00724542
									ATP6	5.87424	-1.69528	0.00723701
									Dennd5b	0.662148	-1.56333	0.00723701
									Plcb1	2.22645	-1.32574	0.00723701
									Dtna	3.29874	-1.51215	0.00683657
									Tob1	4.03522	-0.875512	0.00682562
									Col4a3bp	5.81891	-0.494775	0.00682562
									Tnik	2.08485	-1.62855	0.00679844
									Sorbs1	3.84014	-1.13938	0.00679844
									Boc	1.67414	-1.84547	0.00543705
									Syne1	4.06668	-1.9747	0.00432168
									Nrxn2	3.00516	-0.99426	0.00429202
									Sptan1	7.21741	-0.408639	0.00429202
									Klf9	3.08127	-1.44968	0.00299727
