# Supplementary material for: Phospholipids of APOE lipoproteins activate microglia in an isoform-specific manner in preclinical models of Alzheimer’s disease
Source: Nat Commun. 2021 Jun 7;12:3416. doi: 10.1038/s41467-021-23762-0 (PMC8184801; doi:10.1038/s41467-021-23762-0)
Supplement: Supplementary file 5 — Supplementary Data 2 [file 41467_2021_23762_MOESM5_ESM.xlsx]

## Sheet: Supplementary Data 2
SYMBOL	logCPM_AbE3s4.AbE4s4	4hr-logFC_AbE3s4.AbE3d4	4hr-FDR_AbE3s4.AbE3d4	4hr-logFC_AbE4s4.AbE4d4	4hr-FDR_AbE4s4.AbE4d4	24hr-logFC_AbE3s24.AbE3d24	24hr-FDR_AbE3s24.AbE3d24	24hr-logFC_AbE4s24.AbE4d24	24hr-FDR_AbE4s24.AbE4d24	logFC_CX4hr.s.CX24hr.s	FDR_CX4hr.s.CX24hr.s	logFC_CX4hr.d.CX24hr.d	FDR_CX4hr.d.CX24hr.d	logFC_CX4hr.s.CX4hr.d	FDR_CX4hr.s.CX4hr.d	logFC_CX24hr.s.CX24hr.d	FDR_CX24hr.s.CX24hr.d
Csf3	1.72796	-10.0776	0.000273284	-6.48498	0.0036762	-3.37882	0.451669	-6.60922	0.00375883	0.40704	0.869807	1.94861	0.0489635	-7.83042	1.36e-05	-6.28885	0.000320659
Jag2	4.14961	1.43989	0.000119513	1.23792	0.000870014	0.993466	0.00881634	1.91425	3.99e-06	-0.789844	0.00303265	-0.778089	0.00407552	1.39009	7.22e-06	1.40184	6.75e-06
Klf13	5.26031	-0.119714	0.746	0.714126	0.0378	-0.152339	0.816198	0.201544	0.666809	1.51675	4.87e-06	1.22805	4.36e-05	0.306087	0.326883	0.0173806	0.971356
Clec4e	4.76538	-2.90988	0.00904426	-2.05473	0.0797748	-2.33	0.0869765	-4.19813	0.00115139	1.4626	0.0766015	0.0300969	0.970014	-2.37012	0.00692875	-3.80262	0.000181619
Rbm28	5.76398	-0.705029	0.00584748	-0.415472	0.161617	-0.305576	0.385035	-0.793332	0.00350926	-0.806516	0.000162156	-0.845828	6.05e-05	-0.510901	0.0141184	-0.550213	0.0101546
Clic6	1.49477	0.477936	0.81	0.980616	0.739	-5.57945	0.0123208	2.23105	0.307936	0.769171	0.543854	-2.52275	0.0432173	0.837537	0.574379	-2.45439	0.0936168
Ano1	1.6743	-0.526571	0.68473	0.382384	0.86384	-0.433022	0.855877	1.61548	0.312145	1.30886	0.121159	1.09371	0.194358	0.184443	0.857721	-0.0307022	0.983361
Hsh2d	-0.262251	0.529222	0.66255	0.692596	0.628788	1.12526	0.531961	-0.840515	0.5207	2.13061	0.0127505	1.05015	0.196987	0.74462	0.434844	-0.335844	0.790724
Cldn2	1.40988	0.608856	0.748685	0.929664	0.737587	-3.78561	0.0752413	2.09649	0.378569	2.66564	0.0301493	-0.307078	0.802621	0.898934	0.514779	-2.07378	0.157485
Htr7	-0.318708	-0.0394179	0.981209	0.0397735	0.989732	1.98729	0.484884	-0.201233	0.927143	1.81029	0.0602861	1.80467	0.0573006	0.0760577	0.94824	0.0704317	0.968092
Irak3	5.36742	-2.01716	2.63e-05	-2.08714	3.04e-05	-1.56264	0.00129521	-2.51965	3.05e-06	-0.184557	0.562961	-0.314201	0.290784	-1.97426	2.94e-07	-2.10391	1.45e-07
Tank	5.75334	-0.682971	0.0193059	-1.17148	0.000174805	-0.511766	0.142126	-1.22905	0.000128295	-0.087403	0.685698	-0.120295	0.56475	-0.852029	0.000175101	-0.884922	0.000164356
F7	0.877114	0.567276	0.750273	0.503003	0.862431	-0.461968	0.902621	-3.24551	0.0624797	2.05772	0.0643235	-1.27981	0.219954	0.589109	0.644123	-2.74843	0.0331495
Slc39a12	3.54264	2.06672	0.000136206	1.86116	0.000645046	0.439905	0.580702	1.4629	0.00842497	0.927349	0.00728332	-0.2364	0.509352	2.02663	1.45e-06	0.862883	0.0281038
Il6	4.51981	-1.8725	0.141953	-1.71449	0.239697	0.639345	0.7969	-2.95926	0.040166	1.52887	0.0708259	1.40146	0.0808642	-1.71501	0.0634528	-1.84242	0.0647292
Mefv	2.45965	1.22163	0.205078	0.961556	0.42011	-0.520075	0.764879	-2.55192	0.0109482	2.17925	0.00155614	-0.827324	0.181999	1.13199	0.11485	-1.87459	0.0108746
Steap1	0.422634	1.46076	0.388	0.808199	0.754	-2.32959	0.224081	2.34772	0.240086	1.44661	0.165	-0.495908	0.646987	1.07269	0.387389	-0.869824	0.538289
Pmepa1	6.26396	1.30166	0.00215	1.59941	0.000383382	1.20579	0.00872226	1.90104	6.77e-05	-0.61993	0.0243498	-0.631994	0.0232984	1.51973	4.71e-06	1.50767	8e-06
Gm16712	2.7435	-1.6204	0.0419212	-0.862336	0.415054	-1.76593	0.0512393	-2.87309	0.000888969	0.332983	0.555792	-0.971771	0.0585271	-1.20011	0.0442531	-2.50486	9.03e-05
Malt1	6.20614	-1.81536	0.026	-1.58614	0.0696781	0.320126	0.845538	-1.59148	0.081389	0.300554	0.582102	1.03969	0.0463126	-1.63665	0.00543345	-0.897508	0.162069
Ly6c2	1.0394	7.81065	0.00738849	1.75936	0.455146	1.19879	0.708334	-5.66092	0.012541	2.70403	0.0438885	-2.94113	0.0298966	2.69975	0.0773372	-2.94542	0.0612523
6330407A03Rik	0.406938	0.145056	0.906575	-0.743568	0.642032	2.63799	0.0903717	1.031	0.449313	1.15099	0.103927	2.73145	0.000661025	-0.221183	0.794756	1.35928	0.130299
Ccr2	3.65827	3.09728	0.000309609	2.62639	0.00245336	0.580804	0.654504	-1.02973	0.273644	1.60817	0.00313028	-1.81887	0.00152694	2.97458	7.42e-06	-0.452463	0.518009
Obsl1	-0.139253	-0.54177	0.704828	0.561548	0.799491	-0.873038	0.654585	0.820889	0.654453	0.518516	0.55469	-0.185051	0.837535	0.224267	0.828599	-0.4793	0.687388
Birc3	7.06859	-1.7228	6.85e-08	-1.35804	4.21e-06	-0.46394	0.134347	-1.03885	0.000260263	0.171104	0.33583	0.896996	9.69e-06	-1.47681	8.52e-10	-0.750917	0.000219106
Agtr2	-0.325781	0.669673	0.647842	1.06524	0.60811	3.60818	0.164996	1.1759	0.527163	1.84175	0.0426189	2.34554	0.0164806	0.90612	0.388431	1.40991	0.255061
Zbtb16	5.06675	-1.16735	0.103642	-0.319069	0.800245	-2.19135	0.0297411	-0.8368	0.545733	5.94751	4.85e-09	4.93474	2.32e-09	-0.727207	0.187109	-1.73997	0.0172137
Flt3	2.00895	2.16932	0.00185725	1.32447	0.0679841	0.332603	0.809331	1.82797	0.0212825	2.42592	3.56e-05	1.62504	0.00186435	1.70417	0.00144082	0.903293	0.133495
Inafm2	5.08477	0.0507499	0.892689	0.438908	0.238543	0.623039	0.0760726	1.22875	0.000251158	-0.564585	0.0160882	0.080301	0.747542	0.270832	0.330245	0.915718	0.000607397
Kl	2.26582	1.23386	0.502171	0.443196	0.892395	-5.13184	0.0136136	1.33492	0.531222	0.889841	0.448895	-2.01264	0.081645	0.728731	0.599554	-2.17375	0.118797
Dusp16	4.15984	-0.166498	0.774086	-0.25036	0.783655	0.527246	0.488125	-0.506227	0.445204	0.780632	0.0190347	0.856207	0.0103655	-0.141211	0.72224	-0.0656366	0.901806
Pip5k1b	0.0469976	1.65044	0.198747	0.933713	0.585639	-3.87998	0.0114928	-0.721411	0.717275	4.06366	0.000155492	0.0812364	0.926742	1.21502	0.199753	-2.76741	0.00938549
Gm10118	0.932511	1.60625	0.217116	0.073599	0.977067	5.17328	0.0259669	1.59031	0.346262	2.72666	0.00284931	4.23866	0.000104566	0.621622	0.525098	2.13362	0.0599341
Slfn4	3.97687	-0.798718	0.57364	-0.392027	0.882266	-2.58166	0.104189	-5.43099	0.000903642	1.30006	0.143816	-2.72935	0.00205067	-0.519934	0.604409	-4.54935	5.6e-05
Fkbp5	9.09317	-0.330583	0.661784	0.356992	0.764121	-0.915945	0.303463	-0.0298803	0.980895	2.07781	0.000174128	1.48863	0.00271031	0.00866899	0.988719	-0.580511	0.337878
Slc6a17	-0.324823	-0.606518	0.630131	0.962102	0.54526	-0.105954	0.968361	2.60424	0.0600882	0.742163	0.327038	1.05818	0.160063	0.451132	0.615168	0.767149	0.448788
Enpp4	5.51461	-0.830071	0.00263509	-0.904064	0.00164171	-0.501607	0.12622	-1.02062	0.000627667	0.261116	0.138819	0.301976	0.082213	-0.800022	6.4e-05	-0.759162	0.000207146
Acot2	2.12272	0.180254	0.751502	-0.196977	0.839408	0.141293	0.903708	1.17251	0.046534	1.75241	2.09e-05	2.26098	2.19e-07	0.084388	0.836643	0.592956	0.163115
Rabgap1l	3.63653	0.157647	0.735577	-0.199367	0.788952	0.19843	0.808586	0.764425	0.110235	0.712667	0.0102706	1.13151	0.000168934	0.038165	0.9114	0.457008	0.174379
Tnip1	5.27069	-2.47761	3.53e-06	-2.27465	1.78e-05	-0.617603	0.306804	-1.5365	0.00208579	-0.0699256	0.833187	1.11104	0.000440226	-2.30896	9.96e-09	-1.128	0.000945586
Sdc1	0.535106	-0.51509	0.75783	0.700607	0.799915	0.593255	0.846263	-3.61992	0.0292273	0.447497	0.667794	-1.79954	0.0566377	0.153108	0.901364	-2.09393	0.0629311
Eln	1.1338	1.50375	0.107246	0.551422	0.698214	0.0554841	0.981829	-1.34837	0.203596	2.03458	0.00297002	0.258835	0.699812	0.889077	0.234029	-0.886669	0.281833
Zfp959	4.11114	0.627753	0.0517892	0.0504551	0.942614	0.27746	0.581288	-0.34307	0.401422	0.525336	0.017315	0.1057	0.647063	0.378975	0.132156	-0.0406609	0.907352
Ryk	4.57289	0.646777	0.0473254	0.42158	0.296463	0.0810128	0.91071	0.722624	0.0394912	-0.320715	0.130944	-0.537294	0.0132713	0.611765	0.00969471	0.395186	0.121732
Hilpda	4.07948	-1.52169	0.00014524	-1.17492	0.00345592	-0.471602	0.371463	-1.58655	0.000189867	0.265665	0.30205	0.516793	0.0364394	-1.29078	1.12e-05	-1.03965	0.000348386
Vmn1r157	-0.173201	0.874307	0.454381	0.530398	0.781555	2.55398	0.18249	0.508667	0.766429	2.70213	0.00106646	2.90609	0.000751914	0.745098	0.382228	0.949057	0.382935
Hsd3b3	-0.135726	1.39267	0.207393	0.173292	0.938062	2.17059	0.166964	-0.510903	0.749331	2.58173	0.00112311	2.2594	0.00336975	0.67176	0.415278	0.349429	0.756792
Hnrnph1	6.91268	0.0738193	0.730765	0.013121	0.975914	0.0506078	0.906128	-0.111255	0.678506	0.0889208	0.496674	-0.027638	0.841207	0.110041	0.467631	-0.00651791	0.975954
Osbpl3	4.01197	0.305211	0.719791	-0.464806	0.715052	-0.53957	0.683797	-2.3494	0.00618013	1.54991	0.00359483	-0.0602837	0.910045	-0.00632195	0.992697	-1.61652	0.00566958
Actn2	1.0741	-0.148631	0.906715	0.477137	0.796487	-0.869436	0.630272	-2.17446	0.0640287	1.99565	0.00710993	-0.138246	0.852524	0.32601	0.696807	-1.80789	0.0286075
Ttr	5.55015	1.57551	0.675391	-0.2187	0.975914	-8.50768	0.0232764	2.84788	0.363666	-3.46477	0.0765886	-6.64373	0.00368334	0.58981	0.829387	-2.58916	0.226782
D630003M21Rik	1.08839	1.28772	0.273483	1.04439	0.488326	0.0118064	0.996361	2.24764	0.109313	1.92639	0.0112198	1.43212	0.0559419	1.20919	0.153759	0.714916	0.48252
Rpl39l	0.193853	-0.21461	0.855288	-1.67141	0.18149	0.36883	0.860981	0.53623	0.739057	0.265003	0.738027	1.34979	0.0637389	-0.652114	0.4522	0.432672	0.682539
Ripk4	0.196126	1.01018	0.457385	0.936082	0.579358	-2.11497	0.144076	1.01986	0.534086	1.88948	0.0274723	-0.0306787	0.972686	1.01751	0.304099	-0.902649	0.420552
Pim2	4.46769	1.36542	0.00212744	0.99605	0.0325147	0.461964	0.46967	0.0192201	0.980895	0.222317	0.451685	-0.795333	0.00762503	1.24236	0.000170329	0.224713	0.574615
Trim9	2.56935	0.110201	0.896	0.29478	0.818214	-0.515253	0.651547	0.460971	0.636512	0.987303	0.0338127	0.55195	0.231638	0.295745	0.59239	-0.139608	0.843652
Jdp2	6.23003	-1.48471	0.000246628	-1.02966	0.0112497	-1.7856	7.88e-05	-1.31691	0.00213603	1.76012	5.52e-07	1.41862	4.26e-06	-1.21311	4.56e-05	-1.55461	2.09e-06
Bud13	4.57584	-0.420885	0.0913076	-0.143112	0.733667	-0.0117173	0.984992	-0.394992	0.166043	0.0850058	0.606451	0.112916	0.482118	-0.217998	0.239633	-0.190088	0.351523
Cndp1	0.446967	1.90063	0.104497	0.379046	0.854703	-1.7666	0.240544	1.81141	0.223436	2.77574	0.00191261	1.70902	0.0365653	0.821966	0.380797	-0.244755	0.849564
Cables1	7.61622	1.74924	2.48e-07	2.19761	8.15e-09	0.781226	0.0127406	1.10648	0.000377571	0.491624	0.0291843	-0.544587	0.0168175	1.98678	4.69e-10	0.950569	0.000281198
Klf9	4.7482	-3.07497	0.000140934	-1.5816	0.0394759	-1.39823	0.112135	-1.02668	0.302077	2.12701	0.000490735	3.10971	2.69e-06	-2.23762	0.000183578	-1.25492	0.0476687
Cxcl3	2.46085	-6.90134	2.39e-06	-4.8694	0.000107448	-1.68646	0.547939	-3.21963	0.0289299	2.17451	0.0440106	5.10445	1.63e-07	-5.70966	7e-08	-2.77972	0.0136044
Krt18	-0.0358417	4.32504	0.0518427	1.51184	0.493156	-5.24156	0.0177785	0.295007	0.912811	2.7817	0.026069	-1.84761	0.118648	1.99436	0.155849	-2.63495	0.0668064
Col9a3	1.75712	0.205427	0.909346	0.624421	0.819875	-2.96711	0.0928351	1.41501	0.457588	0.141039	0.895121	-1.57876	0.0954461	0.532447	0.644928	-1.18735	0.324851
Sdc2	1.74747	0.365339	0.668	-0.0359244	0.983305	-0.603281	0.624008	0.662159	0.523	0.791879	0.108596	0.462327	0.352994	0.214249	0.720469	-0.115303	0.881989
Chil3	1.76121	1.12663	0.436427	1.90938	0.216311	1.24152	0.558543	-1.67147	0.311101	2.04425	0.0250108	-0.474281	0.61114	1.76932	0.0824818	-0.74921	0.540894
Rbfox1	1.99238	0.046763	0.960489	-0.13748	0.932529	0.0286959	0.98819	-1.15625	0.19562	1.19097	0.0241416	0.478912	0.357944	0.000205643	0.999791	-0.711852	0.283896
Igfbp2	2.01126	-2.44776	0.160839	-0.538494	0.86204	-2.49255	0.16625	0.716766	0.729634	-1.79311	0.076045	-2.0053	0.0370878	-1.24926	0.300834	-1.46145	0.211312
B3gnt5	0.824605	1.05664	0.410647	0.892566	0.616775	0.911825	0.679728	-1.68025	0.269506	2.78497	0.00148503	0.92797	0.238238	1.02602	0.262831	-0.830978	0.443382
Folr1	1.39263	1.5912	0.42198	1.14964	0.68076	-6.09416	0.016369	1.69525	0.466263	1.64583	0.190377	-1.48516	0.235897	1.34884	0.370041	-1.78214	0.260316
Cfap69	0.545254	0.144905	0.919445	0.206105	0.932919	-2.06263	0.157463	1.34323	0.387073	1.69229	0.0383531	0.809623	0.307678	0.25979	0.787322	-0.622878	0.578382
Lbp	1.75199	-1.08407	0.420285	0.232788	0.93003	-1.28133	0.468279	1.62202	0.299582	0.760618	0.367258	0.649853	0.436999	-0.0928298	0.929165	-0.203595	0.873838
Rgs4	1.65424	-1.46834	0.213412	-0.203932	0.935241	-1.51555	0.299044	1.58658	0.252538	-0.200863	0.804769	0.435128	0.564213	-0.851238	0.33435	-0.215247	0.847211
Nfkbie	5.80814	-1.1692	0.00815393	-0.639113	0.220139	0.35018	0.623925	-0.613216	0.253452	-0.302742	0.293051	0.388321	0.168818	-0.854816	0.00646177	-0.163753	0.688495
Mt3	0.441872	-0.654815	0.607259	-0.961676	0.615582	-0.427398	0.850019	0.953826	0.533866	-1.31419	0.0831459	-0.641763	0.387328	-0.697805	0.445825	-0.0253815	0.983415
Nab2	5.94425	-0.241242	0.415804	-0.245235	0.538022	-0.979057	0.00108256	-1.22457	5.64e-05	0.658218	0.00212612	-0.250015	0.216299	-0.178612	0.460681	-1.08684	9.61e-06
Mob3c	7.27416	0.0874658	0.736462	-0.142671	0.709581	0.335323	0.243389	-0.0573233	0.875247	-0.374969	0.0129778	-0.268143	0.0700334	0.0468719	0.798255	0.153697	0.44091
Car12	1.67987	0.659694	0.660075	0.844945	0.692931	-3.36669	0.0366673	1.6555	0.318405	0.881241	0.344994	-0.759097	0.415869	0.854829	0.439391	-0.785509	0.528776
Mrap	0.189812	-8.31833	5.12e-05	-2.56088	0.0527876	-1.74373	0.295363	-3.54691	0.114763	1.05995	0.361661	2.97165	0.00187429	-3.80609	0.000631752	-1.89439	0.133935
Ccr1l1	6.69372	0.282538	0.563676	-0.0329253	0.97471	0.271837	0.729775	0.041944	0.955138	-1.36051	9.84e-05	-1.41358	4.09e-05	0.216629	0.545836	0.16356	0.703401
Crybb1	6.28844	1.48453	0.00375369	2.0238	0.000291775	0.317789	0.717924	0.987041	0.0838166	0.366166	0.279858	-0.783475	0.0224024	1.76752	1.46e-05	0.617878	0.130208
Ppp1r1b	1.13298	-0.00420054	0.998032	1.29995	0.537779	-2.30087	0.140302	0.375306	0.850477	-0.741964	0.39021	-2.74527	0.00267805	0.64051	0.545977	-1.3628	0.175627
Slc31a2	7.7667	-1.23339	0.000179057	-1.35499	8.28e-05	-1.03482	0.00291603	-1.62996	1.02e-05	-0.396236	0.0561495	-0.505974	0.0156302	-1.22013	1.23e-06	-1.32987	4.72e-07
Smndc1	4.85519	-0.261867	0.33741	-0.306325	0.348914	0.314517	0.367738	-0.0485611	0.907295	0.27937	0.0899003	0.643917	0.000314276	-0.215292	0.270791	0.149255	0.507587
Agrn	4.56595	-1.04605	0.0675662	-0.749674	0.275225	0.306922	0.77673	-0.915701	0.172155	0.710301	0.0501931	1.17725	0.00188152	-0.840907	0.0352004	-0.37396	0.439583
Celf1	7.6356	-0.177798	0.427496	0.0819902	0.835567	0.0535301	0.909573	-0.292061	0.24563	-0.137198	0.358235	-0.236903	0.104261	0.00116271	0.995447	-0.0985422	0.634546
Zfp185	0.613635	1.19289	0.466	0.148812	0.964236	-1.01808	0.689327	1.34568	0.531222	1.65325	0.0904652	0.661636	0.503354	0.586008	0.609088	-0.405602	0.77805
Ypel1	1.27	0.176703	0.85688	1.23986	0.194552	1.53142	0.147336	0.193559	0.882363	1.30501	0.0187323	1.09656	0.0476153	0.881326	0.163644	0.672873	0.352725
Prlr	3.06327	1.10743	0.283943	0.315825	0.867423	-0.74505	0.636994	1.24824	0.316652	1.5668	0.0197277	0.944148	0.149099	0.643426	0.407383	0.0207729	0.984946
Epha7	1.36655	0.685768	0.56813	0.362277	0.863711	0.401844	0.865988	2.74174	0.0501663	2.07136	0.0068172	2.70514	0.000989501	0.547362	0.524895	1.18114	0.213826
Zhx2	3.11069	-1.03748	0.0625972	-0.604479	0.405343	1.01412	0.121531	-0.157187	0.855474	0.198546	0.587446	1.3299	0.000421838	-0.758579	0.0510352	0.372771	0.422519
6330415B21Rik	0.390685	1.82929	0.191709	1.12232	0.544422	1.62863	0.54835	-0.0634177	0.980439	3.1322	0.0017496	2.00205	0.0342186	1.42388	0.165265	0.293732	0.838966
Mup17	0.0486447	1.67857	0.157855	0.320265	0.882669	-1.09362	0.569718	1.93821	0.234405	3.00801	0.000935737	2.3297	0.00600638	0.732682	0.423699	0.054381	0.972264
Srp72	6.50537	-0.485921	0.0139318	-0.268602	0.26733	-0.119066	0.742804	-0.554154	0.00916396	0.117811	0.418988	0.124912	0.386482	-0.322986	0.040707	-0.315886	0.0574687
Serinc2	-0.0643305	0.638438	0.720381	1.21612	0.578302	-3.63941	0.0739809	1.88704	0.35267	2.09667	0.0512204	0.0633633	0.956269	1.13367	0.364988	-0.899637	0.536761
Emp1	1.55426	-3.10111	0.0315112	-2.03701	0.282917	-1.41708	0.521081	-4.37597	0.0078445	0.59619	0.576512	-0.0371403	0.969216	-2.72565	0.0116006	-3.35898	0.00346186
Uroc1	0.282556	1.52964	0.246371	0.338744	0.888704	-1.39994	0.470578	2.76669	0.0802229	2.2254	0.0124629	1.92835	0.0289546	0.74589	0.45426	0.448841	0.73105
Gstcd	2.15791	-0.31224	0.647842	-0.578736	0.506384	0.0857341	0.9542	-1.01065	0.151832	-0.187357	0.646186	-0.333712	0.386838	-0.381419	0.407309	-0.527774	0.274672
Slc2a12	0.843311	0.929572	0.689782	-0.235609	0.952614	-4.93948	0.0348906	0.850022	0.741813	0.869412	0.517629	-1.47484	0.240786	0.00497869	0.997975	-2.33927	0.133935
Rimklb	0.87308	0.92278	0.262414	0.0965093	0.956618	-0.485352	0.737544	1.06554	0.306963	1.98429	0.000518631	1.61307	0.00275768	0.517267	0.388431	0.146047	0.856465
Rs1	1.04704	0.551736	0.657267	0.0360093	0.989274	-0.693883	0.74613	2.13605	0.156311	2.36428	0.00313617	2.43444	0.00241132	0.294312	0.737749	0.364469	0.748977
Cd40	5.5394	-4.3656	0.000132786	-3.52539	0.00120612	-2.89674	0.0130665	-3.84227	0.000931433	1.12624	0.0861177	1.41069	0.0188724	-3.82573	3.09e-06	-3.54128	1.88e-05
Rbms3	2.01788	1.23873	0.113335	0.0106464	0.996227	0.118631	0.949918	1.20401	0.213499	2.15976	0.000607806	2.28106	0.000318488	0.425361	0.522624	0.546667	0.485769
Akap12	2.83933	-0.766533	0.26436	-0.38821	0.723362	-0.441183	0.696116	-0.256021	0.803738	1.43706	0.00207859	1.58656	0.000709174	-0.501288	0.329566	-0.35179	0.565171
Id4	1.28272	-0.0424972	0.971126	0.330224	0.859064	-0.312817	0.873037	0.888884	0.47164	0.0114277	0.98643	-0.0970743	0.879254	0.209278	0.768951	0.100776	0.914207
Sppl3	6.90783	0.797622	0.00750137	1.23768	0.000117913	0.81223	0.0134194	1.27555	0.000118112	0.162094	0.446727	0.158103	0.460281	1.05264	1.41e-05	1.04865	2.52e-05
Il1b	7.96518	-3.92749	0.00116488	-3.28383	0.00600577	-0.934338	0.567235	-2.24834	0.0666295	-0.491113	0.47095	1.22462	0.0644182	-3.55206	3.46e-05	-1.83632	0.019514
Pcolce2	0.602701	0.859497	0.553211	0.944575	0.632017	-2.27413	0.194919	2.01159	0.242064	2.31145	0.0121319	1.02888	0.244758	0.989452	0.339092	-0.293119	0.829386
Neurl3	6.20646	0.971412	0.00183393	1.19157	0.000299641	0.912351	0.00711502	0.27924	0.498389	-0.206391	0.300053	-0.748057	0.000464711	1.13969	1.73e-06	0.59802	0.00790828
Rufy3	4.54941	-0.941021	0.00179331	-0.574631	0.0837811	-0.48133	0.192351	-1.21176	0.000229674	0.225468	0.271415	0.0971763	0.645005	-0.708751	0.00145485	-0.837042	0.000322168
Cdc27	5.48328	-0.0570829	0.818757	-0.598708	0.00632259	-0.113939	0.779269	-0.314511	0.2183	0.364295	0.0168617	0.414034	0.00696224	-0.243855	0.162341	-0.194116	0.319328
Zscan18	3.5202	0.595665	0.137777	1.20664	0.00299404	0.61641	0.193351	-0.186432	0.737279	0.421617	0.0909094	-0.299255	0.236835	0.930733	0.000898009	0.209862	0.543397
Etnk2	0.368153	-0.302718	0.798196	0.70578	0.657721	0.705666	0.715157	-1.46692	0.256736	1.99376	0.00597553	0.9476	0.160974	0.40982	0.611657	-0.636342	0.50316
Bmp7	0.171913	0.199705	0.90709	0.672081	0.795277	-0.0173473	0.995475	0.398545	0.854275	-0.656258	0.477167	-1.05598	0.247592	0.505027	0.655505	0.1053	0.943576
Rhot2	4.50107	-0.0126389	0.972484	0.0160434	0.979285	-0.264866	0.543401	-0.713881	0.0188827	-0.0360671	0.856222	-0.583886	0.00162843	0.0692892	0.749628	-0.47853	0.0178479
Sephs2	6.16516	-0.93031	0.00281656	-0.788853	0.0152051	-0.266156	0.590623	-0.938247	0.00487209	-0.186287	0.380657	0.0153343	0.946149	-0.800184	0.000538402	-0.598562	0.0116746
Srgap3	1.52412	1.17156	0.157779	0.134505	0.937608	1.12364	0.273205	2.25968	0.0129499	0.878791	0.0988651	1.84581	0.0015891	0.586136	0.356804	1.55316	0.0142178
Jph3	2.58224	2.35844	0.000350131	1.62938	0.0151463	1.58544	0.0181237	0.598842	0.43886	-0.739669	0.0487714	-1.80037	6.21e-05	2.09443	9.07e-06	1.03373	0.0165103
Olfr1451	0.17609	1.8845	0.148391	0.188286	0.940528	-0.810588	0.751029	3.51899	0.039762	2.74789	0.00395262	3.08614	0.00203339	0.676349	0.50824	1.0146	0.432584
Aplp1	3.59432	-0.163718	0.82174	-0.50817	0.609936	-0.548161	0.542304	0.258236	0.764981	-1.92615	4.76e-05	-1.89529	2.97e-05	-0.229837	0.637786	-0.198982	0.720282
Erich5	0.745903	0.59601	0.562555	0.555647	0.717212	0.00242479	0.999225	2.53973	0.0531436	3.1753	6.69e-05	3.51385	1.68e-05	0.641404	0.385846	0.979952	0.28112
Lrrc58	8.54452	-0.500727	0.0099565	-0.726694	0.000381774	-0.305477	0.205083	-0.611264	0.00343861	0.415875	0.00268097	0.521541	0.000291609	-0.539462	0.000267615	-0.433796	0.00415124
Cntn1	2.81151	0.459525	0.606598	0.334569	0.821067	-0.660877	0.609164	1.40125	0.142257	1.22884	0.0260881	1.05335	0.0537641	0.453136	0.485106	0.277649	0.729831
Arg2	0.550795	0.309412	0.806821	0.0528316	0.982833	-1.24003	0.452895	-2.60341	0.0343692	1.51256	0.0364154	-0.89769	0.186384	0.249638	0.76668	-2.16061	0.00836406
Rictor	5.78007	0.176466	0.491195	0.145205	0.7134	0.410086	0.141242	-0.0271413	0.944897	0.308249	0.0393694	0.292225	0.0500993	0.228702	0.190748	0.212679	0.262727
Pde4b	7.0992	-1.8276	0.00139576	-1.33916	0.020826	-0.615617	0.426576	-1.67184	0.00581908	0.979629	0.0057713	1.2802	0.000562052	-1.4958	0.000141799	-1.19523	0.00258974
Hpn	4.21697	-0.439842	0.371557	-0.813429	0.112038	-0.600531	0.300702	-1.6111	0.000852969	-0.735194	0.0119594	-1.30272	4.75e-05	-0.559202	0.0880742	-1.12673	0.000520537
Arg1	3.21428	-2.17164	0.219815	0.185106	0.962176	-0.948818	0.740511	-5.31785	0.00860226	0.147747	0.907013	-2.32232	0.0280243	-1.07212	0.407017	-3.54219	0.00628181
Ildr2	4.08859	2.76323	0.000118029	1.60563	0.0177976	1.71229	0.0134668	2.45379	0.000566706	-0.715017	0.0859029	-0.857874	0.051674	2.16606	3.17e-05	2.0232	8.04e-05
Gm3227	0.101357	0.463484	0.734557	1.3478	0.36613	-0.523353	0.839255	2.62485	0.0918473	2.16806	0.0100568	1.68527	0.0438547	1.17586	0.210447	0.693082	0.551926
Bcas3os1	-0.421992	1.77796	0.183346	1.05583	0.541328	2.07204	0.325344	0.0221129	0.991509	2.40568	0.00509985	1.57904	0.0649359	1.35324	0.144116	0.526607	0.671227
Plagl1	-0.239857	-0.386275	0.787188	-0.158608	0.956928	2.83024	0.0799859	-0.220549	0.914775	0.0151957	0.986879	1.10805	0.166704	-0.212734	0.826939	0.880118	0.405921
Ifitm7	1.42957	0.384352	0.768125	-0.101995	0.968897	-1.39673	0.484922	-2.23752	0.107697	3.36686	0.000309399	1.21413	0.10803	0.147634	0.874062	-2.00509	0.0350229
Gm5785	3.62334	-0.332066	0.378977	-0.228032	0.697038	0.204004	0.749953	0.683923	0.0834471	-0.22262	0.334355	0.440817	0.0506423	-0.216214	0.426077	0.447223	0.0964571
Icosl	8.35103	-0.813505	0.0779	-0.898863	0.0651194	0.47238	0.473444	-0.344255	0.576278	-0.419211	0.129112	0.403743	0.142943	-0.785718	0.0100914	0.037236	0.936666
Tnfaip2	8.75485	-3.97541	0.00285158	-4.24352	0.00244793	-0.923578	0.629014	-2.68826	0.0513748	0.267639	0.731809	2.14974	0.00568411	-4.01958	3.06e-05	-2.13748	0.0143094
Pcdhgb8	0.629609	0.819348	0.445901	0.809795	0.585757	1.66387	0.189141	-0.396937	0.786618	1.08344	0.0819177	0.602142	0.34688	0.89002	0.228031	0.408727	0.64461
Adrb1	5.63052	1.55855	0.000149801	2.00867	9e-06	0.652088	0.165731	1.17876	0.00519096	0.258896	0.318735	-0.638417	0.0152721	1.81568	6.08e-08	0.918368	0.0018731
Slc13a4	1.43769	0.682761	0.623975	0.888483	0.63309	-2.74936	0.0602075	0.681987	0.696732	1.79496	0.0376747	-0.328758	0.711275	0.910708	0.366957	-1.21301	0.259718
Anpep	2.57218	-1.02771	0.433429	0.402937	0.867423	-0.279181	0.914949	-3.41808	0.0124684	0.052037	0.953277	-1.7926	0.0211737	-0.212527	0.82245	-2.05716	0.0217195
Nrep	3.02385	1.507	0.001887	0.960932	0.070642	0.351655	0.654504	1.11422	0.0319195	-0.129819	0.69166	-0.76084	0.0162173	1.3364	0.000166205	0.705381	0.0486149
Slc13a1	0.482385	0.895676	0.451059	0.517974	0.783595	1.23965	0.491852	4.5801	0.00502802	2.3028	0.00412443	3.98202	5.57e-05	0.705347	0.421974	2.38456	0.0170775
Lif	2.03838	-5.82758	0.000103731	-2.02681	0.124156	0.411186	0.866448	-1.95534	0.14587	-0.916561	0.292295	1.43004	0.0692983	-3.39164	0.000599225	-1.04503	0.312931
Traf1	4.78123	-3.66902	0.00150303	-2.78554	0.0148661	-4.3513	0.00138897	-5.24957	0.000131723	1.20592	0.104524	-0.623326	0.316153	-3.13247	0.000106334	-4.96172	6.69e-07
Mcemp1	2.84252	-0.101464	0.943623	-1.94113	0.161497	-2.21565	0.153144	-4.12815	0.00440971	2.16723	0.010817	-0.234399	0.769093	-1.08947	0.226475	-3.4911	0.000435969
Mcoln2	2.47321	-3.54256	3.6e-05	-2.01907	0.0103956	-2.28442	0.016477	-2.80938	0.00125886	2.04792	0.000840272	2.02396	0.000274259	-2.57803	2.49e-05	-2.60198	7.87e-05
Olfr1356	0.603019	0.680303	0.569203	-0.640619	0.719119	1.7367	0.21663	0.255732	0.87828	0.196642	0.797063	1.00674	0.150322	-0.0689405	0.938186	0.741155	0.428095
Relb	6.40903	-1.75051	0.00394879	-1.8525	0.00340761	-0.502303	0.58987	-1.33386	0.0423805	-0.0264084	0.94793	0.731124	0.0392295	-1.7348	3.94e-05	-0.977272	0.0177589
Fads2	2.27265	-0.0709989	0.944596	0.47885	0.737396	-0.785216	0.51529	-0.196718	0.879795	-0.36764	0.50721	-1.25678	0.0200211	0.321356	0.622672	-0.567787	0.417355
Pnma5	-0.00677495	0.302005	0.855288	1.22325	0.539638	-2.33546	0.439598	4.45934	0.0719352	3.93787	0.000552352	3.78804	0.000921343	0.930609	0.385791	0.78078	0.627259
Megf10	1.3204	0.545768	0.623917	0.322246	0.868131	-0.993454	0.514086	0.691161	0.631154	1.91113	0.00736119	1.08058	0.107339	0.460024	0.566124	-0.370524	0.710706
Enpp2	6.34744	-0.0512725	0.985679	0.263587	0.958755	-6.22417	0.0315575	1.55326	0.584674	-2.29255	0.122382	-4.80118	0.0046743	0.194007	0.91813	-2.31463	0.193523
Stra6	1.18555	-1.82726	0.175822	0.943297	0.632017	-0.343887	0.89639	0.657141	0.714352	-0.485033	0.582262	-0.316539	0.720845	-0.242458	0.815208	-0.073964	0.95868
Gjc1	0.0798879	0.537188	0.655281	0.273167	0.908537	-1.7327	0.216058	0.302378	0.870303	1.6468	0.0234573	0.163013	0.828576	0.488999	0.556944	-0.994793	0.275381
Gnat3	-0.145643	0.170023	0.897568	0.692778	0.6964	1.37067	0.501778	0.407207	0.811095	1.92512	0.010822	2.02479	0.00874404	0.543797	0.523716	0.643469	0.543757
Tmem255a	0.291318	0.507221	0.66527	-0.790705	0.622371	2.38665	0.109498	-0.135689	0.943426	1.90137	0.00901348	2.84005	0.000380439	-0.158607	0.8492	0.780074	0.430642
Uqcr10	4.02826	-1.62184	0.000674116	-0.577136	0.338652	-0.923985	0.0877418	-0.303811	0.644757	-0.0660003	0.864084	0.4488	0.177917	-1.1541	0.00214739	-0.6393	0.115316
Il1a	9.07822	-2.84626	0.00181896	-2.67448	0.00407197	1.15768	0.288754	-0.163145	0.903969	-1.49884	0.00552188	1.54043	0.00436412	-2.69614	2.48e-05	0.34313	0.632949
Gbp10	-0.134089	-1.25423	0.230813	-0.351316	0.863696	-3.20079	0.012174	-1.25671	0.399049	2.73304	0.000654684	1.07615	0.0845681	-0.790224	0.296693	-2.44711	0.00320114
Stx11	3.4104	-3.07908	9.8e-05	-2.55368	0.00100222	-1.74448	0.0365976	-2.94566	0.000357799	0.763513	0.10923	1.05457	0.0163479	-2.72519	1.55e-06	-2.43413	1.73e-05
Pik3ip1	5.39546	-0.300687	0.709649	0.614302	0.558404	0.943689	0.381555	1.16763	0.279122	3.83989	5.21e-07	4.653	1.27e-08	0.221769	0.707941	1.03488	0.119014
Chchd10	0.848486	-1.71522	0.114808	-3.29219	0.00995888	-1.72814	0.164298	-0.166428	0.92312	-1.01038	0.159802	-0.0357795	0.960176	-2.13235	0.00696989	-1.15775	0.159775
Zfp398	4.6527	0.985125	9.48e-05	0.836214	0.00104974	0.116283	0.808586	0.474516	0.0818981	0.169601	0.301885	-0.50072	0.00317475	0.984573	7.43e-07	0.314252	0.105377
Pnoc	-0.262652	1.45725	0.232618	0.606034	0.749695	-0.41318	0.888646	2.52462	0.184167	3.54536	0.00019166	3.17909	0.000512044	0.935001	0.28501	0.568737	0.665595
Echdc3	-0.10486	-1.14025	0.354803	-0.510169	0.805621	-1.22921	0.464955	-0.511493	0.794875	1.46478	0.0627317	1.14411	0.118315	-0.711501	0.421889	-1.03218	0.302051
Wdr63	0.35116	1.11346	0.408148	1.15412	0.494326	-2.25282	0.151893	0.4582	0.817099	2.72958	0.00213993	0.326621	0.698293	1.2179	0.190084	-1.18506	0.257874
Ust	4.49844	-0.278211	0.435613	0.487981	0.214363	-0.128747	0.848236	-0.66928	0.060675	-0.695611	0.00293745	-1.22172	3.91e-06	0.13094	0.631002	-0.39517	0.139412
Xkr6	-0.180617	3.08675	0.0115771	0.829199	0.651995	2.20141	0.106586	0.78284	0.589281	0.0689776	0.930826	-0.658719	0.401066	1.964	0.0203123	1.23631	0.154034
Cflar	7.24684	-0.993602	0.000707801	-0.894877	0.00281848	-0.233632	0.61971	-0.66788	0.0352764	-0.0212863	0.920355	0.416835	0.0261734	-0.879843	4e-05	-0.441722	0.0420926
Brinp3	1.24377	1.45441	0.155498	1.29054	0.247809	0.462698	0.808481	1.72476	0.151884	2.09991	0.00430794	1.60476	0.0263357	1.41225	0.071778	0.917101	0.3239
Mpp2	0.589681	-0.69712	0.596428	0.985266	0.586168	0.579503	0.80039	-0.85488	0.57918	-0.0896623	0.916344	-0.698605	0.355542	0.206616	0.82513	-0.402327	0.706275
1600010M07Rik	2.09953	0.354339	0.562211	1.43993	0.0153563	0.244101	0.829546	0.536854	0.469705	0.699835	0.0771136	0.253818	0.540469	0.82522	0.0654954	0.379203	0.483661
Rfpl4b	0.441446	1.54992	0.235512	0.240082	0.925907	-0.453303	0.876303	2.8513	0.0931382	2.55415	0.00402885	2.62812	0.00370813	0.733612	0.44167	0.807588	0.503286
Serpind1	-0.0774734	2.1229	0.0640026	0.298031	0.888087	1.50321	0.354161	0.163095	0.92592	1.53549	0.0404673	1.25365	0.097242	0.84924	0.334921	0.567398	0.594492
Tmem231	2.42902	0.128856	0.853785	0.375874	0.695578	0.346639	0.739307	1.70882	0.00640528	-0.415961	0.259225	0.245304	0.52006	0.334122	0.449095	0.995387	0.0181476
Zfp62	6.71805	0.39612	0.0539532	0.417639	0.0546647	0.679854	0.00204535	0.339693	0.152621	-0.212838	0.112076	-0.150899	0.265371	0.469577	0.00154883	0.531516	0.000584433
Ybx3	5.33767	-0.680282	0.0320921	-0.786892	0.0182195	-0.91425	0.00750136	-0.302865	0.461538	-0.951238	6.59e-05	-0.898631	7.1e-05	-0.655571	0.00354303	-0.602963	0.00873932
Cxcl11	1.28636	-2.5226	0.033437	-1.75333	0.195343	-1.0088	0.624804	-3.34326	0.0157342	2.13998	0.00914266	1.70882	0.0183256	-2.03434	0.0124827	-2.4655	0.00644311
Pgbd5	0.651614	-0.116098	0.926178	1.20082	0.355872	-2.83954	0.0242403	-0.0807947	0.965316	2.62245	0.000833798	0.301059	0.673954	0.75822	0.347479	-1.56317	0.0618031
Unc5cl	1.44528	3.30931	0.00247506	1.48812	0.188867	1.94678	0.0691067	3.34457	0.00179667	-1.13422	0.0684351	-0.840807	0.214984	2.17938	0.00355016	2.4728	0.000936934
Ptafr	5.57709	-0.689378	0.0605535	-0.66682	0.0948867	0.104536	0.896685	-0.695207	0.0918473	0.64165	0.00830848	0.956828	0.000221658	-0.614654	0.01819	-0.299476	0.33096
Dll4	2.62468	-6.20881	0.00999635	-1.61335	0.659919	-0.865325	0.831517	-4.17199	0.0755164	-1.31186	0.419926	0.225379	0.86543	-4.85795	0.00536643	-3.32071	0.0394626
Cpxcr1	-0.288762	0.448371	0.786957	-0.0107962	0.997668	-0.277202	0.949709	3.25238	0.252317	3.54837	0.00115094	3.79611	0.000618256	0.261004	0.806756	0.508743	0.759953
Dqx1	2.20256	-0.863221	0.195459	-0.48489	0.615582	0.349146	0.760233	-0.726614	0.344815	-0.869405	0.0318256	-0.528482	0.180304	-0.584901	0.220813	-0.243978	0.66237
Vnn3	3.66058	-3.31018	8.45e-05	-1.87952	0.0151799	-4.27631	2.24e-05	-4.76336	2.97e-06	1.70185	0.00378342	-0.471851	0.323068	-2.39205	5.62e-05	-4.56576	9.9e-09
Kcnj13	2.47844	1.20586	0.415137	0.0214279	0.995665	-2.48402	0.130491	0.394547	0.848307	1.19347	0.175016	-0.625945	0.479454	0.445898	0.671763	-1.37352	0.208371
Ntn4	0.938238	1.67564	0.0988004	0.247024	0.900241	-1.12818	0.400243	0.717768	0.59298	1.49808	0.0224012	0.318379	0.638588	0.802196	0.292462	-0.377501	0.684632
Nbl1	2.94352	-2.25831	0.000263122	-1.68887	0.00656151	0.661668	0.430925	-0.168164	0.866315	0.267087	0.575077	2.65395	2.04e-06	-1.90818	0.000201624	0.478683	0.431559
Ppef2	0.258703	1.14022	0.371256	0.308995	0.896874	2.17609	0.185151	-1.02647	0.537092	2.28029	0.00688411	1.9456	0.0175729	0.630468	0.497238	0.295777	0.815532
Car2	2.39936	0.446467	0.638406	-0.0454366	0.980898	-0.913356	0.426715	-0.511796	0.659921	-0.819942	0.12957	-1.87674	0.00122272	0.297317	0.656214	-0.759482	0.257944
Rragb	-0.0220586	0.860915	0.459361	-0.0302784	0.990918	0.151426	0.953191	0.967716	0.546094	1.36886	0.0532565	1.37668	0.0533053	0.387243	0.64453	0.395062	0.704825
Sf1	7.62652	-0.676971	0.000444	-0.516807	0.0084299	-0.129474	0.694138	-0.371345	0.084062	-0.17667	0.20304	0.137662	0.325625	-0.541676	0.000440774	-0.227344	0.183971
Ica1l	2.10274	-0.725202	0.345093	0.120101	0.939589	-0.00320193	0.999161	0.714116	0.517716	2.75145	9.99e-06	3.29634	3.01e-07	-0.257655	0.649241	0.28723	0.700004
Baz1a	5.18751	-0.749086	0.00150816	-0.301083	0.306373	-0.324863	0.28564	-0.615955	0.0144002	-0.0188568	0.913857	-0.0133678	0.93593	-0.455367	0.00680643	-0.449878	0.00983284
Synpo2	0.924465	-0.421134	0.720993	0.721238	0.655	-0.843795	0.648054	1.56689	0.270194	2.44108	0.00179776	2.14909	0.00423554	0.439318	0.597176	0.147326	0.901808
Tmem160	4.84129	-0.618944	0.0720959	-0.0145388	0.985681	-0.377814	0.41263	0.0274534	0.962003	-1.32287	2.04e-06	-1.21302	2.71e-06	-0.273877	0.295207	-0.164025	0.582101
Hivep3	6.68732	-1.01215	0.0519157	-1.3065	0.015401	0.0991983	0.934867	-0.478571	0.479003	0.604408	0.0559324	1.47187	5.3e-05	-1.08131	0.00207771	-0.213847	0.631506
Cldn10	1.37524	0.821401	0.469847	-0.223928	0.92137	-1.04348	0.493992	-0.439186	0.780372	0.719615	0.293433	-0.511471	0.457693	0.373926	0.647387	-0.857159	0.325497
Vps13d	4.20009	0.393974	0.438544	0.0287907	0.977067	0.338424	0.675972	0.0936668	0.902918	1.13809	0.000828957	1.10136	0.000998181	0.260062	0.486204	0.223331	0.613223
Slc6a20a	0.87858	-1.5936	0.19555	-1.00441	0.552062	-2.08993	0.118768	0.478009	0.773048	-0.425123	0.582207	-0.237115	0.751379	-1.19996	0.160975	-1.01195	0.260341
Gm15484	1.68661	-0.436071	0.482504	-0.561077	0.481847	-0.921885	0.201095	-1.59356	0.00998893	1.18091	0.00196294	0.315446	0.372983	-0.424976	0.31068	-1.29044	0.00167685
Ccdc125	1.90144	0.00121345	0.998941	0.424366	0.746461	-0.524034	0.695441	1.21876	0.196276	1.40531	0.00664072	1.32964	0.00957796	0.327927	0.5811	0.252256	0.73421
Gtdc1	3.39768	0.00323462	0.994527	-0.429991	0.323152	0.401783	0.401581	-0.224122	0.639779	-0.0195986	0.936171	0.224386	0.299218	-0.149215	0.564267	0.0947698	0.766074
Grcc10	4.84652	-0.73404	0.0997042	0.359468	0.588115	0.120991	0.899749	0.360526	0.540845	-0.314566	0.365532	0.193355	0.586153	-0.265897	0.517028	0.242024	0.611457
Itpripl1	5.21344	0.37448	0.159	0.410378	0.162	0.405303	0.197	0.78412	0.00424	0.602998	0.00115138	0.758294	9.58e-05	0.453626	0.0176289	0.608922	0.00229359
Cyp2u1	0.721094	0.559104	0.583058	1.88662	0.0716483	0.139116	0.951298	1.86789	0.0838166	0.73442	0.217657	0.39155	0.535774	1.18196	0.0853403	0.839091	0.274261
Serpinb9g	0.167173	1.29464	0.272613	0.513792	0.784869	3.16634	0.159853	1.87521	0.243065	3.47626	0.000196852	4.79242	1.17e-05	0.788815	0.368548	2.10498	0.068208
Gbp5	6.2638	-3.56841	0.00169274	-4.05559	0.000916324	-0.700537	0.696116	-2.2307	0.0604856	0.469129	0.482053	2.47604	0.000545217	-3.69314	1.06e-05	-1.68622	0.0260615
Mettl3	5.52213	0.185309	0.481455	0.289984	0.348629	0.0756543	0.884167	-0.195291	0.54708	-0.370869	0.0205096	-0.708468	6.84e-05	0.298397	0.100964	-0.0392027	0.874361
Gabrg1	1.69219	1.80212	0.0404736	0.379625	0.805896	-0.826722	0.524631	0.846184	0.458989	1.61529	0.00680488	0.513351	0.379601	0.981532	0.137926	-0.120408	0.896529
Slc16a10	4.09334	-1.56511	1.55e-05	-1.33408	0.000224661	-1.1353	0.00147375	-1.5783	2.07e-05	-0.952276	9.32e-05	-0.907339	6.69e-05	-1.39203	1.35e-07	-1.34709	2.38e-07
Csrp2	0.0647148	-0.516362	0.686485	-0.199102	0.937389	-2.12021	0.131612	0.0219306	0.991428	1.31973	0.0766015	0.294517	0.690816	-0.284255	0.744056	-1.30946	0.140526
Tlcd1	1.35681	-0.349163	0.697794	-0.262069	0.871853	-0.435295	0.760439	-0.339712	0.769377	-0.481848	0.357993	-0.622811	0.221047	-0.232109	0.712992	-0.373071	0.597427
Strip2	3.24103	-1.47103	0.229088	-0.142396	0.956227	-0.881065	0.665156	1.21299	0.48329	2.64501	0.00178097	3.12531	0.000343818	-0.628849	0.470014	-0.148552	0.905575
Slc22a17	5.88196	1.58908	6.9e-05	1.92256	8.63e-06	0.585688	0.197271	0.900254	0.0260741	-0.657557	0.00647666	-1.71157	4.34e-08	1.81107	1.12e-08	0.757055	0.00478933
Lgr6	0.390451	1.4359	0.111	1.63294	0.0812603	-0.104353	0.961814	0.699577	0.57918	2.02232	0.00113743	0.573096	0.330897	1.63559	0.00986962	0.186371	0.833508
Adora2a	2.64627	-3.1605	0.0461	-3.92664	0.0287355	-3.11748	0.111022	-4.64676	0.00971453	0.521174	0.637337	-0.335714	0.712262	-3.38626	0.00220577	-4.24314	0.000415372
1110028F11Rik	-0.277588	0.510651	0.722269	0.302952	0.90085	2.64391	0.135684	-0.228274	0.914872	1.91167	0.027282	2.27564	0.0114782	0.421878	0.671644	0.785844	0.524853
Car4	1.31777	-0.109558	0.944931	0.628023	0.800009	-1.1705	0.542094	0.438313	0.822421	-0.497015	0.555792	-1.45517	0.0720176	0.280776	0.780375	-0.677373	0.532998
Matn2	1.38926	1.31404	0.194332	0.528395	0.737962	-0.830703	0.572618	1.49264	0.195679	1.38312	0.0350551	0.781891	0.232725	0.817365	0.289312	0.216138	0.827007
Gm15834	0.565156	0.606261	0.573682	-0.41983	0.813048	1.33505	0.408684	-0.214557	0.897544	2.45569	0.000848426	2.75576	0.000236504	0.0176178	0.983371	0.317687	0.756197
Gm16495	0.402601	1.84123	0.109875	-0.366522	0.861936	-0.135355	0.963094	1.17104	0.510837	2.8199	0.00110935	2.69576	0.00149493	0.391748	0.660875	0.26761	0.83041
Slc22a27	0.496253	0.923172	0.447746	0.246802	0.915273	1.85623	0.29005	0.465108	0.787747	2.19157	0.0054812	2.50625	0.00221828	0.555833	0.524424	0.870515	0.403829
Gpc4	0.125799	0.557148	0.7205	0.00220686	0.998862	-0.431826	0.878222	-0.433315	0.857142	1.06818	0.24813	0.426694	0.655601	0.228638	0.837243	-0.412849	0.760035
Ints4	6.56789	0.155254	0.579475	0.0451234	0.935914	0.0434554	0.94248	-0.297452	0.34828	-0.610756	0.00043568	-0.891088	2.44e-06	0.1737	0.359344	-0.106632	0.632631
Abca4	2.05038	0.29526	0.792932	0.590333	0.714585	-1.97555	0.100279	1.05858	0.412503	2.19607	0.00245092	1.17258	0.0787561	0.56501	0.475484	-0.458478	0.630969
Ccrl2	6.78051	-1.74587	0.0166214	-1.8045	0.0178356	0.446616	0.71798	-0.863452	0.330654	-1.34378	0.00316898	0.0677917	0.883194	-1.70312	0.000542892	-0.291548	0.624566
Fhl4	-0.0162904	0.393328	0.779483	1.01167	0.571896	1.9492	0.196032	-1.61537	0.281679	0.621466	0.438424	-0.121845	0.887083	0.824946	0.385479	0.0816355	0.951129
Rel	5.19879	-0.726853	0.0342418	-0.536573	0.176093	0.0671122	0.934418	-0.60656	0.127501	0.520596	0.0210698	0.82729	0.000539532	-0.575724	0.0189165	-0.26903	0.357488
Rev1	5.17268	-0.586762	0.0119503	-0.287026	0.337935	-0.331752	0.267625	-0.674655	0.00668848	-0.216592	0.148259	-0.320866	0.031281	-0.377038	0.0227076	-0.481312	0.00457927
Aqp9	0.47535	0.394409	0.774531	0.825576	0.647743	0.671844	0.778015	-1.145	0.461058	1.8702	0.0205557	0.578638	0.467081	0.774449	0.402395	-0.517114	0.642781
A430078G23Rik	0.632299	0.997998	0.43332	1.74349	0.169416	-1.25822	0.494976	1.52788	0.355248	3.48468	0.000369299	1.70008	0.045591	1.67213	0.0682465	-0.112462	0.940878
Rsph1	-0.080353	1.21935	0.44794	0.533546	0.843801	-2.16528	0.261401	0.32964	0.897757	2.44303	0.0139217	0.291469	0.76773	0.821211	0.452722	-1.33035	0.279867
Met	3.33346	-0.798792	0.290029	-0.371965	0.766726	-0.763561	0.484687	-2.15434	0.00749659	1.88864	0.000307858	0.846887	0.056985	-0.503862	0.344787	-1.54562	0.00377806
Grk1	0.338493	1.76951	0.127	0.69519	0.676467	-0.123971	0.963775	2.59228	0.041373	1.47478	0.0484464	1.50758	0.0504665	1.03397	0.239256	1.06676	0.275381
Eno2	3.75417	-3.86121	0.00141516	-4.0346	0.0016763	-3.57517	0.0111034	-4.58356	0.000820031	1.12091	0.149401	0.737619	0.237645	-3.86914	9.44e-06	-4.25242	7.01e-06
Kcne2	0.153481	2.88797	0.118291	1.96956	0.312948	-3.35988	0.0946739	1.46196	0.4772	1.7943	0.0871721	-1.42272	0.190129	2.27588	0.0678581	-0.941147	0.503421
7420701I03Rik	-0.0850458	0.969032	0.489319	0.0702232	0.979285	0.567992	0.871466	2.11801	0.4172	4.14526	0.000162234	4.47421	6.76e-05	0.477383	0.620075	0.80633	0.603913
Ndufb7	4.68259	-1.41793	0.000437839	-0.467593	0.366724	-0.75088	0.0984414	-0.319604	0.549056	-0.589989	0.0401058	-0.161205	0.583863	-0.96802	0.00220685	-0.539236	0.111117
Cdh19	0.145568	1.11159	0.387661	-0.165437	0.947343	0.0317073	0.990967	0.796613	0.63137	0.273661	0.741733	0.240594	0.77034	0.292409	0.756254	0.259342	0.822736
Glcci1	2.0115	0.378494	0.517935	0.561669	0.428786	-0.391725	0.666323	0.741279	0.269506	1.48279	0.000195977	1.08007	0.0031393	0.550237	0.174318	0.14752	0.778715
Grhl3	-0.462351	2.1661	0.195767	0.684917	0.773522	-1.93987	0.390602	2.44973	0.203596	2.15383	0.0346256	1.23918	0.222847	1.02878	0.376883	0.114122	0.949135
Arl5c	4.30484	-1.69489	0.0737658	-1.82275	0.0727182	-0.281557	0.889767	-1.76042	0.099013	0.553794	0.329397	1.05211	0.0531211	-1.6851	0.00643724	-1.18679	0.0719554
Spry1	4.92999	0.907928	0.054684	1.47531	0.00288923	0.260223	0.760778	0.960967	0.0621715	-0.353344	0.245133	-0.964496	0.00264614	1.20623	0.000481281	0.595079	0.0987421
Nadk	8.22555	-0.975761	6.74e-05	-0.703228	0.00362618	-0.627975	0.0142751	-0.989141	0.000119602	-0.652442	0.00034743	-0.648077	0.00030292	-0.79356	2.91e-05	-0.789195	5.21e-05
A230107N01Rik	-0.294193	0.399002	0.771601	0.128128	0.962176	2.45885	0.163004	1.00267	0.539773	1.16053	0.135765	2.27252	0.00718693	0.292088	0.754609	1.40408	0.164859
Cstf3	5.18871	-0.304862	0.2202	-0.561073	0.0232261	-0.208591	0.569718	-0.443746	0.0951204	-0.105688	0.490244	-0.0542347	0.730591	-0.357285	0.0292848	-0.305831	0.0792882
Cald1	1.70825	0.164755	0.857663	-0.00384251	0.998122	-0.243994	0.881179	0.180667	0.883965	0.864495	0.111413	0.677523	0.211102	0.115333	0.863614	-0.0716384	0.938237
Ace2	1.0019	0.233384	0.824	0.240276	0.897	-1.1641	0.325072	-0.126936	0.934613	1.58067	0.00947011	0.482962	0.413962	0.312217	0.656837	-0.785488	0.299774
Prr5l	5.32427	-0.0245637	0.972802	-0.0533078	0.967511	0.0943029	0.945755	-0.550465	0.457436	0.496537	0.160058	0.195889	0.595743	0.0312019	0.944259	-0.269447	0.583532
Actb	11.4805	-0.576552	0.0387592	-0.994577	0.000591	-0.599891	0.0563093	-0.992599	0.000915808	0.621658	0.00117172	0.549174	0.00315303	-0.704637	0.000424886	-0.77712	0.000203738
A630001G21Rik	5.1108	-0.488412	0.0850068	-0.88758	0.00208604	-0.351889	0.334479	-0.573004	0.0581828	-0.842614	4.24e-05	-0.664182	0.000376098	-0.621015	0.00133085	-0.442583	0.0257884
Ccdc88b	6.94403	0.375156	0.282257	0.238279	0.64311	0.68558	0.066858	0.25071	0.576455	-0.500979	0.0182685	-0.400827	0.0559542	0.378103	0.117525	0.478255	0.0513064
Abcc1	6.70434	-1.25714	0.000151558	-0.897839	0.00671803	-0.367609	0.414627	-0.733598	0.036651	0.173597	0.412441	0.653106	0.00234314	-1.02165	1.93e-05	-0.542141	0.0226087
Perp	1.12482	1.35699	0.290174	3.01412	0.0373492	1.46705	0.365416	2.40624	0.107474	0.16061	0.854431	-0.0494999	0.956551	1.94832	0.0343235	1.7382	0.0689949
Gm11787	2.92998	0.0930816	0.849993	-0.348042	0.574196	0.493676	0.388881	-0.237895	0.683992	0.382213	0.13531	0.545564	0.0330127	-0.0363625	0.910703	0.126988	0.737326
Slc4a10	2.34077	0.907754	0.557166	0.167625	0.956618	0.592401	0.827864	1.41413	0.45147	0.574259	0.548053	0.965179	0.304447	0.432886	0.698879	0.823806	0.51451
Gsap	7.2098	0.00295103	0.99596	-0.548287	0.300519	-0.337867	0.627666	-1.12854	0.0153298	0.069514	0.809334	-0.480808	0.0648116	-0.192857	0.539951	-0.743179	0.013546
Nme5	-0.165401	1.76491	0.124485	0.0964344	0.965935	-1.0201	0.533566	1.86947	0.145496	1.46074	0.0539774	1.25248	0.0976429	0.542269	0.543172	0.334006	0.770174
Drc7	1.08307	1.26057	0.463216	0.590332	0.83936	-5.05203	0.0136101	-0.266748	0.916985	2.37988	0.027015	-1.15888	0.249921	0.890719	0.462319	-2.64805	0.0318385
Galnt18	0.343876	0.406566	0.781878	0.801424	0.717212	-1.45519	0.42287	0.389869	0.851064	1.163	0.152013	-0.359018	0.670475	0.674456	0.483823	-0.847565	0.429799
Flrt3	2.49768	0.0756773	0.966934	0.244616	0.9387	-0.945674	0.762463	-3.71163	0.0504573	4.16996	0.000471158	1.11105	0.228292	0.261738	0.813473	-2.79718	0.0200029
Nwd1	1.91846	0.370606	0.672256	1.24728	0.160499	-0.0147178	0.993915	0.196747	0.877144	1.19546	0.026269	0.274059	0.625508	1.0008	0.100209	0.0794003	0.927892
AA388235	0.0102508	-0.489701	0.698622	1.53589	0.298811	1.24611	0.535049	-0.878886	0.589769	1.92848	0.0151062	1.44307	0.0581967	0.345259	0.702139	-0.140153	0.912041
Dpm3	1.55411	-2.17402	0.00510734	-0.328808	0.82169	-0.496254	0.706435	0.427912	0.696977	-0.231639	0.679632	1.00955	0.0490641	-1.37039	0.0177609	-0.129196	0.873443
Kank1	1.34789	-0.562499	0.634	1.17531	0.386	0.144713	0.953	0.656652	0.660608	0.463155	0.5225	0.121672	0.874704	0.654204	0.438207	0.312721	0.762421
Vwa5b1	-0.139126	0.959926	0.479717	0.719972	0.718478	-0.672478	0.772174	2.15264	0.156265	1.21468	0.11938	0.863338	0.284355	0.860658	0.356512	0.509319	0.651115
Adamts15	0.627573	0.653685	0.496	1.0473	0.334	0.743597	0.659	0.315426	0.818	2.44721	0.000385846	1.91611	0.0030944	1.00375	0.14397	0.472639	0.592253
Atad5	3.62235	0.336936	0.441504	-0.0276879	0.975914	-0.491307	0.362132	0.346583	0.515451	0.149258	0.612593	-0.103851	0.728116	0.183264	0.587829	-0.0698447	0.872946
Btbd11	1.21327	-0.661064	0.547839	1.28025	0.335215	1.23939	0.397773	0.190358	0.906919	0.699638	0.312122	1.18167	0.0829691	0.0706512	0.934852	0.552683	0.560367
Hivep1	4.08319	-0.738046	0.262414	-0.215223	0.862374	0.607595	0.528633	-0.291104	0.74776	0.706868	0.0680008	1.23121	0.00243599	-0.42643	0.352029	0.0979117	0.871626
Ero1l	5.02024	-1.02368	0.000471376	-1.03643	0.000641695	-0.80152	0.010624	-1.05663	0.000600699	-0.461235	0.0114135	-0.408264	0.0211561	-0.962176	5.12e-06	-0.909204	1.72e-05
Anapc7	5.6452	-0.104277	0.602249	0.0682979	0.847015	0.0333071	0.937504	-0.141212	0.563689	-0.308344	0.0291758	-0.370214	0.00959867	0.033152	0.849732	-0.0287188	0.898717
Eif5	8.22999	-1.134	5.68e-07	-0.878266	4.08e-05	-0.361393	0.120491	-0.671029	0.00152243	-0.791672	3.62e-06	-0.331361	0.0163419	-0.953883	4.28e-08	-0.493572	0.00161125
Rab20	5.41298	-1.3453	0.000161063	-1.36944	0.000191281	-0.822099	0.0310121	-1.29719	0.000487805	-0.131645	0.550823	0.1038	0.637102	-1.29029	5.74e-07	-1.05485	2.53e-05
Fstl4	1.06679	1.78527	0.172049	0.343693	0.888112	-0.137091	0.964205	1.44938	0.412536	2.54011	0.00375678	2.07793	0.0145473	0.843288	0.376248	0.381108	0.759953
Slc4a5	0.660523	0.690222	0.63103	1.54125	0.338486	-2.61445	0.10477	0.596506	0.755859	2.53862	0.00508508	0.0375894	0.96742	1.32732	0.175125	-1.17371	0.283242
Grm8	0.265014	1.42143	0.254667	0.0936174	0.971773	-1.41029	0.429165	0.799175	0.67909	3.03173	0.000760873	1.81712	0.0216272	0.615952	0.494634	-0.598661	0.605122
Hist1h1c	4.70143	-2.02126	0.00684185	-1.25427	0.132119	-1.45901	0.087197	-0.824657	0.380146	0.454218	0.354905	0.919658	0.050556	-1.66135	0.00204447	-1.19591	0.0324216
Vmn2r59	0.0112791	1.45407	0.285872	0.533181	0.817295	1.57843	0.481994	0.401059	0.839943	1.95376	0.0215593	1.72109	0.046357	0.936281	0.336994	0.703605	0.559322
Tgfb2	1.14851	0.0335991	0.979157	-0.138733	0.951021	-2.1789	0.0839841	0.51597	0.735096	2.2681	0.00226232	1.3486	0.0459507	-0.00247206	0.997963	-0.921967	0.30099
Gm16279	2.17837	0.0724141	0.90992	0.445547	0.566662	0.644791	0.367255	-0.215423	0.7802	0.252427	0.446653	0.109694	0.751024	0.339017	0.381689	0.196285	0.670045
Epdr1	1.21482	0.854472	0.343459	-0.0143633	0.995457	-0.630619	0.636816	-0.350571	0.776403	0.17759	0.761297	-0.795802	0.13673	0.462796	0.47638	-0.510596	0.479623
Nr2c2ap	0.87307	-0.58935	0.363581	0.07743	0.956928	0.369042	0.729423	-0.359764	0.661778	-0.53158	0.163258	-0.326343	0.393004	-0.233749	0.613652	-0.0285129	0.966879
Atp2a1	1.65703	0.476157	0.446749	0.564475	0.473727	0.696993	0.408945	0.259241	0.76033	1.60962	0.000264596	1.47212	0.000558707	0.59932	0.185529	0.461823	0.377203
Cmtm4	2.52958	-0.44422	0.386411	0.559092	0.367821	0.686481	0.256893	-0.0336616	0.967878	0.0207236	0.953527	0.242837	0.444079	0.0883253	0.816669	0.310438	0.455089
Dcx	0.829188	0.435849	0.739629	0.0742506	0.976575	0.88381	0.722186	-0.968488	0.568684	3.02448	0.000540921	2.37964	0.00286455	0.303122	0.729361	-0.34172	0.77208
Il27	2.21008	-3.93664	0.000269832	-2.34442	0.0262178	-0.370227	0.860981	-1.53279	0.183673	-0.135386	0.851107	1.85133	0.00333376	-3.09143	3.82e-05	-1.10471	0.142206
Arid5b	3.80696	-0.540519	0.0888301	-0.0347632	0.961874	-0.00685256	0.992648	-0.688438	0.0463165	0.906692	0.0001309	0.818	0.000262459	-0.248587	0.30935	-0.337279	0.189672
Gm19343	0.465401	0.376632	0.738874	1.0517	0.421953	0.661628	0.718067	2.8343	0.0204457	1.61397	0.0154128	2.28745	0.00164749	0.892205	0.242733	1.56569	0.0514741
Olfr110	-0.0847149	1.72786	0.134	-0.91738	0.541328	2.38812	0.0313	0.676998	0.594	-1.48283	0.0282448	-0.197345	0.785556	0.080912	0.927523	1.3664	0.0732976
Gm4425	-0.410756	1.38439	0.22897	-0.0767255	0.974327	1.88264	0.399313	-0.715593	0.706214	3.78253	0.00010316	3.54235	0.000119959	0.409433	0.630051	0.169256	0.912468
4933413L06Rik	-0.242615	0.508262	0.720256	0.528519	0.812965	2.59983	0.253995	0.328758	0.880693	2.90139	0.00190755	3.24112	0.000974122	0.587049	0.543887	0.926783	0.473377
Ociad2	0.421339	-1.16535	0.348554	-0.866624	0.636063	-3.34374	0.0107847	-1.13632	0.437164	0.430667	0.580273	-1.02911	0.127857	-0.949224	0.267688	-2.409	0.0033385
Ramp1	3.48673	0.449343	0.446596	0.987946	0.104	1.11327	0.0739809	0.909409	0.160013	0.081828	0.841492	0.377951	0.316252	0.770937	0.064758	1.06706	0.0122106
Epha5	1.75954	0.516666	0.651141	0.338886	0.866164	-0.822391	0.632912	1.24144	0.36988	2.26223	0.00203427	1.82247	0.00913715	0.472649	0.552219	0.0328888	0.977947
Casd1	6.65684	0.382063	0.0972434	0.802967	0.000625638	0.881451	0.000352659	0.458311	0.0673254	-0.153095	0.351392	-0.0844283	0.621096	0.6245	0.00051995	0.693167	0.000223634
Odam	-0.164701	0.686622	0.633764	0.0789107	0.977067	0.588921	0.84467	2.93108	0.181833	2.63655	0.00417728	3.48329	0.000571641	0.38088	0.699929	1.22763	0.326638
Lhcgr	-0.277826	1.24305	0.387688	1.1621	0.505197	-0.0838464	0.980293	2.77336	0.115497	1.99028	0.0216845	1.69798	0.0565462	1.24766	0.204664	0.955367	0.427584
A730020M07Rik	0.260816	1.5973	0.164365	0.648455	0.709259	0.814037	0.647574	1.38671	0.360716	1.54345	0.0348099	1.50845	0.0451097	1.02332	0.228724	0.988319	0.30794
Zfp429	4.09163	-0.227806	0.495257	0.0259051	0.971522	0.0327229	0.965952	-0.331708	0.396352	0.516698	0.00749695	0.416844	0.0268108	-0.0363774	0.87707	-0.136231	0.605606
Zfp131	4.74587	-0.158537	0.559265	-0.0860459	0.861345	-0.0056001	0.992098	-0.239822	0.451898	-0.0282164	0.866518	-0.0719569	0.647637	-0.0546726	0.763725	-0.0984131	0.63964
Ptpn18	5.36251	-0.500315	0.206836	-0.0448999	0.959342	-0.255756	0.691979	0.176401	0.746459	-0.37326	0.142028	-0.165771	0.528057	-0.247291	0.416658	-0.0398019	0.923483
Rnf121	4.71316	-0.368641	0.180245	0.145404	0.754968	0.0326541	0.960688	-0.308289	0.348424	-0.44795	0.00845072	-0.502699	0.00334768	-0.064031	0.753327	-0.11878	0.607699
Trpm3	3.17705	1.17492	0.259643	0.502612	0.766557	-0.962717	0.524474	0.886362	0.515248	2.43162	0.000903364	1.44833	0.0281233	0.795435	0.294836	-0.187853	0.852575
Alx4	0.231808	0.616314	0.658504	1.08225	0.53155	-0.380446	0.899168	1.52407	0.439684	2.99597	0.00130758	2.21593	0.0119583	1.01368	0.286302	0.233637	0.866684
Cyhr1	5.57858	0.168978	0.585	0.493653	0.111	0.205121	0.656	0.51914	0.0992	-0.286783	0.108136	-0.293017	0.100641	0.381986	0.0582766	0.375753	0.0750801
Nfkb2	7.15386	-2.22931	0.00140274	-2.17005	0.00244123	-0.884191	0.305381	-1.68299	0.0214235	0.249756	0.540683	1.0416	0.00957998	-2.13297	1.05e-05	-1.34112	0.00348359
Tmem98	0.26741	0.500146	0.735892	1.51519	0.374856	-0.927865	0.642976	0.155098	0.941952	0.276283	0.747455	-1.45187	0.070607	1.13069	0.245038	-0.597461	0.580027
Stk40	6.70191	-0.454396	0.24468	-0.355777	0.492972	0.318653	0.5832	-0.0693431	0.908055	-0.440133	0.0660284	0.0345201	0.895186	-0.345015	0.222256	0.129638	0.710766
Itgb8	0.870958	0.1473	0.916952	0.269883	0.910371	0.0668325	0.98272	1.53019	0.324479	1.29898	0.0855864	1.55448	0.0421694	0.299985	0.741195	0.555486	0.602989
Gsg1	1.911	2.52994	0.000103007	2.16224	0.000786819	0.688452	0.394169	1.58623	0.0129635	0.234379	0.539306	-1.07696	0.00673108	2.40367	5.64e-07	1.09234	0.0104245
Mt2	4.71953	-4.79242	1.25e-09	-3.86641	2.82e-08	-3.21896	2.86e-05	-2.44183	0.000786007	3.19957	8.81e-08	4.6343	3.26e-13	-4.29317	3.77e-13	-2.85844	2.27e-07
Heca	5.45955	0.231179	0.712948	0.6346	0.384486	0.847553	0.224027	1.50661	0.0151364	0.225392	0.523077	0.886305	0.0115621	0.484747	0.228849	1.14566	0.00390986
Ndufa3	3.6743	-1.48318	0.00147062	-0.419196	0.537219	-0.683565	0.236907	-0.118683	0.87099	-0.164865	0.624001	0.38769	0.21415	-0.966852	0.00556846	-0.414296	0.305901
Fry	4.13443	1.93706	0.00022	1.22269	0.018418	0.541223	0.439598	1.52854	0.00426	0.506851	0.113811	-0.0597365	0.868361	1.59224	3e-05	1.02565	0.00584624
Gm10857	-0.138968	1.0149	0.369887	0.404326	0.835567	-0.475378	0.858603	2.46173	0.126234	3.19409	0.000193747	3.24927	0.000147353	0.683253	0.397869	0.738437	0.510451
Inafm1	4.3324	0.403084	0.224467	0.832375	0.0110361	0.241376	0.644804	0.472994	0.217261	0.931732	7.32e-05	0.627005	0.00289335	0.680805	0.00217528	0.376078	0.124005
Adam1a	0.5924	-0.253665	0.802599	0.379051	0.810546	1.11564	0.380297	0.249634	0.854806	1.1082	0.0562514	1.46977	0.0132864	0.223296	0.749203	0.584864	0.458457
Elk4	4.46498	-0.40706	0.211819	-0.00318107	0.997069	0.0888383	0.900347	-0.203599	0.645766	1.42837	1.7e-07	1.52268	1.23e-08	-0.138484	0.561517	-0.0441697	0.891113
Defb2	-0.408979	1.18105	0.353808	0.242248	0.919553	-1.47163	0.420745	2.14531	0.162219	2.08936	0.0106922	1.77383	0.0278353	0.606386	0.509904	0.290852	0.81617
Ttc38	3.70466	0.431063	0.15734	0.823755	0.00721232	0.104359	0.869658	0.811377	0.00985766	0.505457	0.0124028	0.327057	0.100949	0.66067	0.00265196	0.48227	0.0372987
Impdh1	4.08041	-1.98235	4.75e-06	-2.2098	1.94e-06	-1.34702	0.00147259	-1.80304	3.41e-05	-0.376683	0.127015	0.0700214	0.782859	-2.01232	1.71e-09	-1.56562	3.33e-07
Plcxd1	1.03651	0.248755	0.78112	-0.297754	0.846398	1.30935	0.176752	-0.163213	0.896829	0.322775	0.515082	0.743671	0.119077	0.0654473	0.91365	0.486343	0.449434
Epc1	5.19121	-0.199651	0.534	-0.00195561	0.998	0.456077	0.203	-0.0279179	0.955	0.193311	0.290528	0.466038	0.011011	-0.0419977	0.850967	0.230728	0.324516
Rgs16	1.32834	-4.14481	0.00216928	-4.19181	0.00281848	-3.86798	0.0146705	-4.83432	0.00097473	0.694126	0.474366	0.308168	0.679224	-4.12325	2.7e-05	-4.50921	1.67e-05
Gsto2	0.615718	0.309295	0.747523	0.033882	0.986712	0.821344	0.531961	-0.187839	0.887218	0.167988	0.766247	0.158095	0.777104	0.229606	0.717713	0.219714	0.774679
Cnot4	5.83154	-0.205807	0.336741	-0.263679	0.282436	0.23603	0.391009	-0.138041	0.618649	-0.257869	0.0378549	-0.0172343	0.899172	-0.166519	0.257639	0.0741165	0.676293
Tas1r3	1.61605	0.0150014	0.988393	0.225578	0.893108	0.362284	0.814438	-0.829793	0.400286	-0.120456	0.822025	-0.621367	0.197226	0.176389	0.766269	-0.324523	0.630793
Hykk	3.02427	0.688174	0.231	0.340244	0.707	0.171541	0.882316	0.88542	0.162836	0.0977268	0.795147	0.0474752	0.900103	0.559724	0.164681	0.509472	0.238823
Particl	3.34829	-0.405181	0.350432	0.222458	0.755546	0.163578	0.842082	-0.218543	0.696411	-0.73665	0.00469833	-0.726595	0.00480414	-0.0262173	0.935617	-0.0161623	0.971356
F10	2.14763	-0.354394	0.857936	0.0519221	0.989732	-2.3437	0.359146	-4.00344	0.0509439	2.18808	0.0458862	-1.36035	0.175525	-0.0467764	0.971799	-3.59521	0.00542221
Rab11fip1	4.24331	-2.28808	0.0224203	-1.20277	0.314139	-2.89491	0.017953	-3.72823	0.00173498	2.7361	0.000348976	0.876781	0.139451	-1.57738	0.0205879	-3.4367	3.88e-05
Col8a1	1.57964	1.43457	0.373584	-0.393992	0.896055	0.410708	0.89481	1.64221	0.397899	0.225284	0.827271	0.726962	0.450591	0.259266	0.821242	0.760944	0.556452
Cebpb	9.46296	-0.973052	0.00212744	-0.594861	0.0842203	-0.861655	0.0129764	-0.491233	0.1944	-0.236772	0.239061	-0.183343	0.366766	-0.715353	0.00121471	-0.661924	0.00381765
Tnip3	3.67692	-1.16634	0.322971	-0.434692	0.835704	-2.53891	0.0704574	-3.59612	0.00652997	2.21929	0.00379766	-0.33115	0.634465	-0.688308	0.392191	-3.23875	0.000231074
Pramef12	0.193186	0.63666	0.600858	-0.112023	0.963184	-0.127259	0.976201	1.0912	0.46788	2.26418	0.00779441	3.00108	0.00102844	0.214155	0.821436	0.95106	0.410654
Olfr352	0.0489252	0.223674	0.87857	0.232244	0.93003	0.553552	0.872326	0.425267	0.822334	2.14486	0.0119017	2.3454	0.00691927	0.299789	0.755923	0.500332	0.685359
Cerkl	-0.163735	0.0413639	0.975647	-0.334114	0.872279	-1.5615	0.279085	-0.0657423	0.975036	2.13832	0.00464967	1.27453	0.0603519	-0.140413	0.866485	-1.00421	0.27883
Kctd21	5.17038	0.665692	0.0172403	1.12922	0.00018558	0.902375	0.00305683	0.188447	0.630253	-0.111361	0.619998	-0.450364	0.0361357	0.907628	0.000176754	0.568625	0.0203346
Otof	0.0929077	-0.308276	0.764223	0.871789	0.459273	-0.534254	0.754448	1.5149	0.173142	1.57391	0.0129213	1.38465	0.0284687	0.581521	0.422518	0.392256	0.663509
Gm4925	0.0457652	0.952013	0.410054	0.115961	0.962378	0.350672	0.883558	2.27617	0.0905033	1.10889	0.0969984	1.62358	0.0199013	0.576691	0.466406	1.09138	0.206689
Stxbp4	3.31401	0.463334	0.265515	0.726419	0.085777	-0.297956	0.637943	0.51402	0.281298	0.419871	0.142468	-0.165763	0.581866	0.705905	0.0272553	0.120271	0.777428
Ifnar1	8.08135	-0.826589	3.12e-05	-0.754123	0.000151167	-0.439779	0.0351948	-0.720318	0.000386844	-0.48495	0.000590098	-0.31338	0.0165533	-0.728527	2.36e-06	-0.556956	0.000217333
Wdr72	0.937068	1.22245	0.206247	0.562438	0.696699	-0.760281	0.608882	1.02213	0.4055	2.24803	0.00126075	1.44887	0.0250338	0.806234	0.277583	0.00708022	0.99429
Frmpd4	1.70623	1.06238	0.238486	0.487278	0.735998	-0.11423	0.958661	0.787609	0.510416	2.03828	0.000725253	1.488	0.00850587	0.784469	0.215552	0.234191	0.776496
Dnaja2	7.05956	-0.764789	0.000127344	-0.783613	0.000136265	-0.366118	0.104243	-0.493168	0.0178887	0.0689645	0.626406	0.374461	0.00622905	-0.707234	6.64e-06	-0.401737	0.00870228
Ccdc150	0.727837	0.740405	0.4526	0.48271	0.754891	0.26662	0.904649	1.85371	0.132771	2.72938	0.000164069	2.99138	6.08e-05	0.641051	0.366852	0.903055	0.288581
Btnl5-ps	0.845672	1.94406	0.106271	0.904086	0.583218	0.320176	0.902606	2.22308	0.126562	2.179	0.00598311	1.94995	0.014282	1.27414	0.139677	1.04508	0.30006
Pnn	5.82555	-0.464437	0.0468011	-0.119588	0.773215	-0.142515	0.730721	-0.399226	0.135393	-0.586011	0.0010205	-0.584324	0.000910082	-0.247975	0.205506	-0.246287	0.237548
Kat6b	3.4004	0.0889452	0.821	1.20112	0.000646598	-0.205242	0.738737	0.473257	0.255801	1.27526	1.04e-05	0.706125	0.00387112	0.713969	0.00567421	0.144834	0.670371
Arhgap22	5.9274	1.48074	0.000579	1.5475	0.000537177	0.777274	0.109758	0.113163	0.863151	0.0841302	0.763532	-1.05389	0.000228908	1.57641	8.22e-07	0.438394	0.164859
Simc1	5.20562	0.3996	0.307532	0.427952	0.371081	0.237832	0.710931	-0.116514	0.836803	0.014401	0.955086	-0.386029	0.0820257	0.475621	0.058444	0.0751911	0.824457
Tmem256	4.02793	-2.28846	2.19e-05	-1.22424	0.019699	-1.34871	0.0127021	-0.88877	0.117286	-0.258807	0.469483	0.395606	0.236625	-1.78533	1.12e-05	-1.13092	0.00371864
A730009L09Rik	0.117619	3.24414	0.0200819	-0.117417	0.965935	-1.12233	0.647509	1.96699	0.331918	3.56899	0.00089454	2.8848	0.00409152	0.781556	0.454359	0.0973659	0.957441
Crispld1	0.259914	1.16693	0.35435	-0.853161	0.622197	2.08757	0.134596	0.0989992	0.95865	0.0494714	0.954291	1.04104	0.167102	-0.112356	0.905623	0.879212	0.370703
Mbd2	5.43524	-1.06114	0.0358553	-0.574107	0.380211	-0.762126	0.216278	-0.0486197	0.954023	-0.4112	0.190455	-0.0567828	0.86699	-0.779092	0.0250653	-0.424674	0.285047
Ppp2cb	5.76158	-0.0361114	0.927779	0.108189	0.869505	0.238415	0.658803	0.632928	0.0832881	-0.600673	0.00415263	-0.251439	0.214045	0.0959935	0.696807	0.445228	0.0593362
Znrf3	3.52611	-0.417327	0.416931	-0.157065	0.870277	-0.0130987	0.990979	0.640524	0.279539	0.506126	0.0856672	1.02047	0.00109628	-0.211824	0.548257	0.302515	0.445585
Hif3a	5.20503	-1.49571	0.118985	-0.516944	0.74187	-3.28403	0.00497114	-2.64678	0.0247959	4.16597	2.85e-06	2.11908	0.000907344	-0.996885	0.132438	-3.04378	0.00011589
LOC68395	3.01298	-2.08802	0.00235289	-0.926124	0.2475	-3.26373	6.77e-05	-3.67512	8.57e-06	1.30161	0.00565189	-0.792278	0.0569326	-1.39453	0.00348906	-3.48842	2e-08
Zfp456	3.50664	-0.334001	0.390562	0.224164	0.716764	0.317317	0.581963	-0.115125	0.837408	0.513523	0.0417947	0.65601	0.0101774	-0.0422827	0.893642	0.100204	0.79079
Rhoq	7.06176	-0.343746	0.140794	-0.300587	0.27205	0.400265	0.133521	-0.110108	0.735479	0.0274954	0.868105	0.453891	0.0029974	-0.258562	0.127339	0.167833	0.389621
Zfp1	4.3234	-0.231212	0.444958	0.147917	0.764255	-0.0695971	0.912529	0.424175	0.208131	0.840165	7.89e-05	0.994068	4.26e-06	0.0437367	0.845846	0.19764	0.420488
Cryba4	4.76109	1.75778	0.0002244	2.45804	6.93e-06	-0.445231	0.501778	-0.17423	0.795023	-0.0350135	0.919391	-2.43496	1.54e-08	2.09646	1.92e-07	-0.303484	0.455089
Cxcl10	9.09612	-4.85005	4.61e-05	-6.24325	5.9e-06	-2.6834	0.014762	-3.43846	0.00206505	0.539196	0.367126	2.76073	8.18e-05	-5.38355	1.5e-08	-3.16202	3.78e-05
Bcl6	5.76491	-0.570325	0.0702213	-0.740286	0.0229364	-0.799312	0.0173989	-1.45921	2.54e-05	-0.720343	0.000649204	-1.24936	2.19e-07	-0.58097	0.00661265	-1.10998	2.72e-06
Zfp719	5.94854	-0.00238316	0.994927	-0.128186	0.800245	0.317795	0.414313	-0.113625	0.783521	0.312196	0.0757703	0.430725	0.0154485	-5.65e-05	0.999791	0.118473	0.634071
Etaa1	4.16179	-0.47542	0.192084	-0.0988728	0.894911	-0.303216	0.57702	0.592225	0.142257	-0.312194	0.204693	0.109573	0.672332	-0.255828	0.384119	0.16594	0.629911
Adss	5.28487	-0.198316	0.424017	-0.0526494	0.914702	0.134682	0.746316	-0.121949	0.709175	-0.270155	0.0654987	-0.178714	0.223687	-0.064649	0.718867	0.0267914	0.90936
Ski	6.98982	1.54688	0.0764179	0.9133	0.409877	1.53455	0.126924	0.168322	0.900279	-0.491798	0.333283	-0.99075	0.050812	1.25861	0.0264648	0.759653	0.229695
Sfrp1	0.981282	0.276236	0.869724	0.230266	0.938654	-0.808615	0.746785	1.00939	0.614537	1.48468	0.0977101	0.952071	0.285425	0.314186	0.768337	-0.218424	0.875543
Sel1l3	0.930684	0.998235	0.378624	1.218	0.353199	0.943888	0.605875	-1.31281	0.339709	2.77332	0.000481671	1.1786	0.0881385	1.2304	0.115419	-0.364327	0.727822
Tspan15	1.95665	0.288454	0.781282	0.633522	0.646609	-0.490558	0.770827	-0.142319	0.927143	1.57386	0.0134845	0.609881	0.32905	0.603375	0.410479	-0.360609	0.687872
Ly6k	0.0410898	2.21468	0.223299	2.33966	0.181545	0.884911	0.713286	0.828366	0.644323	-0.946007	0.302239	-2.46755	0.0191995	2.38485	0.0445337	0.863313	0.470728
Tmem173	8.92072	1.4754	2.14e-06	1.75753	1.68e-07	1.35651	2.12e-05	1.05268	0.000454786	-1.02114	1.6e-05	-1.45771	2.05e-08	1.6577	9.82e-10	1.22113	7.38e-07
Gstm7	-0.0487527	0.792991	0.583134	0.328448	0.900173	0.252415	0.929605	-0.184455	0.937491	0.476344	0.593317	0.109476	0.906832	0.559524	0.587715	0.192656	0.886197
Zfp384	6.20447	-0.088119	0.650682	0.248313	0.228892	0.131151	0.6484	-0.125576	0.599301	-0.0531334	0.673739	-0.157639	0.181544	0.134181	0.342213	0.0296752	0.872916
Syde1	-0.156045	0.967157	0.520424	0.660968	0.783023	-0.250174	0.933943	1.65114	0.337114	0.256664	0.77226	-0.163351	0.858603	0.836793	0.404783	0.416777	0.725749
Dcxr	5.20996	-0.657857	0.0228185	-0.187992	0.696232	-0.39334	0.297888	-0.372955	0.306963	0.403753	0.0487183	0.440692	0.0308334	-0.388924	0.0941213	-0.351984	0.159382
Slc7a9	0.333426	1.30372	0.293982	0.869055	0.607523	-0.141232	0.963709	1.61181	0.368999	3.20177	0.000458541	2.59794	0.00256808	1.06	0.23658	0.456167	0.714232
Akt1	8.62704	-0.168313	0.551022	0.186185	0.639152	-0.00962424	0.988141	0.310428	0.333898	-0.503047	0.00553795	-0.389579	0.0275803	0.053086	0.806094	0.166554	0.487049
Rcsd1	7.85139	0.0391461	0.891882	0.452899	0.0759087	0.358761	0.219537	0.430785	0.1107	0.261874	0.152082	0.409812	0.0260667	0.273913	0.201842	0.42185	0.0485305
Gm3739	0.0735422	2.01968	0.0285049	1.00774	0.39829	2.86341	0.0110165	1.54771	0.147283	0.913961	0.0936235	1.37073	0.023271	1.57108	0.011752	2.02785	0.00262712
Uimc1	4.79041	-0.242464	0.386396	0.210699	0.592492	0.102703	0.847266	-0.356303	0.254076	-0.557732	0.00120273	-0.705583	8.33e-05	0.0423675	0.831853	-0.105484	0.640859
Cd69	4.81859	-4.99272	0.000986677	-5.87438	0.000609276	-3.33128	0.0496123	-5.11401	0.00229259	0.986416	0.317221	1.76605	0.0189392	-5.25614	3.03e-06	-4.47651	5.47e-05
Slc35f6	7.35903	-0.980459	7.83e-06	-0.603852	0.00386014	-0.592101	0.00737323	-0.876558	8.42e-05	-0.302846	0.0492413	-0.25337	0.0978317	-0.757606	2.07e-05	-0.708129	9.03e-05
Nr1h3	2.70575	-3.6254	2.4e-05	-1.27748	0.12309	-2.06397	0.0100305	-3.45822	4.82e-05	-0.247526	0.66128	-0.822982	0.0873237	-2.23833	0.000165516	-2.81378	7.7e-06
Gm5424	1.49023	-1.02401	0.351998	-2.2905	0.0378315	-1.76058	0.158572	-3.94466	0.000914748	0.800109	0.251704	-0.442066	0.494604	-1.72571	0.0186937	-2.96788	0.000223544
Gm17745	-0.275191	0.225208	0.886575	0.245134	0.931523	-1.33537	0.543884	0.831685	0.703448	2.38191	0.0079823	1.50184	0.0678422	0.302414	0.756254	-0.577659	0.642217
Lbx1	1.47081	-6.12995	2.33e-05	-7.13067	5.51e-05	-3.1047	0.027987	-3.13452	0.0714052	0.101802	0.937701	3.29874	8.4e-05	-6.27558	1.21e-07	-3.07865	0.00234412
Chrdl1	0.560252	0.600668	0.619483	0.986464	0.539154	-0.917923	0.578518	-0.0248088	0.990422	0.550742	0.420964	-0.914229	0.173469	0.849839	0.292462	-0.615131	0.494186
Wtip	4.83131	-1.42433	0.01383	-0.984789	0.129915	-0.932279	0.177885	0.0744458	0.937735	-0.404881	0.253485	0.293097	0.404785	-1.1565	0.00305909	-0.458521	0.305113
Nfs1	5.67915	-0.44859	0.0737658	-0.144923	0.732337	-0.277307	0.41995	-0.478831	0.0816491	-0.520108	0.00157331	-0.638999	0.000169244	-0.235012	0.197747	-0.353902	0.0491285
Rasd2	0.487139	-5.89546	0.000317489	-2.51769	0.0765895	-0.545857	0.839237	-1.92431	0.19553	-0.648137	0.504051	1.59102	0.0423358	-3.67437	0.000351075	-1.43521	0.155937
Tgs1	6.20151	-0.768434	0.00554153	-0.643703	0.0281394	0.20263	0.664838	-0.214672	0.572176	-0.630444	0.000942504	0.0254039	0.895488	-0.644017	0.00104769	0.0118305	0.970938
Pyroxd1	3.17581	-0.233963	0.551022	0.130969	0.851965	0.158601	0.824404	-0.208716	0.672555	-0.143568	0.52408	-0.176488	0.424241	0.0178321	0.948905	-0.0150875	0.969718
Cfap126	0.308234	-0.262393	0.822175	0.426955	0.812658	-0.546601	0.769422	-0.221021	0.897687	1.53074	0.0235601	0.856121	0.187973	0.246921	0.754163	-0.427698	0.651115
Npepps	5.39815	-0.803101	0.00120833	-0.445216	0.10748	-0.0880347	0.868597	-0.44753	0.113683	-0.252532	0.145703	0.0847024	0.642601	-0.583336	0.00227448	-0.246102	0.2617
Bfsp1	1.00894	0.375097	0.717522	0.206119	0.915444	-1.68601	0.147975	0.77534	0.552646	1.94821	0.00273147	1.12221	0.0613541	0.339376	0.635779	-0.486625	0.568716
Tlr1	7.38979	-1.60108	0.000464	-1.83057	0.000152	-0.759771	0.147276	-1.28276	0.00704	-0.570854	0.0291039	0.0441413	0.87621	-1.63796	4.49e-07	-1.02296	0.000664123
Cd300lb	3.43281	-0.0336811	0.974	-0.449152	0.751744	-0.141939	0.942	-1.10153	0.266	0.734249	0.145323	0.16309	0.76048	-0.137171	0.822355	-0.70833	0.268689
Cobll1	2.12378	-1.05586	0.221183	0.0883178	0.962595	-1.41526	0.150553	-0.704526	0.529286	1.02699	0.0520491	0.274214	0.611592	-0.379645	0.542494	-1.13242	0.0665342
Hnrnpa3	2.73243	-0.641177	0.143097	-0.0138472	0.989292	-0.294904	0.682433	-0.393718	0.471503	0.0586743	0.848204	-0.0162847	0.956408	-0.244764	0.4546	-0.319723	0.369403
Anapc13	2.24791	-1.12127	0.0764181	0.0348553	0.979403	-0.262565	0.836597	0.502544	0.553151	-0.0416688	0.928749	0.625569	0.11939	-0.585525	0.221835	0.0817133	0.900593
Msmo1	5.68187	-0.829395	0.0108603	-0.647075	0.0693994	-0.686014	0.0662884	-0.232451	0.608255	-0.0214641	0.931977	0.219591	0.321327	-0.687749	0.00444848	-0.446694	0.0865533
Irak2	7.35534	0.204307	0.491848	0.201067	0.633422	0.467689	0.1476	-0.0709037	0.869201	-0.110298	0.525412	-0.166267	0.32679	0.273032	0.159679	0.217063	0.316022
Glb1l	4.32255	-0.342929	0.222161	0.3434	0.30732	0.211703	0.6167	-0.416366	0.179585	-0.737428	0.000286329	-0.847005	4.11e-05	0.0323248	0.889344	-0.077252	0.774048
Actr3b	1.23391	0.101054	0.918311	0.128987	0.940761	-0.74072	0.542304	0.688219	0.523203	0.753851	0.142864	0.456843	0.378591	0.19825	0.751064	-0.0987584	0.904576
Gimap1os	0.357938	0.414834	0.722885	0.685605	0.659222	0.53426	0.791461	1.93621	0.140363	1.73258	0.0161391	2.11599	0.0050243	0.688351	0.404166	1.07176	0.248396
Ip6k3	0.553692	1.29553	0.413923	0.404906	0.875762	-0.828715	0.708334	-3.24249	0.0223272	0.604964	0.501582	-2.34088	0.00850264	0.681114	0.521026	-2.26473	0.0226087
Olfr131	-0.418467	0.119891	0.944	-0.968517	0.642	1.35744	0.562111	-0.150443	0.946875	0.564997	0.539186	1.44785	0.0948613	-0.572772	0.583237	0.310077	0.816469
Vwce	0.274634	0.612105	0.66703	1.25004	0.433211	-0.501078	0.860195	2.86396	0.0776903	2.55492	0.00561014	2.37514	0.011209	1.18587	0.238639	1.00609	0.413529
A230072I06Rik	0.0377893	0.943198	0.534588	1.85404	0.245286	-2.66332	0.175084	0.860825	0.697418	3.74256	0.00060573	1.05423	0.251866	1.66264	0.103598	-1.02569	0.439583
Sema5a	2.11129	1.81894	0.0559121	0.340113	0.843998	0.136578	0.953113	1.81568	0.11686	2.61762	0.000480791	2.65524	0.000419498	0.804979	0.294527	0.842602	0.345727
Ash1l	5.99304	0.266167	0.296216	0.166375	0.662705	0.319849	0.308953	-0.158479	0.636648	0.486277	0.00189196	0.308552	0.0376702	0.28323	0.0932031	0.105506	0.612997
Apol10a	0.813972	2.0317	0.13381	-0.0335906	0.991176	-0.372729	0.896474	2.26316	0.16645	2.21505	0.0152806	2.45974	0.00825606	0.482031	0.640469	0.726721	0.565812
Mapk4	1.0455	-0.722078	0.497807	-0.427095	0.807545	-0.478296	0.793417	-0.216463	0.890551	0.389757	0.549572	0.490916	0.433129	-0.478069	0.522624	-0.37691	0.669443
Hdac1	5.04669	-0.350198	0.136102	-0.342253	0.197162	-0.118663	0.783263	-0.312851	0.253452	-0.564672	0.000197245	-0.476221	0.00085007	-0.28061	0.065754	-0.19216	0.258485
Best1	3.10043	-1.35941	0.00494007	-1.06318	0.0352216	0.0732102	0.949331	-0.827139	0.122702	-1.01899	0.00189598	-0.278669	0.362368	-1.11895	0.00116685	-0.378621	0.332423
Fam219a	4.26713	-1.54107	1.85e-06	-1.35754	1.91e-05	-0.858123	0.00519766	-1.23577	6.95e-05	-0.79003	0.000101374	-0.441381	0.0110033	-1.37865	4.26e-09	-1.03	1.37e-06
Gpc5	2.19634	0.419804	0.653329	-0.386485	0.801714	-0.345453	0.837854	-0.100624	0.943227	0.0842117	0.888846	-0.242051	0.666055	0.0851401	0.899338	-0.241123	0.758013
Atp2b3	0.400146	1.11631	0.413009	0.188164	0.942043	-0.62728	0.7969	2.42022	0.106702	1.35917	0.0985612	1.63744	0.0510397	0.497294	0.611143	0.77556	0.495393
Higd2a	4.71291	-0.445055	0.284141	0.270113	0.670331	0.159739	0.84467	0.398285	0.437832	0.177055	0.533391	0.557026	0.0414086	-0.0906067	0.787212	0.289364	0.428387
Nlrx1	5.82757	0.128414	0.717099	0.544642	0.121713	0.237578	0.645201	0.606139	0.0864246	-0.28624	0.164065	-0.223611	0.282239	0.377727	0.11014	0.440356	0.0688268
Vmn1r78	-0.0314046	-0.0721439	0.965243	0.448448	0.858422	4.21561	0.0878545	1.43165	0.500132	2.92227	0.00172346	4.69761	4.12e-05	0.347648	0.719022	2.12299	0.085688
Sytl4	0.432223	1.26607	0.39634	-0.339935	0.898135	1.31224	0.538829	-0.0838937	0.97058	1.09215	0.222656	1.35948	0.128051	0.0803066	0.942416	0.347635	0.796107
Igkv12-44	-0.270244	0.968503	0.477278	-0.317634	0.900241	1.74441	0.549192	0.195593	0.935247	3.23435	0.000913534	3.59754	0.000345007	0.213545	0.824619	0.576727	0.685754
Masp2	0.538805	0.730349	0.557166	0.788832	0.642167	0.466834	0.855284	0.0693346	0.97203	1.87557	0.0142764	1.24756	0.0942964	0.835409	0.339859	0.207395	0.858763
Rbm6	6.23365	-0.388976	0.110308	-0.19255	0.591228	-0.293237	0.360405	-0.522855	0.043634	-0.176681	0.302033	-0.31434	0.0611041	-0.245163	0.218453	-0.382822	0.0518447
Polr2i	3.03248	-0.632923	0.181508	-0.0324284	0.975568	-0.500427	0.4351	-0.291442	0.648022	0.309476	0.301229	0.213185	0.478167	-0.294502	0.402008	-0.390793	0.300951
Mgst3	2.89178	-0.231986	0.647299	-0.156457	0.864714	-0.0497731	0.964061	0.221755	0.734016	-0.31661	0.270239	-0.087876	0.773192	-0.135759	0.69573	0.0929748	0.828278
A830052D11Rik	0.29202	1.87497	0.0136503	0.396069	0.763005	1.40745	0.0994572	0.567487	0.553899	-0.128582	0.798521	-0.323605	0.51145	1.12305	0.0345096	0.928025	0.0893796
Dbi	4.67929	-2.04498	0.000114228	-1.28512	0.015133	-1.07337	0.0554449	-0.705968	0.242799	-0.421389	0.225476	0.365102	0.280321	-1.68123	3.14e-05	-0.894741	0.0228582
Zfp811	3.31119	-2.07645	0.017639	-1.88779	0.0383577	-2.17365	0.0421266	-2.86876	0.00391996	2.15347	0.000692554	1.44596	0.00751076	-1.88352	0.00170193	-2.59104	0.000151477
Hs6st1	7.26007	0.264447	0.532917	0.539521	0.240046	0.348278	0.554427	0.753154	0.0825179	-0.649831	0.00841035	-0.53784	0.0265555	0.447406	0.104808	0.559398	0.0462325
Adamtsl2	2.68634	3.38341	0.000161063	2.71449	0.00166714	1.72144	0.0467576	2.72724	0.00152243	-0.414243	0.387167	-1.31977	0.0117885	3.07133	1.32e-06	2.1658	0.000146272
Osgin2	5.07364	-0.128462	0.667079	-0.676914	0.0147627	-0.0355646	0.957543	-0.456775	0.135585	-0.385758	0.0228343	-0.290167	0.0807276	-0.319089	0.0964982	-0.223499	0.296377
Mrap2	-0.238058	0.839853	0.603842	0.924181	0.683784	-0.387443	0.909865	1.65524	0.455157	2.35834	0.0153463	1.6571	0.0775392	0.964184	0.370377	0.262942	0.8642
Arih2	6.4506	-0.252246	0.271092	-0.0677993	0.878807	-0.0152435	0.978845	-0.396095	0.108149	-0.0507354	0.738092	-0.133439	0.348644	-0.0996797	0.55469	-0.182383	0.314331
Zc3h12c	5.11601	-0.946191	0.113828	-0.734881	0.30437	0.2598	0.829546	-0.754428	0.30587	1.44069	0.000394262	1.9141	9.85e-06	-0.755595	0.0596667	-0.282189	0.57675
Nepro	4.06645	-0.244953	0.471457	-0.0359816	0.960688	-0.211603	0.69802	-0.321765	0.425988	0.756764	0.000482778	0.586499	0.00383126	-0.0690549	0.773307	-0.23932	0.354631
Tab2	5.3461	0.0601597	0.819849	0.0919907	0.830873	0.289278	0.334145	0.107958	0.739686	0.103324	0.462551	0.186981	0.170211	0.142941	0.382287	0.226598	0.178213
1300017J02Rik	1.48656	0.969216	0.381562	1.46545	0.222235	-0.4672	0.828499	2.12273	0.0873211	2.27441	0.00185156	1.65772	0.0178835	1.37519	0.069746	0.758503	0.407946
Cuedc1	-0.135696	-0.0118162	0.993	0.252531	0.898	-0.251899	0.91	0.908226	0.508004	1.51005	0.0160787	1.5003	0.0162864	0.216249	0.76668	0.206506	0.827489
Igf2	0.570076	-2.14507	0.193895	-3.25201	0.112649	-3.95982	0.0445312	-0.960226	0.667893	0.640626	0.571918	0.295769	0.768457	-2.36694	0.0395198	-2.7118	0.0231373
Ndufa7	4.68812	-1.36495	0.00251394	-0.693544	0.189074	-0.683475	0.216278	-0.311471	0.616162	-0.395769	0.187713	0.115745	0.711695	-1.01429	0.00217567	-0.502774	0.166666
Pvr	4.26719	-1.06829	0.00585	-0.589342	0.199	-0.754366	0.095	-1.23072	0.00307	0.226627	0.368205	0.0326313	0.90162	-0.78481	0.00361389	-0.978806	0.000516889
Lrig3	4.04273	1.3462	0.000313767	1.17587	0.00202663	0.573279	0.196114	1.29622	0.000925563	0.240439	0.287226	-0.139303	0.558675	1.32623	1.36e-06	0.946487	0.000291147
Bco1	0.245668	0.163367	0.90709	0.952951	0.554944	-0.621948	0.799712	1.58856	0.342254	2.87991	0.000926648	2.35089	0.00458112	0.800415	0.368093	0.271396	0.82788
Hist1h2ae	0.065455	0.278201	0.819741	0.517899	0.816302	-1.26756	0.366331	0.67218	0.643559	-0.0894221	0.909004	-0.901264	0.187713	0.393932	0.6426	-0.41791	0.66
Hdac4	4.66108	-0.285699	0.436201	0.485246	0.232585	0.063847	0.937013	0.343006	0.43817	0.407763	0.087353	0.533057	0.0263793	0.0995704	0.731591	0.224864	0.489549
Ddit4	5.19794	-0.370966	0.677825	0.548695	0.668399	0.0255778	0.990793	0.0149353	0.991925	3.04693	2.05e-05	3.03393	1.12e-05	0.0752783	0.910575	0.0622748	0.948722
Mxd1	5.61536	-0.516963	0.260678	-0.0528504	0.957797	-0.214966	0.799477	-0.77368	0.121702	0.0111359	0.973235	-0.222467	0.450738	-0.266538	0.440231	-0.500141	0.155221
Ndufa5	3.28186	-1.77834	0.000486308	-0.433051	0.55592	-0.886492	0.130262	-0.385618	0.570211	-0.022301	0.954827	0.458988	0.168753	-1.12961	0.00264835	-0.648325	0.109862
Slc16a2	1.78603	0.994211	0.450107	0.295405	0.904865	-1.74004	0.253324	-0.306833	0.872092	1.17407	0.116819	-0.667355	0.373405	0.621566	0.485216	-1.21986	0.186496
Sppl2a	7.86865	-0.437873	0.126315	-0.507399	0.094778	0.0700986	0.911146	-0.23177	0.537221	0.612086	0.00097976	0.951754	3.58e-06	-0.400614	0.0366932	-0.060946	0.817586
Zfp553	4.75959	0.166353	0.523084	0.0587462	0.907231	0.367023	0.205278	-0.0179928	0.965261	-0.109971	0.50721	-0.0996454	0.550541	0.186153	0.332258	0.196478	0.344961
Thbs1	6.41235	-0.309116	0.810364	-0.304752	0.89686	-0.878657	0.632401	-2.8685	0.0293326	1.49758	0.033673	-0.324625	0.651566	-0.235279	0.776157	-2.05748	0.0123629
Grk5	0.642605	0.703881	0.504911	0.188999	0.927121	1.00947	0.488145	-0.302151	0.837049	1.17135	0.0569958	0.961897	0.114777	0.441895	0.545898	0.232445	0.801713
Bloc1s1	3.50689	-1.11912	0.0185	-0.131437	0.898	-0.561598	0.388688	-0.145119	0.844662	-0.187733	0.581148	0.109817	0.748454	-0.654888	0.0734689	-0.357338	0.400794
Akap17b	2.04142	0.0114797	0.988563	0.07458	0.957128	-1.02162	0.164741	0.643289	0.408801	0.393986	0.319648	0.124418	0.766097	0.108206	0.820783	-0.161362	0.779585
Parm1	0.918713	0.576458	0.666022	1.15182	0.479191	-0.194882	0.951298	3.04355	0.049495	2.48501	0.00357975	2.73845	0.00212437	1.04223	0.259456	1.29566	0.222595
Acp2	8.50179	0.09133	0.774279	0.215899	0.609232	0.233151	0.595887	-0.0699676	0.874035	-0.765925	0.000200238	-0.875187	2.92e-05	0.210013	0.336869	0.100751	0.706004
Adgb	3.67226	0.553921	0.426193	-0.041772	0.976235	-0.808829	0.350668	-1.93966	0.00571824	1.66883	0.00095018	0.035864	0.941944	0.229431	0.67611	-1.40353	0.00822818
4933414I15Rik	0.3557	1.24065	0.38293	2.29307	0.121133	-1.48509	0.545278	1.38318	0.552986	4.49654	7.24e-05	2.15444	0.0179205	1.9848	0.033554	-0.357296	0.808317
Tas2r139	-0.0257366	1.2587	0.377549	0.868138	0.675717	-1.44717	0.535997	2.51819	0.180135	2.73555	0.00359612	2.07768	0.0222948	1.08387	0.277793	0.426007	0.758088
Col17a1	0.901058	0.383279	0.730275	0.989005	0.447536	-1.32262	0.342332	0.639851	0.661877	2.72901	0.000357418	1.40334	0.034275	0.881734	0.248674	-0.443942	0.643975
Hnrnpa2b1	8.98514	-0.452618	0.0174333	-0.484687	0.0142245	-0.277082	0.25256	-0.440055	0.0351294	-0.780158	4.97e-06	-0.710038	9.52e-06	-0.40158	0.00796822	-0.33146	0.0383532
Sectm1a	-0.0438528	-0.402396	0.800919	2.26838	0.175035	-0.0159903	0.995682	-0.639525	0.770919	3.45582	0.00157873	1.993	0.0388338	0.994559	0.359634	-0.468263	0.759928
Cox6c	4.37802	-2.08101	9.18e-05	-0.807931	0.160593	-1.21542	0.0285659	-0.534494	0.405317	-0.00302476	0.993769	0.58167	0.0820031	-1.47539	0.000162082	-0.890697	0.0239742
Capn7	6.5754	-0.343891	0.0923532	-0.0341378	0.938778	-0.412115	0.0699936	-0.486631	0.0233083	-0.338204	0.0220524	-0.610708	0.000151475	-0.14729	0.40099	-0.419794	0.0121358
Plekhg1	1.54925	1.11483	0.306624	0.64306	0.692028	0.561818	0.778284	-1.31609	0.308731	2.1407	0.0032038	0.747941	0.271521	0.856365	0.281918	-0.536398	0.574316
Gfra3	-0.202325	1.95484	0.0864	1.12805	0.409	-0.347018	0.896587	1.37611	0.437738	3.54821	9.42e-05	2.38221	0.00324895	1.428	0.0735208	0.26199	0.835522
Enpep	1.45089	-0.00706018	0.994927	0.141165	0.935983	-0.84351	0.484592	0.710082	0.523162	1.52483	0.00840276	1.21664	0.0299112	0.171711	0.800085	-0.136471	0.877162
Ptgs2	6.7698	-5.35798	8.98e-05	-4.48288	0.000693774	-3.11521	0.0146811	-3.45501	0.00567995	-0.771372	0.284388	0.842814	0.204526	-4.94418	9.14e-07	-3.33	0.000151094
Zfp954	4.76446	-0.0654451	0.857013	0.00313165	0.997069	-0.0162242	0.983564	-0.438891	0.229703	-0.0724177	0.722765	-0.313524	0.0951754	0.0285859	0.905284	-0.212521	0.39401
Yme1l1	5.98267	-0.712104	0.000883469	-0.465494	0.039904	-0.0170966	0.976118	-0.304274	0.239804	-0.400651	0.0127066	0.00718908	0.967078	-0.543995	0.00181795	-0.136154	0.529959
Rbp1	0.180043	-3.5933	0.0197	-1.74322	0.377	-0.814824	0.722642	-1.01436	0.606834	-1.63756	0.100263	0.256077	0.78256	-2.70828	0.0136283	-0.814634	0.493616
Mtmr14	6.06852	-0.588416	0.0440414	-0.402555	0.24743	0.257832	0.567554	-0.284214	0.454901	-0.107339	0.55698	0.327739	0.0596074	-0.430359	0.0262452	0.00471854	0.986815
Agbl3	1.74174	0.334088	0.560596	0.529584	0.46354	0.236526	0.818847	0.67947	0.293729	0.144081	0.674722	0.096362	0.782843	0.495939	0.191007	0.44822	0.274168
Gpr132	1.72201	-2.43092	0.0295215	-1.61515	0.20713	-1.57308	0.310731	-4.09308	0.00279275	2.56105	0.00157895	1.5837	0.0205549	-1.96077	0.0102693	-2.93813	0.00079069
Fas	4.07769	-2.99759	2.22e-05	-2.8809	5.89e-05	-1.85744	0.0115321	-2.79737	0.000173071	1.43612	0.000956035	1.93101	9.25e-06	-2.8647	1.97e-08	-2.36982	1.89e-06
Rngtt	5.28361	-0.859357	0.000138731	-0.501984	0.0304511	-0.0332788	0.950607	-0.224961	0.425275	-0.482941	0.00207059	0.0467892	0.768813	-0.631744	0.00016253	-0.102014	0.624555
Proser1	4.45639	-0.143055	0.710142	0.194686	0.741539	0.0550282	0.946856	-0.301406	0.503425	0.132576	0.543328	-0.0546153	0.80921	0.0813016	0.750789	-0.10589	0.73019
Pbrm1	6.84129	-0.32457	0.0433745	-0.0720085	0.806554	0.180185	0.422566	-0.0180258	0.946875	-0.233359	0.0320289	0.0177934	0.881047	-0.141381	0.272116	0.109771	0.452069
Lin28a	0.0888605	1.14694	0.333287	1.12456	0.434534	-0.64345	0.786639	1.2032	0.507148	3.4715	0.000107421	2.31963	0.00320927	1.19964	0.136778	0.0477689	0.973197
Lrrc66	0.695066	0.711423	0.549321	0.89148	0.566358	1.42833	0.334668	1.02604	0.45236	0.474641	0.494824	0.734734	0.294092	0.896198	0.270732	1.15629	0.169916
Gsta4	0.564893	-1.65508	0.0923988	-1.70997	0.133008	-1.25472	0.307018	-0.531121	0.700396	-0.0859793	0.902212	0.533966	0.361221	-1.59828	0.0173431	-0.978334	0.179996
Mtcl1	0.520942	-0.00941833	0.995918	0.418642	0.86384	-0.534965	0.842275	1.75725	0.295926	1.50232	0.0650858	1.55738	0.0552159	0.344225	0.72094	0.39928	0.742586
Mrpl9	4.96477	-0.350761	0.224319	-0.495905	0.103843	-0.195033	0.675193	-0.300226	0.390901	-0.0274436	0.890779	0.0999928	0.584719	-0.349941	0.078485	-0.222504	0.326529
Vwa3a	1.50707	0.403822	0.703207	0.0505454	0.979462	-0.996279	0.493702	0.876156	0.506845	2.34781	0.00102932	1.96943	0.00354825	0.229614	0.763417	-0.148761	0.886197
Snap25	2.53255	-0.00756867	0.994473	0.392038	0.784207	-0.239848	0.893433	-0.594411	0.581352	1.07741	0.0298838	0.390125	0.433766	0.26768	0.650606	-0.4196	0.533462
Chrnb1	0.830791	1.20773	0.19401	0.0936324	0.962176	0.746137	0.599152	1.18002	0.318599	1.54051	0.0127741	1.94323	0.00284406	0.508268	0.475191	0.91099	0.249629
Nlrp1c-ps	4.1794	1.79584	8.3e-05	1.67621	0.000299466	0.905779	0.0601632	0.366696	0.514454	-0.123696	0.647266	-1.28533	2.16e-05	1.79984	7.91e-08	0.63821	0.0302969
Dzip1l	0.522654	0.62089	0.606975	0.187784	0.93512	-1.08667	0.49755	1.29827	0.343538	1.08549	0.121735	0.722549	0.3038	0.392274	0.641005	0.0293315	0.9808
Rrp8	5.46316	-0.221575	0.36463	-0.464143	0.0575626	-0.0130231	0.982789	-0.315344	0.252488	-0.514835	0.000879659	-0.387383	0.00797119	-0.266441	0.105949	-0.138988	0.473203
Ranbp10	6.22366	0.0933731	0.748	0.422782	0.142	0.36562	0.255236	-0.0121999	0.979732	-0.155686	0.380657	-0.255246	0.140518	0.298119	0.138041	0.198559	0.386267
Mrpl33	3.88544	-0.948402	0.021838	-0.705302	0.140318	-0.687809	0.158381	-0.217301	0.710588	-0.934414	0.00100039	-0.612329	0.0188742	-0.77332	0.00796482	-0.451236	0.150709
Cryab	0.851783	-0.639434	0.572796	0.330463	0.874811	-0.80265	0.621274	-0.0795088	0.964855	0.38597	0.561916	-0.0616468	0.928055	-0.0805286	0.920222	-0.528145	0.542966
Arfrp1	6.24056	0.232908	0.333975	0.222414	0.478392	0.270187	0.380403	-0.0787796	0.818565	-0.326511	0.0223154	-0.500504	0.000905368	0.295514	0.0646357	0.121521	0.53312
Gm10768	-0.0170685	1.20213	0.309434	0.555795	0.768309	0.881317	0.713971	-1.24796	0.437514	3.46918	0.000133248	2.19211	0.0049563	0.828069	0.324041	-0.448999	0.70512
Gm9903	0.0328813	1.56494	0.266313	-0.230946	0.939101	1.1188	0.629724	-1.03784	0.559155	1.01342	0.226498	-0.115466	0.900025	0.863681	0.387618	-0.265208	0.835122
Pofut2	6.36736	-0.405687	0.0382974	-0.0743619	0.845965	-0.123686	0.71954	-0.449762	0.0335371	-0.596256	0.000129251	-0.666262	2.06e-05	-0.190425	0.239368	-0.26043	0.110697
Gatad2b	2.96411	0.678671	0.128344	0.374697	0.550661	0.0252771	0.98272	-0.223378	0.718	1.01979	0.000609679	0.346823	0.203088	0.582537	0.0564288	-0.0904268	0.827119
Gpr171	0.830847	1.6831	0.151481	0.452144	0.827319	-1.01947	0.661754	-1.64799	0.266177	3.89428	5.03e-05	1.44261	0.0499719	1.00391	0.2325	-1.44776	0.135073
Slamf8	5.88434	-2.41215	0.0041526	-2.47967	0.00463791	-1.05588	0.320871	-2.02388	0.0239749	0.203802	0.684514	0.958585	0.0383927	-2.37375	3.1e-05	-1.61896	0.00318391
Six3os1	0.330937	0.518888	0.674426	0.851739	0.598611	-0.798679	0.738404	2.03746	0.22092	3.40151	0.000196164	3.03409	0.000520422	0.825845	0.337285	0.458428	0.710706
Stk39	2.29289	-1.12128	0.328124	-0.254946	0.908414	-1.8148	0.169191	-0.329513	0.845286	1.53209	0.0250991	0.839541	0.198885	-0.518801	0.511195	-1.21135	0.136829
Klhl30	0.584979	0.64406	0.589848	0.130528	0.956618	-0.832955	0.711146	1.85181	0.258334	3.44206	0.000131781	3.42537	0.000102484	0.36699	0.66283	0.350294	0.773064
Adora1	2.98498	0.197625	0.807802	1.41341	0.0569881	0.806325	0.378847	1.90951	0.00916965	-0.914359	0.0447192	-0.629724	0.173641	1.03034	0.0490315	1.31497	0.0117341
Deptor	4.5783	-1.16176	0.00441113	-0.860299	0.0504993	-0.509426	0.369677	-0.00585038	0.99329	1.07353	0.000329174	1.78551	1.46e-07	-0.967469	0.00100971	-0.255486	0.48626
Alg10b	2.87428	-0.424582	0.33655	0.459094	0.391951	0.0074163	0.994551	0.445073	0.399	0.888812	0.00613061	1.03672	0.00174927	0.171552	0.650593	0.319458	0.451717
Scara5	1.70962	1.36726	0.274331	0.222969	0.928645	-1.44279	0.411834	1.25953	0.448748	3.16438	0.000691316	2.34853	0.00571285	0.600027	0.523406	-0.21582	0.868028
Scnn1b	0.515617	0.599451	0.61843	1.31756	0.31658	0.0211013	0.994605	1.88983	0.196447	2.60665	0.00114295	2.19799	0.0046355	1.19212	0.144726	0.783466	0.444883
Ccdc177	0.568596	0.97044	0.434237	0.612353	0.746888	-0.813645	0.696545	1.18496	0.479106	2.86274	0.000935999	2.08772	0.00920618	0.777658	0.381689	0.00263743	0.997732
Slc39a13	5.72994	0.373584	0.113575	0.553263	0.0213775	0.304879	0.303255	-0.0852141	0.8043	-0.736302	2.44e-05	-1.12423	9.96e-09	0.5214	0.00137896	0.133476	0.501488
Rnf10	6.68535	-0.989589	0.000193	-0.468953	0.101	-0.30221	0.39918	-0.668573	0.016	-0.477557	0.0107581	-0.233381	0.202468	-0.704529	0.000566544	-0.460353	0.0296751
Dcp2	3.41496	-1.43517	0.000615881	-0.804006	0.0743775	-0.494476	0.387087	-1.08409	0.0143508	0.256944	0.333941	0.543598	0.0330332	-1.06698	0.000241726	-0.780326	0.0082383
Slc24a1	0.101685	1.73757	0.175443	1.41401	0.345301	-0.643296	0.795372	2.07218	0.188181	2.31106	0.00456042	1.27066	0.108427	1.61114	0.062427	0.570739	0.611249
Pcdh17	2.15131	0.701509	0.449744	0.726424	0.551275	0.100005	0.963775	1.13717	0.325506	2.59631	0.000161713	2.32523	0.00039538	0.797196	0.239256	0.526111	0.524201
Gpr141	1.30661	3.5686	0.0129507	1.5456	0.346101	-2.7174	0.169276	-1.9369	0.231153	3.70753	0.000620614	-0.551968	0.55883	2.22813	0.0295218	-2.03137	0.0724313
Scrg1	-0.0646969	0.0217214	0.988869	0.680332	0.746888	-0.768714	0.704124	-0.206397	0.921503	1.03191	0.173526	0.00893718	0.991317	0.444851	0.623325	-0.578125	0.576981
Gm4988	0.0717075	0.753211	0.599454	0.0522543	0.986438	0.64204	0.876338	0.228463	0.921904	2.97733	0.00197129	2.894	0.00242619	0.455052	0.647109	0.371717	0.792261
Fbxl14	5.55031	0.587959	0.107553	0.949756	0.0103395	0.415531	0.395316	0.743766	0.0583491	-0.193581	0.395546	-0.416905	0.0618991	0.817871	0.00101741	0.594548	0.0204107
Neil3	0.647022	-0.084855	0.943088	0.25043	0.900241	-0.135333	0.960488	2.54004	0.0409199	2.16234	0.00227857	3.12496	7.38e-05	0.199232	0.798972	1.16185	0.179354
Gm20064	1.42309	0.698835	0.414155	0.436838	0.74351	0.111242	0.958332	1.64078	0.0927764	2.36895	0.000157949	2.57888	5.08e-05	0.599553	0.337512	0.80948	0.25496
Kdm6b	3.43448	-0.17991	0.77727	-0.131067	0.911162	0.0554	0.969202	-1.35012	0.0361482	2.34775	9.33e-07	1.80089	1.41e-05	-0.0882207	0.836689	-0.635074	0.154248
Vmn2r100	1.77241	1.13791	0.240488	0.296497	0.868988	0.64834	0.695605	-0.161987	0.914872	2.08566	0.00162505	1.6018	0.0108438	0.645854	0.368955	0.161998	0.86618
Gm3364	0.107797	0.929926	0.398169	0.00152392	0.999091	-0.679272	0.72132	1.67486	0.205814	1.77528	0.0088085	1.71079	0.0115039	0.466069	0.544913	0.401583	0.676355
Sftpb	0.0368369	0.571725	0.599047	0.755349	0.576244	-0.764317	0.65	0.132542	0.943249	2.86619	0.000376257	1.66737	0.0171006	0.779806	0.324759	-0.419019	0.690059
Dlg4	0.434417	0.311386	0.781117	0.523743	0.763635	1.36198	0.306416	0.0261427	0.988886	0.579978	0.336608	0.669935	0.268479	0.474461	0.509506	0.564419	0.487379
Hsf5	0.82282	1.28889	0.288855	0.611375	0.751499	-0.338663	0.895625	0.945437	0.590978	2.77909	0.000979821	2.00409	0.010518	0.89408	0.304769	0.119072	0.925778
4933427D06Rik	-0.0122869	1.76606	0.296417	1.76364	0.352959	-2.0313	0.512817	3.56265	0.148626	3.80013	0.00177047	2.67876	0.0222169	1.83953	0.122305	0.71815	0.684358
Tsc22d3	9.60702	-0.968975	0.0751226	-0.521898	0.47499	-1.32616	0.026517	-1.25769	0.0328449	2.10115	2.35e-06	1.54063	6.54e-05	-0.69998	0.0634231	-1.2605	0.00126406
Ep400	5.6257	-0.22576	0.418436	0.0650722	0.904199	0.204516	0.626951	-0.0882519	0.822372	0.456395	0.00565855	0.549542	0.00114851	-0.0131918	0.948505	0.079955	0.735596
Taar5	-0.351307	2.0669	0.2828	1.40622	0.563685	-1.78593	0.593894	3.52616	0.197529	3.10927	0.010176	2.01214	0.0935006	1.65659	0.200822	0.559467	0.76403
Gm13889	2.74421	-4.04608	0.00197647	-2.78416	0.0370734	2.14436	0.143068	0.266294	0.884019	-1.76377	0.0211699	2.72131	0.000672731	-3.48357	0.0001039	1.00151	0.274261
Adam20	0.156632	0.100666	0.943503	0.0834523	0.973961	0.351063	0.905661	2.83353	0.0998181	2.79847	0.00200636	3.92274	0.000113908	0.15217	0.876323	1.27644	0.281321
4930432E11Rik	1.74112	0.444411	0.693876	0.0817857	0.971626	1.00072	0.538829	0.0524328	0.977148	1.90076	0.00650917	2.05295	0.00369165	0.2536	0.750801	0.405797	0.675429
Ssxb5	0.191801	1.14178	0.378187	-0.0170996	0.996181	2.19304	0.206156	0.436045	0.815894	2.01026	0.0127054	2.66829	0.00210425	0.386211	0.674334	1.04423	0.332956
Zmym3	5.31763	0.765973	0.00494913	1.01734	0.000425788	0.626628	0.0388943	0.389312	0.238373	-0.274245	0.101047	-0.697542	0.000175462	0.948826	2.59e-06	0.525529	0.00605407
Ddx59	3.59511	-0.0970049	0.803551	0.448178	0.28178	0.374275	0.427905	-0.272977	0.546202	-0.0161034	0.947925	-0.176542	0.424241	0.224947	0.387102	0.0645084	0.845012
Ednra	0.329799	-0.392659	0.786001	0.239966	0.926582	-0.446426	0.860969	1.79927	0.236637	0.394834	0.641904	0.767143	0.346062	0.128476	0.899338	0.500786	0.659021
1810030O07Rik	6.25963	-0.124712	0.628897	-0.0490847	0.922313	-0.0606636	0.907935	-0.309356	0.275563	-0.400836	0.0222894	-0.529398	0.00327993	-0.0321376	0.883322	-0.1607	0.496616
Ccr5	6.51306	0.862349	0.0739777	0.988251	0.0520907	0.816168	0.147276	0.545177	0.360716	-0.195918	0.523124	-0.482583	0.103489	0.982488	0.00295117	0.695824	0.0445797
Ccdc70	0.580966	1.10327	0.475223	0.154201	0.95927	0.776568	0.820073	0.266765	0.906883	2.57081	0.0121199	2.56817	0.0121052	0.408649	0.719859	0.406009	0.790594
Degs2	3.00451	0.115011	0.833978	0.562614	0.347351	-0.0626736	0.955548	-0.409344	0.496225	-0.445091	0.113128	-1.08658	0.000385683	0.412725	0.220311	-0.228769	0.551632
Nim1k	1.56343	-0.252128	0.811739	0.603932	0.6681	-0.37499	0.836294	0.673675	0.581418	0.578229	0.343651	0.218649	0.732538	0.419414	0.561517	0.0598344	0.953913
Fktn	4.6734	0.153035	0.617254	-0.112835	0.830863	0.0475271	0.94309	-0.124501	0.755793	0.37125	0.0288538	0.263976	0.115415	0.0958589	0.638668	-0.0114156	0.970782
Gpn2	4.32966	0.0202922	0.954753	-0.523396	0.104374	-0.276728	0.525371	-0.650282	0.0374246	-0.152005	0.405396	-0.425955	0.0169471	-0.169233	0.428422	-0.443184	0.029705
Atp1a4	0.287617	0.81866	0.447746	0.08982	0.966708	1.68918	0.20628	0.765954	0.56983	1.57089	0.0224412	2.32759	0.00177028	0.342136	0.671275	1.09884	0.212586
Slc9a8	6.7901	0.248702	0.37571	0.258048	0.474077	0.064765	0.912023	-0.0756281	0.852842	-0.104314	0.555893	-0.401784	0.0189801	0.316007	0.103801	0.0185369	0.949535
Atpif1	5.44785	-1.15015	0.00478294	-0.514079	0.317988	-0.261296	0.712143	0.154004	0.801142	-0.824952	0.00400308	-0.0517489	0.862103	-0.823444	0.00665867	-0.0502405	0.908456
Acnat2	0.223828	1.1709	0.272613	-0.215965	0.916851	-0.131419	0.966336	1.7017	0.341319	3.90647	2.16e-05	4.14317	6.32e-06	0.300505	0.704039	0.537204	0.648535
Tro	0.851935	1.15873	0.423861	0.326449	0.903237	2.04732	0.315102	0.0780175	0.974099	2.25551	0.0120162	2.3717	0.00928234	0.631374	0.529401	0.74756	0.54625
Exd2	5.64396	0.539408	0.0555615	0.297754	0.428976	0.403017	0.248533	0.0914042	0.829459	-0.511683	0.00504317	-0.742393	0.000148951	0.500365	0.0105483	0.269656	0.2222
Ccdc141	2.44056	0.678762	0.422577	0.0383369	0.982016	-0.0919663	0.963083	0.385332	0.741257	1.52708	0.00429556	1.28756	0.013366	0.347948	0.565521	0.108426	0.895142
Hif1a	8.05449	-1.04936	0.000315886	-0.9411	0.00143738	-0.348505	0.369768	-0.809494	0.00800236	-0.183513	0.300264	0.187308	0.288078	-0.932621	5.98e-06	-0.5618	0.00495731
Gm16617	0.666149	3.46488	0.000511847	7.56405	6.47e-06	2.62081	0.00660829	1.40147	0.147159	-0.220794	0.706883	-2.6954	0.000385434	4.40322	3.5e-07	1.92862	0.00302424
Rac3	3.54038	0.382543	0.33655	0.459871	0.338652	0.179814	0.80658	0.53745	0.234596	0.0957722	0.718756	-0.00910589	0.973078	0.475029	0.093506	0.370151	0.234579
Gpr84	9.84219	-1.49418	0.0349837	-1.82894	0.0135548	-0.625527	0.554723	-1.36376	0.0864246	-0.578426	0.149278	-0.0212414	0.961309	-1.59383	0.000533894	-1.03664	0.0271396
Pgam5	6.09427	-0.366101	0.0676761	-0.397572	0.0608312	-0.259681	0.314261	-0.507786	0.0160045	-0.374257	0.00268816	-0.416536	0.00094769	-0.314474	0.0166054	-0.356754	0.00851957
Il15ra	5.91495	-1.06679	0.0309009	-1.26872	0.0136431	-0.990336	0.0822849	-0.674992	0.267438	0.952299	0.00225471	1.22786	0.000158438	-1.09722	0.000789102	-0.821655	0.0152694
Ptpn23	4.51141	-0.46839	0.301076	-0.545492	0.308449	-0.473828	0.427114	-0.771018	0.109548	-0.248378	0.349167	-0.419788	0.101596	-0.439702	0.145082	-0.611112	0.0412416
Ppp1r21	7.39754	0.177679	0.592438	0.491954	0.143015	0.0357814	0.962031	0.224617	0.583064	1.07597	8.26e-06	0.849787	0.000101792	0.381454	0.08584	0.155266	0.57035
Spidr	5.73611	-0.566824	0.0317875	-0.497105	0.0877814	-0.548544	0.0638264	-0.703261	0.0113459	-1.12163	4.45e-07	-1.25699	1.29e-08	-0.465147	0.0119477	-0.600499	0.0015183
Hcst	2.28691	-1.01006	0.0482729	-0.0447668	0.970537	-0.175646	0.872326	0.127806	0.875695	0.327667	0.331336	0.819366	0.0140972	-0.5149	0.181653	-0.0232005	0.969718
F630206G17Rik	0.454211	2.49122	0.0411784	0.60635	0.738463	-0.454207	0.837854	1.36454	0.331408	1.30224	0.0875222	0.537802	0.500626	1.08137	0.23325	0.316932	0.779946
Cxcl16	8.83445	-2.36714	4.69e-06	-2.27883	1.1e-05	-1.7266	0.000594109	-2.31921	1.45e-05	0.114267	0.684959	0.34282	0.192112	-2.25178	1.25e-09	-2.02323	2.23e-08
Top3b	6.39803	-0.120886	0.636423	0.22207	0.490308	0.127389	0.76522	-0.188434	0.541814	-0.594195	0.000576097	-0.695026	8.36e-05	0.094917	0.619823	-0.00591458	0.982747
Fndc3c1	-0.410713	0.195275	0.905918	-0.251615	0.932017	1.54087	0.501778	0.260689	0.904092	0.921984	0.27769	1.57836	0.0602266	0.00081631	0.999791	0.657193	0.577706
Ky	-0.243532	-0.0854156	0.947804	1.09449	0.445263	-0.50202	0.837754	0.918338	0.601419	2.72722	0.0006354	2.05002	0.00530179	0.698132	0.381689	0.0209263	0.987309
Klkb1	1.09151	0.859232	0.40872	0.302745	0.87325	1.01473	0.524474	0.136608	0.933121	2.16507	0.00165604	2.07935	0.00230451	0.563058	0.447479	0.477331	0.601885
Plekha8	4.74875	0.217247	0.52462	0.198831	0.696971	-0.0942866	0.889198	-0.172715	0.694218	0.344757	0.0735445	-0.0354612	0.866517	0.274553	0.2284	-0.105665	0.706247
Gm2447	1.04287	0.530436	0.674583	0.682526	0.709994	0.0549565	0.986445	3.04481	0.0471715	2.83534	0.000920102	3.4824	0.00017207	0.716196	0.416603	1.36325	0.186049
Mitf	3.70616	-0.177615	0.664266	-0.0477231	0.955051	0.167131	0.824172	-0.287133	0.567682	0.661307	0.00643502	0.666106	0.00568411	-0.0571348	0.843429	-0.0523352	0.889314
Glul	8.35675	0.158118	0.629925	0.710331	0.0198484	0.583999	0.0849993	0.616473	0.0593704	0.877255	0.000253145	1.05669	2.01e-05	0.451391	0.0608132	0.630823	0.0104706
Gm9349	2.60303	-1.41907	0.00313923	-0.754799	0.177349	-0.768491	0.186082	-0.838205	0.135718	0.159274	0.638676	0.435322	0.16108	-1.04778	0.00272819	-0.771731	0.0350544
Nvl	5.28807	-0.134333	0.582906	-0.280513	0.308201	-0.286504	0.319533	-0.653778	0.00486815	-0.275275	0.0412921	-0.581486	9.6e-05	-0.135355	0.401846	-0.441565	0.0038276
Atp1b1	1.83063	-2.50626	0.0124695	-0.649046	0.680149	-0.351888	0.859453	-0.270464	0.85874	-0.588592	0.370796	0.596135	0.345739	-1.46924	0.0417637	-0.28451	0.759928
Blcap	5.42039	-0.19257	0.419548	-0.114697	0.770596	-0.0558396	0.910164	-0.434988	0.0755164	-0.27389	0.0648112	-0.40051	0.00798059	-0.094581	0.597874	-0.221201	0.234758
Lancl2	3.0915	0.153522	0.79278	-0.135501	0.898135	0.253355	0.799477	-0.358229	0.607817	0.933966	0.00736042	0.830514	0.0149734	0.0429911	0.919529	-0.0604611	0.911864
Il1rn	8.31486	-6.37955	4.06e-07	-5.78687	1.58e-06	-5.01591	1.87e-05	-5.32742	7.47e-06	1.29606	0.0155647	2.0871	0.000201309	-5.97528	1.05e-10	-5.18423	2.4e-09
Olr1	4.4538	-4.15839	7.48e-05	-3.44149	0.000550399	-0.179783	0.931941	-0.691132	0.557393	0.00638491	0.992334	3.16518	5.73e-06	-3.63912	1.22e-06	-0.480322	0.53312
Traf2	6.27955	-0.180151	0.56358	-0.250019	0.541884	0.0458307	0.94601	-0.395939	0.247013	-0.575923	0.00137593	-0.590563	0.00098831	-0.141462	0.486404	-0.156101	0.496649
Lamc3	1.14768	0.796763	0.563676	0.56288	0.801622	-1.05697	0.58085	-1.29105	0.461629	1.62965	0.0460524	-0.18405	0.831828	0.728215	0.447037	-1.08549	0.293934
Ccr7	5.86392	-7.03064	0.000696326	-7.69155	0.00105604	-8.12575	0.0129764	-7.75031	0.0019668	2.82433	0.119494	2.17753	0.0212746	-7.12193	4.01e-06	-7.76872	2.18e-05
Stam2	6.36284	-0.390015	0.0458745	-0.342436	0.112694	-0.0296617	0.950548	-0.28464	0.223456	-0.249726	0.0560355	-0.0773448	0.571141	-0.303401	0.0367927	-0.13102	0.456647
Ube2d-ps	3.49804	-0.630649	0.0379494	0.0117003	0.987053	-0.0203367	0.97966	-0.438969	0.228802	0.0686576	0.752375	0.130156	0.527327	-0.274065	0.247769	-0.212567	0.424167
Susd4	-0.317212	-0.291334	0.862184	0.66921	0.769817	1.82656	0.292927	-0.938981	0.593554	0.141949	0.879099	-0.00285148	0.997718	0.416443	0.685387	0.271643	0.826265
Zc3h12a	4.74492	-1.96469	5.44e-05	-1.28716	0.00621286	-0.353258	0.634083	-1.02552	0.0389159	0.0880655	0.777953	0.929315	0.00163455	-1.52918	6.06e-06	-0.68793	0.0361405
Srpk1	4.73028	-0.506324	0.0693073	-0.127306	0.801902	-0.124384	0.819945	-0.34559	0.308158	-0.493163	0.00543812	-0.439708	0.0111415	-0.262902	0.193383	-0.209447	0.345123
Ecm2	0.642126	1.5189	0.263272	0.122054	0.965334	0.500567	0.845538	2.10587	0.194209	1.11094	0.163684	1.53026	0.061958	0.645347	0.499991	1.06467	0.311325
Zbtb2	5.12585	0.51246	0.0820459	0.828127	0.00603025	0.243413	0.595587	-0.173439	0.669516	0.140635	0.49512	-0.515217	0.0112727	0.70692	0.00142546	0.0510677	0.869409
Sspn	2.12463	2.16937	0.00028745	1.74857	0.00362115	0.71172	0.358635	1.36895	0.0299922	1.12091	0.00198413	0.113355	0.766139	2.02539	1.89e-06	1.01783	0.0109034
2200002D01Rik	0.165368	0.300533	0.76686	1.86862	0.0564793	0.975815	0.418908	0.196579	0.880729	-0.243325	0.669508	-0.887066	0.107419	1.17013	0.0642556	0.526385	0.460033
Gdap1	1.25333	1.35431	0.0938988	0.461536	0.723276	1.05037	0.391051	0.126208	0.927825	2.84864	1.55e-05	2.49581	5.06e-05	0.868704	0.138008	0.515875	0.488913
P2rx3	-0.0941398	0.49549	0.751193	-0.133469	0.965019	-0.51778	0.866444	1.72541	0.394288	2.07243	0.0233842	2.23736	0.0144111	0.140616	0.89624	0.305542	0.826934
Kap	-0.151934	0.308046	0.846247	0.102362	0.973132	0.236913	0.958732	3.58607	0.146955	3.8134	0.000304458	4.97346	2.87e-05	0.232141	0.813473	1.3922	0.338578
BC051142	0.45886	1.42941	0.152855	0.209729	0.911162	-0.767614	0.637943	1.25617	0.321736	2.56257	0.00093924	2.1894	0.00313764	0.549762	0.495925	0.176601	0.87626
Arhgef19	0.643319	-0.741586	0.58232	-0.162666	0.956928	-0.381891	0.878219	0.366885	0.84205	-1.22147	0.112034	-0.867342	0.249921	-0.475991	0.612764	-0.121859	0.919013
Cdh13	0.77274	0.861873	0.444501	0.711442	0.654753	0.197902	0.937559	-0.193444	0.924984	2.71443	0.000921446	2.00428	0.00869122	0.831412	0.324585	0.121263	0.922643
Tbc1d2	0.660395	0.505405	0.707188	0.512536	0.819875	0.376004	0.88365	-2.3575	0.0897003	0.96947	0.197554	-0.663776	0.377635	0.573539	0.524059	-1.05971	0.2616
Ppm1k	4.16725	-0.377261	0.210517	-0.0442321	0.94464	0.352558	0.369677	0.220927	0.57257	0.231044	0.194336	0.685202	0.000359569	-0.14699	0.489648	0.307169	0.156771
Spag6	-0.331477	1.10311	0.304226	1.02443	0.414564	-0.262314	0.908147	0.717457	0.628467	2.12183	0.00240377	1.13097	0.0863258	1.11841	0.130635	0.127548	0.906972
Ern1	4.72165	-0.304199	0.461395	0.172381	0.805068	0.282675	0.654114	-0.418892	0.386667	0.232583	0.334305	0.182757	0.450738	-0.00674897	0.983024	-0.0565751	0.879395
Cdk12	4.42502	-0.381844	0.288677	0.0369747	0.962478	0.297064	0.577085	-0.0199271	0.973442	0.203373	0.351422	0.46839	0.0291007	-0.113533	0.661965	0.151484	0.614322
Nr3c2	3.34358	0.813816	0.0917258	1.03477	0.0373635	1.2712	0.016477	0.500745	0.411323	1.12279	0.000555563	0.989236	0.00179302	1.01507	0.00201028	0.881522	0.0106183
Atf4	6.2902	-0.73995	0.00355326	-0.975863	0.000293317	-0.58017	0.0425686	-0.84382	0.0019973	0.279817	0.0846952	0.367843	0.0236823	-0.776632	3.06e-05	-0.688606	0.000253943
Tmem63c	0.15743	0.328416	0.775921	0.46246	0.793451	-1.28851	0.377183	0.60099	0.696702	2.31229	0.00136441	1.38508	0.0339628	0.484781	0.52581	-0.442434	0.643109
Abhd3	3.24141	1.08612	0.0206693	1.13148	0.021539	0.261423	0.756181	0.729122	0.179585	-0.343371	0.215479	-1.02381	0.000695404	1.17834	0.000219457	0.497901	0.135284
Apbb1ip	6.22086	0.222313	0.516705	0.343383	0.406612	0.634092	0.0740299	0.422649	0.267014	-0.797802	0.000239405	-0.587915	0.00351803	0.341103	0.128919	0.55099	0.013131
Gga3	6.76067	0.0952935	0.675988	0.278525	0.255109	-0.0367639	0.939246	-0.229003	0.375047	-0.319796	0.0188117	-0.665624	1.76e-05	0.242125	0.118377	-0.103703	0.581293
Gm13369	0.914019	1.25758	0.225694	0.426456	0.81373	1.14964	0.476847	2.53865	0.0661242	2.81382	0.000157849	3.6108	9.99e-06	0.864888	0.228954	1.66187	0.041098
Ttc39c	2.81374	-3.99123	7.48e-07	-3.67186	4.54e-06	-2.29144	0.00545523	-3.20966	9.01e-05	1.8411	0.000404258	2.8228	6.59e-08	-3.77351	4.48e-10	-2.79182	9.77e-07
Foxp4	2.22215	-2.27249	0.00640347	-1.86551	0.0343314	-0.19106	0.917184	-1.38648	0.140584	-0.491358	0.336861	0.650282	0.177196	-2.00203	0.000420275	-0.86039	0.148805
Avpr1b	1.25572	0.562564	0.549321	-0.00317846	0.998354	-0.410798	0.809907	1.03412	0.351154	1.56874	0.00744507	1.57082	0.00696267	0.249369	0.711575	0.251448	0.766666
Ltc4s	6.2354	0.343184	0.608146	1.41072	0.0306652	1.04501	0.154735	1.55197	0.0219901	0.618282	0.12119	1.07403	0.00959867	0.824953	0.0687387	1.2807	0.00630433
Slc22a21	3.01979	-0.192318	0.747414	0.350925	0.670505	0.293212	0.769422	-0.403889	0.571147	1.159	0.0029447	0.844463	0.0232816	0.243108	0.582904	-0.0714291	0.905188
Inpp1	3.80929	-1.14448	0.000538838	0.0324957	0.965918	-1.01213	0.00444525	-0.643155	0.0791872	0.19725	0.44046	-0.0120336	0.964431	-0.603032	0.0275383	-0.812316	0.00387726
Pip5k1a	4.57602	-0.463213	0.147363	-0.452385	0.212604	0.014437	0.985511	-0.355763	0.361387	0.167827	0.383423	0.402536	0.0315941	-0.386602	0.0678849	-0.151893	0.559202
Pik3r5	9.26915	-0.933322	0.0942336	-1.09418	0.0619917	0.119907	0.923448	-0.545467	0.43849	0.103169	0.762066	0.8158	0.010905	-0.938011	0.00687488	-0.225379	0.608448
Dhx29	5.58711	-0.686039	0.0218759	-0.116225	0.84282	-0.280825	0.537055	-0.593461	0.0740103	-0.822455	0.000157357	-0.873524	5.04e-05	-0.362936	0.0981536	-0.414006	0.0635351
4933416M06Rik	-0.303614	0.0206434	0.988883	0.884837	0.607895	1.73144	0.361096	-0.0940338	0.964855	2.43261	0.00256606	2.35104	0.00344013	0.652354	0.446596	0.570787	0.611457
Ppp2r5a	5.30701	-0.45674	0.0769391	-0.753407	0.00441586	-0.213467	0.593894	0.109683	0.76798	-0.585558	0.00206811	-0.10416	0.578612	-0.514163	0.00960309	-0.0327655	0.909445
Orai2	6.85308	-0.0894524	0.897398	-0.154266	0.897523	1.08446	0.105452	0.483784	0.525444	-0.98855	0.00457163	-0.174657	0.618431	-0.0507654	0.903936	0.763128	0.0510207
Ankrd33b	3.30686	-4.03027	0.000160151	-1.84031	0.0637377	-2.48279	0.0280977	-3.72155	0.00103927	2.10425	0.00289413	1.56307	0.00921057	-2.65895	0.000176754	-3.20013	6.24e-05
Fbxw15	-0.0232865	-0.257107	0.866987	-0.357417	0.887885	-0.428583	0.884372	2.70576	0.104949	1.48422	0.0769046	2.736	0.00253071	-0.261872	0.791921	0.989908	0.387588
Syt10	-0.166253	0.910859	0.401821	-0.0346493	0.987919	0.78974	0.715712	0.873421	0.530954	2.03107	0.00475869	2.55191	0.000855191	0.363428	0.649003	0.884262	0.352864
Ndufa12	2.99618	-1.17236	0.00980384	-0.950506	0.0595895	-0.665955	0.228226	-0.288243	0.644323	-1.22316	0.000192383	-0.686124	0.0160831	-1.01068	0.00167922	-0.473643	0.170478
Rhbdf2	7.32998	-1.7703	4.46e-05	-1.79097	5.68e-05	-1.24352	0.00492201	-1.77938	8.85e-05	0.0348524	0.897442	0.241506	0.312208	-1.70985	3.03e-08	-1.50319	6.31e-07
Hfm1	0.897034	1.03115	0.308381	0.128658	0.950841	0.183319	0.938352	1.5376	0.230343	2.46572	0.000689662	2.74534	0.000231975	0.463545	0.539638	0.74316	0.410779
Etv3	6.76576	-0.957259	0.00354	-0.709395	0.0426	-0.106955	0.881326	-0.258771	0.565834	-0.317322	0.173703	0.31429	0.175525	-0.791413	0.00209386	-0.159801	0.62693
Gfod1	0.117603	0.60367	0.670705	2.53447	0.0759051	1.02234	0.675193	0.321408	0.872828	1.94052	0.0204986	0.733792	0.395796	1.76093	0.0591047	0.554202	0.641951
Dgkd	7.54995	0.609369	0.069338	1.03438	0.00247846	0.389844	0.391009	0.122407	0.806226	-0.407676	0.0830329	-0.974375	0.00018423	0.837572	0.00136829	0.270874	0.383986
Hsp90aa1	5.99068	-1.62488	1.07e-05	-1.37709	0.000159083	-0.308797	0.553154	-0.547443	0.169612	-0.729857	0.00332513	0.328537	0.162152	-1.46414	5.7e-07	-0.405742	0.160602
Plxnb1	2.12165	-1.23115	0.174131	-0.953491	0.395535	0.0882674	0.965952	1.0655	0.316707	-0.840004	0.118275	0.662667	0.2123	-1.00398	0.104752	0.498693	0.488531
Cers6	5.1462	-1.41849	0.000189795	-0.792718	0.0425729	-0.641052	0.144654	-1.02336	0.0093076	0.247408	0.295679	0.462037	0.0442126	-1.03795	8.56e-05	-0.82332	0.00193554
BC005561	5.11407	0.599951	0.0373402	0.0407078	0.949959	0.45674	0.193351	0.364671	0.308171	0.208519	0.264798	0.271039	0.142688	0.377141	0.071939	0.439662	0.041098
Oas3	3.41208	-1.13775	0.151399	0.0745092	0.968437	-3.57005	0.000168235	-4.39648	1.11e-05	1.48149	0.0101062	-1.86812	0.000860643	-0.687706	0.27406	-4.03732	1.48e-07
Eif2ak2	5.25576	-1.52798	8.7e-06	-0.836519	0.0101869	-0.974731	0.00452692	-1.2458	0.000267638	0.157145	0.459262	0.155719	0.453969	-1.0927	6.17e-06	-1.09413	9.43e-06
Gripap1	6.14238	-0.41842	0.0977239	0.110234	0.809975	-0.0159373	0.980278	-0.382727	0.191616	-0.304139	0.0775076	-0.356426	0.0385372	-0.124298	0.549539	-0.176586	0.444883
Rhog	8.20692	-0.154273	0.607463	-0.270113	0.46541	0.178473	0.701989	-0.218216	0.552664	-0.457676	0.00869041	-0.319199	0.0603957	-0.137434	0.503133	0.00104323	0.996983
Map2k3	7.32549	-0.72339	0.00825091	-0.692959	0.015133	-0.14571	0.782905	-0.436114	0.183496	0.117602	0.492436	0.492263	0.00395688	-0.642225	0.000491607	-0.267563	0.193019
Zfp770	3.59198	0.361152	0.434819	0.255264	0.72735	0.60194	0.274513	0.313357	0.589986	0.216442	0.416973	0.314174	0.230928	0.374498	0.224491	0.47223	0.134647
Lyrm9	3.92391	0.617845	0.0771602	1.29369	0.000423346	0.66193	0.0885185	0.225347	0.630298	-0.574994	0.00889203	-1.10255	1.32e-05	0.985766	8.05e-05	0.458206	0.0682616
Shtn1	3.27248	-1.1184	0.0245019	-0.728932	0.220514	-2.23178	9.06e-05	-2.07375	0.000215876	1.03409	0.00240233	-0.232071	0.466215	-0.872261	0.0123278	-2.13842	2.53e-07
Nkd2	1.62788	1.21579	0.239411	0.554459	0.727427	-1.49864	0.243389	-0.525152	0.728222	3.47311	6.15e-05	1.58561	0.0214225	0.783	0.32387	-1.1045	0.217268
Dbt	4.57549	0.157346	0.626553	0.0846865	0.888557	0.301072	0.480909	-0.154211	0.710742	0.16166	0.371183	0.0678195	0.719541	0.189538	0.371702	0.0956976	0.710766
Crtc3	4.28177	-0.548919	0.166988	0.221899	0.737484	0.269939	0.679774	-0.0657552	0.916985	0.275868	0.289629	0.547454	0.0333153	-0.158044	0.609707	0.113542	0.766666
Trub2	4.96042	-0.194089	0.586987	-0.189733	0.730047	-0.077939	0.914557	-0.204923	0.646438	-0.114686	0.574214	-0.102855	0.614949	-0.128117	0.585972	-0.116285	0.676287
Hirip3	3.06009	-0.40284	0.301703	0.280337	0.629504	-0.291752	0.61971	-0.335133	0.480325	-0.456686	0.0578619	-0.701874	0.00443381	-0.0367834	0.904661	-0.281972	0.36565
Ina	0.817057	-0.291032	0.817929	0.726596	0.669461	1.29923	0.451399	-0.0307924	0.988316	2.03183	0.00556015	2.05932	0.00497417	0.441556	0.589497	0.46905	0.641839
Sltm	4.66036	-0.571956	0.0294512	-0.14924	0.743881	-0.386816	0.23985	-0.816636	0.00336618	0.114223	0.494298	-0.16924	0.294092	-0.294977	0.110056	-0.57844	0.00159695
Heg1	2.95384	-1.33391	0.251206	-1.77882	0.162684	-1.11717	0.528445	-2.62281	0.0455793	2.057	0.00470887	1.54743	0.0188328	-1.50843	0.039424	-2.01799	0.0115933
Tial1	5.00146	0.449263	0.135184	0.122808	0.822898	0.262372	0.553788	0.0730056	0.873012	-0.326989	0.0690007	-0.489317	0.00786911	0.354473	0.0849298	0.192144	0.421756
Adgrg7	0.376682	0.930701	0.390449	0.869181	0.537219	0.032873	0.990222	1.54489	0.251873	2.20358	0.00183749	1.89738	0.0064122	0.963235	0.201432	0.657031	0.478107
Zbtb17	5.90898	-0.605613	0.0137436	-0.639413	0.0128922	-0.167201	0.694652	-0.47286	0.0898734	-0.484871	0.00205883	-0.226113	0.126003	-0.555183	0.000801108	-0.296425	0.0936344
Cnga2	1.20287	1.20063	0.216611	0.433853	0.792493	1.47108	0.189449	-0.154083	0.916985	0.277721	0.634343	0.0263065	0.966176	0.848214	0.197556	0.596799	0.417987
Hcls1	7.94823	-0.741954	0.00143035	-0.760533	0.00155257	-0.670793	0.00818105	-0.830307	0.000879678	-0.769504	2.65e-05	-0.810519	6.71e-06	-0.684423	8.72e-05	-0.725437	6.23e-05
Cox6b1	5.58173	-1.61052	0.000176747	-0.926504	0.0344696	-0.830547	0.0791702	-0.421251	0.42936	-0.194781	0.501257	0.446789	0.104236	-1.26526	7.88e-05	-0.623687	0.0557658
Dhx15	7.64429	-0.397013	0.0776324	-0.493654	0.0335386	-0.223285	0.4963	-0.329851	0.213531	-0.370003	0.00973277	-0.244707	0.0794121	-0.37286	0.0157514	-0.247564	0.146956
Rsph9	0.844099	-0.68697	0.475049	0.20598	0.910986	-0.948157	0.4319	-0.302872	0.818565	0.395897	0.490182	-0.201343	0.727743	-0.0743068	0.915202	-0.671546	0.34319
Pmm1	3.57057	-0.290459	0.388326	-0.0328654	0.96391	-0.330536	0.462296	-0.0882946	0.856961	0.00934227	0.966321	-0.065813	0.749885	-0.109607	0.640469	-0.184762	0.479876
Tesk2	4.37842	-0.773433	0.0319689	-0.417123	0.374686	-0.421644	0.400243	0.264603	0.594166	0.288482	0.204249	0.770138	0.00119058	-0.539028	0.031135	-0.0573729	0.870803
Trmt1	5.96709	-0.424424	0.146598	-0.218403	0.612899	-0.267072	0.531961	-0.553302	0.0780279	-0.422563	0.0143049	-0.561744	0.00160373	-0.248354	0.215477	-0.387535	0.0497011
Ifit1bl1	3.14411	-3.11492	0.0342877	-1.07232	0.600611	-1.68707	0.407002	-3.02285	0.0651552	1.74289	0.0532565	1.00988	0.219632	-1.85113	0.0551899	-2.58414	0.0127339
Rffl	6.89551	0.337594	0.233169	0.595184	0.0355482	0.929026	0.00149886	0.35548	0.286637	0.32218	0.073623	0.47084	0.0104336	0.514476	0.00950325	0.663137	0.00137475
Mt1	7.74264	-3.71403	1.32e-08	-2.69086	1.69e-06	-1.51413	0.00310577	-1.21293	0.0158896	1.67325	1.27e-05	3.51093	1.82e-11	-3.19518	4.74e-11	-1.3575	0.000195779
Zfp202	4.60397	-0.232172	0.490473	-0.220622	0.65374	-0.194567	0.71934	-0.752711	0.0221244	-0.149803	0.460511	-0.438709	0.0256186	-0.163901	0.488596	-0.452807	0.0465794
Ado	5.45659	-0.0722912	0.814995	0.0818644	0.881099	-0.270563	0.485714	0.197367	0.584128	-0.0648727	0.718559	-0.143807	0.398418	0.0606115	0.765924	-0.0183226	0.949264
Rrad	5.30081	0.246274	0.598471	0.251664	0.723236	-0.0502787	0.961604	-0.530802	0.305305	-0.411479	0.0948794	-1.01818	0.000184547	0.318768	0.280061	-0.287936	0.372002
Tcf25	8.1869	-0.205558	0.348632	0.0954137	0.798009	-0.170832	0.599497	-0.483235	0.0291626	-0.186821	0.18614	-0.478547	0.00130007	-0.00621386	0.973115	-0.29794	0.0739385
Gda	2.1557	-0.321643	0.734557	0.655375	0.613006	-1.53947	0.158042	-1.56586	0.114828	2.32522	0.000271703	0.59037	0.278586	0.217316	0.741802	-1.51753	0.0191684
Olfr1450	-0.419386	4.02788	0.0513183	-0.258553	0.937558	1.55329	0.525909	0.724786	0.723562	-0.188512	0.866741	0.0651266	0.956077	0.69602	0.584192	0.949659	0.485618
Isg20l2	5.36278	-0.263076	0.40999	-0.249089	0.571582	0.250424	0.590623	-0.105058	0.814621	-0.32995	0.0780403	-0.0431811	0.832073	-0.19237	0.391472	0.0943997	0.731855
Ngp	-0.363601	0.309975	0.845373	0.411942	0.876025	0.348242	0.919906	1.64143	0.484765	2.71669	0.00417024	2.97864	0.00228651	0.438323	0.660875	0.700273	0.612426
Dlg5	2.35083	1.03221	0.215491	0.511977	0.680967	-0.0162414	0.992784	1.14831	0.217261	0.195272	0.716667	-0.0454767	0.934256	0.756015	0.204208	0.515267	0.443056
Strip1	6.79921	0.0613256	0.809252	0.155628	0.65194	-0.0439333	0.93124	-0.322977	0.216534	-0.351468	0.0232982	-0.676257	8.23e-05	0.167187	0.36397	-0.157602	0.445028
Plppr3	2.84264	-0.416779	0.39504	-0.606264	0.28443	-1.06203	0.03476	-1.46624	0.0022623	-0.074823	0.806825	-0.887338	0.00186895	-0.43878	0.174829	-1.2513	0.000101343
Lad1	2.01948	-3.62738	0.0418065	-3.16634	0.094262	-3.25307	0.179949	-4.15175	0.0389149	1.82236	0.105086	1.17323	0.20991	-3.28957	0.00430021	-3.93869	0.0021799
Il17f	-0.195188	1.53352	0.306603	0.358707	0.897056	-3.85807	0.168738	3.51962	0.103571	3.33524	0.00255727	3.47881	0.00221825	0.73997	0.507508	0.883535	0.58448
Smim4	1.2402	-1.62657	0.0260055	-0.72435	0.471712	-0.72643	0.501051	-0.0568567	0.964675	0.248152	0.602371	0.932711	0.0345779	-1.1162	0.0244636	-0.431637	0.476062
Gucy2e	0.418358	1.07807	0.368	0.159869	0.946933	-0.516466	0.837854	2.09588	0.155067	2.3583	0.00267542	2.533	0.00162475	0.532321	0.529947	0.707022	0.499051
1700067K01Rik	0.0738545	0.233761	0.797295	0.883945	0.429972	0.704243	0.591599	0.001813	0.998956	0.697022	0.164494	0.458267	0.369795	0.550731	0.358448	0.311976	0.662433
Fzd4	3.51441	1.93095	0.00380655	2.04326	0.00561393	1.09841	0.152604	2.03556	0.00391996	-0.67083	0.120585	-1.14667	0.0132118	2.01557	0.000120915	1.53973	0.00233995
Gid8	4.29495	0.136198	0.658153	0.0960457	0.862607	0.0823985	0.891152	-0.0908273	0.828062	-0.0229558	0.91152	-0.183492	0.317031	0.181158	0.405054	0.0206222	0.947846
Slc27a1	5.79385	0.0357329	0.911507	-0.0679379	0.902466	-0.422556	0.182455	-0.514052	0.0814664	-0.138614	0.448655	-0.622209	0.000974006	0.0524954	0.810463	-0.4311	0.0359826
Rbm25	6.10763	-0.798027	0.000831534	-0.497901	0.0496858	-0.245157	0.48449	-0.456463	0.0885622	-0.24813	0.12806	0.0299741	0.866469	-0.60212	0.000877909	-0.324016	0.0946516
Colq	0.973068	1.34659	0.361283	0.643591	0.781555	-0.43116	0.886225	1.63209	0.381476	2.41494	0.00944626	1.89437	0.0359956	0.889773	0.388207	0.369194	0.785705
Atp5e	3.77901	-1.88031	0.000657338	-0.722293	0.279286	-0.982175	0.120491	-0.372575	0.61816	-0.109715	0.783682	0.537861	0.127981	-1.34084	0.000924454	-0.693262	0.108051
Prelp	1.48207	1.14777	0.417	-0.84798	0.687	-0.775489	0.722759	0.416437	0.828363	-0.23471	0.785514	-0.643899	0.422717	0.0627305	0.950843	-0.346459	0.764033
Gpld1	4.26775	-0.228932	0.630131	0.630668	0.214363	0.053394	0.960461	-0.379345	0.499798	0.0425448	0.891845	-0.334953	0.222809	0.222275	0.503315	-0.155222	0.694171
Adamts16	2.9673	2.07985	0.0145713	1.24215	0.181755	3.7716	0.000100747	2.52665	0.00375852	-1.16719	0.0248318	0.324308	0.568333	1.59706	0.00730707	3.08856	4.87e-06
Armcx4	0.341224	0.0486315	0.97656	0.685971	0.761019	-0.0315657	0.993473	-0.974568	0.613676	3.2287	0.000871236	2.06354	0.0159339	0.490884	0.610398	-0.674273	0.590535
1700015F17Rik	0.0906247	0.623815	0.636613	-0.411582	0.856221	-1.17986	0.596913	2.38407	0.146537	2.49152	0.00449998	3.14583	0.000642166	-0.0101077	0.992651	0.644205	0.602738
Gm20043	0.0122824	1.9513	0.0940294	0.354899	0.858841	0.530733	0.826366	2.16538	0.168526	2.84596	0.00117136	3.26238	0.000449162	0.735968	0.412414	1.15239	0.312234
Crlf3	7.80836	-0.641443	0.00144006	-0.554378	0.00744743	-0.140838	0.683754	-0.443838	0.0444969	-0.182292	0.145262	0.0832482	0.520784	-0.533062	0.000154701	-0.267522	0.0699786
Gm8221	0.759937	1.06443	0.303016	0.346381	0.85224	-0.695972	0.697695	1.41913	0.273837	2.44144	0.000616253	2.06733	0.00227937	0.672847	0.360896	0.298745	0.759572
Azin1	7.09809	-0.261201	0.27298	-0.454727	0.0587038	-0.228287	0.49473	-0.304372	0.271477	0.278226	0.057799	0.325058	0.0273657	-0.285201	0.0867289	-0.238369	0.190476
Olfr1015	-0.343259	1.31363	0.378187	-0.566643	0.823825	1.40055	0.665854	-0.943692	0.676764	3.45505	0.00107338	3.01841	0.00233182	0.26688	0.797285	-0.169759	0.921248
Ifnar2	8.17457	-0.544569	0.00441535	-0.380079	0.0669008	0.0965282	0.797889	-0.18065	0.479248	-0.296579	0.0484229	0.0978956	0.530496	-0.411194	0.0128734	-0.016719	0.948936
Mmd2	3.45384	0.400866	0.731727	-0.0979495	0.968156	-0.211622	0.925695	0.189005	0.90653	-1.47198	0.0193231	-1.76369	0.00608298	0.238559	0.754581	-0.0531495	0.9587
Inhba	1.42971	-1.11711	0.553635	1.05321	0.714024	0.127955	0.979425	-1.78426	0.441067	2.44746	0.0289447	1.08498	0.305117	0.112685	0.931813	-1.2498	0.384725
Vmn2r103	-0.186278	0.686224	0.644563	-0.453298	0.860031	1.54602	0.441239	2.92867	0.141053	1.31501	0.122816	3.23983	0.00108311	0.0181179	0.986752	1.94295	0.0799789
Emcn	1.0022	0.66311	0.582097	-0.0788948	0.974487	-1.17298	0.450017	-0.906095	0.559222	1.6765	0.0211087	0.337144	0.646673	0.26051	0.758263	-1.07884	0.229425
Cap1	6.83284	0.04483	0.893653	-0.0878483	0.875383	0.00286163	0.996361	-0.256385	0.478732	-0.186032	0.296006	-0.337101	0.0544064	0.0494865	0.818494	-0.101583	0.688495
Fiz1	5.87456	-0.153177	0.550665	0.0985046	0.822384	0.0780246	0.875444	-0.30201	0.290783	-0.629859	0.000244953	-0.736277	2.72e-05	0.0202472	0.917744	-0.0861711	0.698028
Rpp21	3.00803	-1.08094	0.0133593	-0.321855	0.64311	-0.466859	0.460383	-0.0418899	0.955138	-0.0787126	0.798773	0.335388	0.226083	-0.664841	0.0322731	-0.25074	0.508383
Mob1a	7.31093	-0.466845	0.054251	-0.368808	0.184528	0.0285188	0.962407	-0.157331	0.640157	-0.377004	0.0253576	-0.056111	0.754939	-0.361876	0.0539652	-0.0409834	0.876303
Olfr801	0.72186	1.45469	0.288029	0.0796666	0.97639	0.471229	0.873484	3.18791	0.0698901	2.46078	0.00655205	3.49891	0.000569993	0.518507	0.602335	1.55664	0.177279
Mylk	1.80288	0.440204	0.630426	0.57919	0.643593	-1.06424	0.336133	0.49209	0.674123	1.77005	0.00276061	0.841434	0.126206	0.60629	0.355051	-0.322326	0.688495
Gpx4	4.32642	-0.889936	0.0106201	-0.33286	0.509061	-0.569021	0.181429	-0.535539	0.204313	0.232355	0.362298	0.306863	0.213652	-0.600016	0.029294	-0.525508	0.0732863
9930104L06Rik	4.93191	-0.0666097	0.819568	-0.247672	0.470473	0.190029	0.638122	-0.0301858	0.942157	-0.482165	0.00192458	-0.284717	0.0519647	-0.0936204	0.599405	0.103827	0.613596
Tmem138	3.33661	-0.39786	0.354434	0.531104	0.29492	0.481104	0.370624	-0.251748	0.647454	-0.706247	0.0117562	-0.625559	0.0234143	0.0462905	0.894872	0.126979	0.752775
Ndel1	7.13129	-0.646792	0.00158575	-0.534065	0.0117545	-0.555675	0.0129668	-0.909366	5.87e-05	-0.235433	0.0845925	-0.407073	0.00385664	-0.530918	0.000483305	-0.702559	1.71e-05
Nxf1	7.68454	-0.15861	0.523296	-0.0106232	0.983487	0.0759618	0.876303	-0.158479	0.611051	-0.665084	7.37e-05	-0.653431	5.73e-05	-0.0258822	0.886904	-0.0142287	0.954744
Hsp90ab1	10.4933	-1.23791	7.82e-05	-1.33114	4.31e-05	-0.646743	0.0563093	-0.651648	0.0485271	-1.83038	2.64e-09	-1.23274	4.53e-07	-1.21181	5.51e-07	-0.614175	0.00653291
Vgf	0.860029	-4.67712	0.00796445	-2.57812	0.193344	-5.04176	0.0173751	-4.2478	0.0130017	-0.140938	0.91952	-0.85005	0.348803	-3.66074	0.00276451	-4.36986	0.000441023
Olfr646	0.810101	1.06921	0.219771	0.417421	0.766726	-0.129783	0.953049	0.502616	0.710907	3.21914	1.84e-05	2.67472	0.000101543	0.66981	0.321738	0.125388	0.900265
Elovl7	1.61317	1.13945	0.394978	0.858294	0.631298	-1.50174	0.339687	0.160993	0.934974	1.56425	0.0620137	-0.252851	0.77573	0.991158	0.316894	-0.825947	0.458457
Rad52	3.33968	-0.73005	0.0161099	0.0996994	0.87385	0.135242	0.826293	-0.264638	0.510493	-0.323827	0.110954	-0.0887459	0.678424	-0.281093	0.244036	-0.0460115	0.885381
Atxn2l	6.82129	0.115893	0.705036	0.220534	0.58847	-0.156214	0.755306	-0.222897	0.543417	-0.110979	0.545477	-0.494256	0.0061884	0.22512	0.282927	-0.158156	0.510953
Lacc1	7.02594	-0.858643	0.0583746	-1.17521	0.0118473	0.163089	0.862565	-0.391552	0.508004	-0.901752	0.00119925	-0.0750625	0.788082	-0.939572	0.00113138	-0.112883	0.7695
Nrarp	2.28731	3.23295	0.000418234	2.20394	0.0168725	1.28691	0.186064	2.41422	0.00650813	-0.789499	0.108459	-1.84796	0.0013284	2.83941	1.06e-05	1.78096	0.002065
Plbd1	3.4235	2.72241	0.0179754	2.70283	0.0227513	-1.17897	0.448386	-2.35279	0.0554032	2.51731	0.000581873	-2.17345	0.00204067	2.78817	0.000298005	-1.90259	0.0114629
Zfp937	3.15503	0.408382	0.351078	0.229613	0.739472	0.313408	0.636232	0.696182	0.140386	0.49965	0.100922	0.654407	0.0331831	0.360478	0.323139	0.515235	0.171057
Ogfrl1	7.40841	-0.673081	0.0422541	0.0367272	0.961636	0.049295	0.951298	0.230922	0.614309	0.518081	0.0344071	1.00654	0.000186522	-0.325926	0.259246	0.162534	0.638236
Cox17	3.19014	-1.93703	0.00141413	-0.800765	0.274485	-0.99014	0.16251	-0.459794	0.569665	-0.319691	0.416686	0.301541	0.428225	-1.36386	0.00130375	-0.742628	0.0987421
Tex11	0.998587	1.15189	0.349015	-0.520813	0.803391	-1.23506	0.463582	0.204265	0.916985	1.72172	0.0199935	0.726338	0.312358	0.335567	0.696531	-0.659817	0.50305
Fbxo16	0.27742	1.68328	0.152891	-0.171468	0.941292	-0.344166	0.902865	2.435	0.10397	2.66464	0.00165809	3.2144	0.000369267	0.41675	0.640469	0.966504	0.382633
Atp9a	1.90163	0.082826	0.928432	0.399272	0.766726	0.00772079	0.996361	-0.276159	0.803738	-0.767632	0.113363	-1.1468	0.0195695	0.324471	0.584888	-0.0547	0.947225
Smad4	6.89024	-0.268574	0.414155	0.082521	0.897587	0.0335387	0.964061	0.429079	0.247435	0.0599058	0.78516	0.359147	0.072506	-0.0526549	0.830988	0.246587	0.347842
Zeb2	8.3799	-1.71875	1.18e-07	-1.40241	4.31e-06	-0.560797	0.0680735	-0.691928	0.0169939	-0.807209	0.000194591	0.112189	0.576253	-1.52259	3.89e-09	-0.60319	0.00606433
Nfkbib	5.72857	-1.61153	0.000678897	-1.34629	0.00514828	-0.391243	0.587585	-0.978252	0.0541002	-0.360119	0.183017	0.364112	0.170692	-1.40876	9.82e-06	-0.684527	0.0271697
Exoc3l2	0.824495	3.00581	0.0199741	1.9112	0.177489	2.91968	0.0349577	1.08591	0.46982	-0.153872	0.843224	-0.799836	0.302421	2.44734	0.00389046	1.80137	0.0312959
Sfxn2	4.86226	-0.00796533	0.977711	-0.184904	0.576965	-0.296921	0.297686	-0.384222	0.127815	-0.44315	0.00256741	-0.719636	9.18e-06	-0.0336945	0.846527	-0.310181	0.0562117
Cachd1	1.69753	0.608647	0.650937	0.529954	0.801516	-1.45094	0.367944	-0.410748	0.824479	1.86554	0.0221776	0.165707	0.845094	0.622967	0.508505	-1.07687	0.290107
Gpn1	6.29261	-0.185862	0.46159	-0.143118	0.714615	-0.160061	0.685891	-0.410027	0.121495	-0.74539	1.92e-05	-0.906295	4.06e-07	-0.0980737	0.576735	-0.258979	0.140875
Ipo7	5.57641	-0.229113	0.571553	-0.540261	0.209503	-0.252683	0.690323	-0.399436	0.396213	0.710785	0.00322134	0.718024	0.00270721	-0.304788	0.263774	-0.29755	0.320048
Dcaf15	3.84094	0.26591	0.450631	0.149619	0.803981	-0.213698	0.697146	-0.339684	0.403996	-0.610466	0.00249581	-1.13559	1.11e-06	0.277749	0.22737	-0.247376	0.312234
Chia1	0.437012	0.786862	0.508951	0.236468	0.916462	-0.356887	0.893984	2.10127	0.156311	2.63144	0.0010193	2.90956	0.000414312	0.49753	0.549331	0.775653	0.454881
Pgk2	1.59726	0.708791	0.580863	-0.446233	0.837685	1.71515	0.300085	0.192817	0.922759	1.93732	0.0128442	2.69867	0.00123215	0.01969	0.983791	0.781041	0.453748
Dnajc5b	-0.464536	0.800369	0.560171	-0.190703	0.940528	1.77217	0.334668	0.023013	0.991439	1.52906	0.0518467	2.04094	0.0124897	0.166218	0.859377	0.678096	0.547486
Sh2b2	6.35893	0.318889	0.26474	0.414909	0.185241	0.558765	0.068641	0.226722	0.531222	-0.475302	0.00561691	-0.49028	0.0043692	0.430198	0.0195679	0.41522	0.0309226
Angpt2	1.19712	-0.184601	0.879647	0.155967	0.942684	-1.06998	0.488991	0.799392	0.57918	1.91348	0.0059476	1.56662	0.0191135	0.122078	0.880211	-0.22478	0.825517
Vps16	6.96319	-0.245637	0.308173	0.0444579	0.929812	-0.193886	0.585733	-0.477383	0.0556516	-0.654221	6.15e-05	-0.920667	1.56e-07	-0.0415745	0.808786	-0.308021	0.059843
Ap4e1	5.08247	-0.119285	0.709023	0.148065	0.768949	-0.0276792	0.968163	-0.313298	0.384759	0.291007	0.114076	0.0784045	0.687961	0.0621303	0.783978	-0.150472	0.555844
Ttc39a	0.503268	0.318022	0.79948	0.610993	0.735804	-2.44628	0.0761361	-0.654632	0.696732	3.07629	0.000305727	0.829174	0.233731	0.588497	0.47595	-1.65862	0.0602809
Gstm5	3.35827	-0.333758	0.529822	-0.542969	0.399011	-0.345782	0.661724	-0.208268	0.764449	-0.647261	0.0305889	-0.538534	0.0661136	-0.366667	0.302843	-0.25794	0.520663
C530050E15Rik	1.7688	0.93459	0.26096	0.3892	0.771377	-0.273054	0.876776	1.1802	0.239962	2.47147	0.000211903	2.28412	0.000369366	0.606589	0.36534	0.41924	0.612826
Igsf9b	0.848209	0.508672	0.640121	1.45834	0.188618	-0.896392	0.574661	1.2958	0.30716	2.38407	0.00108604	1.31628	0.0496993	1.25314	0.093044	0.185349	0.859487
Gm17619	0.322201	0.863638	0.560807	1.38482	0.436534	-1.36035	0.555321	1.45201	0.468456	3.12792	0.00130249	1.73617	0.0495611	1.27365	0.196934	-0.118094	0.94053
Pigl	3.25386	-0.0650101	0.874755	0.0538596	0.943592	-0.133098	0.849174	-0.584967	0.131447	-0.291552	0.150705	-0.694453	0.00114385	0.0618092	0.805743	-0.341092	0.165506
Smurf2	5.55022	-0.547617	0.0974883	-0.32769	0.459872	-0.197635	0.73503	0.0104345	0.986677	0.458145	0.0274351	0.771399	0.000502214	-0.383196	0.103438	-0.0699414	0.824374
Zfp672	5.4736	-0.0885693	0.780162	0.100445	0.854703	0.103797	0.858278	-0.010533	0.983443	-0.538779	0.0037004	-0.524262	0.00435574	0.0606847	0.782637	0.0752011	0.776548
Atp6ap1l	0.35992	1.16688	0.236	0.113121	0.956328	-0.825742	0.637943	1.84284	0.134045	2.81405	0.00021784	2.8496	0.000162946	0.521168	0.485654	0.556719	0.565812
Paqr3	1.16294	0.423707	0.577723	0.331153	0.787129	0.361728	0.77706	-1.0577	0.183673	0.346764	0.433443	-0.446206	0.302162	0.445476	0.39022	-0.347494	0.555551
Gabpb1	5.31339	-0.266737	0.371257	0.109203	0.838854	0.520502	0.104243	0.163555	0.674185	-0.473644	0.00792687	-0.0876059	0.633978	-0.0246649	0.911322	0.361373	0.0782888
Klhl4	0.442523	-0.519054	0.727098	-0.176644	0.951771	-0.54286	0.847814	0.883138	0.671149	1.93237	0.0258101	2.09031	0.0162742	-0.23334	0.81593	-0.0753947	0.961846
Ubl5	4.3633	-1.31983	0.00175	-0.436783	0.45	-0.496674	0.397335	-0.265038	0.657745	0.466761	0.115597	0.995997	0.00131968	-0.90128	0.00540019	-0.372044	0.333206
Sfrp2	0.0284925	0.504703	0.718381	1.03246	0.54621	-2.55362	0.166348	1.73919	0.305794	2.91705	0.00237658	1.89981	0.0331792	0.968461	0.335124	-0.048782	0.975825
Zscan21	5.71202	0.330475	0.0625972	0.0660701	0.847521	0.143218	0.609164	-0.175394	0.440139	-0.0336812	0.77353	-0.285621	0.00879113	0.263622	0.0263054	0.0116821	0.94951
Jund	8.08273	-2.07727	0.000454	-1.02004	0.0965	-0.756214	0.29	-0.408652	0.588	-1.55891	0.000179503	-0.578238	0.103677	-1.56473	0.00016384	-0.584058	0.186741
Pir	-0.00353775	0.181313	0.8974	-0.325521	0.889374	-1.32249	0.40198	-0.703681	0.68014	1.24025	0.0870934	0.205885	0.784326	-0.0645158	0.942677	-1.09888	0.220689
Tbx19	0.0405815	0.453712	0.712193	1.35517	0.310156	0.738696	0.713083	2.47003	0.0697382	1.51134	0.0293558	1.87146	0.0118534	1.09631	0.168235	1.45643	0.0948176
Gm6581	0.498706	-1.32897	0.137751	0.239554	0.897056	-1.10444	0.351983	-0.186214	0.897235	0.837326	0.136938	0.68255	0.209552	-0.563385	0.389508	-0.71816	0.321914
Rslcan18	2.17426	-0.000989221	0.998939	0.243717	0.82169	0.0559717	0.96884	-0.281829	0.733898	0.788819	0.0279875	0.485679	0.170643	0.189851	0.659223	-0.113289	0.835012
Nipsnap1	2.65259	0.679245	0.206596	0.939236	0.09227	-0.227281	0.824046	0.478795	0.471503	0.486957	0.118384	-0.280819	0.380597	0.896078	0.00990301	0.128303	0.782756
Eno4	1.04499	0.936565	0.297092	0.792618	0.49258	-0.00133811	0.99977	1.14057	0.271558	0.988823	0.0612492	0.590428	0.27184	0.917169	0.134242	0.518773	0.470647
Nploc4	7.99274	-0.485348	0.0492304	-0.574981	0.0240199	-0.30673	0.351183	-0.542827	0.0429834	-0.421563	0.0064266	-0.359986	0.0176758	-0.46043	0.00534189	-0.398853	0.0213355
Chtop	6.41194	-0.355492	0.0630408	-0.425453	0.0323248	0.00883646	0.985515	-0.17889	0.471785	-0.024848	0.865469	0.237439	0.0665448	-0.320847	0.025848	-0.05856	0.762748
Itpkc	4.64315	0.0688135	0.820856	0.382413	0.212945	0.417957	0.180799	0.157613	0.663124	-0.19436	0.231651	-0.159738	0.329964	0.275682	0.141974	0.310304	0.107615
Mmp2	5.54514	1.23764	0.126335	0.670409	0.553709	1.28202	0.167723	0.314194	0.779348	-1.14573	0.0122883	-1.42792	0.00280426	1.02429	0.0437286	0.742097	0.174013
Dync1li2	6.4799	-0.522435	0.00482861	-0.2012	0.421049	-0.470507	0.0219389	-0.669461	0.000822686	-0.0597713	0.673306	-0.28835	0.0298914	-0.314006	0.0328869	-0.542584	0.000387434
Csf3r	9.20542	1.88261	6.26e-06	1.81345	1.51e-05	1.4142	0.000615145	0.826625	0.0442752	-0.92479	0.000253755	-1.70756	1.78e-08	1.91868	1.12e-09	1.13591	2.79e-05
Vwa7	0.327548	0.569954	0.617781	0.776781	0.631329	0.542246	0.779057	1.38349	0.299715	0.490684	0.440967	0.604379	0.345367	0.755451	0.312237	0.869147	0.275749
Acsm5	0.676167	0.774292	0.582146	1.15552	0.50057	-0.118942	0.972172	2.17837	0.210892	2.809	0.00217112	2.51347	0.00555526	1.1289	0.240989	0.833368	0.490343
H2-Ke6	5.48278	0.558756	0.0378726	1.04987	0.000247091	0.705797	0.0153224	0.821779	0.00380821	-0.628492	0.00143004	-0.673731	0.000739823	0.835463	8.56e-05	0.790224	0.000239025
Slc37a3	5.02601	-0.423433	0.196146	-0.270777	0.557521	-0.301747	0.521218	-0.601826	0.0849896	-0.231182	0.245639	-0.370428	0.0579568	-0.291254	0.210318	-0.430499	0.0611951
Ndufa1	4.20836	-1.50159	0.00205	-0.785877	0.159	-0.626229	0.326691	-0.0518153	0.949268	-0.305796	0.335716	0.482006	0.113993	-1.13339	0.00105594	-0.345588	0.398116
Adnp2	5.58686	-0.0968645	0.74048	0.149176	0.737641	-0.219262	0.589929	-0.344843	0.273829	-0.0171619	0.931013	-0.347691	0.0442686	0.0744859	0.724819	-0.256043	0.240843
Phactr3	0.919647	1.27177	0.134499	0.667236	0.581089	0.56996	0.686666	0.237785	0.862469	1.55903	0.00564936	1.05291	0.0544395	0.994283	0.105951	0.488159	0.517773
Col4a6	-0.420221	0.152951	0.911359	-0.605795	0.757011	0.760375	0.749798	0.38813	0.821394	1.19347	0.0981997	1.96424	0.00776603	-0.240843	0.777072	0.529931	0.606168
Fam220a	3.44737	0.324332	0.366712	0.291501	0.554944	0.373223	0.419879	-0.0355531	0.948759	-0.321268	0.0996928	-0.50778	0.0108103	0.375492	0.0951876	0.188979	0.472917
Slc38a5	0.723412	1.39832	0.464	0.839185	0.784	-0.413601	0.914324	-3.53336	0.0911196	1.84056	0.0828333	-1.50806	0.144318	1.11516	0.371731	-2.23346	0.0746859
Grb10	0.911412	0.764419	0.424249	0.179804	0.924781	-1.07681	0.39565	0.827522	0.498264	1.85133	0.00218636	1.21757	0.0312187	0.482217	0.466704	-0.151544	0.863944
Plrg1	6.0654	-0.448453	0.0718743	-0.336822	0.255303	-0.110891	0.822261	-0.389784	0.178676	-0.233461	0.133623	-0.126394	0.42637	-0.332514	0.0573604	-0.225447	0.253087
Appbp2	6.17859	-0.060778	0.836206	-0.0645672	0.901409	0.0964187	0.854371	-0.244695	0.453329	0.23667	0.129753	0.181683	0.247592	0.0038784	0.984827	-0.051109	0.830089
Trav7-6	0.382441	0.155519	0.916542	0.265617	0.914702	-0.421631	0.890122	2.31551	0.199548	3.06306	0.00113006	3.51425	0.000320624	0.313095	0.744492	0.764281	0.54872
Lasp1	8.23429	-0.214159	0.313206	-0.293377	0.208433	0.0599548	0.891123	-0.162625	0.549396	0.110336	0.437895	0.272904	0.0482793	-0.187837	0.251214	-0.0252686	0.90964
Sntb1	-0.0884136	1.03276	0.438324	-0.304838	0.897587	-1.21544	0.492166	0.0190324	0.992941	1.84776	0.0254097	1.03711	0.18246	0.0806101	0.935268	-0.730038	0.509138
Txlna	7.01346	-0.0269169	0.917078	0.0590925	0.894706	0.0892586	0.837435	-0.0979815	0.748781	-0.660753	0.000140316	-0.710476	4.05e-05	0.0743862	0.689302	0.0246632	0.921248
Pard3b	3.59881	0.199548	0.641532	0.153695	0.835468	-0.0351326	0.971154	0.512144	0.284033	0.504807	0.0312089	0.507614	0.0303439	0.242342	0.384584	0.245149	0.433082
Tcf7l2	5.25976	0.30637	0.430786	1.34608	0.000404583	0.15003	0.839255	0.377014	0.416804	0.665184	0.00941532	0.125915	0.636038	0.823292	0.00295074	0.284023	0.392759
St3gal3	4.68853	-1.12846	0.00169004	-0.725999	0.0608285	0.346211	0.524474	-0.224022	0.6556	-0.2132	0.343085	0.734112	0.00144821	-0.86861	0.000422405	0.0787021	0.813697
Il21r	7.99361	1.03019	4.67e-05	1.1194	2.15e-05	-0.0393265	0.94583	-0.211912	0.508904	-0.582358	0.00045261	-1.81596	1.02e-12	1.13333	1.15e-08	-0.100276	0.640402
Dync1i2	5.80463	-0.615944	0.014201	-0.245661	0.494239	-0.097448	0.852733	-0.533766	0.0536561	-1.10557	2.68e-06	-0.992315	5.45e-06	-0.404217	0.0536245	-0.290959	0.205685
Adora2b	2.13166	-3.73814	0.00268085	-2.88657	0.0230547	-3.6784	0.0134693	-4.49206	0.0014356	1.58794	0.0531322	0.618814	0.360985	-3.21456	0.000154785	-4.18368	1.62e-05
Grik3	0.464929	0.818789	0.466764	0.332139	0.865009	-0.993452	0.538829	1.06684	0.43396	1.89052	0.0087471	1.35858	0.0497354	0.528431	0.517176	-0.00350339	0.997328
Ndufa13	4.8312	-1.01242	0.0215674	-0.441242	0.477413	-0.544405	0.359334	-0.182433	0.780372	-0.349479	0.257672	0.019959	0.952004	-0.730301	0.031589	-0.360863	0.364914
Nr1i3	0.0158025	2.17307	0.106268	1.175	0.489685	1.4342	0.53374	-1.51598	0.415869	3.62708	0.000299621	1.89329	0.0302888	1.53902	0.0981473	-0.194766	0.895066
Ubqlnl	-0.336155	1.52929	0.404465	-0.882915	0.757046	-2.50358	0.363207	1.21405	0.670732	2.98057	0.0134582	2.07759	0.0567033	0.00291702	0.998544	-0.900065	0.594842
Dnajb2	5.17332	-0.562734	0.0543501	-0.675672	0.0275952	-0.262339	0.553874	-0.638965	0.0424295	-0.43084	0.0225603	-0.313386	0.0898625	-0.545945	0.00806128	-0.428491	0.0477849
Prkab2	4.21818	-0.29864	0.408716	-0.130672	0.839496	0.376569	0.426838	-0.286856	0.52389	0.5535	0.0091012	0.767564	0.00055053	-0.147688	0.552291	0.0663758	0.834036
Ppm1g	7.03366	-0.260726	0.22854	-0.335473	0.150602	-0.289763	0.270306	-0.480385	0.0310388	-0.29479	0.0377329	-0.424863	0.00365305	-0.226186	0.170128	-0.35626	0.0292168
Serpini1	1.90221	0.258379	0.762605	0.42081	0.743462	-0.663488	0.599003	0.765808	0.464222	2.48111	3.26e-05	2.07746	0.000148443	0.431949	0.44595	0.0283006	0.974369
Rps27rt	1.74865	-1.91726	0.00319982	-0.750356	0.372981	-0.609159	0.559442	-0.216034	0.839806	1.50907	0.00132254	2.43713	2.98e-06	-1.36027	0.00351968	-0.432201	0.469256
Mfge8	5.49041	0.76715	0.242171	0.513478	0.581501	0.54819	0.562111	0.711005	0.364432	-0.662576	0.0766502	-0.749171	0.0471922	0.726888	0.0915739	0.640293	0.162069
Nudt13	3.53566	-0.268928	0.45	0.327273	0.480787	0.019858	0.981188	-0.380687	0.349863	-0.487924	0.019142	-0.711801	0.00107387	0.0623553	0.807048	-0.161522	0.568352
Ythdf3	7.52047	-0.175861	0.429834	0.0892701	0.815539	0.171713	0.598997	-0.0896315	0.765915	-0.0844392	0.543463	-0.0267554	0.85404	0.0108468	0.949276	0.0685306	0.727068
Gm8680	3.51198	-1.63146	0.000443172	-0.831468	0.0989898	-1.0546	0.0396075	-0.728584	0.182544	0.560159	0.059791	0.883048	0.00326619	-1.20835	0.00024528	-0.885462	0.00874932
Neu4	1.80694	1.8152	0.196235	0.76813	0.714615	1.53099	0.397733	2.52242	0.125985	1.4347	0.0870474	2.19889	0.0142844	1.10015	0.267688	1.86433	0.0716367
Dnd1	1.38683	-0.54219	0.636559	0.32731	0.886763	-0.203485	0.931815	-1.02511	0.431472	-0.737539	0.276971	-1.20484	0.0667988	-0.213616	0.797003	-0.68092	0.434884
Cog6	5.35909	-0.0573432	0.80966	0.356461	0.119095	-0.00838092	0.987166	-0.339661	0.150763	-0.272179	0.0403396	-0.621011	3.57e-05	0.202389	0.194161	-0.146443	0.403021
Susd6	8.41004	-0.924697	0.0157535	-0.646354	0.133557	-0.98294	0.0204048	-1.17478	0.00440632	-0.114754	0.652535	-0.441926	0.0642874	-0.733131	0.00548919	-1.0603	0.000168173
Ifit1	7.62597	-6.77753	4.31e-07	-5.90515	2.48e-06	-3.80783	0.000399485	-4.90827	2.72e-05	0.122049	0.838813	1.91338	0.000521452	-6.21408	9.09e-11	-4.42275	3.09e-08
Tmem8b	3.3001	0.939596	0.0946126	0.68563	0.31658	0.685635	0.343719	0.179117	0.826789	-0.0487672	0.895123	-0.48445	0.138982	0.865459	0.017519	0.429776	0.302876
Ndufa4	5.05087	-1.49835	0.000366424	-0.861168	0.0514969	-0.704679	0.147801	-0.434482	0.409146	-0.352566	0.20527	0.260473	0.346917	-1.17299	0.000179039	-0.559951	0.0860889
Nwd2	2.07945	0.465667	0.611448	0.182715	0.917806	0.93152	0.537593	0.678055	0.576278	2.97115	1.44e-05	3.38469	1.35e-06	0.391132	0.531253	0.804674	0.267517
St6galnac5	0.438163	-0.539282	0.657	0.506307	0.808	0.354124	0.874937	0.0714104	0.970534	-0.450539	0.539306	-0.129401	0.866517	-0.00833858	0.99331	0.312799	0.760981
Madd	6.90369	0.577482	0.0838681	0.913903	0.00708716	0.251278	0.637998	-0.0431583	0.936983	-0.646728	0.00518933	-1.30374	1.68e-06	0.777452	0.001756	0.120443	0.712352
Plekha4	0.703391	-0.701499	0.466318	-0.361256	0.826156	0.720881	0.60637	1.31624	0.23061	0.0410763	0.948049	1.43086	0.0114874	-0.422794	0.524218	0.966985	0.154718
4921522P10Rik	-0.0521641	0.678623	0.633341	0.440721	0.853893	0.947314	0.705421	-1.62833	0.355479	2.82576	0.00236603	1.75367	0.0365653	0.582784	0.545587	-0.489307	0.703659
Cux2	0.988072	1.83374	0.100051	1.90233	0.123	0.673806	0.727282	1.26525	0.382107	1.65717	0.0135874	0.619056	0.368034	1.92912	0.00895285	0.891007	0.301731
Dhps	4.82398	-0.727701	0.003057	-0.419706	0.133415	-0.568307	0.0385015	-0.920888	0.000512915	0.0319874	0.852769	-0.175748	0.248992	-0.514447	0.00229039	-0.722182	5.77e-05
Mapk3	7.08632	0.387161	0.0828076	0.386527	0.112103	0.363618	0.164805	0.134281	0.661877	-1.00276	2.56e-07	-1.1779	3.49e-09	0.44988	0.00490763	0.274739	0.114507
Zbtb33	1.25593	0.391086	0.702262	0.636153	0.656043	0.312624	0.872326	0.0545281	0.97211	0.23682	0.689391	-0.174592	0.771207	0.596676	0.374334	0.185264	0.825077
Dlst	6.88139	0.0561818	0.822326	0.0453909	0.920962	0.0729787	0.873484	-0.144324	0.62694	-0.0220908	0.887683	-0.148026	0.287919	0.117251	0.478675	-0.00868473	0.972111
Bhlhe40	3.40899	0.277988	0.769473	-0.123967	0.947181	-1.42823	0.158873	-2.98911	0.00179667	1.2083	0.0190606	-1.20691	0.0161953	0.164756	0.787322	-2.25046	0.000199054
Fbln1	1.2674	0.988096	0.449204	1.27093	0.459996	2.05932	0.142301	1.08573	0.500088	-1.11383	0.156408	-0.355665	0.679645	1.17003	0.225468	1.92819	0.0376248
Snora70	0.40509	-0.123995	0.884172	0.346027	0.786906	0.620901	0.587567	-0.24188	0.821412	0.762746	0.0761692	0.727049	0.0888404	0.1885	0.717826	0.152803	0.815708
Igkv18-36	-0.437364	1.17638	0.347877	0.384681	0.862374	-0.481289	0.867141	0.969786	0.650098	3.44363	0.000207692	2.78497	0.00105799	0.708144	0.407803	0.0494805	0.976275
Nf1	4.48219	0.437209	0.302242	0.229211	0.738479	0.290141	0.666842	-0.0995515	0.875695	0.684753	0.00637972	0.398222	0.100829	0.395553	0.162341	0.109022	0.76403
Smad2	6.73531	0.24137	0.215504	0.0874072	0.796057	0.110642	0.741365	-0.254718	0.2614	-0.251641	0.0383182	-0.535331	7.76e-05	0.239743	0.0815158	-0.0439466	0.811446
BC080695	1.09833	1.92959	0.105042	0.143197	0.953785	1.45012	0.420909	0.0407453	0.985102	2.69934	0.00136441	2.53063	0.00239719	0.742535	0.401295	0.573831	0.607699
Slc20a1	5.3559	-0.0770882	0.830491	-0.0355376	0.960688	0.128509	0.837623	-0.097905	0.834041	-0.728321	0.000317386	-0.702068	0.00037481	0.00955159	0.968393	0.0358048	0.9027
Cyp4f14	0.547349	-0.19697	0.868847	0.862964	0.55592	-0.439858	0.826822	0.0448469	0.980895	0.993027	0.109943	0.336368	0.604138	0.410425	0.580282	-0.246233	0.791054
Sod2	7.69685	-3.19203	1.46e-06	-3.39185	1.01e-06	-1.93255	0.00130507	-2.48399	7.46e-05	0.168657	0.597766	1.17265	0.000383939	-3.21899	4.3e-11	-2.215	8.85e-08
Pilrb2	3.02348	-1.2579	0.122	-0.974101	0.308734	-1.44803	0.0872319	-2.18547	0.00581	-1.24729	0.00996887	-2.06697	6.49e-05	-1.03068	0.0539007	-1.85036	0.000431474
Lrrc14	5.83093	-0.0741637	0.783502	-0.258094	0.410229	0.071858	0.887242	-0.237213	0.431043	-0.756325	7.3e-05	-0.727579	7.14e-05	-0.0836521	0.676018	-0.0549065	0.825077
Slco5a1	1.42692	0.863085	0.337852	0.26329	0.875708	-0.912579	0.483848	0.953383	0.402348	2.35511	0.000239455	1.81367	0.00209274	0.551593	0.395208	0.0101607	0.990718
1700029I15Rik	0.13708	-0.235083	0.837108	0.766197	0.610986	0.652086	0.665358	-0.589817	0.630298	-0.835659	0.148088	-1.24286	0.0313996	0.369197	0.611486	-0.0379993	0.970265
Cbr3	3.01394	-0.398447	0.359628	0.675002	0.148824	0.50745	0.346085	0.533965	0.286637	-0.240788	0.403213	0.174495	0.552071	0.132302	0.700185	0.547586	0.10234
Ccdc80	1.33821	0.191589	0.842086	1.09843	0.261554	1.43867	0.141596	1.94371	0.0383451	0.667228	0.19354	1.52223	0.00540555	0.801483	0.183492	1.65648	0.00639725
Rnf169	6.95795	-0.813525	0.225673	-0.203867	0.873611	-0.0105474	0.994645	0.414988	0.644456	1.66215	0.000207337	2.31632	2.48e-06	-0.454331	0.319609	0.199838	0.72424
Pcolce	0.407322	-1.05112	0.52915	0.326527	0.919079	-0.22469	0.943385	0.336136	0.878189	-1.57307	0.0789591	-1.33879	0.124122	-0.265192	0.814669	-0.0309112	0.982964
H2afx	3.125	-1.25627	0.0036287	-0.427328	0.488326	-0.608347	0.270871	-0.449725	0.421599	-0.0753692	0.820516	0.266512	0.372581	-0.852636	0.00949727	-0.510755	0.158864
Ifit2	7.64962	-4.74758	4.7e-05	-5.34897	2.29e-05	-2.94187	0.00683399	-3.89804	0.000587294	-0.755866	0.168939	0.697914	0.184705	-4.95135	1.07e-08	-3.49757	2.6e-06
Gzmc	0.51892	0.932702	0.498328	0.276953	0.912102	1.19668	0.581288	3.09857	0.104311	2.79283	0.00260865	4.12157	0.000131955	0.500089	0.6106	1.82884	0.117358
Purb	5.29376	-0.145448	0.681488	-0.0561482	0.93605	0.145026	0.819066	0.601755	0.0928936	0.228758	0.228585	0.655533	0.00106697	-0.0341233	0.885729	0.392652	0.0795734
Mrgbp	4.26399	0.20627	0.590831	0.392757	0.384486	0.432181	0.346357	0.0536924	0.924783	-0.20593	0.310865	-0.31333	0.116657	0.367741	0.111729	0.260341	0.312272
Tmco3	6.16269	-0.360384	0.242951	-0.554672	0.0827033	-0.244871	0.596426	-0.644111	0.0431925	-0.593718	0.00163897	-0.63675	0.000762421	-0.380669	0.0569216	-0.423702	0.0392638
Zxdb	2.51505	0.0974379	0.879014	0.58213	0.415106	0.376606	0.678086	0.858378	0.181208	0.561353	0.0869724	0.793424	0.0176319	0.377408	0.33625	0.609479	0.127427
Ubxn10	0.753025	0.230504	0.871618	0.785879	0.67623	-0.825458	0.695605	0.985407	0.557458	1.80905	0.0187902	1.10612	0.135817	0.663041	0.449943	-0.0398874	0.975409
Flrt1	0.102057	-0.595414	0.601694	0.977554	0.482852	0.229199	0.935421	0.517116	0.72951	1.97217	0.00706838	1.95786	0.00754413	0.478546	0.55875	0.464235	0.652165
Arhgap17	6.71711	-0.0879592	0.771043	0.354316	0.269455	0.208167	0.626807	-0.192716	0.593554	-0.269575	0.204067	-0.379671	0.0715825	0.139411	0.584946	0.0293152	0.934159
Nudcd1	4.27512	-0.132252	0.677073	-0.137298	0.789783	-0.258645	0.545731	-0.417633	0.21041	-0.331899	0.0470608	-0.577261	0.00103852	-0.0664541	0.745863	-0.311816	0.116583
Znrf1	6.3612	-0.652524	0.00174329	-0.301319	0.222795	0.315107	0.227561	-0.13089	0.657336	0.371048	0.00966309	0.918453	1.73e-07	-0.425945	0.00566167	0.12146	0.530197
Cd163l1	-0.11692	-0.710272	0.591583	0.0346167	0.991323	-0.430289	0.874379	1.75861	0.272651	1.11158	0.141158	1.90867	0.0126948	-0.254852	0.774772	0.542239	0.612986
Il10ra	9.59156	0.911473	0.000579405	0.934739	0.000606702	0.879463	0.0020149	0.472401	0.116291	-0.266432	0.106908	-0.557258	0.00142824	0.987971	8.81e-07	0.697146	0.000290329
Nfat5	4.53275	-0.579867	0.208909	0.13689	0.879132	0.0271266	0.981153	-0.611435	0.255113	0.549475	0.04612	0.408985	0.132766	-0.146542	0.659073	-0.287032	0.434884
Icam1	9.11019	-0.689422	0.290987	-1.01079	0.150059	0.0730554	0.962031	-0.606572	0.451188	-0.363463	0.312412	0.120174	0.751661	-0.771346	0.0538607	-0.287709	0.559322
N6amt1	3.20084	-0.759482	0.0793122	-0.308766	0.649898	-0.479841	0.419038	-0.183597	0.768283	-0.124357	0.668834	0.0592745	0.839471	-0.503566	0.105617	-0.319935	0.366507
Casq2	0.887558	0.347001	0.811954	0.319356	0.900067	0.00248087	0.999235	1.91769	0.245632	1.58304	0.0513681	1.96442	0.019071	0.401444	0.676018	0.782817	0.487049
Cdh11	1.48148	0.872805	0.363156	0.768103	0.550198	-0.167414	0.937013	0.349744	0.798872	1.62641	0.00600908	0.803356	0.157539	0.878029	0.183824	0.0549708	0.955736
Naa40	5.88545	-0.431842	0.0830982	0.299868	0.335525	-0.0648976	0.906716	-0.374534	0.197529	-0.248542	0.203174	-0.369698	0.0562879	-0.0742312	0.754581	-0.195387	0.454882
Sap130	5.12372	0.0226122	0.956587	0.355144	0.4331	0.119082	0.868549	-0.279364	0.53429	0.118621	0.577045	-0.184692	0.370375	0.248584	0.304458	-0.054729	0.861858
Trp53	6.27447	-0.246233	0.407033	-0.428681	0.175035	0.225243	0.606825	0.0229149	0.961733	-0.641518	0.000416479	-0.230052	0.162352	-0.261433	0.175565	0.150033	0.504375
Pdpn	1.03709	-0.0628498	0.958862	0.160447	0.938213	-0.335172	0.873797	-1.78235	0.112306	1.6787	0.0111044	0.365636	0.574379	0.170547	0.823705	-1.14252	0.14255
Palm2	2.04101	0.645137	0.525107	0.872628	0.482019	-1.19849	0.361651	1.39906	0.221602	2.44902	0.000968209	1.76136	0.0108112	0.895373	0.249663	0.207713	0.841149
Fam49a	6.42405	-2.2222	1.12e-05	-1.97863	7.51e-05	-0.385878	0.582072	-1.15647	0.0173881	0.0122432	0.967799	1.27605	2.6e-05	-2.02934	1.15e-08	-0.765529	0.011576
U2af2	5.70769	-0.686902	0.0281046	-0.531229	0.134901	-0.329346	0.466367	-0.553517	0.121966	-0.633006	0.00258557	-0.495993	0.0137601	-0.551732	0.0124028	-0.414719	0.0776855
Cpn1	0.0730872	-1.21514	0.288787	0.41705	0.840551	-1.3591	0.351183	-0.622723	0.692303	1.1663	0.0963478	0.352601	0.611799	-0.256192	0.75493	-1.0699	0.21242
Trim25	6.33016	-1.95859	7.89e-07	-1.15723	0.00117816	-1.27135	0.000740596	-1.81425	6.78e-06	0.56656	0.0128516	0.556545	0.0129973	-1.51372	8.73e-08	-1.52373	1.5e-07
1700007E05Rik	-0.345171	1.68762	0.268094	1.16387	0.550838	-1.49183	0.627337	-1.35298	0.631531	5.95369	2.61e-05	3.11	0.00312439	1.37954	0.173644	-1.46415	0.395809
Steap2	2.4477	1.20668	0.188216	0.314626	0.850212	-0.769255	0.584033	0.909333	0.432019	2.24245	0.000683261	1.63129	0.0076663	0.65941	0.341515	0.048253	0.964167
Wars2	3.55307	0.533936	0.168935	0.620321	0.138275	0.283474	0.64249	-0.00742443	0.991131	0.417848	0.0559423	-0.065524	0.782729	0.644958	0.00765669	0.161586	0.598432
Jak2	6.62164	-1.12889	0.000629	-0.865001	0.0103276	-0.332179	0.491247	-0.750019	0.0351751	0.0812774	0.711911	0.492965	0.0165674	-0.939306	5.68e-05	-0.527618	0.0252502
Zc3h15	5.10131	-0.60072	0.0112	-0.470214	0.0709565	-0.326641	0.287637	-0.561673	0.0289308	-0.339532	0.0218624	-0.286973	0.0482049	-0.470792	0.00353479	-0.418233	0.0120455
S100a1	3.71866	-3.00694	4.73e-05	-1.55661	0.0283413	-1.19069	0.120914	-0.798438	0.332055	-0.659536	0.13605	0.647016	0.120433	-2.31196	1.15e-05	-1.0054	0.0439804
Gm10767	1.08182	0.42631	0.60073	0.493413	0.660818	0.943834	0.342887	0.464401	0.645637	0.938989	0.0609685	1.08735	0.0318959	0.542331	0.362769	0.690696	0.284055
Fpr1	5.61845	-6.37477	7.74e-06	-5.65873	6.44e-05	-6.48043	2.99e-05	-5.73528	3.19e-05	-0.319059	0.729559	-0.209216	0.744177	-6.02016	3.64e-08	-5.91032	5.19e-08
AA623943	0.205196	1.45551	0.141629	0.727774	0.584865	0.498184	0.839164	-0.911999	0.530954	3.94689	1.5e-05	2.64134	0.000562948	0.971543	0.19938	-0.334013	0.77208
Rsad2	7.11756	-5.56232	3.13e-07	-5.12437	1.21e-06	-3.89627	5.26e-05	-5.08074	2.82e-06	0.94169	0.0400093	1.68015	0.00030926	-5.259	2.7e-11	-4.52054	7.86e-10
Fubp1	6.91281	-0.665022	0.0188436	-0.816414	0.00548293	-0.267655	0.538089	-0.390432	0.262523	-0.667152	0.000503584	-0.305602	0.0789386	-0.662441	0.000672223	-0.30089	0.159736
Ankmy1	0.0695481	0.699848	0.6427	0.70267	0.754891	-1.18998	0.601015	1.69717	0.349564	2.15535	0.0161985	1.56802	0.0731959	0.766884	0.447905	0.179552	0.900465
Dysf	1.76572	0.849999	0.327364	0.487291	0.712183	-1.73479	0.0785474	0.87849	0.406418	2.13096	0.00111106	1.19756	0.0443423	0.668727	0.338402	-0.264671	0.767475
Fnbp4	6.42202	-0.532065	0.0566529	-0.0252206	0.968897	-0.0192077	0.979084	-0.25184	0.491288	-0.374328	0.0366665	-0.249693	0.160703	-0.235316	0.267505	-0.110681	0.663327
Efcab6	1.46209	1.28018	0.197647	0.825536	0.530466	0.361119	0.862583	2.16489	0.055583	2.24313	0.00110024	2.41179	0.000658887	1.03522	0.147446	1.20387	0.128314
Slamf1	4.56334	-2.79919	0.00258403	-2.24295	0.0178624	-0.402685	0.821212	-1.14759	0.291096	0.262603	0.633956	1.88431	0.000723393	-2.45841	6.85e-05	-0.836708	0.190524
Hdac2	6.29013	-0.532475	0.0196918	-0.583846	0.0146526	-0.214391	0.539952	-0.434784	0.0925356	-0.781208	5.14e-05	-0.594796	0.000683619	-0.486891	0.00708275	-0.300478	0.128732
Prkg1	1.61527	-0.513335	0.572469	-1.04715	0.315028	0.13212	0.950353	-0.159749	0.905589	0.905767	0.0803898	1.56756	0.00344582	-0.701321	0.245766	-0.039524	0.967262
Ube2f	5.80836	-0.718443	0.00703	-0.589732	0.0379	-0.19589	0.66388	-0.492585	0.107	-0.115473	0.491771	0.147355	0.369258	-0.5852	0.00110553	-0.322372	0.0939144
Hes1	3.4145	1.17292	0.025331	1.42615	0.0102781	1.70742	0.00191485	1.83757	0.000828566	-1.52845	3.51e-05	-1.09589	0.00126965	1.36046	0.000190404	1.79301	2.9e-06
Rxra	6.7317	-0.208761	0.679419	0.415368	0.519959	0.06621	0.951712	0.451312	0.44384	0.01841	0.955986	0.171709	0.570963	0.113566	0.747752	0.266865	0.499216
Cops7b	4.7178	-0.231581	0.437833	-0.0178517	0.976677	0.281022	0.486387	-0.0668089	0.878938	-0.382839	0.0282945	-0.182874	0.29581	-0.0699699	0.742482	0.129995	0.590364
1500015A07Rik	1.27868	-0.223262	0.80433	-0.312974	0.840493	0.873756	0.432951	-0.836384	0.40404	-0.0416178	0.940767	0.152339	0.773134	-0.177779	0.767776	0.0161779	0.984448
Plagl2	6.1356	-1.41325	0.00718043	-1.3145	0.0165555	-0.452592	0.576667	-0.701138	0.271361	0.0966277	0.775779	0.826565	0.00900321	-1.29558	0.000253145	-0.565645	0.132993
Sec23ip	6.04134	-0.67826	0.00708	-0.73101	0.00544728	-0.406598	0.186861	-0.692016	0.0105142	-0.253496	0.119932	-0.142691	0.388131	-0.633689	0.000489654	-0.522884	0.0048885
Tnf	8.02732	-3.35785	6.45e-05	-3.39588	8.36e-05	-0.704284	0.504792	-1.36672	0.0944025	-1.99464	7.12e-05	0.248221	0.556995	-3.30723	2.56e-08	-1.06437	0.0254368
Cib2	2.73207	-0.72957	0.170575	0.111115	0.919093	-0.093821	0.937559	0.612746	0.338382	-0.100965	0.768803	0.394447	0.208265	-0.240891	0.525098	0.254521	0.557973
Malsu1	3.34643	-0.630307	0.14	0.0107112	0.992	-0.293636	0.672	-0.0895995	0.893	0.083893	0.777458	0.200489	0.468805	-0.291153	0.369398	-0.174558	0.648662
Tmem266	-0.0520008	-1.02351	0.515	-0.175477	0.955	-0.811044	0.799652	-2.09475	0.253452	2.4509	0.012903	1.18284	0.174604	-0.396707	0.707925	-1.66476	0.154838
Zfp507	1.10877	0.552897	0.615278	0.748132	0.6162	-1.33261	0.343132	0.425029	0.781185	2.25433	0.00123383	0.995648	0.111809	0.748098	0.31068	-0.510587	0.569712
Mbtd1	4.34135	0.500747	0.13	0.430803	0.269	0.378907	0.395	0.0805911	0.875	0.700041	0.000829428	0.417682	0.0322263	0.530779	0.012936	0.248421	0.324471
Slk	6.16734	-0.442007	0.1837	-0.12196	0.843801	-0.365908	0.408051	0.0505618	0.924303	-0.217648	0.31468	-0.117466	0.599754	-0.241397	0.3435	-0.141215	0.639236
Ppp4r4	-0.0407548	0.950752	0.468829	-0.398686	0.871052	-0.722934	0.755908	-0.489115	0.767538	0.469416	0.549287	-0.379232	0.629106	0.338884	0.714411	-0.509764	0.623189
Polr2f	3.61339	-1.6819	0.000104213	-1.17472	0.00711221	-0.820602	0.0839841	-0.435356	0.412832	-0.358448	0.182813	0.416566	0.108227	-1.3953	8.77e-06	-0.62029	0.0429963
Fnbp1l	3.39296	-1.37149	0.0193195	-1.59297	0.00947615	-0.14177	0.914949	-1.45902	0.0230731	0.386643	0.296902	1.00867	0.00586871	-1.40893	0.000503167	-0.786896	0.0644079
Necap1	5.98632	-0.599398	0.0277487	-0.256371	0.510654	-0.427327	0.198597	-0.615813	0.0377674	-0.499444	0.00960064	-0.606467	0.00204252	-0.389837	0.0673047	-0.496859	0.0216768
Snhg4	1.38269	0.347336	0.638712	-0.0863383	0.953477	0.0693435	0.966539	-0.615585	0.481846	1.299	0.00464199	0.865545	0.0468057	0.145872	0.784503	-0.28758	0.644236
Acvr2b	4.00909	1.85523	3.1e-06	2.98828	3.32e-09	1.34541	0.000617441	1.41626	0.000313114	1.16724	0.00010532	0.199421	0.475313	2.37387	4.11e-10	1.40605	1.31e-05
Mtus2	2.08032	0.333129	0.644707	0.867079	0.258726	0.498001	0.643635	0.319867	0.728518	1.09712	0.014984	0.750221	0.0911015	0.764817	0.134889	0.417923	0.490325
Jrkl	3.97756	0.38796	0.308233	0.0390131	0.962737	0.447737	0.34854	-0.0354601	0.952908	-0.254974	0.250699	-0.320224	0.144922	0.287181	0.275645	0.221931	0.450949
Ndufb11	4.21716	-1.46494	0.00077149	-0.304502	0.659612	-0.767096	0.128475	-0.255974	0.670754	-0.36779	0.226121	0.0558688	0.863238	-0.92844	0.00516848	-0.504782	0.167997
Eya3	4.34953	-0.973555	9.75e-05	-0.313925	0.292357	-0.745501	0.00436749	-0.821867	0.00128923	0.0351164	0.846311	-0.145089	0.369357	-0.572947	0.00128533	-0.753152	6.24e-05
Unc5b	-0.280271	-1.621	0.144811	1.46552	0.258653	0.348135	0.870822	1.41779	0.266756	-0.220719	0.763258	0.513025	0.46019	0.0580198	0.948055	0.791764	0.364914
Rgs20	-0.00312244	-0.300819	0.794121	0.0998968	0.964305	-0.272357	0.900801	-0.114329	0.946875	0.76039	0.231584	0.57373	0.3675	-0.0024914	0.997963	-0.189151	0.846222
Rsl1	3.88073	0.0779666	0.858492	0.0344641	0.968222	0.0986608	0.905069	-0.23841	0.640066	-0.0474798	0.854348	-0.230569	0.322879	0.123858	0.659236	-0.0592308	0.868497
Mapkbp1	4.45916	-1.26507	0.0590948	-0.320691	0.784947	-0.148535	0.921846	-0.728855	0.381447	0.359777	0.375143	0.654761	0.0941129	-0.751148	0.09638	-0.456164	0.381224
Ptn	1.87611	-0.681241	0.454187	-1.40017	0.163816	-0.258977	0.883667	-0.228895	0.862115	-0.830814	0.123163	-0.166484	0.769334	-0.897261	0.152362	-0.232931	0.766355
Esrrg	0.0830386	0.609545	0.563676	0.573927	0.708398	0.221683	0.923097	1.65027	0.175082	1.76402	0.00650223	1.976	0.00317265	0.658886	0.366515	0.870868	0.296139
Tmem205	2.97787	-1.92086	4.97e-05	-1.61428	0.000757461	-1.87155	0.000155246	-1.74495	0.000320012	-0.258919	0.391806	-0.311654	0.269396	-1.73507	1.05e-06	-1.7878	8.1e-07
9130230L23Rik	0.661836	0.836762	0.441677	1.18099	0.345566	0.347183	0.887642	-0.11367	0.947741	2.82554	0.000263273	1.76447	0.0104055	1.13822	0.128477	0.0771526	0.948722
Ap1s2	5.34548	-0.880609	0.0234212	-0.346573	0.541328	-0.41376	0.466804	-0.137479	0.818976	0.634231	0.0147782	0.963292	0.000466597	-0.585666	0.038758	-0.256605	0.457025
Uqcrh	4.16995	-1.3897	0.000645829	-0.875966	0.0409845	-0.612617	0.216058	-0.494408	0.326786	-0.0827139	0.768568	0.472769	0.0598068	-1.09094	0.000159796	-0.535453	0.0750353
Rab39b	0.808013	0.938919	0.472562	-0.424596	0.850915	0.69606	0.793965	-1.15726	0.50115	3.0793	0.000828957	2.67219	0.00187974	0.0183781	0.98519	-0.388731	0.756952
Zzz3	6.22811	-0.262037	0.21727	-0.429541	0.0449233	0.00908536	0.986132	-0.25498	0.311839	-0.303116	0.02086	-0.127609	0.33204	-0.273735	0.061194	-0.098228	0.588052
Tmem136	0.262952	0.845825	0.527036	0.613212	0.776407	1.84547	0.293532	0.0247836	0.991193	1.58827	0.0357582	1.53948	0.045432	0.787435	0.373803	0.73865	0.47909
Zfp930	4.55198	0.168086	0.664094	0.159679	0.801622	0.136621	0.848363	-0.0598011	0.915688	-0.0487585	0.829483	-0.21639	0.293133	0.229132	0.349324	0.0615001	0.843454
Kpna1	7.29048	-0.14922	0.511524	-0.0759494	0.85181	0.103666	0.79648	-0.186049	0.498264	-0.500259	0.00097976	-0.462205	0.00181622	-0.0518917	0.763219	-0.0138378	0.955004
Arxes2	-0.562892	1.27334	0.354	-2.34947	0.13	0.236306	0.928	-0.139334	0.946	-0.740078	0.384003	-0.203247	0.818062	-0.356922	0.731915	0.179909	0.885528
Copz2	2.9037	-1.17792	0.0851911	-0.365127	0.756829	-0.66389	0.493375	-0.0651249	0.953345	-0.654999	0.104434	-0.313255	0.440133	-0.727359	0.117478	-0.385615	0.472917
Zfand4	1.76607	-1.33253	0.0826331	-0.385293	0.767964	-1.03238	0.289183	0.596508	0.557114	0.459316	0.3505	0.964111	0.043024	-0.711556	0.205988	-0.206761	0.772394
Clec5a	7.69884	-0.545194	0.174084	-1.18881	0.0028976	0.122955	0.882045	-0.344729	0.49923	-1.02547	0.000127304	-0.344068	0.138167	-0.779939	0.00245704	-0.0985396	0.77686
Mrps18c	3.78375	-1.035	0.0112426	-0.694076	0.140353	-0.696345	0.156651	-0.420886	0.429725	-0.00303634	0.99192	0.272667	0.298777	-0.824578	0.00441336	-0.548874	0.0764698
Pabpc1	7.35958	-0.810918	0.0125657	-0.984919	0.00356318	-0.895129	0.0121751	-1.01556	0.00356755	-0.660319	0.00168517	-0.76249	0.000375408	-0.8245	0.000218299	-0.926672	7.21e-05
Ptprc	8.92299	-0.381669	0.181395	-0.390878	0.225207	-0.0335159	0.960885	-0.183656	0.6307	-1.00742	2.3e-06	-0.775395	4.51e-05	-0.316822	0.097684	-0.084796	0.732453
Mkrn3	-0.0946832	0.632064	0.692	1.24534	0.616	0.0311558	0.991781	2.35958	0.159112	-0.812205	0.354905	-0.679628	0.465161	0.897215	0.413449	1.02979	0.355874
Otoa	0.887293	0.802471	0.548606	0.482118	0.823961	-0.937741	0.654239	0.72196	0.699585	2.88646	0.00125927	2.00037	0.0145953	0.630107	0.496213	-0.255985	0.839229
Trp53bp1	6.27441	-0.193617	0.513847	0.465498	0.121613	-0.097211	0.86578	-0.266563	0.446877	-0.153063	0.395993	-0.513686	0.00461919	0.202909	0.335937	-0.157714	0.511783
Armc4	0.905888	0.815832	0.468778	0.362267	0.855977	-0.417184	0.850684	0.889865	0.551081	2.14708	0.00238409	1.69154	0.0121116	0.595112	0.438065	0.139567	0.897107
Iqub	0.165257	0.899483	0.558035	0.0328725	0.99213	-1.4214	0.500624	1.72184	0.331614	1.38432	0.121594	1.19468	0.180123	0.337575	0.752865	0.147933	0.919282
Ocstamp	1.03067	-0.246244	0.83616	0.339876	0.868574	1.44972	0.381173	-0.193612	0.916635	2.7139	0.000304972	3.08207	6.72e-05	0.102402	0.89624	0.47057	0.628366
Slc29a2	3.69179	-0.0318673	0.943088	-0.397556	0.426779	0.327318	0.557073	-0.00877621	0.98981	-0.576789	0.0153751	-0.286321	0.22151	-0.112065	0.696711	0.178403	0.581898
Olfr967	-0.103506	1.59173	0.174886	0.60382	0.740272	-2.02961	0.445642	2.2535	0.3091	6.04115	7.29e-07	5.31838	1.48e-06	0.974361	0.216146	0.251589	0.896529
Zfp729b	4.30983	0.181026	0.663	0.0894472	0.91	0.730703	0.0909754	0.249241	0.631154	0.407819	0.06893	0.712248	0.00244372	0.196913	0.463512	0.501342	0.0575511
Gtf3c2	7.30109	-0.273862	0.203789	-0.0383563	0.932529	0.00663728	0.990222	-0.2185	0.407586	-0.295033	0.0266661	-0.269812	0.0414941	-0.101627	0.52417	-0.0764051	0.6893
Fancf	2.92497	-0.139475	0.809386	0.590663	0.366611	-0.314711	0.716416	0.523766	0.407845	-0.320698	0.311956	-0.458102	0.141112	0.245609	0.517352	0.108205	0.818992
Gnl3	6.12934	-0.475373	0.0925555	-0.643032	0.0264753	-0.752264	0.0123536	-0.957989	0.00114248	-0.361716	0.0274351	-0.707796	9.07e-05	-0.483621	0.00697897	-0.829701	1.92e-05
Map3k7	6.52731	-0.108193	0.648262	-0.152437	0.648764	-0.0926209	0.830348	-0.324817	0.198649	-0.236347	0.0926838	-0.353924	0.0130136	-0.0642398	0.708289	-0.181817	0.318098
Gm5554	-0.345771	1.84268	0.108175	0.611708	0.73738	0.383427	0.897388	1.29307	0.56338	4.09985	2.27e-05	3.65104	9.27e-05	1.12616	0.156298	0.677349	0.595926
Prkar1b	4.01413	0.166807	0.664273	0.524559	0.187736	0.261972	0.630234	0.0172953	0.977078	-0.912596	0.000135513	-1.1694	3.17e-06	0.414555	0.0870862	0.157751	0.584334
Wfikkn1	0.561378	-0.504979	0.650448	0.52801	0.751499	0.803498	0.620656	0.345179	0.810393	0.474918	0.471069	0.738779	0.251777	0.274253	0.725358	0.538114	0.541608
Clcn7	8.18068	-0.209248	0.331759	-0.143065	0.652444	-0.445979	0.0478324	-0.644538	0.00261986	-0.450446	0.00110251	-0.853871	1.46e-07	-0.115948	0.452688	-0.519372	0.000482761
Exoc5	6.6852	-0.398308	0.0431109	-0.133625	0.671523	-0.109414	0.764879	-0.329512	0.148792	-0.414864	0.00341205	-0.390334	0.00516212	-0.216398	0.172749	-0.191868	0.267396
Rcc2	7.53239	-0.403667	0.187349	0.123028	0.822898	-0.449101	0.211368	0.00187301	0.997245	-0.699105	0.00152297	-0.782143	0.000478531	-0.122882	0.623325	-0.20592	0.462289
Cul3	6.57727	-0.252403	0.68053	-0.187752	0.863036	-0.0767527	0.954311	0.550298	0.440467	-0.319496	0.31804	0.0646433	0.850639	-0.154926	0.686371	0.229214	0.603703
Lrrc25	5.57297	-1.14763	0.00181	-1.1062	0.00369	-1.04092	0.0088108	-1.31218	0.00080092	-0.758129	0.00120645	-0.850407	0.000297029	-1.06153	2.7e-05	-1.1538	1.01e-05
Gm14461	-0.316159	1.57226	0.207305	0.0816033	0.975252	0.0251342	0.993915	2.90372	0.0608796	1.96239	0.0119316	2.65583	0.00203365	0.681112	0.440431	1.37455	0.177358
Serpinb9f	-0.278374	0.89993	0.463216	0.862263	0.60775	-0.530319	0.834068	1.04582	0.552509	2.71272	0.00077936	1.85943	0.0124993	0.949875	0.245036	0.096589	0.941034
S100a13	2.81605	-1.2843	0.0160327	-0.155109	0.891339	-0.600126	0.419185	-0.188944	0.815626	-0.362015	0.322754	0.0159347	0.967301	-0.774756	0.0550915	-0.396807	0.399149
Prss53	0.799151	1.10196	0.288149	1.53778	0.175117	-0.289285	0.893321	1.35615	0.268575	1.30034	0.029853	0.368937	0.558226	1.40776	0.0353844	0.476352	0.566848
Tfcp2l1	2.36151	1.005	0.320445	0.438741	0.792237	0.462992	0.804772	0.969458	0.456425	1.95751	0.00385548	1.97378	0.00371564	0.67081	0.372023	0.687075	0.430049
Krt23	0.399247	1.95244	0.1185	-0.160505	0.949667	-1.61248	0.344114	0.137793	0.948645	3.01595	0.000999397	1.67237	0.036861	0.483175	0.603542	-0.860404	0.445585
Nup54	4.90511	-0.340258	0.199352	-0.671073	0.0111644	-0.183703	0.660849	-0.464806	0.101697	-0.701357	0.000173588	-0.587674	0.00077651	-0.416748	0.0229529	-0.303065	0.124203
Alpk1	5.04492	-1.1637	0.00141413	-0.422335	0.370779	-0.836375	0.0382474	-1.1238	0.00356755	0.0613257	0.812794	-0.152628	0.523981	-0.747197	0.00370193	-0.961152	0.000364439
Slc7a8	9.67173	-0.169587	0.513998	0.150256	0.699723	0.397328	0.160594	0.17531	0.589181	-0.53891	0.00259395	-0.255055	0.133739	0.0263123	0.902935	0.310168	0.134438
Arl4a	3.66463	-2.02331	0.000221608	-1.89253	0.000769458	-1.24208	0.035572	-0.546198	0.42524	0.196328	0.563186	1.19692	0.000423778	-1.89729	1.23e-06	-0.8967	0.0144601
Syde2	1.0432	0.712593	0.523084	1.17205	0.343801	-1.14331	0.476064	0.807974	0.591145	3.36852	0.000119253	2.00565	0.00711303	1.14206	0.156052	-0.22081	0.847611
Gpr179	2.19161	1.09514	0.314525	0.678009	0.668021	-0.314131	0.887	1.03604	0.438	1.57128	0.0193497	0.98315	0.134899	0.872052	0.260054	0.28392	0.773225
Slc5a11	0.71318	0.933975	0.378433	0.628527	0.678543	0.634762	0.701569	0.120296	0.938145	0.497451	0.429042	0.0394341	0.954072	0.791582	0.285836	0.333564	0.707854
B930092H01Rik	0.705876	0.748686	0.652	1.4876	0.437513	-0.253944	0.945755	1.52869	0.495266	3.09332	0.00342968	2.08488	0.0377727	1.38384	0.211419	0.375398	0.807881
D030029J20Rik	2.2665	-0.0367842	0.963626	0.947539	0.20188	-1.13704	0.160123	0.901501	0.264348	2.09786	0.000100248	1.46725	0.00225237	0.643533	0.225129	0.0129214	0.986411
Ifi27l2a	5.817	-5.17062	6.06e-07	-3.4373	0.000100639	-4.53839	1.44e-05	-3.63093	0.000112194	1.53738	0.00807515	1.88386	0.000502214	-4.4662	9.66e-09	-4.11973	1.16e-07
Plk1	0.603758	-1.03516	0.435768	0.127599	0.963986	-0.67825	0.755908	1.50075	0.3193	-0.675926	0.373434	0.0350374	0.965157	-0.397287	0.661965	0.313676	0.772087
Gm19782	0.607839	1.04205	0.472071	0.114073	0.970537	-0.798853	0.782568	1.8788	0.346865	3.07228	0.00147997	2.90884	0.00217731	0.538203	0.587882	0.374769	0.785527
Zfp82	3.57544	0.984002	0.00284701	0.474637	0.224837	0.35648	0.448669	-0.272229	0.538105	0.464648	0.0246128	-0.249276	0.228555	0.780443	0.000678198	0.066518	0.831311
Dnajc27	4.42351	-0.605864	0.10898	-0.239608	0.692028	0.060427	0.945755	-0.0921553	0.874382	0.154555	0.522004	0.513484	0.0268822	-0.350384	0.197911	0.00854521	0.982964
Bcl9	3.46817	0.00947234	0.988883	0.547663	0.451261	0.837854	0.200359	0.127057	0.880693	0.647873	0.0571723	0.847102	0.0145971	0.283936	0.486365	0.483165	0.267398
Rgs3	2.81141	0.165023	0.747988	0.334208	0.638917	-0.491944	0.4351	0.0570812	0.939851	-0.0249366	0.935357	-0.552414	0.0399059	0.315099	0.33052	-0.212378	0.566913
Gm4374	0.824162	-0.146893	0.880372	0.0485164	0.977522	-1.39517	0.176752	-0.434013	0.727011	2.25339	0.000233049	1.23948	0.0181501	0.0493147	0.939808	-0.964589	0.142917
Pias3	5.0605	0.601261	0.025413	1.15876	7.65e-05	0.570419	0.0581834	0.257501	0.460903	-0.575767	0.00153557	-1.05726	6.11e-07	0.919108	6.75e-06	0.43761	0.026178
Ciart	1.93435	-0.739538	0.215	-0.620531	0.415	-0.241127	0.841166	-1.40154	0.0261077	1.06858	0.00411855	0.880828	0.0128301	-0.618495	0.125521	-0.806246	0.0528286
Csnk1g3	5.38511	-0.140534	0.593	-0.306826	0.292	0.0154908	0.979952	-0.228178	0.46106	0.139877	0.344086	0.206217	0.153121	-0.15029	0.38627	-0.0839494	0.688356
Ang	5.37068	-0.115885	0.767128	0.639458	0.0914726	0.254947	0.654504	0.170353	0.731189	0.333371	0.237095	0.365708	0.191775	0.216974	0.519696	0.249311	0.515878
Ifrd1	6.69405	-1.13661	0.000120165	-1.10301	0.000255794	-0.973783	0.00170504	-1.35397	2.59e-05	0.0391839	0.836697	-0.0522355	0.775636	-1.05001	4.94e-07	-1.14143	1.88e-07
Nlrp3	6.75331	-0.842007	0.120907	-0.747987	0.230035	-0.331815	0.718067	-1.00856	0.0911282	-0.406806	0.177671	-0.344177	0.253941	-0.734158	0.0285668	-0.671529	0.0575464
Xiap	4.25422	-0.210553	0.583048	-0.369534	0.428409	0.639251	0.12363	0.125573	0.814191	0.801277	0.000643093	1.42626	1.62e-07	-0.220021	0.389803	0.404959	0.121399
Tab3	4.39691	0.0845124	0.826678	0.330372	0.46406	-0.060904	0.937559	-0.166412	0.724178	0.466223	0.0226228	0.0973868	0.649765	0.281975	0.239456	-0.0868609	0.773706
Notch4	6.12686	3.54386	0.00294292	4.83208	0.000414429	0.474283	0.823217	1.36308	0.314892	1.74867	0.00957912	-1.56401	0.0220598	4.14381	4.37e-06	0.831132	0.321598
Bcl2l13	5.78647	-0.0547465	0.862817	0.245997	0.512662	0.134125	0.791461	-0.112097	0.77246	-0.274337	0.101214	-0.383893	0.022879	0.145061	0.47198	0.0355059	0.894704
Ric1	4.40915	-0.456511	0.113334	-0.269301	0.496818	-0.639032	0.0419731	-0.722684	0.0160648	0.365328	0.0379454	0.0186014	0.921516	-0.304726	0.130623	-0.651452	0.00112186
Taf5l	5.68583	-0.301917	0.143	-0.0676462	0.865	-0.0232557	0.963094	-0.110844	0.695364	-0.131988	0.277117	-0.0481396	0.706124	-0.121362	0.398667	-0.0375137	0.837531
Tgif1	6.09132	-0.230154	0.468462	-0.082569	0.892379	-0.349742	0.380374	-0.913442	0.00323544	0.0531882	0.790521	-0.461692	0.0125109	-0.0946985	0.669879	-0.609579	0.00349083
Pramef17	0.502755	1.01351	0.334032	0.136512	0.949667	-0.08359	0.982789	1.09436	0.441309	3.31258	0.000133523	3.7044	3.73e-05	0.532315	0.514998	0.924139	0.384851
Lrrc7	1.83784	0.954469	0.22873	0.450649	0.714011	-0.633824	0.6104	1.09644	0.24861	2.23926	0.000251805	1.80913	0.00161031	0.672588	0.280798	0.242453	0.764097
Ubap2l	8.51502	-0.482017	0.00888979	-0.226485	0.334197	-0.337632	0.121825	-0.488204	0.0142206	-0.622626	7.7e-05	-0.701997	8.95e-06	-0.305413	0.0433534	-0.384784	0.0133616
Kcp	2.696	2.93936	0.000176747	1.9047	0.0117348	2.49831	0.00224503	1.59956	0.0424155	0.614862	0.157079	0.205864	0.673103	2.4199	8.06e-06	2.0109	0.000154386
Ndfip1	7.72606	-1.6289	1.69e-05	-1.15002	0.00156639	-0.0545992	0.949709	0.153148	0.765823	-0.343158	0.187724	1.11633	0.000120666	-1.38971	6.96e-06	0.0697745	0.863032
Zfp105	4.10457	0.635724	0.0258922	0.0448862	0.943725	0.221939	0.633188	-0.108948	0.798649	0.0234155	0.905318	-0.318303	0.0646204	0.420754	0.0287925	0.0790362	0.757104
Apol10b	0.604108	0.881629	0.521622	-0.0815916	0.975914	-0.128026	0.966336	1.62301	0.314205	1.24011	0.118288	1.57431	0.0498694	0.25717	0.789128	0.591368	0.598109
Filip1	0.12331	1.49548	0.179697	1.17982	0.365192	-1.97859	0.139391	0.162313	0.928574	2.58549	0.000806669	0.311874	0.665617	1.35696	0.0762385	-0.916657	0.315339
Chdh	0.461739	1.25299	0.328446	1.10419	0.493831	-0.418956	0.873065	0.978346	0.574937	2.422	0.00298521	1.34392	0.0786844	1.21801	0.159588	0.139928	0.911527
Ccdc158	0.648915	1.47037	0.162364	0.578518	0.718478	0.015353	0.994951	2.46571	0.0349028	1.71205	0.0142322	2.08143	0.00475792	0.890198	0.2655	1.25959	0.145921
Xrn2	7.07013	-0.65637	0.00141425	-0.499635	0.0192754	-0.448334	0.0526127	-0.553374	0.0117538	-0.223251	0.0798461	-0.178445	0.160196	-0.515888	0.000297613	-0.471082	0.00124442
Sh3bp4	4.09016	-2.21019	0.000315956	-2.55889	9.86e-05	-0.936956	0.183439	-2.36465	0.000331641	0.0973066	0.812245	0.799472	0.0239947	-2.31448	4.94e-07	-1.61231	0.000165139
Mphosph10	4.91129	-0.359139	0.272227	-0.554063	0.112066	-0.222256	0.667335	-0.52506	0.140797	-0.427179	0.0437987	-0.409734	0.0505469	-0.367079	0.133421	-0.349635	0.17597
Pcdhgb7	2.27597	0.387295	0.609661	0.154178	0.919093	0.875924	0.338149	0.238812	0.817562	-0.212025	0.652738	-0.037905	0.938038	0.364302	0.498444	0.538422	0.352686
Gls2	0.926201	0.7028	0.548978	0.585807	0.735998	1.01327	0.568627	0.553264	0.714433	1.92501	0.0099113	1.98904	0.00836327	0.687031	0.415373	0.751055	0.448494
Atraid	6.35774	0.221292	0.479207	0.657668	0.0289272	0.612519	0.0588588	0.622546	0.0484702	-0.0261499	0.909901	0.152231	0.467078	0.468482	0.038244	0.646862	0.00542501
Rgs17	0.719188	0.795205	0.431284	0.396886	0.811999	-0.189303	0.932598	1.75573	0.119594	1.76784	0.00597336	1.93771	0.00328276	0.596768	0.411061	0.766641	0.354279
Mfsd7a	2.64983	-0.425809	0.503501	-0.396028	0.6675	-0.461164	0.614828	-1.27639	0.040788	-0.0860795	0.829875	-0.632425	0.0737952	-0.334026	0.439838	-0.880372	0.0325721
Mkln1	7.19969	-0.227035	0.309434	-0.234991	0.393919	-0.0789092	0.859315	-0.390325	0.101744	-0.497745	0.000935737	-0.540356	0.000362507	-0.165858	0.321217	-0.20847	0.23746
Plat	2.91721	-0.391192	0.716123	-0.188923	0.930174	-0.632498	0.697306	-1.13378	0.365227	0.166419	0.807199	-0.348587	0.586787	-0.236019	0.754248	-0.751025	0.351004
Hsd17b12	7.44711	-1.07559	5.39e-06	-1.1401	3.24e-06	-0.794551	0.000738635	-0.745726	0.00126303	-0.646377	9.6e-05	-0.339577	0.0187083	-1.04106	2.02e-08	-0.734264	1.87e-05
Atp5j2	4.29991	-1.47774	0.00168886	-0.4052	0.557989	-0.924722	0.0860506	-0.353843	0.578545	-0.0392735	0.913076	0.276052	0.38019	-0.953635	0.00584559	-0.63831	0.0852091
Calml4	0.8812	0.42964	0.782741	0.16106	0.955551	-2.41479	0.134731	0.056027	0.981935	1.55393	0.0786594	0.00439926	0.996428	0.296588	0.776319	-1.25294	0.258001
Bcl3	6.21689	-1.25045	0.00934787	-0.915186	0.0800462	-0.852038	0.133601	-1.09015	0.0383433	-0.0672106	0.832222	0.00516647	0.98657	-1.02781	0.0012579	-0.955436	0.00363114
Slc6a19	0.998425	1.96739	0.194211	0.238643	0.935147	-0.972483	0.681392	0.867502	0.667607	2.14735	0.0219118	1.1655	0.197145	0.734158	0.4924	-0.247697	0.861284
Kifc2	3.14395	0.419089	0.464106	0.931258	0.11667	0.774236	0.225294	0.924713	0.120034	-0.679982	0.0351454	-0.537631	0.0973242	0.728535	0.0468355	0.870886	0.0181068
Aldh3a1	0.43039	0.784277	0.580816	0.30366	0.903708	-0.995167	0.630798	1.5479	0.333095	1.20138	0.140838	0.933627	0.25816	0.486785	0.616836	0.219035	0.863397
Cdh10	0.744433	1.70917	0.179	0.301801	0.899381	-1.21434	0.503604	0.786249	0.644323	2.02103	0.0127633	0.953036	0.220417	0.761724	0.404993	-0.306274	0.796163
Ptges	5.3786	-6.51767	0.000702913	-5.01935	0.00484406	-3.82855	0.0390766	-6.04943	0.00230682	0.533089	0.64417	1.00965	0.218591	-5.57991	1.07e-05	-5.10335	5.13e-05
Mmp14	7.57571	-2.14638	0.000101772	-2.1101	0.000174805	-1.25789	0.0260572	-1.73459	0.00185757	-0.634611	0.0287811	-0.0767057	0.804027	-2.05416	6.13e-08	-1.49625	2e-05
Erlin1	6.54037	-0.0125504	0.957224	0.183927	0.484576	-0.10548	0.763559	-0.171891	0.490784	-0.586483	3.55e-05	-0.837344	5.43e-08	0.142723	0.320662	-0.108137	0.508916
Ddx50	5.59668	-0.334483	0.159231	-0.231685	0.462697	-0.286468	0.347844	-0.618028	0.0108052	-0.23069	0.12391	-0.42989	0.00512433	-0.225967	0.200207	-0.425168	0.0130035
Ablim1	4.55745	1.71141	0.0164815	2.11858	0.00552879	0.910503	0.327134	1.39914	0.0846134	0.903321	0.0344198	0.0872063	0.853849	1.94568	0.00011726	1.12957	0.0242774
Kat5	5.76442	-0.121315	0.613752	0.0595777	0.896874	0.166568	0.636816	-0.171934	0.556957	-0.44704	0.00222515	-0.445469	0.00212086	0.0237731	0.89244	0.0253437	0.909445
Rps27l	4.30354	-1.81069	0.000176747	-0.962595	0.0563941	-1.18253	0.0201499	-0.796761	0.13744	-0.297747	0.342307	0.0984438	0.75888	-1.38203	7.88e-05	-0.985838	0.00443691
Ttll7	1.0622	0.613837	0.560065	-0.309089	0.867423	-0.91953	0.519814	-0.538898	0.697505	1.47396	0.0213006	0.655702	0.289195	0.0604975	0.938459	-0.757764	0.355406
Vmn1r58	-0.15575	3.18459	0.0811905	1.79124	0.294268	0.242739	0.939246	2.19142	0.202509	0.732338	0.434815	-0.326071	0.75648	2.09446	0.0596761	1.03605	0.396749
Fbln5	1.08551	1.10361	0.429917	0.755116	0.718676	0.873649	0.6819	-1.7102	0.27246	0.90967	0.256267	-0.500311	0.544587	0.94443	0.323342	-0.465551	0.681007
Qprt	1.39544	-1.88988	0.0100063	-0.595519	0.59574	0.693655	0.538829	1.79861	0.0286451	-0.338739	0.489398	2.18283	6.04e-05	-1.30841	0.0122185	1.21316	0.0280068
Col5a3	1.14261	0.8167	0.444505	0.822092	0.555621	-0.697162	0.689746	1.29404	0.308171	2.10116	0.00248904	1.49815	0.0236483	0.886706	0.239368	0.28369	0.773064
Dkk3	2.15117	-0.408633	0.665206	-0.395958	0.816535	0.180781	0.921997	0.0181236	0.990484	-1.85847	0.00182213	-1.38715	0.0130967	-0.316871	0.64339	0.154442	0.85067
Tmem130	-0.373548	0.0296365	0.98426	1.04965	0.52056	1.08433	0.628882	0.661015	0.69397	1.63309	0.0291797	1.73606	0.0237016	0.728374	0.400657	0.831353	0.41862
Herc1	6.23457	-0.406226	0.264	-0.0248946	0.975252	0.0366697	0.965952	-0.230035	0.631782	0.362729	0.103444	0.456833	0.0405046	-0.173969	0.517008	-0.0798645	0.814356
Ccdc39	-0.0725196	1.06758	0.469847	0.558455	0.793794	-0.795829	0.712972	1.0367	0.542555	1.52676	0.0809982	0.831542	0.343757	0.707706	0.494176	0.0124902	0.992597
Brox	6.63706	-0.0253121	0.911943	0.384916	0.0539583	0.0536852	0.896502	-0.0531139	0.856961	-0.105483	0.423015	-0.302958	0.0191107	0.226037	0.126313	0.0285618	0.888809
Glyr1	7.97476	-0.252071	0.231756	-0.0737299	0.851109	-0.17319	0.581288	-0.468096	0.0310506	-0.258856	0.0539939	-0.443482	0.00168382	-0.107445	0.507538	-0.292071	0.0647292
Gm10309	-0.161516	2.65229	0.0675274	1.30789	0.430703	0.0327283	0.991781	0.505722	0.77578	0.972676	0.247487	-0.308223	0.743437	1.71015	0.0864518	0.42925	0.728048
Kat2b	3.49473	0.254385	0.475966	0.302055	0.516958	0.622223	0.101442	0.275352	0.52935	0.343442	0.087353	0.465502	0.022182	0.345697	0.138211	0.467757	0.0463801
Mtfr2	0.681021	0.618775	0.461629	-0.121485	0.941764	0.429503	0.786526	-1.23057	0.210934	2.16587	0.000241334	1.54103	0.00350732	0.225226	0.709032	-0.399614	0.58469
Tusc1	0.501985	-1.97769	0.0309126	-1.6853	0.128293	-0.886577	0.505672	0.39401	0.760248	-0.966411	0.106839	0.554022	0.329964	-1.81848	0.00579427	-0.298046	0.720342
Rps24	3.02738	-0.783844	0.0647393	-0.249421	0.729446	-0.371491	0.575406	0.323713	0.575894	0.524272	0.0495924	0.993043	0.000510409	-0.477811	0.116135	-0.00903955	0.984153
Vasp	6.64711	-1.26944	0.0113562	-1.24142	0.0177976	0.150525	0.888851	-0.396492	0.554708	-0.814029	0.00533228	0.251898	0.376381	-1.18637	0.000213014	-0.120445	0.773064
Pacsin3	0.62632	-0.271399	0.831076	-0.663751	0.722077	-0.206191	0.932354	0.419501	0.792619	-0.65122	0.329635	-0.202101	0.7712	-0.406853	0.610075	0.042267	0.970994
Dkc1	5.92506	-0.489109	0.114872	-0.544603	0.101682	-0.400185	0.303255	-0.606518	0.0677386	-0.951305	1e-05	-0.982457	2.65e-06	-0.447121	0.02187	-0.478273	0.017086
Cox8a	5.68707	-1.80145	4.7e-05	-0.92679	0.0345234	-0.985056	0.0312644	-0.583917	0.244911	-0.211034	0.472062	0.391828	0.162084	-1.38055	3.04e-05	-0.777692	0.017086
Elp3	6.02034	0.196929	0.491195	0.0534888	0.925907	0.0290787	0.964038	-0.267913	0.424377	-0.60286	0.000466166	-0.892597	2.13e-06	0.195629	0.297573	-0.0941082	0.675403
Tpp2	7.56083	-0.200536	0.347907	0.0476034	0.910484	-0.225394	0.419376	-0.34365	0.136522	-0.317493	0.0205031	-0.547887	0.000224435	-0.0248064	0.884482	-0.2552	0.118405
5330413P13Rik	0.167767	1.21296	0.35871	1.3663	0.302982	-1.09449	0.578731	1.48596	0.346233	3.02875	0.0018586	1.80511	0.0444272	1.41872	0.150288	0.195073	0.897866
Mecom	0.407017	0.158856	0.916636	1.25337	0.454578	-0.894138	0.671499	0.546993	0.7769	1.75462	0.0269448	0.504402	0.529903	0.92066	0.315816	-0.329559	0.777892
Slc4a4	2.85182	0.120322	0.901062	0.0935092	0.959212	0.181688	0.919207	0.592428	0.586011	0.136887	0.795422	0.32131	0.519299	0.178338	0.761629	0.362761	0.589035
2810021J22Rik	4.16072	0.836638	0.0200601	0.638733	0.10605	0.335088	0.537415	0.45154	0.311101	0.132019	0.615489	-0.237074	0.353857	0.783395	0.00472581	0.414303	0.178228
Ppm1b	5.65455	-0.352544	0.0698504	-0.159054	0.579587	0.250625	0.318145	-0.137001	0.602863	-0.350103	0.00500818	-0.0658625	0.604098	-0.195976	0.163496	0.0882638	0.602034
Larp1b	1.41963	-0.155836	0.870831	0.216368	0.895228	-1.18141	0.235351	-0.114987	0.930729	1.02306	0.0475707	0.189854	0.726022	0.154247	0.805743	-0.678957	0.302228
Bhmt2	-0.176323	0.729772	0.632272	1.05599	0.578302	-0.621534	0.828626	0.884922	0.680613	2.66801	0.00453251	1.55402	0.0774675	1.03462	0.302692	-0.0793705	0.959543
Gpatch2l	6.07699	0.538764	0.0579692	0.757983	0.00924073	0.429922	0.211915	0.148047	0.712374	-0.430438	0.0156533	-0.819784	4.23e-05	0.701363	0.000387894	0.312018	0.143846
Ntrk2	4.01332	0.106928	0.911927	0.194325	0.907678	-0.0766662	0.966724	0.125851	0.92187	-1.10311	0.0203681	-1.29616	0.00730942	0.22458	0.696807	0.0315268	0.970265
Folh1	0.867302	0.278189	0.852	0.890113	0.643	-0.920462	0.657987	1.16251	0.490676	1.32014	0.0910669	0.597125	0.453189	0.741184	0.423587	0.0181688	0.988711
Cct8	8.4507	-0.700792	0.00947874	-0.904072	0.0013392	-0.70061	0.0188679	-0.836685	0.00391692	-1.02219	2.67e-06	-1.04052	7.46e-07	-0.72294	0.00018708	-0.741274	0.000213793
Tnc	2.29154	0.758271	0.397235	0.730445	0.529099	0.0918521	0.965952	1.72385	0.0838166	2.45667	0.000244953	2.53466	0.000167267	0.816238	0.224869	0.894224	0.240676
Lsg1	5.87405	-0.490032	0.0219612	-0.552899	0.013313	-0.270777	0.34459	-0.499682	0.0313351	-0.446683	0.00153058	-0.354422	0.00853955	-0.448173	0.00220685	-0.355912	0.0191188
Zfp59	4.08064	0.301151	0.407143	0.0512518	0.944737	0.32261	0.526365	0.107266	0.834787	0.259838	0.216509	0.26047	0.214345	0.232138	0.354371	0.232771	0.401407
Gm16793	0.567549	0.294403	0.805493	-0.466455	0.807412	-0.362431	0.884438	-0.533291	0.724624	1.611	0.0175207	1.20392	0.0650965	-0.0388119	0.962442	-0.445892	0.637505
Sft2d3	3.6154	-0.0638216	0.8799	0.28191	0.597668	0.280061	0.616534	0.583965	0.150384	-0.278458	0.193812	0.00424795	0.985341	0.169287	0.513623	0.451994	0.0716367
Cables2	5.84046	0.302522	0.238104	0.321903	0.279692	0.392174	0.179562	0.230933	0.466358	-0.577251	0.000264663	-0.616659	0.000100385	0.380597	0.0155902	0.341188	0.0380625
Crtc2	6.18506	-0.500183	0.0452711	-0.120034	0.79042	0.0193664	0.976585	-0.333329	0.273978	-0.235945	0.173718	-0.097697	0.59009	-0.27267	0.177365	-0.134422	0.577637
Gm15663	-0.105124	0.828172	0.520156	0.515922	0.797817	1.14459	0.523644	0.0542704	0.978671	0.786486	0.272294	0.584396	0.430142	0.67172	0.433583	0.46963	0.641951
Doc2b	-0.3308	2.14159	0.141282	1.70771	0.255055	-0.616586	0.809331	1.82068	0.26268	1.70012	0.0401222	0.335643	0.717887	1.89343	0.0469272	0.528953	0.658226
Slc25a37	4.79362	0.399339	0.284985	0.399275	0.393	0.297559	0.590453	0.330129	0.470081	-0.486691	0.0301192	-0.600731	0.00863819	0.466535	0.0664137	0.352496	0.202599
Cilp	-0.12388	2.16357	0.0808321	0.829913	0.62235	-1.30558	0.488457	1.69146	0.263054	2.36917	0.00463795	1.43607	0.07514	1.22895	0.174064	0.295851	0.812658
Otud5	7.14122	-0.101569	0.656711	0.133497	0.689601	0.157964	0.63598	-0.0906856	0.760058	-0.342471	0.0112198	-0.349622	0.0096215	0.0699758	0.663778	0.0628245	0.749994
Dgka	5.25928	-0.681477	0.0552334	-0.243409	0.664578	0.176793	0.797889	0.385824	0.397457	0.584739	0.00934598	1.30267	1.13e-06	-0.413205	0.0981342	0.304725	0.279185
Uqcc3	3.57459	-0.464266	0.301859	-0.0622771	0.949026	-0.143946	0.875732	0.175814	0.781963	0.175212	0.548423	0.436921	0.114473	-0.236393	0.479728	0.0253169	0.958369
Btla	0.0294201	2.84715	0.0636865	0.72522	0.759524	0.906359	0.71798	1.43977	0.517195	2.30671	0.0158127	2.01705	0.0402073	1.3766	0.201236	1.08694	0.403459
4931406P16Rik	4.92041	-0.206337	0.547541	0.356788	0.380308	-0.029997	0.968488	-0.372076	0.339512	0.135612	0.524725	-0.142861	0.500044	0.0980349	0.695333	-0.180439	0.519928
Plaa	6.46715	-0.287067	0.235753	-0.458693	0.0625106	-0.397367	0.145341	-0.652192	0.00757479	0.0255821	0.865834	-0.168423	0.209917	-0.302417	0.0436639	-0.496422	0.00124743
Plekhs1	-0.405462	-0.358508	0.799127	-0.15604	0.952997	-1.98077	0.285726	0.400844	0.857032	2.93232	0.00129994	2.22294	0.00585483	-0.165198	0.857722	-0.874577	0.453748
Tubb6	7.50107	-2.5138	5.92e-10	-2.74949	1.48e-10	-2.65279	6.19e-10	-2.94854	6.85e-11	-0.35348	0.0462002	-0.57678	0.00168248	-2.54999	8.62e-15	-2.77329	4.11e-15
Nop14	5.11528	-0.929027	0.000209142	-0.590343	0.0212406	-0.95378	0.00037907	-0.995711	0.000176274	-0.0153611	0.93017	-0.261929	0.0814965	-0.696969	6.13e-05	-0.943537	7.07e-07
Mto1	5.81289	0.0256517	0.926061	0.266531	0.357028	-0.0126059	0.983027	-0.280274	0.316154	-0.578498	0.00014742	-0.911575	9.01e-08	0.213796	0.174318	-0.119281	0.514399
Cd2bp2	5.85789	-0.0158751	0.955	-0.218683	0.49258	0.0112745	0.984	-0.267265	0.35	-0.0198693	0.902212	-0.0788216	0.595547	-0.0419756	0.808991	-0.100928	0.611304
Ccdc136	0.0228871	-0.256426	0.828579	1.00098	0.430291	0.522804	0.779827	0.631378	0.671881	1.63607	0.0208632	1.48492	0.035994	0.751955	0.35779	0.600807	0.540594
Lrrk2	2.67203	0.707982	0.30006	0.313898	0.778274	-0.576911	0.574406	0.531709	0.553056	2.27684	9.23e-05	1.76658	0.000825341	0.490826	0.391089	-0.019439	0.982307
Ttc17	6.39474	-0.614185	0.0765412	0.101644	0.885652	0.0650184	0.936215	-0.402339	0.349527	-0.198683	0.394071	-0.107867	0.654429	-0.241769	0.374765	-0.150953	0.639135
2810433D01Rik	0.182977	0.930376	0.468462	0.19015	0.937389	-1.54426	0.382737	1.27732	0.439429	2.71509	0.0023987	2.18221	0.00955032	0.424779	0.653256	-0.108094	0.941055
Enc1	3.48764	1.82025	0.0010681	1.43154	0.0139253	0.958652	0.130193	0.250387	0.744326	-0.130167	0.710289	-1.24056	0.000622814	1.72397	1.38e-05	0.61358	0.11775
Plet1	1.25746	0.803614	0.546823	1.45721	0.353386	2.92662	0.0555059	3.56695	0.0375878	1.65512	0.0308811	3.60181	0.000189213	1.18826	0.177821	3.13495	0.00164982
Fam98a	4.72536	-0.502529	0.106	-0.0546666	0.93605	-0.18817	0.727	-0.305971	0.431	-0.42525	0.0370241	-0.400034	0.0472573	-0.242613	0.319042	-0.217398	0.417936
Igsf6	8.46657	-2.05517	3.19e-06	-2.25011	1.26e-06	-0.644756	0.165101	-1.10951	0.00757479	-1.12841	4.78e-05	0.0877265	0.726021	-2.07681	4.72e-10	-0.86068	0.00139185
Hacl1	2.79451	0.843753	0.15734	1.13287	0.0742545	0.0568552	0.967059	0.486027	0.525177	0.243484	0.494524	-0.512098	0.140048	1.02952	0.00751791	0.273934	0.567053
Parp10	6.60767	-1.13308	0.00162352	-1.22426	0.00104788	-0.963595	0.0137907	-1.17498	0.0021427	-0.31952	0.131855	-0.261585	0.215169	-1.10589	8.98e-06	-1.04795	3.27e-05
Agbl4	0.142848	1.49574	0.16908	-0.0415988	0.985681	1.60872	0.3084	0.53554	0.72951	2.25144	0.00249163	2.70973	0.000612296	0.488871	0.54413	0.947158	0.324471
Kcnma1	3.99297	2.30335	0.000193968	1.19089	0.0534686	1.28506	0.0520541	0.727592	0.311101	1.03712	0.00531613	0.294144	0.433837	1.74198	4.09e-05	0.998999	0.0172137
Pp2d1	0.685863	0.799615	0.495165	0.661598	0.704188	0.560275	0.796073	-0.31894	0.84771	1.7761	0.0104209	1.02159	0.127218	0.791927	0.317427	0.0374122	0.974698
Wdr35	3.91865	-0.809465	0.0451724	-0.0662138	0.940624	-0.747825	0.104534	-0.0826189	0.897556	-0.436776	0.0830444	-0.431732	0.0815279	-0.399143	0.175943	-0.394099	0.20356
Ebi3	5.43634	-2.16487	9.15e-05	-1.8034	0.00102162	-1.92494	0.000847746	-2.56196	2.62e-05	0.207521	0.512113	-0.110418	0.725494	-1.9266	4.16e-07	-2.24454	4.75e-08
Grhl2	1.07535	1.52318	0.0899319	0.632962	0.626268	-0.613915	0.695605	1.45104	0.180226	2.31939	0.000503172	1.79094	0.00436348	0.971379	0.150599	0.442931	0.604594
Ltv1	5.61454	-0.826904	0.00111291	-0.644754	0.0146469	-0.478378	0.101276	-0.722961	0.00700425	-0.533799	0.0020142	-0.428163	0.00956875	-0.67954	0.000221045	-0.573904	0.00203034
Batf	5.01842	-2.05147	0.000193968	-1.97461	0.000450993	-1.38381	0.016304	-1.8697	0.0010211	0.00762287	0.98255	0.3173	0.285151	-1.93742	3.62e-07	-1.62775	9.8e-06
Hat1	5.16667	-0.714951	0.00715271	-0.767335	0.00590011	-0.460816	0.145975	-0.550218	0.0616	-0.595108	0.00094748	-0.40162	0.0163568	-0.671615	0.000336762	-0.478126	0.0117299
Cd83	9.58204	-0.973356	0.0553	-1.25021	0.0171054	-0.0772391	0.95	-0.910216	0.113806	-0.31156	0.326041	0.223438	0.488042	-1.0197	0.00330119	-0.484697	0.21658
Gm11413	0.546846	1.4205	0.221189	0.566911	0.759996	0.470529	0.842082	1.9967	0.167557	2.17036	0.00379766	2.36438	0.00233939	0.906456	0.269581	1.10048	0.242019
Leng8	7.75214	0.470537	0.228838	1.11344	0.00387332	0.252512	0.691979	-0.186881	0.726594	-0.365805	0.131627	-1.123	5e-05	0.808837	0.00262548	0.0516384	0.894704
Prrg4	1.55927	1.18825	0.245975	-0.24805	0.899922	-0.222289	0.925028	1.13697	0.40539	2.7655	0.000276817	2.87591	0.000150654	0.260746	0.735262	0.371153	0.708087
S100a3	0.0158492	2.41622	0.0724759	1.68996	0.217548	-1.85569	0.501051	2.86144	0.151832	4.5414	0.000119253	3.45371	0.00185965	1.89047	0.0570387	0.80279	0.618655
Hp	1.53173	2.88664	0.0402689	1.13824	0.516525	-2.62721	0.096475	0.245848	0.904638	2.47239	0.00960891	-0.206122	0.832668	1.53669	0.141886	-1.14182	0.33575
Slc11a2	7.58922	-1.95189	0.000621158	-2.1534	0.000323297	-1.01059	0.110592	-1.58247	0.00755058	-0.297352	0.335216	0.384775	0.202815	-1.97706	3.69e-07	-1.29493	0.000296408
Usp44	0.281185	1.45375	0.294398	1.11625	0.51699	-1.21873	0.558779	0.984965	0.586759	2.53797	0.00451456	1.06707	0.207797	1.26527	0.187264	-0.205631	0.881437
Piwil1	0.267939	1.0745	0.444	1.38381	0.397	-0.590287	0.837854	2.27693	0.194599	2.59159	0.00349219	1.96875	0.0247553	1.35936	0.149009	0.736517	0.542952
Tmc6	6.69346	1.75954	1.62e-08	1.67063	5.03e-08	0.59223	0.028128	0.813085	0.00185313	-0.357851	0.0181661	-1.41007	1.99e-10	1.78234	5.23e-13	0.73012	4.03e-05
Ubl3	7.95682	0.137024	0.527036	0.336207	0.124668	0.307225	0.201109	0.367645	0.0997275	-0.208408	0.125417	-0.134335	0.331273	0.289738	0.0582505	0.363811	0.0204385
Rbm19	5.19245	-0.839239	0.00648811	-0.569752	0.100126	-0.482798	0.201109	-0.76549	0.0209587	-0.564758	0.00735455	-0.505727	0.0138179	-0.657339	0.00361764	-0.598308	0.0100238
Clk2	6.24936	0.0750651	0.780518	0.210339	0.534375	0.312834	0.300597	0.0215669	0.956499	-0.713537	2.55e-05	-0.719752	1.26e-05	0.20285	0.228724	0.196634	0.277403
Ppfia3	1.48968	-1.91599	0.0309885	-0.951145	0.413473	-0.101261	0.963094	-1.42065	0.165729	0.11201	0.853262	0.638082	0.219374	-1.32923	0.0250673	-0.803156	0.225342
R3hdm2	5.57211	-0.489717	0.168077	0.0550442	0.941486	-0.213937	0.721982	-0.455904	0.273216	-0.258623	0.244262	-0.385808	0.0774855	-0.184775	0.485581	-0.31196	0.262938
Hsd11b1	1.39105	1.03897	0.269743	0.12099	0.951408	0.00258408	0.999225	0.277236	0.84205	1.12315	0.0460524	0.719694	0.199988	0.533897	0.423946	0.130446	0.883109
Zfp711	0.309426	0.467591	0.743467	-0.389152	0.877825	0.771087	0.788796	-0.549296	0.783296	2.58305	0.00323177	2.51023	0.00332179	0.0112756	0.991754	-0.061538	0.968515
Plekhg4	1.53924	-1.07698	0.378311	-0.678532	0.715701	-0.917655	0.632285	-2.23284	0.0898734	1.53568	0.0349628	0.612942	0.378973	-0.754804	0.363088	-1.67755	0.0455755
Gm9883	1.12249	0.142603	0.909585	0.655377	0.689876	0.40856	0.855284	1.45971	0.292444	1.9934	0.00492232	2.26203	0.00199106	0.576967	0.463072	0.845603	0.353607
Rdm1	3.52249	-0.337149	0.524763	0.510299	0.435898	0.308094	0.712752	0.534006	0.383775	-0.13956	0.665466	0.162301	0.611591	0.132972	0.720279	0.434833	0.257102
2310015A10Rik	1.93085	-0.166675	0.791008	-0.0937358	0.938654	-0.0396023	0.978531	-0.901282	0.163604	0.904461	0.00845171	0.505111	0.124143	-0.0651748	0.87502	-0.464525	0.274261
Arhgap6	0.889379	-0.977695	0.380056	-0.436734	0.819875	0.240228	0.922558	-1.08034	0.429758	1.34835	0.0378549	1.42631	0.0253448	-0.605299	0.419598	-0.527335	0.55453
Zp1	0.073177	0.327979	0.817782	0.592557	0.774823	-1.37162	0.50561	1.68329	0.305324	2.2439	0.00810132	1.92823	0.0192446	0.580593	0.534071	0.264922	0.836909
Lemd3	5.12059	1.18863	0.000116998	1.05699	0.00068691	0.348717	0.398612	0.849917	0.00757479	0.721755	0.000328933	0.154496	0.409154	1.19008	1.78e-07	0.622816	0.00286782
Rnf135	5.93269	-0.11788	0.638	0.224867	0.469	0.290696	0.323482	0.00850823	0.983563	-0.695629	4.82e-05	-0.624638	0.00011135	0.104257	0.553589	0.175248	0.356381
Fer1l4	0.440669	1.03814	0.268076	0.544995	0.704188	-0.562786	0.734478	1.13086	0.330068	1.88312	0.00196603	1.36435	0.0184905	0.791055	0.229304	0.272286	0.751591
Vdac3	5.5019	0.0652387	0.829139	-0.182318	0.657765	-0.305493	0.38189	-0.614835	0.0251383	-0.681938	0.000162919	-1.13619	3.84e-08	0.0208206	0.918554	-0.433427	0.0172808
Rtkn2	1.4496	-0.0559577	0.961665	0.564643	0.709847	-1.09064	0.414627	-0.566168	0.681447	2.50316	0.000360234	1.20329	0.0459846	0.433988	0.543587	-0.865882	0.274443
Hist2h3c1	0.983542	-1.23237	0.140844	-0.0333336	0.986712	0.678942	0.572618	-0.678577	0.506132	-1.37185	0.00891071	-0.702311	0.154685	-0.686994	0.261627	-0.0174539	0.983361
Tmem150cos	-0.244979	1.23419	0.448938	-0.228198	0.936343	-0.905471	0.732775	2.38811	0.182847	1.5208	0.117759	2.18635	0.0281987	0.0787185	0.948003	0.744271	0.594842
Casp4	4.61974	-2.09236	3.48e-06	-2.04983	7.64e-06	-0.906628	0.047747	-1.23319	0.0042539	0.424987	0.0805562	1.36853	1.58e-06	-2.00032	1.29e-09	-1.05677	0.000170575
Gramd1a	8.39904	-0.334897	0.416328	-0.239161	0.704249	0.276862	0.664046	-0.209457	0.699766	-0.485986	0.0339643	-0.212113	0.361022	-0.220717	0.418793	0.0531561	0.883238
Kif15	2.00346	1.04724	0.1696	0.605628	0.562684	0.429331	0.758035	-0.0796559	0.948478	1.95889	0.00041674	1.2919	0.0108438	0.821645	0.14653	0.15465	0.839546
Irs2	6.47272	-0.599315	0.157239	0.249599	0.714615	0.30899	0.646629	0.417096	0.431472	0.609076	0.0260397	1.15959	0.000135298	-0.159893	0.623946	0.390623	0.258539
Ppl	0.714165	1.29612	0.189924	-0.244064	0.898453	-1.38725	0.253886	0.790851	0.531222	1.61751	0.0119305	1.02909	0.0961846	0.340314	0.647387	-0.248103	0.791564
3000002C10Rik	2.58042	0.417557	0.423492	0.281584	0.732927	0.565326	0.391051	0.262631	0.696702	-0.131042	0.665136	-0.118625	0.695067	0.417691	0.215998	0.430107	0.226089
Garnl3	4.42649	2.97497	3.52e-10	2.08502	8.32e-08	1.53202	1.38e-05	1.77053	1.41e-06	-0.443889	0.0239713	-1.35095	1.92e-07	2.58078	1.66e-13	1.67372	1.76e-09
Zpld1	-0.0469325	0.794938	0.510546	0.0188209	0.994837	-1.58776	0.372728	1.78568	0.223436	2.66721	0.00216718	2.7267	0.00175038	0.263397	0.775206	0.322892	0.800114
Zmynd8	5.72598	-0.476871	0.056551	0.439911	0.114585	0.118838	0.808018	-0.344438	0.253406	-0.415882	0.077385	-0.412487	0.0779799	-0.0871753	0.761795	-0.0837803	0.814923
Tardbp	6.2188	-0.400403	0.130791	-0.62243	0.0199645	-0.502445	0.0883943	-0.641823	0.0195053	-0.36191	0.0255063	-0.473399	0.00419691	-0.431699	0.0149157	-0.543188	0.00306513
Ceacam3	0.638832	0.913071	0.436839	0.146012	0.949667	0.0581006	0.987808	0.849619	0.586667	3.13257	0.000581513	3.46641	0.000212983	0.403069	0.659073	0.736911	0.534084
Morc4	1.60703	-0.223471	0.863702	-0.507451	0.792742	-2.07128	0.127838	-0.267156	0.880729	2.08518	0.00477642	1.18974	0.0797133	-0.339641	0.678712	-1.23508	0.150494
Syt3	3.23327	1.31112	0.00262125	0.956838	0.0434449	0.186828	0.830348	0.768866	0.118711	-0.12209	0.676151	-0.861367	0.00301004	1.22874	0.000111593	0.489466	0.140597
Daxx	6.00095	-1.83494	2.15e-05	-1.74932	6.44e-05	-0.9254	0.0360605	-1.35843	0.00148234	-0.338558	0.156653	0.255197	0.282384	-1.72347	2.69e-08	-1.12972	5.79e-05
Crkl	6.6123	0.0103632	0.970113	0.351852	0.161542	0.358723	0.175613	0.177742	0.551712	-0.301198	0.0572052	-0.225308	0.154623	0.218686	0.244416	0.294576	0.123256
Ndufv3	4.50647	-1.07599	0.000623104	0.0351511	0.961601	-0.383631	0.357629	-0.301466	0.457537	-0.217057	0.34298	-0.0287651	0.905937	-0.505819	0.0434192	-0.317527	0.261489
Zfp568	4.3926	0.0454576	0.938521	0.113295	0.911162	-0.097461	0.931815	-0.0614083	0.939957	0.87798	0.00434907	0.694057	0.0198488	0.14232	0.691105	-0.0416032	0.93316
Il1r2	2.63815	0.42381	0.823935	1.39003	0.588251	3.37765	0.100279	2.92791	0.191264	-0.959114	0.361772	1.51761	0.164373	0.885453	0.482617	3.36218	0.010294
Tbc1d20	5.50971	-0.523135	0.015895	-0.25091	0.380654	-0.378172	0.148355	-0.489156	0.0409918	0.384904	0.0210314	0.324006	0.0484449	-0.34491	0.0627582	-0.405808	0.0335794
Mucl2	0.546324	1.13829	0.299716	0.815404	0.58929	-0.498949	0.828178	1.10364	0.473391	3.08092	0.000122013	2.29037	0.00158368	1.00605	0.180751	0.215497	0.841894
Styx	0.643876	1.33582	0.188985	-0.0318095	0.988941	0.256481	0.906916	1.26766	0.314236	1.50013	0.0182386	1.69665	0.00895639	0.506062	0.492661	0.70258	0.405316
Cldn15	0.24693	1.33944	0.343594	0.703141	0.737587	-2.172	0.259472	1.50047	0.401904	2.83082	0.00350389	1.79298	0.0459819	0.922372	0.369862	-0.115463	0.94169
Cd2ap	5.40303	-0.23853	0.468339	-0.20205	0.682052	0.146038	0.805425	-0.0794416	0.867483	-0.3974	0.0308751	-0.186972	0.312208	-0.15674	0.476902	0.0536882	0.848326
Iws1	5.41024	-0.519807	0.0181283	-0.346001	0.177489	-0.403172	0.120491	-0.677266	0.00392982	0.12588	0.372544	-0.0161858	0.913849	-0.370275	0.0147336	-0.512341	0.00114116
Stip1	7.49912	-0.979976	0.0020639	-1.09823	0.000925843	-0.633139	0.0818276	-0.622001	0.0808501	-1.61029	1.6e-08	-1.2379	3.39e-07	-0.964984	2.13e-05	-0.592593	0.00790519
Anln	1.7268	-0.0896995	0.923747	0.714458	0.502789	-0.613459	0.612763	0.424324	0.692252	0.396153	0.423203	-0.198303	0.698256	0.474986	0.412414	-0.119471	0.873747
Pnkd	3.42334	0.00408216	0.994	0.162091	0.843801	-0.481336	0.403158	-0.277215	0.63281	0.0481161	0.869681	-0.451808	0.0802236	0.138041	0.663275	-0.361884	0.273271
Rest	5.42014	-0.138253	0.620916	0.177118	0.658436	0.0101411	0.987166	-0.309371	0.324241	-0.0534507	0.781839	-0.234117	0.182842	0.0559827	0.797003	-0.124684	0.613913
Btbd17	1.32177	0.483958	0.65944	1.27863	0.298382	-0.350022	0.855963	-0.0264397	0.988174	-0.690609	0.240105	-1.88734	0.0026415	0.979931	0.165203	-0.2168	0.800723
Gdi1	7.96568	0.135666	0.565923	0.43495	0.0559273	0.531585	0.0236229	0.0740157	0.820779	-0.531125	0.000834899	-0.528526	0.000780676	0.332049	0.0433184	0.334648	0.0521435
Sos2	5.57207	-0.69846	0.0399481	-0.0436011	0.955335	-0.385032	0.419039	0.188659	0.697007	0.227076	0.362031	0.521914	0.0324357	-0.37459	0.188964	-0.0797521	0.829971
Gas1	0.663712	1.19969	0.280642	1.52602	0.263179	1.3167	0.308772	0.910133	0.502814	-0.949057	0.145391	-1.08707	0.112506	1.38235	0.079022	1.24434	0.110764
Spef1	-0.0224628	0.0730719	0.951817	0.521913	0.763096	0.752178	0.6756	0.0537318	0.975454	1.23777	0.042184	1.17131	0.0541966	0.39738	0.580743	0.330911	0.711276
Gna12	8.47038	0.248968	0.521843	0.455538	0.293855	0.147261	0.839606	0.402109	0.371225	-0.634917	0.0070923	-0.744984	0.00198633	0.398834	0.131809	0.288767	0.333201
Glrb	0.915985	-0.882679	0.398715	0.411919	0.822797	0.0887958	0.968361	-0.196814	0.898117	-0.555606	0.375205	-0.391691	0.532845	-0.134925	0.86069	0.0289896	0.977666
Sec22a	4.77804	0.0451714	0.882372	0.19153	0.630093	0.183463	0.663756	-0.181129	0.599803	-0.296648	0.0769864	-0.440222	0.00985861	0.170515	0.398363	0.0269407	0.921398
Maff	2.17967	-2.01468	0.0016398	-1.85857	0.00553239	-1.90423	0.00673026	-2.84636	8.95e-05	0.641503	0.105468	0.128707	0.745706	-1.87059	2.99e-05	-2.38338	1.22e-06
Ell2	6.54847	-2.82301	1.73e-06	-2.67361	5.19e-06	-2.75589	7.11e-06	-3.18551	8.37e-07	0.0846207	0.782566	-0.199904	0.474211	-2.67638	1.43e-10	-2.9609	4.44e-11
Arhgap44	1.02028	0.641738	0.569203	0.946428	0.495158	-0.913965	0.571509	0.74079	0.603559	2.01939	0.00393516	0.954378	0.146777	0.930901	0.226619	-0.134112	0.900655
Srek1	5.8919	-0.381468	0.044736	-0.119161	0.706873	-0.311337	0.167928	-0.424858	0.0378759	-0.530429	9.8e-05	-0.680635	1.55e-06	-0.189207	0.170966	-0.339413	0.0117341
Tnfrsf14	1.60569	0.804343	0.201853	0.757171	0.314305	1.23116	0.0833477	0.901735	0.209575	0.588831	0.0998456	0.802283	0.0291084	0.849012	0.0346755	1.06246	0.0109688
Gbp11	0.963583	-0.0729788	0.946719	0.364475	0.824902	-0.346265	0.873065	-0.625694	0.631154	2.95606	7.08e-05	2.16873	0.000877619	0.298682	0.673447	-0.488654	0.576543
Clec2d	0.856851	-1.12995	0.205138	-1.41598	0.129142	-0.931304	0.452963	-2.02776	0.0313859	1.25083	0.0265499	0.982772	0.059937	-1.25141	0.0361466	-1.51947	0.016444
Slc41a2	2.53935	-0.590048	0.416128	-0.204784	0.881099	-1.42864	0.076655	-1.91718	0.0102734	2.24977	2.35e-05	0.852651	0.0421791	-0.291287	0.563472	-1.68841	0.000830246
Ivd	5.46359	-0.441225	0.0911188	-0.16347	0.702212	-0.436499	0.148996	-0.127618	0.727672	-0.429518	0.013242	-0.432385	0.0120638	-0.255148	0.203838	-0.258015	0.225748
Hnrnpm	7.99252	-0.845546	5.09e-05	-0.666968	0.0012286	-0.565701	0.0093724	-0.677784	0.00145314	-0.823673	1.69e-06	-0.7157	5.96e-06	-0.700125	8.88e-06	-0.592152	0.000165167
Nop9	5.84259	-0.632074	0.00529664	-0.361132	0.170119	-0.34737	0.21663	-0.474143	0.059417	-0.533701	0.000453707	-0.478611	0.00106536	-0.437617	0.00413624	-0.382527	0.0157217
Galnt16	1.35304	1.32711	0.225475	0.7833	0.611951	1.21755	0.3814	1.75926	0.149493	0.369501	0.570349	0.763784	0.23501	1.05898	0.149785	1.45327	0.0514668
Gipc2	-0.427539	1.36172	0.247152	0.552662	0.759996	-0.416196	0.871146	0.704916	0.7049	3.05141	0.000379571	2.25053	0.00402242	0.82928	0.319771	0.0283921	0.984852
Prpf4	5.72346	-0.128261	0.494664	-0.33233	0.0729076	-0.11418	0.698736	-0.291771	0.140797	-0.181438	0.0772279	-0.195915	0.0551544	-0.159957	0.183536	-0.174433	0.165281
Tecr	6.84398	0.220888	0.387094	0.50605	0.0441046	0.302947	0.333206	0.381585	0.170435	-0.814144	6.24e-05	-0.845465	2.32e-05	0.402582	0.0379536	0.371261	0.0698246
Ak7	0.401899	0.97163	0.439637	1.13886	0.451572	-1.17397	0.531961	0.0748022	0.975036	3.38179	0.000224608	1.55138	0.0423538	1.17124	0.173234	-0.659172	0.555028
Ephx1	4.49825	0.543185	0.387309	0.73475	0.318722	0.38336	0.714974	0.939337	0.1944	1.62045	0.000115739	1.58212	0.000116088	0.686676	0.0900225	0.648342	0.144125
Atp13a5	2.08734	0.332763	0.770156	0.600535	0.716539	-0.109251	0.964061	0.871026	0.516792	0.787046	0.202013	0.511687	0.415691	0.572678	0.436978	0.297319	0.743647
Lzic	4.74688	0.0449753	0.885944	0.247334	0.500376	-0.0776558	0.890122	-0.0765631	0.84771	-0.252012	0.12391	-0.497275	0.00339304	0.202535	0.302708	-0.0427286	0.866684
Aldh1a3	0.600365	1.43902	0.15889	0.95752	0.419629	2.05654	0.0629017	0.0786661	0.961431	1.46668	0.037708	1.40847	0.050974	1.1184	0.170552	1.0602	0.243827
Slc25a44	6.10919	-0.552603	0.0108603	-0.131906	0.722764	-0.221982	0.49308	-0.449321	0.0640287	-0.263728	0.0773446	-0.274613	0.0641285	-0.297922	0.0785014	-0.308806	0.0801805
Calr	9.71646	-0.266488	0.339242	-0.0107834	0.986079	-0.394148	0.221096	-0.554132	0.0538471	-1.36704	4.73e-07	-1.70792	2.3e-09	-0.105386	0.669695	-0.446264	0.0621722
Efcab7	1.36864	-0.900588	0.197255	-0.227859	0.86361	-0.761549	0.411206	0.168832	0.872558	0.338524	0.4214	0.502249	0.213343	-0.474827	0.329566	-0.311102	0.582565
Olfr836	0.298801	-0.184115	0.914964	0.904813	0.684145	1.07601	0.665258	-0.336577	0.880486	1.68479	0.0615852	1.22388	0.170535	0.64577	0.541843	0.184862	0.898039
Pde1b	3.74565	-0.343043	0.540993	-0.452543	0.542012	0.606041	0.386167	-0.0166312	0.986527	-0.0543396	0.872784	0.572419	0.0558161	-0.324469	0.368766	0.302289	0.454264
Ap5m1	5.03248	-0.153414	0.610291	0.194996	0.650647	0.325296	0.378268	-0.11143	0.781185	-0.225761	0.216679	-0.156601	0.397738	0.0622537	0.78019	0.131414	0.605182
Myd88	7.49942	-0.520108	0.0593212	-0.484457	0.107885	-0.105098	0.85452	-0.264618	0.459113	-0.661237	0.00047551	-0.385572	0.0262076	-0.434375	0.0227684	-0.158709	0.499735
Mex3d	3.92639	-0.67207	0.191141	-0.132694	0.89924	-0.454035	0.546401	0.521092	0.409263	0.0856925	0.803771	0.516029	0.0954172	-0.375713	0.313076	0.0546238	0.913501
Fbxo39	0.187654	0.798004	0.635747	-0.0232412	0.995859	-1.05709	0.689621	1.44178	0.495061	1.48372	0.11417	1.12452	0.229013	0.379534	0.734577	0.0203357	0.988821
4930432J09Rik	0.84817	1.06632	0.353899	-0.22531	0.919595	-1.18577	0.514129	0.293173	0.87983	3.3346	0.000130815	2.48325	0.00130085	0.287416	0.727427	-0.563935	0.599563
Gtpbp2	5.36535	0.153654	0.726853	-0.21875	0.746491	-0.7653	0.0847778	-0.940162	0.0234752	-0.260025	0.267792	-1.12137	2.48e-05	0.0351427	0.905213	-0.826205	0.00177303
Akna	8.70814	1.21161	8.7e-06	1.44013	9.13e-07	0.618357	0.0256402	0.239886	0.468456	-0.10552	0.527071	-1.02854	2.8e-07	1.37957	6.05e-10	0.456545	0.0132683
Rcan3	5.43938	0.388927	0.203349	0.505906	0.123456	0.0497391	0.942849	-0.0481496	0.920749	-0.367771	0.0547266	-0.842655	8.67e-05	0.503146	0.0179476	0.0282619	0.928632
Smim11	2.85811	-1.00342	0.0668306	-0.0270439	0.982348	-0.589246	0.4351	-0.331988	0.659999	-0.18526	0.619112	-0.0962515	0.797759	-0.543446	0.187732	-0.454437	0.313261
Kcnk1	1.40787	0.0355758	0.985679	-1.0598	0.682023	-0.282798	0.933221	0.346352	0.882609	-1.55031	0.0960401	-1.17189	0.196048	-0.452763	0.691349	-0.0743443	0.961556
Fam13a	3.85425	-1.34588	0.0111438	-0.49632	0.510439	-0.717839	0.3095	-0.0725721	0.935709	0.959808	0.00551624	1.4384	9.7e-05	-0.86624	0.0169866	-0.387645	0.377203
Alg6	3.81857	0.44146	0.187964	0.656515	0.0554169	0.102621	0.879239	0.418341	0.275211	-0.624815	0.00195804	-0.960264	1.56e-05	0.618747	0.0037867	0.283299	0.234386
Fggy	4.10508	-0.0211642	0.962765	0.183518	0.774515	0.11548	0.881326	-0.323772	0.491755	-0.0503271	0.836207	-0.284325	0.191734	0.149379	0.572674	-0.0846188	0.794989
Gm16701	0.353675	1.79152	0.151399	0.193633	0.937712	-0.29224	0.906792	1.05876	0.474909	0.143952	0.857243	-0.371099	0.628707	0.797157	0.362495	0.282105	0.790771
Zfp30	1.58628	1.04717	0.153294	0.419056	0.721799	0.368754	0.780823	1.12533	0.178004	0.484163	0.262036	0.459432	0.292973	0.751525	0.130771	0.726794	0.169603
ND5	7.35645	-0.630752	0.0539683	-1.32479	0.000127507	-0.29331	0.55691	-0.375859	0.36133	0.067442	0.771458	0.690753	0.00191377	-0.930623	0.000111994	-0.307311	0.255224
Il6ra	7.55817	0.926187	0.000623165	1.25424	2.01e-05	1.03789	0.000422097	0.986895	0.00065176	0.617009	0.00184321	0.533785	0.00567125	1.12971	7.6e-07	1.04649	5.06e-06
Gtf2h3	3.61243	0.228958	0.531636	0.0272948	0.971959	-0.228732	0.686308	-0.675901	0.0642154	0.310284	0.109299	-0.316527	0.0991391	0.193171	0.405382	-0.43364	0.0545814
Ofcc1	-0.0496243	0.659703	0.612671	0.24461	0.915444	-0.533523	0.818059	1.39559	0.359682	1.60902	0.0390476	1.5424	0.047174	0.407588	0.655645	0.340969	0.770586
Gtf3c3	4.87518	-0.289665	0.390532	-0.286173	0.525329	-0.114816	0.862583	-0.364254	0.354766	-0.0520354	0.798382	-0.0459995	0.818062	-0.222548	0.313194	-0.216512	0.370248
Mrps21	2.91105	-1.60734	0.00528709	-0.378566	0.691613	-0.517618	0.557083	-0.0569226	0.95352	-0.163357	0.684802	0.577758	0.115794	-1.0332	0.0123716	-0.292085	0.573215
Pa2g4	5.78189	-0.441587	0.136102	-0.63294	0.0375599	-0.786545	0.0113661	-0.784417	0.00960818	-0.691815	0.000476115	-0.98398	3.8e-06	-0.458499	0.0218508	-0.750664	0.00029975
Aim2	5.50425	0.371113	0.16585	-0.147384	0.738638	0.102013	0.848329	-0.17055	0.633268	0.152664	0.345512	-0.0325094	0.851259	0.173576	0.361394	-0.0115976	0.968515
A230020J21Rik	0.091956	0.924539	0.348505	0.229576	0.902017	0.893227	0.612085	0.472455	0.735655	2.31389	0.000612585	2.40315	0.000443168	0.544317	0.434568	0.633579	0.467641
Ptgir	-0.0957297	0.63794	0.704301	1.44889	0.509408	0.425901	0.909865	-0.96081	0.650096	1.70098	0.0690168	0.157114	0.876008	1.07594	0.325478	-0.467922	0.734622
Cd46	0.528636	0.811971	0.335225	0.41332	0.769107	1.42548	0.149574	0.590366	0.585129	0.651502	0.169991	0.920455	0.0572654	0.688015	0.220782	0.956968	0.09769
S100a16	1.27131	0.418245	0.71426	-0.631099	0.726425	0.241794	0.907883	-0.230079	0.879236	-2.03471	0.00261778	-1.91299	0.00379127	0.00577559	0.994852	0.127499	0.894704
Gm8672	0.800099	1.21531	0.43925	0.733036	0.766726	-0.0639221	0.986445	1.84705	0.353218	1.96974	0.0302966	1.67402	0.0672846	0.977792	0.351612	0.682076	0.596562
Pik3r1	7.45636	0.63829	0.00504407	0.602262	0.0108178	0.223122	0.521522	0.389549	0.146901	0.864889	1.1e-06	0.513136	0.000549675	0.686851	1.72e-05	0.335098	0.0367686
Mirt1	0.957702	0.426821	0.714577	1.03573	0.457435	0.640785	0.752849	2.18054	0.105318	2.39081	0.000990937	2.80874	0.000264524	0.897026	0.23853	1.31496	0.117948
Spats1	0.212492	1.3377	0.334032	0.378779	0.871052	1.78274	0.351183	0.542582	0.771253	2.17939	0.0146661	2.55276	0.00607427	0.616033	0.539951	0.989402	0.416137
4933432I03Rik	0.0501703	-3.2071	0.00660314	-0.937071	0.506568	-1.59915	0.237855	-1.45312	0.224614	0.271068	0.74436	0.260116	0.72278	-1.44835	0.0844991	-1.45931	0.0893595
Tlk2	4.68462	-0.543247	0.100413	-0.398537	0.331368	-0.271477	0.595118	-0.629248	0.0818587	-0.0347508	0.873339	-0.0574783	0.781535	-0.406616	0.0615695	-0.429343	0.0560684
Polh	3.06043	0.417013	0.472	0.0118245	0.993	0.119256	0.924176	-0.520263	0.459417	1.15071	0.000927707	0.671417	0.0365405	0.276879	0.468948	-0.202413	0.659257
Gm16796	0.478993	1.03596	0.311011	0.403492	0.813118	0.647675	0.701853	1.68357	0.160744	1.6306	0.0115131	2.07386	0.00251888	0.663349	0.370396	1.10661	0.169905
AI662270	3.54694	-1.97347	4.12e-06	-0.74102	0.0774945	-0.843787	0.0441405	-1.28349	0.00138292	-0.708571	0.00882263	-0.46728	0.0650343	-1.29109	2.35e-05	-1.0498	0.000398069
Ddx27	6.12913	-0.779188	8.98e-05	-0.621616	0.00177093	-0.483831	0.021759	-0.537758	0.00839014	-0.401654	0.00158474	-0.243977	0.0409215	-0.637267	6.11e-06	-0.47959	0.000491782
Slc15a3	6.21887	-1.60745	0.00640592	-1.87776	0.00249298	-0.739372	0.337038	-1.35317	0.0348295	0.0767285	0.833187	0.69097	0.0345574	-1.6638	2.05e-05	-1.04956	0.00560169
Eaf1	6.82707	-0.924024	0.000115652	-0.72489	0.00244123	-0.254162	0.441239	-0.495244	0.0529598	-0.262222	0.0674669	0.157016	0.276485	-0.766247	5.65e-06	-0.347009	0.0367686
Uqcrq	5.02723	-1.52572	0.000445198	-0.634933	0.205986	-1.00687	0.0304206	-0.628732	0.210868	-0.732288	0.0107066	-0.464004	0.0905016	-1.07782	0.000588787	-0.809536	0.0107297
Gm5878	1.11573	0.290938	0.820942	1.02622	0.492972	-1.36289	0.453633	1.46185	0.347137	3.45361	0.000168451	2.66596	0.00141477	0.910426	0.294527	0.122774	0.925784
Snhg12	0.887158	-0.615516	0.447819	-1.08923	0.219631	0.216417	0.906969	0.0428796	0.974985	1.15984	0.0147743	2.10232	6.71e-05	-0.798699	0.126773	0.143781	0.842574
Mcm9	4.49236	-0.480375	0.120757	-0.758847	0.0162207	-0.380715	0.341324	-0.711791	0.027686	-0.211454	0.267863	-0.191908	0.309025	-0.543787	0.00875621	-0.52424	0.0143826
1810013L24Rik	6.01347	0.105281	0.62212	0.173532	0.529202	-0.0660076	0.873012	-0.0174379	0.957741	0.188889	0.11775	-0.022426	0.866027	0.204967	0.14328	-0.0063484	0.975536
Psd4	6.8147	-0.0380207	0.923761	0.161758	0.782012	0.300196	0.546055	-0.135458	0.779892	-0.179712	0.377985	-0.19198	0.343522	0.118983	0.620878	0.106715	0.714379
Ear2	-0.0826124	3.91742	0.00279	1.72536	0.185157	-2.53042	0.227096	2.4127	0.140093	3.7503	0.000231744	1.97809	0.0356449	2.39175	0.0105088	0.619538	0.651315
C3ar1	10.2451	-0.968298	0.000577198	-1.16246	9.21e-05	-0.917417	0.00240425	-1.27394	4.21e-05	-0.281096	0.104908	-0.360038	0.0384662	-0.988701	2.03e-06	-1.06764	9.45e-07
Pcmtd2	5.40413	0.114727	0.771043	1.0004	0.00535659	0.615995	0.129814	0.739605	0.0520227	0.14786	0.591212	0.338599	0.198968	0.510853	0.0876251	0.701591	0.0207611
Hnrnpdl	6.04628	-0.36337	0.105851	-0.259466	0.355005	-0.103334	0.812345	-0.0649049	0.848794	-0.274194	0.0438537	-0.082345	0.561224	-0.243326	0.119684	-0.0514772	0.801594
Coa6	2.53119	-0.557465	0.293638	-0.0628602	0.956991	-0.232513	0.815115	-0.321128	0.648508	0.0435576	0.908005	0.0968185	0.784326	-0.29182	0.459886	-0.238559	0.604679
Rgp1	2.49483	0.661231	0.205033	0.182012	0.853574	-0.0391589	0.977252	-0.959127	0.0962243	1.66861	1.41e-05	0.669661	0.0318462	0.515667	0.149414	-0.48328	0.221433
Gm10736	1.2972	-2.03003	0.00236384	-0.834393	0.304936	-1.34026	0.0806311	-0.21121	0.835871	0.484908	0.25311	1.04578	0.0113489	-1.34062	0.00330687	-0.779751	0.118418
Ptdss2	5.4624	0.440066	0.110042	0.607194	0.0326442	0.461776	0.144076	0.0779146	0.851064	-0.601177	0.000747915	-0.885996	5.35e-06	0.582845	0.00147847	0.298026	0.133903
Abcf1	6.56837	-0.681584	0.0190465	-0.598654	0.0558977	-0.519637	0.130736	-0.606952	0.0597999	-0.688252	0.00068637	-0.640715	0.00114102	-0.578941	0.00482957	-0.531403	0.0126478
Nefl	0.158885	-1.79003	0.223299	-2.55596	0.172103	0.692086	0.76522	-1.13766	0.479401	-2.56286	0.00457556	-0.931106	0.221625	-1.95975	0.0473733	-0.327995	0.766291
Dgkh	4.00698	-0.753827	0.105083	-0.117613	0.902391	0.417161	0.559442	-0.374047	0.550295	0.916852	0.00312574	1.36905	4.53e-05	-0.418781	0.225725	0.0334135	0.948614
Pik3ap1	9.23484	-1.26122	0.00323003	-1.26309	0.00438379	-0.749765	0.137707	-1.07572	0.0198792	-0.864336	0.00115302	-0.57057	0.0223238	-1.19185	3.23e-05	-0.898084	0.00163693
Arap2	4.5418	-1.95785	0.000795691	-1.23138	0.0409233	-0.269537	0.81217	0.395043	0.619869	0.724122	0.0392835	2.32921	2.19e-07	-1.54763	9.81e-05	0.0574601	0.919836
Xlr3c	0.383199	1.31594	0.312726	0.0304816	0.992044	0.786238	0.735419	-0.558435	0.754258	2.06359	0.00994214	1.51269	0.0507781	0.532257	0.554818	-0.018648	0.988711
Fam189a2	1.4828	1.27286	0.206276	0.0810555	0.969992	-0.439442	0.818973	0.314912	0.834568	2.29937	0.0015886	1.7255	0.0117571	0.451281	0.564225	-0.122589	0.910619
Taf1b	4.98173	-0.505096	0.0420616	-0.395582	0.165447	-0.203915	0.605052	-0.686184	0.00899104	-0.180851	0.245194	-0.206559	0.176414	-0.390419	0.0219477	-0.416126	0.0180083
Rnaseh2c	3.40959	-1.02231	0.0103814	0.114245	0.897056	-0.404866	0.487985	-0.083978	0.896106	-0.792509	0.0136364	-0.459259	0.13831	-0.562938	0.122916	-0.229687	0.597483
Htra1	3.63218	0.0521555	0.974409	-1.04925	0.612619	-0.330285	0.904799	-0.397652	0.83721	-1.16839	0.143414	-1.21636	0.122149	-0.272063	0.781261	-0.320026	0.779757
Dnah6	2.4813	0.598884	0.438844	0.356696	0.771926	-0.0581316	0.976201	1.07757	0.228802	2.15664	0.0002118	2.16268	0.0001623	0.500558	0.39811	0.506599	0.469256
Smg8	5.43976	-0.360786	0.172632	-0.227535	0.540007	-0.300031	0.391009	-0.266267	0.413091	-0.138706	0.455856	-0.146421	0.426217	-0.241074	0.260823	-0.248789	0.27869
Crk	8.09413	-0.156559	0.407185	-0.0896887	0.771377	-0.0109294	0.981043	-0.198125	0.373239	-0.091087	0.488237	-0.101478	0.435834	-0.0638138	0.679351	-0.074205	0.685754
Vamp5	2.72227	0.468315	0.328446	0.675956	0.194988	0.431784	0.529975	0.910364	0.0728947	0.811422	0.00381423	0.842065	0.00293154	0.653283	0.0288058	0.683925	0.0296956
Pth2r	0.075307	0.396116	0.765573	0.175234	0.939589	-0.26835	0.914324	1.2937	0.377581	1.33263	0.0874952	1.46646	0.0592368	0.284775	0.759386	0.418601	0.71476
Mllt10	4.93929	-0.0360863	0.902692	0.222213	0.523301	-0.320478	0.307941	-0.0249762	0.950263	0.118675	0.460927	-0.171382	0.275329	0.145469	0.437469	-0.144588	0.495133
Ap3b1	7.24653	-0.516438	0.0127117	-0.563243	0.00908219	-0.281599	0.299987	-0.412464	0.0783329	-0.611866	0.000289218	-0.457749	0.00355388	-0.469928	0.00490806	-0.315811	0.0789782
Psmd1	8.37029	-0.601037	0.016356	-0.76581	0.0031244	-0.57903	0.0387521	-0.619275	0.022489	-0.669815	0.000209041	-0.630259	0.0003121	-0.607394	0.000674083	-0.567838	0.00205999
Enpp6	1.49501	0.941133	0.425	0.476686	0.805	-0.233552	0.926906	1.31252	0.359682	1.945	0.00779311	1.71378	0.0177094	0.680285	0.410479	0.449065	0.656411
B3galt6	5.21182	0.68415	0.0574938	0.484939	0.262825	0.485661	0.285468	0.322206	0.488317	-0.593662	0.00612456	-0.826365	0.000328563	0.661457	0.00464505	0.428754	0.08468
Cmtm5	1.16776	0.205784	0.867697	-0.0947245	0.967978	-0.202951	0.93091	0.395068	0.796358	0.265676	0.69199	0.211788	0.751379	0.100193	0.899561	0.0463052	0.967965
Slc22a8	2.55376	0.218177	0.880265	0.639903	0.762102	-1.28812	0.468577	-1.57778	0.332789	2.04626	0.0110838	0.137985	0.866822	0.557004	0.538651	-1.35127	0.154718
Rhof	1.5748	-0.596162	0.608888	-0.509138	0.787098	0.158005	0.951298	-0.828107	0.555435	0.171391	0.805952	0.219553	0.742483	-0.47247	0.534071	-0.424308	0.631966
Atpaf2	5.30055	-0.102932	0.684871	-0.170486	0.630269	-0.299211	0.305697	-0.419072	0.0984923	-0.544849	0.000724746	-0.808335	3.99e-06	-0.0691513	0.70371	-0.332637	0.0541533
Plek	10.1348	-1.11297	0.00013198	-1.30616	2.27e-05	-0.341785	0.372728	-0.701401	0.0209251	-0.527504	0.00405303	0.108688	0.556092	-1.13339	2.47e-07	-0.497198	0.0143877
Bdh2	0.124116	0.423498	0.702262	0.749722	0.59419	-0.0270731	0.990979	0.812812	0.549507	1.46268	0.0226436	1.08505	0.0875867	0.725279	0.332546	0.347645	0.709697
Ddx10	4.85472	-0.521588	0.0454594	-0.375034	0.223637	-0.351683	0.297756	-0.577703	0.0413762	0.322737	0.0397336	0.26488	0.086255	-0.381484	0.0271478	-0.439341	0.0139179
Slc1a1	1.41722	0.473476	0.706898	-0.260622	0.913964	0.207254	0.937559	0.399377	0.824479	1.1487	0.0984638	1.25192	0.0722514	0.191919	0.819646	0.295145	0.776302
Kpna4	6.47789	-0.440264	0.0934041	-0.556469	0.0402812	-0.152115	0.743506	-0.446765	0.131297	-0.516596	0.00184276	-0.361791	0.0216676	-0.431265	0.0125548	-0.276459	0.146409
Zfp35	5.80571	0.0411852	0.879	-0.176767	0.607	0.031879	0.953965	-0.193061	0.520613	0.0575699	0.714666	-0.00507952	0.974281	0.00975461	0.958364	-0.0528948	0.811856
Ffar4	-0.340679	1.08438	0.535078	0.940909	0.695011	-0.812853	0.811398	2.62165	0.236473	2.42778	0.0182515	2.16456	0.0398161	1.03626	0.369092	0.773048	0.606301
Tspan13	6.63412	2.56489	3.57e-10	2.52806	3.6e-10	2.4458	2.31e-09	2.64914	3.13e-10	-0.217441	0.219315	-0.262869	0.143194	2.61625	7.09e-15	2.57082	2.68e-14
Tnfsf9	5.99191	-2.88281	6.58e-06	-3.0975	5.19e-06	-2.06523	0.000615479	-2.9741	8.03e-06	-1.62541	4.27e-05	-1.22405	0.000367401	-2.89999	1.21e-09	-2.49863	2.23e-08
Zc2hc1c	1.50916	0.192916	0.902379	0.146266	0.9595	-1.09816	0.6283	-0.126351	0.960154	3.36077	0.000837298	2.38954	0.00734342	0.228153	0.820355	-0.743079	0.55397
Slx1b	3.77597	0.038662	0.911359	0.876965	0.003341	0.417907	0.239637	0.58965	0.0610378	-0.0631925	0.783263	0.0186516	0.935641	0.445117	0.0610412	0.526961	0.029705
Fxr1	4.87488	-1.11767	0.000160151	-0.468114	0.158359	-0.311994	0.445229	-0.641505	0.0401974	-0.342919	0.0809171	-0.0250546	0.906208	-0.768777	0.000454001	-0.450913	0.0466165
Hnrnpk	8.26393	-0.194083	0.32491	-0.204841	0.397524	-0.0838595	0.821508	-0.292084	0.18207	-0.749321	1.1e-06	-0.776599	2e-07	-0.132988	0.353074	-0.160266	0.298036
Cpsf1	7.82886	-0.207978	0.414173	0.119933	0.773215	-0.156782	0.698974	-0.24493	0.418791	-0.659993	0.000139056	-0.837202	3.58e-06	0.0062317	0.975729	-0.170978	0.396714
Art4	0.123522	3.57779	0.0155312	0.438178	0.854703	-1.21577	0.628445	2.16141	0.23817	3.17228	0.00247057	2.65092	0.00928851	1.08395	0.315752	0.562591	0.710766
4932429P05Rik	0.494074	0.90354	0.420761	-0.768034	0.634232	3.61551	0.0939564	-0.489385	0.862469	4.9692	2.45e-06	6.47008	5.48e-08	0.096998	0.905516	1.59788	0.223294
Zfp704	4.39783	-0.469032	0.389731	0.334864	0.684806	-1.10547	0.0602075	-0.576238	0.381476	1.63557	2.24e-05	0.786964	0.013197	0.00748612	0.985268	-0.841122	0.0219393
D5Ertd579e	5.73039	0.102666	0.823505	0.204333	0.769817	0.167069	0.836323	-0.287857	0.59276	0.278834	0.263315	0.0235041	0.930689	0.208284	0.482082	-0.0470468	0.905811
Mlycd	5.81537	-0.196245	0.465709	0.110902	0.80902	0.0992367	0.846263	0.335128	0.267834	-0.525655	0.00261643	-0.282633	0.08814	-0.000512914	0.998443	0.242509	0.249428
Hlx	5.10342	-0.96217	0.00182633	-0.751027	0.0210092	-0.79669	0.0179985	-0.530809	0.136452	-0.476074	0.0227107	-0.30976	0.127981	-0.810009	0.000456956	-0.643695	0.00604504
Actg1	6.46468	-0.756404	0.00203831	-1.21953	8.72e-06	-0.309378	0.347195	-0.599644	0.0233105	-0.510902	0.00147338	-0.0301235	0.85435	-0.907026	7.62e-07	-0.426248	0.013602
Abhd15	7.92345	1.23506	0.00376074	1.53509	0.000645046	0.83633	0.0883103	1.11232	0.0157476	1.15191	0.000100248	0.71304	0.00659988	1.43415	3.09e-06	0.995278	0.000768165
Ccdc162	2.69059	2.01471	0.00327315	2.26795	0.00161391	4.32684	3.48e-06	2.67577	0.000714911	1.03735	0.0131298	2.3259	1.47e-05	2.21522	1.02e-05	3.50378	2.15e-08
H2-M10.2	0.128996	1.49769	0.27246	0.752814	0.702848	0.423131	0.894066	1.89866	0.384909	3.71529	0.000325679	3.64869	0.000476822	0.983119	0.315485	0.916521	0.504041
Plxnd1	3.81534	-2.53833	0.0109915	-0.891183	0.50822	-2.42294	0.0320275	-4.63911	0.000238934	1.77142	0.00867711	-0.0208308	0.973544	-1.69311	0.0129592	-3.48536	2.2e-05
Pilrb1	3.40646	-0.114046	0.925627	-1.0209	0.438956	-2.2688	0.0274447	-2.36668	0.016644	-1.43091	0.0178723	-3.14374	8.98e-06	-0.587989	0.416979	-2.30083	0.000523847
Ice2	4.80675	-0.186252	0.521066	0.256275	0.485355	-0.108769	0.839237	-0.249967	0.462048	-0.47295	0.00538247	-0.740177	6.08e-05	0.114049	0.567855	-0.153178	0.490656
Hspa9	8.18487	-1.12366	3.73e-06	-1.05289	1.43e-05	-0.937851	0.000124308	-0.983721	5.57e-05	-0.660296	9.6e-05	-0.562202	0.000390042	-1.02663	4.14e-08	-0.928538	5.26e-07
Gm2666	-0.166991	2.20162	0.0962517	-0.0777266	0.976385	-0.406449	0.886091	1.29416	0.477296	2.36896	0.00613713	2.02301	0.0172163	0.643508	0.497045	0.297566	0.820374
Ch25h	7.93809	-5.12457	0.000212609	-5.50549	0.000163344	-4.64275	0.00129	-5.10638	0.000459	0.285691	0.690413	0.623188	0.333234	-5.25668	1.78e-07	-4.91919	7.76e-07
Itga1	1.75538	1.5509	0.0877374	0.446475	0.768949	-0.355303	0.845058	0.239166	0.866778	1.77836	0.00322051	0.76129	0.182508	0.906856	0.16874	-0.110217	0.905455
Mmab	4.30828	0.198965	0.549321	0.669033	0.0411832	-0.0793159	0.90632	-0.341771	0.363377	-0.422912	0.0697319	-1.04652	6.89e-05	0.434829	0.107407	-0.188776	0.555872
D630039A03Rik	0.36862	1.15701	0.288767	0.511739	0.773072	-0.957738	0.659715	0.754354	0.697007	4.43485	4.55e-06	3.43493	4.1e-05	0.80727	0.292368	-0.192646	0.878294
Macrod1	1.67041	-0.840035	0.265728	-0.393004	0.765028	-0.0445637	0.980812	0.25562	0.81341	-0.621597	0.183925	0.0979719	0.844995	-0.615016	0.267666	0.104553	0.88569
Sdcbp2	0.190538	1.48254	0.338331	0.668916	0.767394	-0.116663	0.971915	2.44979	0.130582	0.820426	0.357988	1.01634	0.263522	0.903931	0.394501	1.09985	0.344335
Rsad1	3.35994	0.99589	0.00924702	0.573585	0.206404	0.0350694	0.970748	-0.0637458	0.919066	-0.0251313	0.923303	-0.872249	0.00047056	0.857837	0.000886528	0.010719	0.978364
Ace	2.09312	1.73119	0.280392	2.1799	0.19964	-2.00442	0.283128	0.971168	0.618467	1.13176	0.20915	-1.50031	0.104756	2.13443	0.0428278	-0.49764	0.699863
Sirpb1b	0.261313	2.79034	0.0200777	1.01845	0.509292	-1.16135	0.48449	-1.8862	0.137846	1.89686	0.00940758	-1.39536	0.0488157	1.70058	0.0326018	-1.59164	0.0542581
Adgre1	10.4019	-1.47822	5.74e-06	-1.02683	0.000840265	-1.92162	3.54e-07	-2.25352	2.63e-08	-0.70437	0.000903187	-1.54969	7.32e-09	-1.22042	4.75e-07	-2.06574	2.47e-11
4921507G05Rik	0.359307	-0.25384	0.810856	0.132895	0.949026	1.00876	0.511753	-0.18366	0.907789	1.82882	0.00269884	2.15106	0.00059582	0.0110881	0.987837	0.333322	0.696859
Gm7367	0.517803	-1.16306	0.283999	0.748687	0.654446	-0.666641	0.719506	0.662274	0.656736	0.833271	0.212909	1.10948	0.0900398	-0.351901	0.656082	-0.0756951	0.948346
A530079E22Rik	0.702461	0.824915	0.545397	1.81678	0.200696	-1.40179	0.505672	1.46748	0.393909	3.15401	0.000675731	1.67565	0.042985	1.58001	0.0793856	0.101647	0.945106
Cnn3	3.11497	-1.85864	0.0232489	-1.0481	0.302309	-0.550597	0.682507	-1.2502	0.201245	-0.352062	0.52852	0.337276	0.532089	-1.42335	0.0169643	-0.73401	0.274261
Kirrel2	0.177587	0.400594	0.790716	0.885548	0.706873	-0.462584	0.869709	0.0563958	0.982946	1.14584	0.168843	0.238329	0.789506	0.6445	0.51836	-0.263009	0.83514
Per3	3.77597	0.662978	0.150425	0.663108	0.200587	0.0493486	0.965952	-0.120199	0.86779	2.21417	3.03e-08	1.46693	7.15e-06	0.727001	0.0153174	-0.0202352	0.968846
Olfr1246	0.409859	1.01907	0.473832	-0.151788	0.958251	0.764165	0.766649	0.417543	0.831248	1.0867	0.186418	1.3022	0.115147	0.330902	0.738591	0.546402	0.640859
Nfkbia	9.46457	-1.35965	0.000577198	-1.22315	0.00228693	-0.304777	0.628441	-0.813575	0.0583042	-0.458491	0.0446733	0.22424	0.332292	-1.2215	6.2e-06	-0.538772	0.0428729
Appl1	5.42516	-0.317371	0.19401	-0.387331	0.142289	-0.194236	0.600354	-0.449034	0.0868442	0.0626888	0.677852	0.0467806	0.756523	-0.280599	0.079004	-0.296508	0.0742905
Mx1	6.31916	-4.52061	8.48e-05	-5.22443	3.5e-05	-2.89679	0.00938437	-3.6931	0.00108131	-0.0341678	0.957788	1.39547	0.0101304	-4.77668	1.83e-08	-3.34704	5.14e-06
Pcdhb16	-0.34191	2.18487	0.264177	-0.343518	0.922313	1.07712	0.73564	0.0741851	0.980312	0.728196	0.50346	0.696489	0.528585	0.41922	0.745937	0.387513	0.806852
Dsn1	3.18444	0.0741999	0.894459	0.190595	0.832855	0.202994	0.826341	0.0943898	0.897544	-0.678189	0.0215377	-0.685459	0.0197715	0.182015	0.608609	0.174744	0.672403
Ctla2a	3.79579	-4.0643	3.74e-05	-2.82044	0.00217	-2.09858	0.0277977	-2.83271	0.00559251	0.917133	0.130313	2.11246	0.000456222	-3.47541	2.22e-06	-2.28009	0.000909947
Pde7b	1.66414	-2.0729	0.00467207	-0.774268	0.430355	-0.991071	0.381173	-2.37765	0.00746495	2.97047	6.53e-06	2.73597	3.28e-06	-1.46746	0.00499907	-1.70197	0.00479067
Xkr8	4.56756	-0.936719	0.0350064	-0.66535	0.198503	-0.220247	0.796609	-0.490045	0.378999	-0.42519	0.102764	-0.0381925	0.892503	-0.727751	0.011338	-0.340753	0.304736
Dgat2	1.9289	-0.814658	0.441504	-0.870793	0.549026	-0.611741	0.729775	-1.55091	0.18506	0.367036	0.558544	-0.0194526	0.975191	-0.76489	0.279336	-1.15138	0.107153
Fastkd3	4.61028	0.0912708	0.77642	-0.108146	0.843801	-0.291552	0.46945	-0.315305	0.368406	-0.439804	0.0126256	-0.777468	6.29e-05	0.0656327	0.757809	-0.272031	0.203989
Kcna3	4.49112	-1.46605	0.00271564	-1.65169	0.00124259	-1.30417	0.0130665	-1.90315	0.000307315	-0.511168	0.0777363	-0.604022	0.0312534	-1.50148	9.79e-06	-1.59434	4.56e-06
Nmur2	-0.333091	0.775019	0.590459	1.07205	0.562869	-0.61254	0.819945	1.38516	0.44571	1.97944	0.0154814	1.2314	0.126437	1.02276	0.270674	0.274714	0.826273
Pcid2	5.60493	-0.0925934	0.668137	0.0754023	0.840327	0.272223	0.267833	-0.0712125	0.807145	-0.101594	0.452342	-0.0163473	0.909591	0.0455397	0.776515	0.130786	0.460033
Dusp1	10.3877	-3.0489	1.65e-07	-2.41187	6.11e-06	-2.48493	8.58e-06	-2.60373	3.99e-06	-0.532512	0.0630806	-0.382527	0.180724	-2.64555	3.59e-10	-2.49557	2.46e-09
Rnf6	6.56675	-0.36434	0.0684858	-0.133315	0.675574	0.157696	0.621274	-0.0588769	0.84805	-0.228025	0.0779489	0.0442764	0.749885	-0.19491	0.199635	0.0773921	0.677226
Gm19337	0.115351	0.905536	0.516483	0.840914	0.653725	2.64348	0.193749	-1.70113	0.437275	3.72849	0.000502142	3.49486	0.000933302	0.923486	0.364089	0.689849	0.644236
4930519G04Rik	-0.11212	0.740053	0.565329	0.200001	0.933665	0.414895	0.873853	2.3326	0.112679	1.53725	0.0391588	2.3932	0.00347947	0.415009	0.634463	1.27096	0.19593
Faf2	6.82846	0.0194312	0.93583	0.17253	0.548311	-0.023941	0.961357	-0.310557	0.182955	-0.328634	0.0123977	-0.618529	2.74e-05	0.15188	0.32609	-0.138015	0.424171
Aar2	6.14848	-0.432498	0.0415203	-0.0406852	0.930513	0.0191696	0.971215	-0.0822849	0.795695	-0.291268	0.0487955	-0.0996547	0.514759	-0.193069	0.271794	-0.00145507	0.994881
Bub1b	3.35616	-0.49761	0.424022	0.120919	0.922313	-0.602255	0.48565	-0.477973	0.53593	0.825862	0.0263053	0.425522	0.24357	-0.0901953	0.840466	-0.490536	0.298094
Nfya	4.40522	0.241609	0.573502	-0.0199651	0.981584	0.294553	0.637943	-0.197464	0.718631	-0.578435	0.0155165	-0.700914	0.00402139	0.190034	0.507861	0.067556	0.850736
Gm9054	0.888098	-0.964636	0.31322	0.145354	0.942188	-0.106869	0.960741	-0.731609	0.517639	-0.792003	0.145397	-0.914128	0.0815729	-0.321896	0.626011	-0.44402	0.535843
F8a	3.27064	-0.190302	0.670784	0.538429	0.280265	0.240444	0.739167	0.374049	0.47922	-0.0181668	0.953791	0.147733	0.608863	0.164742	0.618568	0.330641	0.354952
Slc16a14	2.12261	-2.07809	0.0755397	-1.00132	0.543583	0.435232	0.853604	0.903531	0.57257	0.383366	0.600026	2.5832	0.000757538	-1.55764	0.0454273	0.642198	0.498897
Slfn10-ps	4.26569	-1.88604	4.16e-05	-1.87946	8.29e-05	-2.32797	8.31e-06	-2.6293	9.26e-07	0.52795	0.0518414	-0.12163	0.653588	-1.81083	8.05e-08	-2.46041	3.69e-10
Elac2	5.79576	-0.269704	0.409593	-0.107401	0.85838	-0.243448	0.61463	-0.447728	0.212956	-0.494396	0.00802582	-0.688809	0.000435628	-0.123268	0.575022	-0.317681	0.149433
Mpp5	4.76895	-0.280779	0.267741	-0.230925	0.496009	0.237616	0.508974	-0.166738	0.615472	0.0403458	0.820748	0.293471	0.065455	-0.193058	0.313597	0.0600677	0.804497
1810010H24Rik	0.649889	0.849528	0.438844	1.20618	0.332314	0.266897	0.902856	1.29524	0.29963	0.604435	0.32758	0.179437	0.78923	1.14486	0.107318	0.719862	0.370248
Atp13a4	1.78333	0.640876	0.614882	0.147679	0.953695	-0.568647	0.796498	0.328798	0.857142	1.34665	0.0637193	0.760715	0.29249	0.379952	0.659952	-0.205985	0.852652
Nop10	4.35112	-1.49857	0.00140512	-0.820523	0.116948	-0.91479	0.0882616	-0.381533	0.542758	-0.0889746	0.785043	0.407812	0.160801	-1.13809	0.000575894	-0.641308	0.063863
Aebp2	5.37674	-0.618803	0.0625972	-0.689272	0.0486996	-0.0115643	0.989196	-0.372484	0.372923	0.114561	0.57954	0.525649	0.00851932	-0.584977	0.00679909	-0.173889	0.518321
Lxn	3.74001	-0.504423	0.1887	-0.129416	0.862016	0.0746351	0.929605	-0.0207894	0.974099	-0.513926	0.0314367	-0.17812	0.46223	-0.273857	0.336869	0.0619494	0.865623
Cdh4	2.04722	-0.0215352	0.985509	0.479169	0.760156	0.372415	0.84467	1.3027	0.255139	1.18315	0.0577232	1.54773	0.0157002	0.418502	0.572946	0.783083	0.338977
Tlr7	8.92821	0.455812	0.111685	0.78367	0.00626412	-0.0770397	0.901535	0.180737	0.645141	1.25874	5.7e-07	0.679569	0.000824232	0.65728	0.00173685	0.078104	0.783755
Ppil4	6.05327	-0.449286	0.0354781	-0.172079	0.59419	0.0853822	0.847255	-0.160547	0.581106	-0.419355	0.00310134	-0.174491	0.198021	-0.252958	0.103801	-0.00809308	0.973069
Eif3l	7.27077	-0.485328	0.0616334	-0.526425	0.0544148	-0.360903	0.270449	-0.51644	0.070544	-0.647745	0.000274405	-0.622845	0.00032926	-0.435479	0.0134171	-0.410579	0.0260273
Zmynd15	4.93706	-1.16385	0.0955012	-0.777652	0.371739	-2.24274	0.003464	-2.88692	0.000251158	0.35065	0.382809	-1.33775	0.00113083	-0.887333	0.0417587	-2.57573	6.69e-07
Galnt1	8.16422	-0.542859	0.0564379	-0.142515	0.775621	-0.23475	0.600429	0.0802849	0.856522	-0.264707	0.175643	-0.00798059	0.970262	-0.311649	0.17028	-0.054923	0.85564
Slc25a46	6.28015	-0.203318	0.458645	-0.0659797	0.900504	-0.134006	0.780189	-0.313855	0.318599	-0.217655	0.17526	-0.334239	0.0370266	-0.0770131	0.693253	-0.193597	0.35554
Kel	0.258286	0.580472	0.683	0.953029	0.625243	-0.312533	0.923218	1.34146	0.503391	2.99197	0.000983042	2.46026	0.00439167	0.875307	0.344099	0.343597	0.78982
Mtch2	6.14913	-0.443883	0.0777889	-0.267361	0.418237	-0.494641	0.0805724	-0.735005	0.0051255	-0.182425	0.237512	-0.474916	0.00276411	-0.296334	0.088991	-0.588825	0.00079069
Ccdc50	7.31957	-0.605136	0.0156854	-0.344818	0.256305	0.065161	0.909865	0.0420745	0.920829	-0.252354	0.130947	0.254617	0.126129	-0.425145	0.0213234	0.0818255	0.741593
Rnf17	2.51208	0.796608	0.26	0.694949	0.432	0.0426191	0.980708	-0.0859481	0.937862	1.08509	0.0123977	0.283935	0.518746	0.80413	0.0979479	0.00297766	0.996679
9530003J23Rik	0.201241	1.13644	0.29773	0.814647	0.58152	-1.3983	0.405262	0.854815	0.597573	3.49994	5.08e-05	2.24941	0.00212635	0.992634	0.194245	-0.257896	0.81884
Gm15179	-0.330183	1.60402	0.131777	0.368484	0.839024	2.8576	0.0444476	-0.745598	0.676754	2.91415	0.000485346	3.41812	0.000140168	0.763831	0.354112	1.2678	0.23746
Mroh8	1.79821	0.682335	0.326267	0.26665	0.822761	-0.00198383	0.999161	0.0771828	0.944037	2.08646	0.000173588	1.72273	0.000864112	0.457442	0.416117	0.0937137	0.905188
Kctd11	5.26728	0.359622	0.201103	0.097659	0.85462	0.521845	0.0908397	0.0444344	0.920829	-0.106749	0.545302	-0.105665	0.550394	0.309548	0.112128	0.310632	0.128753
Trim30c	4.0338	-2.92231	1.56e-06	-2.1937	0.000115	-1.76548	0.00268	-2.51272	3.65e-05	1.04474	0.00264631	1.41333	5.07e-05	-2.50461	5.55e-09	-2.13601	3.11e-07
Pfas	3.89328	-0.472831	0.24159	-0.602051	0.169878	-0.613793	0.186082	-0.0442716	0.944729	0.196692	0.414541	0.365769	0.112747	-0.477455	0.0703985	-0.308379	0.304255
Tcp10c	0.538927	0.562497	0.620244	0.585974	0.729446	-0.43366	0.857589	0.767101	0.646438	3.31136	7.58e-05	2.73506	0.000357652	0.648525	0.40073	0.0722192	0.953598
Zc3h18	5.26834	-0.688959	0.0125222	-0.339122	0.338652	-0.286802	0.482969	-0.431662	0.189911	-0.208267	0.23786	-0.0710207	0.700933	-0.467162	0.0154364	-0.329916	0.114552
Nab1	6.63733	-1.18213	2.57e-05	-1.21572	2.67e-05	-0.978607	0.000675807	-1.27826	1.93e-05	-0.272173	0.0851942	-0.248465	0.112132	-1.13038	2.71e-08	-1.10668	7.44e-08
Il12rb2	2.54974	-0.477212	0.466486	-0.272623	0.803981	-0.426697	0.689194	0.766378	0.320451	1.19972	0.00254171	1.68738	7.29e-05	-0.293905	0.510766	0.193749	0.727937
Pard3	2.38859	0.479962	0.57649	0.338633	0.809502	-0.336652	0.837854	0.715519	0.506823	2.24903	0.000173588	1.95064	0.000560062	0.459589	0.446197	0.161205	0.840533
Ptprz1	3.19222	0.568	0.425	0.187606	0.89	0.0730228	0.964	0.43874	0.634	0.701603	0.0807194	0.525227	0.192315	0.429022	0.372023	0.252646	0.659548
Odc1	5.30563	-1.45432	5.87e-06	-1.4056	1.57e-05	-0.872199	0.00575632	-1.13885	0.000294831	-0.714561	0.00024252	-0.330683	0.0522414	-1.36324	4.22e-09	-0.979363	3.13e-06
Ube3a	6.04641	-0.490235	0.0198352	-0.371099	0.11544	-0.0253213	0.962031	-0.115791	0.703348	0.233293	0.099291	0.564628	0.000253742	-0.371894	0.0170545	-0.0405596	0.852914
Fn1	5.37736	-0.0311372	0.982008	1.07659	0.481583	-0.681276	0.715157	-2	0.114038	-0.199634	0.774908	-2.23282	0.00162746	0.610039	0.431928	-1.42314	0.0608045
Rara	2.72596	-2.9856	7.66e-05	-1.67526	0.0233222	-2.81315	0.000695612	-3.74962	1.97e-05	1.93397	0.000365572	0.987659	0.0236855	-2.353	1.12e-05	-3.29932	1.81e-07
Cfap70	1.74238	1.32623	0.186037	0.804993	0.549856	-0.0262109	0.990998	1.67449	0.148523	2.07265	0.00214735	1.84299	0.00553221	1.03494	0.150214	0.805281	0.335548
Mbd5	3.76769	0.514928	0.238127	0.647207	0.179386	0.353592	0.589068	0.0131314	0.9867	0.364163	0.142588	-0.0758056	0.778846	0.638903	0.0208704	0.198935	0.564774
Ifnb1	2.0889	-2.34951	0.189421	-1.42969	0.550661	-1.79004	0.538659	-4.33767	0.0525733	3.30965	0.00548845	1.73673	0.0756714	-1.70723	0.136007	-3.28015	0.012488
Rnf180	6.01617	-0.0935107	0.769435	-0.159449	0.73941	0.393313	0.267038	-0.126588	0.753351	-0.253145	0.133086	-0.0414097	0.821484	-0.0535817	0.797003	0.158154	0.490933
Slc9a3r1	6.32114	-0.682759	0.014824	-0.314823	0.396776	-0.745407	0.0160464	-0.561122	0.0771984	0.484872	0.0115023	0.316695	0.0898144	-0.458401	0.0275269	-0.626578	0.00362984
Pigw	2.1374	0.851664	0.207891	-0.0919601	0.949959	0.211725	0.877666	-0.127865	0.9	-0.309987	0.439444	-0.730282	0.0617693	0.470269	0.318876	0.0499746	0.940109
Myzap	0.231333	0.959164	0.443968	0.240008	0.918354	-1.36657	0.468577	1.88082	0.203498	2.19581	0.00791484	2.147	0.00922696	0.511012	0.577513	0.462203	0.697445
Lmln	5.35416	0.543982	0.339668	0.58223	0.409877	-0.665128	0.351183	-0.140535	0.866889	0.563988	0.0651993	-0.453852	0.13615	0.627172	0.070314	-0.390668	0.323636
Zfp773	3.86605	1.00312	0.0172982	1.09238	0.0164368	0.49715	0.38659	0.254903	0.661877	-0.362794	0.195587	-1.06772	0.00050408	1.10041	0.000566193	0.395482	0.262954
Foxn2	4.88672	-0.811532	0.00881	-0.140852	0.808757	-0.360458	0.4131	-0.748136	0.0277839	0.503771	0.0274675	0.452288	0.0440606	-0.481222	0.0576625	-0.532704	0.0431767
Sema3c	1.53861	0.14338	0.920982	-1.19211	0.49664	-0.867937	0.657494	-1.86258	0.221602	0.539056	0.515729	-0.265141	0.75291	-0.280653	0.771826	-1.08485	0.286433
Mcc	2.71485	-0.0450374	0.964876	0.489646	0.714615	-1.86107	0.0560283	-0.421491	0.726919	2.64411	4.67e-05	1.12105	0.0320009	0.369419	0.549137	-1.15365	0.0694015
Sox15	0.462345	1.43532	0.241954	0.222231	0.925158	0.0335158	0.990222	1.47478	0.264228	-0.491155	0.480823	-0.511777	0.471092	0.696814	0.403468	0.676193	0.452781
Cdkal1	5.06626	0.320228	0.226728	0.433223	0.127865	-0.00390774	0.994901	-0.142813	0.686941	-0.275079	0.0826511	-0.758441	2.89e-05	0.437572	0.0128229	-0.0457901	0.85067
Polr3f	5.36702	0.404408	0.0859668	0.529429	0.0287269	0.546188	0.0336809	0.424954	0.107474	0.56701	0.000285307	0.549026	0.000339832	0.531523	0.00067484	0.513539	0.00149174
Tmem223	3.99964	-0.236571	0.547172	0.00971061	0.99152	0.169656	0.807999	0.336504	0.468996	-0.357981	0.10764	-0.0144545	0.952769	-0.0664896	0.808636	0.277036	0.33584
Fermt2	2.03193	-0.0734789	0.938524	0.562251	0.638507	-0.612158	0.617651	-0.252791	0.830378	0.608361	0.218269	-0.237766	0.646263	0.393683	0.507508	-0.452444	0.496479
Gm11543	-0.296919	1.11907	0.401387	0.869616	0.634071	-0.453239	0.886338	0.493847	0.845233	3.90586	0.00011471	2.76147	0.00205012	1.01473	0.256021	-0.129669	0.937592
Spock3	0.773033	0.789627	0.544437	0.46769	0.832589	0.0590029	0.984372	1.31728	0.417645	1.83514	0.0148101	1.73729	0.0215245	0.669229	0.438081	0.571382	0.583423
Tnfaip3	9.37178	-2.72868	0.000715059	-2.61653	0.0014279	-0.852685	0.404624	-1.82374	0.0275118	-0.596332	0.155422	0.649835	0.119436	-2.60318	1.75e-06	-1.35702	0.00568284
Katnbl1	4.49938	-0.938969	0.00021843	-0.561296	0.0328797	-0.692919	0.0103964	-0.357535	0.231979	-0.14379	0.365897	0.0433329	0.79373	-0.687334	9.37e-05	-0.500211	0.00443964
Sdad1	5.89119	-0.633055	0.0646975	-0.177554	0.766726	-0.437399	0.326767	-0.594021	0.125659	-0.234735	0.254794	-0.386334	0.0567059	-0.337313	0.154572	-0.488911	0.0383777
2810454H06Rik	0.785593	0.480062	0.598833	0.382552	0.797506	1.41656	0.169156	0.511257	0.657745	0.798151	0.101756	1.21802	0.0158283	0.498783	0.392943	0.918648	0.125653
Syt1	1.7098	0.350386	0.790712	0.499246	0.81373	0.967342	0.637918	-0.361218	0.845359	2.37257	0.00209634	2.06419	0.00530179	0.515142	0.534071	0.206761	0.852953
Kif17	-0.218436	1.05546	0.46087	1.08624	0.564945	0.374909	0.909872	-0.700487	0.710273	2.15555	0.0106198	0.741204	0.362182	1.13253	0.225494	-0.281817	0.821394
Cog3	6.28646	-0.499963	0.0198548	-0.116334	0.760125	-0.173758	0.618196	-0.287321	0.279794	-0.0680721	0.628738	-0.0193328	0.894417	-0.249928	0.0997563	-0.201189	0.228568
Dusp4	0.827375	-0.547047	0.659596	-0.516183	0.812503	-0.184282	0.945755	-1.93439	0.146955	0.31414	0.678126	-0.31807	0.66116	-0.485062	0.564633	-1.11727	0.198708
Rpp40	2.97091	0.317578	0.480404	-0.219902	0.766726	-0.0649223	0.947815	-0.452279	0.378837	-0.499363	0.0416256	-0.882745	0.000724562	0.140704	0.637237	-0.242679	0.455246
A130040M12Rik	6.52519	-3.13738	1.94e-08	-2.34516	2.27e-06	-2.10077	2.1e-05	-2.22002	7.8e-06	0.392695	0.209396	1.04231	0.00133995	-2.78444	9.62e-10	-2.13483	2.51e-07
Mir669i	0.309757	1.01309	0.407258	-0.225412	0.9205	1.59294	0.294229	0.688908	0.653835	1.00846	0.169808	1.90424	0.0130986	0.159201	0.859317	1.05498	0.272033
Gm10635	1.34002	1.78762	0.0528832	0.221982	0.902466	0.220835	0.921102	1.94161	0.0819137	2.70048	0.000243797	3.03897	7e-05	0.731033	0.320313	1.06952	0.201942
Rnf149	7.13457	-0.969294	0.00011774	-0.995554	0.00012031	-0.327372	0.30203	-0.508925	0.059417	-0.106317	0.482227	0.415813	0.00552507	-0.914051	3.69e-07	-0.391922	0.0198754
Xpo6	7.47315	-0.393663	0.103642	-0.19158	0.589119	-0.539602	0.0399161	-0.598357	0.0182487	-0.276372	0.0939868	-0.571564	0.00109464	-0.243825	0.20986	-0.539016	0.00433109
Hr	0.95095	1.28326	0.335016	0.672669	0.739687	-1.39224	0.465206	0.918177	0.603449	2.69074	0.00253722	1.53834	0.0601042	0.892415	0.347199	-0.259981	0.838715
Gadd45b	6.89454	-3.92824	1.12e-05	-3.94696	1.65e-05	-2.11447	0.00953196	-2.48503	0.00215088	-0.929429	0.0277223	0.624082	0.119929	-3.86052	1.99e-09	-2.30701	1.06e-05
Thumpd3	6.04051	-0.0910729	0.740338	0.02904	0.958637	0.150126	0.727103	-0.0733563	0.844928	-0.562437	0.000874934	-0.520482	0.00158288	0.0246621	0.901531	0.0666168	0.775052
Gem	4.85012	-0.492543	0.564	-0.870513	0.395	-0.0295785	0.987327	-1.07238	0.255	-0.559181	0.212252	-0.514111	0.245758	-0.620716	0.240798	-0.575647	0.312417
Fitm2	3.74341	-0.305795	0.459271	-0.0220752	0.97908	0.059382	0.947983	-0.347627	0.4762	-0.942047	0.00021358	-0.958237	0.000121083	-0.106452	0.702237	-0.122642	0.704077
St6galnac2	1.44348	0.374966	0.783972	1.14581	0.485355	-1.45207	0.361651	-0.782696	0.636247	1.22535	0.0951831	-0.898032	0.217384	0.929917	0.286302	-1.19347	0.186456
AI314278	-0.124516	1.39784	0.252547	0.257678	0.91233	-0.584044	0.799477	1.52281	0.314999	1.74493	0.0178408	1.43727	0.0496924	0.725032	0.391784	0.417373	0.69581
Mir3064	1.16404	0.606119	0.425104	0.995568	0.280733	0.93357	0.298958	-0.0547114	0.963291	-0.654487	0.144916	-1.02648	0.0256024	0.801607	0.132849	0.42961	0.474367
Cnbd2	1.91708	-0.186033	0.789185	0.0675164	0.961636	-0.555533	0.549109	-1.19358	0.0764319	0.596732	0.101555	-0.300027	0.413575	0.0192735	0.967646	-0.877486	0.0368442
Lilrb4a	8.77877	-3.9661	9.62e-11	-3.77981	1.48e-10	-3.69545	6.19e-10	-4.264	5.58e-11	0.0378771	0.879744	-0.111212	0.63148	-3.80548	5.77e-16	-3.95457	7.91e-16
Cgref1	0.654158	-1.70038	0.055	-1.25589	0.252325	0.459169	0.78692	1.2215	0.272552	-0.0504605	0.935813	2.20259	0.000264254	-1.44502	0.0167307	0.808034	0.244169
Gkap1	1.99261	-0.160201	0.771234	0.0267316	0.979285	-0.114025	0.917602	0.296184	0.663118	0.729446	0.0161849	0.814748	0.00744191	0.0177437	0.962766	0.103046	0.821394
Krt2	-0.044946	1.53926	0.20045	0.532083	0.786289	1.43622	0.433289	0.627184	0.704333	2.00501	0.00689433	2.00758	0.00803091	0.93663	0.256222	0.939199	0.334349
Thsd1	3.02144	3.58786	5.84e-07	1.49809	0.0117375	0.647648	0.400047	0.890321	0.17981	0.427529	0.277927	-1.21022	0.00427424	2.41669	1.48e-06	0.77894	0.0966149
Ntan1	4.53538	-0.754406	0.00403492	-0.190376	0.651464	-0.645311	0.0260835	-0.404883	0.196515	-0.0938467	0.610474	-0.156882	0.372431	-0.43683	0.0236621	-0.499866	0.0117341
Gng7	3.22885	-0.521375	0.387874	-0.25405	0.809472	-0.382647	0.688031	0.315503	0.690484	-0.383893	0.26674	-0.0863106	0.814454	-0.335306	0.41364	-0.0377238	0.948722
Ap2b1	6.66821	-0.638398	0.026891	-0.523152	0.10146	-0.444369	0.210571	-0.686757	0.0279739	-0.525624	0.00645758	-0.538665	0.00509331	-0.525674	0.0109094	-0.538715	0.0119503
Mapk12	0.931066	1.58176	0.0534722	1.87057	0.0426171	1.17395	0.238463	-0.0930181	0.943295	-0.00574227	0.991863	-1.22616	0.0183307	1.74142	0.00239452	0.521	0.427573
Msl1	4.6593	-0.182097	0.544192	0.275799	0.46354	0.294624	0.44254	0.125833	0.746651	-0.411827	0.0182181	-0.263451	0.124122	0.0912895	0.664283	0.239665	0.272755
Cpeb2	6.55082	0.8763	0.00701199	1.06761	0.0016308	-0.584284	0.130061	-0.326485	0.44384	0.818991	0.000225299	-0.643574	0.00194564	1.03105	9.19e-06	-0.431519	0.0637447
Nob1	5.1869	-0.505131	0.0441699	-0.35309	0.240363	-0.148306	0.742322	-0.382102	0.196152	-0.416468	0.00929342	-0.285715	0.0650975	-0.367877	0.0347235	-0.237124	0.224463
Rprd1b	5.78913	0.0680822	0.784	0.565593	0.0115	0.282861	0.315048	0.0849143	0.792108	-0.367087	0.0165831	-0.505752	0.00152294	0.351192	0.0377196	0.212527	0.269445
Tmem88	-0.148696	-0.943427	0.404847	-0.122343	0.961319	-0.148538	0.9542	-1.89977	0.117834	0.532104	0.431338	-0.0305582	0.964448	-0.509001	0.510792	-1.07166	0.170507
Sub1	5.67181	-0.312617	0.424022	0.0681703	0.931989	0.0364258	0.966692	0.282215	0.567465	-0.136283	0.56971	0.123646	0.60853	-0.0827109	0.766723	0.177218	0.578815
Wars	7.22038	-0.235332	0.377069	-0.307886	0.319259	-0.380824	0.208255	-0.559816	0.037299	-0.825757	6.39e-06	-1.06383	3.41e-08	-0.202554	0.249547	-0.440625	0.00929224
Col3a1	0.875786	0.0960505	0.940044	-0.225675	0.912102	2.68334	0.0185501	-0.302271	0.845286	-0.11857	0.884774	1.39791	0.0591069	-0.0933015	0.919529	1.42318	0.107821
Vps8	6.17723	0.0689212	0.819015	0.578975	0.0332401	-0.0942847	0.862354	-0.43037	0.149205	-0.30067	0.107648	-0.881812	3.56e-05	0.344862	0.108949	-0.23628	0.329541
Trmt10a	3.31176	0.31236	0.476962	1.0105	0.0171481	0.80512	0.0796813	0.383682	0.461837	-0.147035	0.569203	-0.249299	0.322908	0.715479	0.00933178	0.613216	0.0314605
Alg8	6.46078	0.0848277	0.793943	-0.11995	0.821067	0.0857776	0.887242	-0.0178097	0.970945	-1.49157	9.36e-09	-1.48985	1.4e-09	0.0616565	0.773888	0.0633689	0.810449
Taf2	5.61695	0.164133	0.515078	0.439594	0.0777552	0.169031	0.656819	0.0110611	0.97949	-0.154509	0.267977	-0.396611	0.00520835	0.359676	0.018462	0.117574	0.535954
Cd82	7.51749	-0.28381	0.435016	-0.348092	0.440256	1.33452	0.000324396	0.855597	0.0178885	-0.201835	0.315391	1.15458	1.54e-06	-0.244261	0.300044	1.11215	4.71e-06
Rn45s	10.5737	-0.321959	0.411997	0.191974	0.763635	-0.355515	0.515554	-0.326159	0.499798	1.98958	3.03e-08	1.73213	7.84e-08	-0.0425868	0.891762	-0.30004	0.356762
1700008J07Rik	1.1432	0.73475	0.296417	0.227961	0.862074	0.84972	0.342887	0.187889	0.855474	0.61382	0.13231	0.611897	0.134882	0.507185	0.297573	0.505262	0.344335
Klf7	4.63189	-0.600762	0.0784951	-0.459922	0.258726	-0.655917	0.090767	-0.852609	0.0173768	0.122701	0.553596	-0.14196	0.482119	-0.467627	0.0332092	-0.732288	0.00118051
Timm8b	2.84296	-1.18889	0.0245198	-0.3683	0.669027	-0.969161	0.124227	-0.500957	0.478101	0.556368	0.12273	0.640037	0.0689017	-0.819296	0.039057	-0.735627	0.0840137
Hook2	4.70193	-0.55245	0.0624	-0.329571	0.40159	-0.38879	0.301908	-0.661888	0.0352263	-0.740799	0.000467858	-0.850428	7.13e-05	-0.392241	0.0734744	-0.50187	0.0219392
Tctn2	1.2688	1.81711	0.0345983	1.05943	0.289018	0.0518689	0.980309	0.707301	0.516792	0.787656	0.134097	-0.235262	0.678857	1.38063	0.020352	0.357712	0.631316
Ddx39	7.2513	-0.914989	0.000621482	-1.15286	5.63e-05	-0.908988	0.00150718	-1.10545	0.000129879	-0.967405	1.6e-06	-0.988926	3.55e-07	-0.957646	6.15e-07	-0.979167	6.89e-07
Mcmdc2	0.573224	0.61598	0.555302	0.534298	0.722077	-0.24522	0.909865	1.78787	0.102411	1.56067	0.0202349	1.7413	0.0114588	0.630348	0.419489	0.810981	0.358596
Cox6a1	5.88376	-1.55637	0.000404585	-0.942478	0.0378186	-0.764138	0.125775	-0.531701	0.315593	-0.71181	0.0112362	-0.119646	0.677782	-1.22835	9.47e-05	-0.636184	0.0453237
Gm15545	0.850375	0.882893	0.239411	0.496245	0.675574	0.417697	0.739539	-0.345188	0.726207	-0.277711	0.524206	-1.02669	0.0171622	0.774357	0.118377	0.0253759	0.972772
Zfp513	6.25245	-0.160565	0.488508	-0.182288	0.556761	0.149455	0.678086	-0.164193	0.570211	0.0380818	0.777199	0.161829	0.18787	-0.10352	0.483531	0.0202277	0.91993
Sart1	6.459	-0.778687	0.00020048	-0.646752	0.00227823	-0.273361	0.305697	-0.466614	0.0362585	-0.598831	0.000183452	-0.283396	0.04493	-0.654945	5.27e-05	-0.339509	0.038632
Anxa11	3.07625	-1.21518	0.0127324	-0.749362	0.192914	-0.373754	0.634618	-0.932824	0.0846251	-0.656221	0.028016	-0.356008	0.220394	-0.940188	0.00405097	-0.639976	0.0602947
Olfr275	0.491187	1.09616	0.346459	0.443407	0.823196	0.783164	0.755313	-0.290776	0.879536	3.43499	9.67e-05	2.77284	0.000591118	0.742863	0.359822	0.0807204	0.950909
Tmem39a	4.69434	-0.48296	0.0885305	-0.27441	0.480787	-0.0222501	0.976118	-0.296815	0.403357	-0.125591	0.464553	0.054461	0.759529	-0.31442	0.0980654	-0.134369	0.558737
Coq10b	4.68047	-0.441972	0.119222	-0.216892	0.605091	-0.286767	0.46967	-0.638422	0.0304071	-0.227746	0.172858	-0.409116	0.0145123	-0.254102	0.194558	-0.435471	0.0220946
Nrip2	0.796052	1.17522	0.177797	0.529005	0.69099	0.0744252	0.971215	0.328319	0.780939	0.506735	0.351246	-0.0559918	0.923971	0.833778	0.188971	0.271051	0.7289
Fgf2	0.030816	0.714332	0.464118	0.87581	0.458243	-0.20311	0.921834	0.629268	0.619351	1.52775	0.00914266	0.800975	0.162672	0.891481	0.17637	0.164704	0.852679
Olfr320	-0.22881	1.80316	0.33003	1.60402	0.453597	0.262121	0.966478	1.41382	0.529488	2.5886	0.0226708	2.15944	0.069885	1.71977	0.17637	1.29061	0.422519
Fcrlb	1.60038	-0.877	0.30831	0.238497	0.888087	-0.434273	0.779213	-1.50967	0.103674	0.464112	0.368422	-0.259249	0.616602	-0.280934	0.64206	-1.00429	0.0912916
Lpin2	7.3427	0.489278	0.0537044	0.77143	0.00286202	0.148513	0.746114	0.00478471	0.991439	0.300631	0.0800045	-0.271441	0.113141	0.675191	0.000439056	0.103119	0.676682
Pcdh10	1.7092	0.0198143	0.985336	0.490892	0.722834	0.295505	0.878078	1.51842	0.154452	2.29126	0.000395837	2.72521	6.3e-05	0.420841	0.529676	0.854791	0.260444
Tmem164	6.91701	-0.383113	0.198036	-0.189771	0.68142	-0.398724	0.269518	-0.559641	0.0771984	-0.863179	0.000104873	-1.07597	3.05e-06	-0.238669	0.300142	-0.451456	0.044175
Cotl1	6.31241	-0.456131	0.388068	-0.177896	0.854694	0.296454	0.737466	-0.29593	0.6671	-0.376064	0.231941	-0.07425	0.826918	-0.283274	0.448674	0.0185396	0.973146
F3	4.18365	-1.13737	0.094071	-1.36961	0.058198	0.589584	0.559542	0.226441	0.824168	-0.261604	0.546815	1.3992	0.00158923	-1.1665	0.0117157	0.494306	0.364881
Myo15	1.88771	0.321864	0.748361	1.40629	0.161468	0.182701	0.930233	1.619	0.117834	1.23623	0.0273684	1.05242	0.0612984	1.07011	0.0913427	0.886293	0.206268
Tle1	4.51944	0.42481	0.159262	0.591981	0.0599922	-0.155289	0.772917	0.456818	0.173464	-0.725876	0.000235251	-1.1123	3.9e-07	0.569771	0.00377587	0.183351	0.433072
Gm9944	0.810259	0.804411	0.623029	-0.0395491	0.991106	1.20942	0.777691	0.849033	0.727498	3.7902	0.0014076	4.49329	0.00039663	0.229091	0.846264	0.932176	0.578732
Alkbh1	5.96182	-0.150413	0.606524	-0.159262	0.718676	-0.0781705	0.891992	-0.252154	0.461837	-0.196897	0.199491	-0.247967	0.102771	-0.0855852	0.64453	-0.136655	0.512916
Syce1	-0.0890876	-0.247099	0.882905	0.353142	0.901042	-3.09438	0.143877	-0.730684	0.695915	1.15252	0.226035	-0.0612076	0.950734	0.186935	0.872369	-1.02679	0.400556
Tspan5	4.60213	-0.124077	0.704797	-0.140622	0.792855	0.312144	0.445229	0.405016	0.248251	-0.826862	0.0001718	-0.369061	0.0567974	-0.0709259	0.766064	0.386875	0.0917398
Itk	1.46096	0.645392	0.580549	0.326129	0.874811	-1.3609	0.398933	1.44942	0.306963	2.95266	0.000539528	2.65185	0.00114594	0.479657	0.577884	0.178846	0.883313
Frzb	0.0418014	1.11183	0.401647	0.305146	0.902466	0.794439	0.744866	1.88917	0.316623	2.57685	0.00234948	3.09621	0.00063687	0.670075	0.454984	1.18944	0.27562
Aox3	2.12555	0.790422	0.407143	0.383957	0.805504	-0.463643	0.788917	0.636095	0.613759	2.43773	0.000481884	1.92441	0.00315727	0.56037	0.437462	0.0470523	0.967583
Rcbtb1	6.0946	-0.353149	0.154	-0.178911	0.632	-0.31956	0.302008	-0.583114	0.0227003	-0.334481	0.0478445	-0.541701	0.00210351	-0.218014	0.278161	-0.425233	0.028893
Phlpp1	3.96375	0.9869	0.0572998	1.16827	0.0332401	0.282852	0.76522	1.04704	0.0661608	0.16993	0.598164	-0.291021	0.359113	1.13128	0.00110426	0.670326	0.0644171
Scn11a	1.02234	0.671286	0.475223	0.604558	0.646693	-0.0395335	0.986445	1.28355	0.263615	2.40573	0.000225299	2.29986	0.00030611	0.697573	0.286226	0.591707	0.453982
Rps12	0.788075	0.126898	0.887485	-0.291885	0.839024	0.25465	0.876303	-0.403341	0.700396	0.507293	0.254169	0.436226	0.322427	-0.012868	0.982666	-0.0839349	0.905188
Zfp882	3.99304	1.43222	0.000635521	0.583135	0.226838	1.27977	0.0046106	0.732343	0.118992	0.555142	0.0496692	0.582203	0.0429579	0.991367	0.00167815	1.01843	0.00193112
Psd	2.49666	-1.56866	0.0252967	-1.14966	0.148388	-1.00767	0.254864	-0.951931	0.255378	-0.206446	0.650718	0.152884	0.731674	-1.30483	0.00572315	-0.9455	0.0561675
Gm5857	-0.134954	0.974482	0.418575	0.273068	0.903797	0.282494	0.925997	-1.05018	0.514565	2.8964	0.000430736	1.81388	0.0119297	0.594906	0.461584	-0.487612	0.649189
Eif4g2	10.3198	-0.836797	0.000800062	-0.768741	0.0025645	-0.365415	0.240645	-0.503916	0.0687846	-0.748161	0.000168969	-0.411235	0.0202741	-0.745537	0.000166205	-0.408611	0.0462924
Pcp4l1	1.20908	1.67206	0.238252	1.24382	0.570855	-2.47499	0.0798111	-1.06012	0.507597	-0.528573	0.497896	-3.97651	3.19e-05	1.5694	0.097684	-1.87854	0.0273929
Zfhx2	0.030544	-0.573302	0.534634	-0.705493	0.612656	-0.435315	0.794292	-0.219853	0.86523	-0.116446	0.851341	0.171535	0.766888	-0.541826	0.413712	-0.253844	0.7503
Polr3d	4.91371	-0.916777	0.00888979	-0.689594	0.0727434	-0.509171	0.247323	-0.663619	0.0915871	-0.627834	0.00371874	-0.449876	0.0289082	-0.737881	0.00135903	-0.559923	0.0175255
Dytn	0.202292	1.47573	0.174108	0.375377	0.841734	-1.35837	0.386167	1.72097	0.180933	2.17623	0.00455704	1.84087	0.0140709	0.752908	0.372319	0.417552	0.701493
Ing1	4.50839	0.0287394	0.923064	0.39608	0.158319	0.166253	0.688031	0.460172	0.0905032	-0.495938	0.00232213	-0.418225	0.00828389	0.260393	0.149979	0.338106	0.0615005
Akr1c14	0.624115	0.551719	0.642139	0.537346	0.76635	-0.909083	0.618665	0.926992	0.545448	2.51056	0.00146214	1.86018	0.0115621	0.616378	0.457966	-0.0340087	0.978777
Afap1l1	7.4189	-0.726694	0.00930523	-0.298928	0.428486	-0.446878	0.19457	-0.325109	0.36536	0.499735	0.0125901	0.626203	0.00230684	-0.483457	0.0263316	-0.356989	0.135378
Spata7	2.15082	-0.0848681	0.892923	-0.0433636	0.971583	-0.409899	0.624804	-0.714025	0.251526	0.293278	0.356749	-0.259629	0.409914	0.00438581	0.992113	-0.548521	0.145037
Pofut1	6.00467	-0.137471	0.783878	0.058255	0.953019	0.0667474	0.950353	-0.167731	0.796954	-0.490742	0.0617174	-0.53853	0.0404108	0.0161635	0.961547	-0.031624	0.944367
Mrpl39	4.76478	-0.195649	0.555193	-0.250169	0.579587	-0.181213	0.735691	-0.715721	0.0259231	-0.280715	0.121704	-0.550634	0.00324121	-0.151748	0.487464	-0.421667	0.0442073
Atp5k	1.65931	-1.86695	0.0182312	-0.39835	0.781107	-0.909865	0.400243	-0.082459	0.949989	-0.207901	0.702651	0.477891	0.338698	-1.21443	0.0305353	-0.528639	0.427485
Cgnl1	1.8887	0.530031	0.630131	1.29153	0.285615	-0.75137	0.650621	0.43183	0.770788	1.80944	0.00523806	0.52686	0.401508	1.06333	0.133846	-0.219243	0.816712
Syk	8.24482	-0.482673	0.106689	-0.0898223	0.881099	0.199744	0.690782	0.028106	0.954977	-0.12375	0.531558	0.256099	0.177594	-0.242084	0.284357	0.137764	0.606123
Irf2bp2	5.94631	0.148685	0.854912	-0.639395	0.506048	0.289718	0.836792	-0.357905	0.714323	0.431727	0.295628	0.631672	0.119468	-0.242906	0.619587	-0.0429604	0.951129
Syn1	-0.162076	-2.91729	0.0132974	-1.57007	0.308734	-0.498758	0.824274	-0.501626	0.737279	-1.47948	0.0509966	0.343154	0.620362	-2.30449	0.00551807	-0.48186	0.605732
Rgs7bp	2.46922	-0.593912	0.405064	0.654044	0.486335	-0.593848	0.555423	0.153553	0.883589	0.0205088	0.965757	-0.195428	0.657155	-0.00866302	0.987483	-0.2246	0.710919
Map2k6	3.2287	0.658053	0.0896627	0.485219	0.298752	0.746738	0.0891467	0.839803	0.0451172	0.618468	0.0109865	0.807998	0.00149493	0.627966	0.0172647	0.817496	0.00304255
Olfr1499	0.449608	1.01676	0.47	0.211081	0.939589	1.35941	0.554085	-0.254796	0.910149	2.64964	0.00305045	2.45732	0.00519589	0.583824	0.540743	0.391504	0.762215
Lrguk	1.29923	1.64829	0.0484072	0.33812	0.818863	-0.0777189	0.967861	-0.117228	0.930729	0.963175	0.0771111	0.0641938	0.91383	0.835696	0.190544	-0.0632854	0.946114
Myl9	0.777515	-1.6978	0.295645	-2.96583	0.104133	-1.50949	0.466572	0.063527	0.980895	-1.4664	0.116087	-0.091504	0.920771	-2.24434	0.0315593	-0.869445	0.449677
Rap2c	5.45105	-0.636787	0.0270657	-0.751298	0.0125386	-0.194991	0.696765	-0.236946	0.544953	0.0249113	0.909901	0.454402	0.0189474	-0.618066	0.00355547	-0.188575	0.470264
Dtwd1	3.82341	-0.242575	0.51	-0.164639	0.787	-0.255032	0.637	-0.0106193	0.987	-0.369941	0.0569724	-0.340531	0.0762556	-0.138659	0.554751	-0.109249	0.694261
Fgfr2	1.90589	0.971799	0.380832	0.877797	0.538692	-0.50567	0.790012	-0.338591	0.824605	1.11718	0.102909	-0.27241	0.706945	0.975756	0.228724	-0.413836	0.670806
Enpp3	1.51203	0.81335	0.379962	0.419235	0.780043	1.04307	0.454028	0.469416	0.718631	2.87524	5.55e-05	2.98056	2.51e-05	0.6177	0.359337	0.723024	0.368083
Ppp2r2a	6.64533	-0.398777	0.04	-0.338312	0.116	-0.250443	0.328198	-0.41042	0.0541948	-0.346891	0.00521133	-0.344443	0.00522603	-0.304408	0.0219773	-0.301961	0.0295425
Gdap1l1	1.04565	-0.122726	0.882	0.386009	0.741	-0.810469	0.402516	-0.250163	0.815171	1.57639	0.000898366	0.774103	0.0703969	0.258057	0.61669	-0.544231	0.338514
Dsel	3.2245	0.0731636	0.862	-0.0567716	0.942188	-0.231661	0.700715	0.0664625	0.907208	0.0568769	0.81382	-0.0939724	0.68469	0.0842734	0.753036	-0.0665759	0.841371
Recql5	5.19999	0.235923	0.437829	0.306376	0.413612	0.310958	0.426838	0.0619028	0.889585	-0.386673	0.0238053	-0.502631	0.00416695	0.331607	0.0876559	0.215649	0.325497
Ddx58	6.42923	-1.34177	0.000880671	-1.11706	0.00665458	-1.03656	0.0175897	-1.56607	0.0003325	0.0742566	0.769543	-0.0518293	0.836236	-1.16051	1.71e-05	-1.2866	5.45e-06
Zscan30	1.2887	0.373947	0.65897	0.143599	0.931419	0.76933	0.50561	0.227611	0.846151	0.666574	0.141559	0.83227	0.0664866	0.322595	0.553619	0.488291	0.420552
Slc7a4	2.87743	-0.441851	0.612962	0.63545	0.58576	-1.03041	0.263707	-0.339349	0.744566	-1.59667	0.00145231	-2.50564	7.71e-06	0.207768	0.723256	-0.701201	0.210834
Rab36	0.697705	2.67516	0.0085334	0.978822	0.43334	0.691896	0.644384	1.18131	0.306963	0.261672	0.684525	-0.416043	0.521889	1.59137	0.0225113	0.913654	0.232681
Usp28	5.09478	0.117547	0.687062	0.251956	0.486938	0.315537	0.370449	-0.17271	0.632797	0.196396	0.209997	0.0464255	0.783249	0.252157	0.165433	0.102186	0.643489
Cct7	8.39449	-0.487192	0.0782419	-0.498815	0.0937496	-0.779237	0.00850986	-0.819779	0.00458172	-1.21464	3.65e-07	-1.55695	9.24e-10	-0.42637	0.0314045	-0.768679	0.000217493
Rapgef2	6.05509	-1.17593	0.0150995	-0.631254	0.285615	-0.812231	0.160475	-1.24707	0.0173409	0.0840196	0.793665	-0.0582094	0.85404	-0.877535	0.00669554	-1.01976	0.0025205
Ctu2	5.57643	-0.357898	0.262117	-0.449062	0.203245	-0.145816	0.805425	-0.520205	0.13434	-0.29218	0.0931421	-0.26328	0.127153	-0.335995	0.0902947	-0.307095	0.145349
Ccl3	9.24674	-4.24445	5.87e-06	-4.28141	7.64e-06	-1.37934	0.104551	-2.19936	0.00668848	-0.303133	0.469408	2.07341	2.32e-05	-4.18248	4.06e-10	-1.80595	0.000240765
Osbpl8	5.56442	-0.656386	0.0258922	-0.318614	0.423309	-0.170717	0.755615	-0.475067	0.174693	0.251354	0.23679	0.40377	0.0537715	-0.456268	0.0530142	-0.303852	0.2557
Clu	5.50236	0.0664795	0.962213	-1.35762	0.374192	-0.854509	0.631701	-0.188712	0.916607	-1.76933	0.0126726	-1.93844	0.00657895	-0.411196	0.617269	-0.580309	0.523087
Cox14	4.71789	-0.956429	0.00628362	-0.173222	0.787192	-0.612425	0.141729	-0.366118	0.417837	-0.209054	0.379153	-0.136049	0.570986	-0.543091	0.0352664	-0.470086	0.0855184
Tgfbr2	9.80084	0.630498	0.00317122	0.901308	8.55e-05	0.530055	0.0255174	0.366297	0.144874	-0.524269	0.00291817	-0.853672	1.28e-05	0.802849	3.38e-05	0.473447	0.0144508
Actr10	6.0784	-0.547352	0.0119211	-0.322003	0.213598	-0.263665	0.3814	-0.378119	0.137399	-0.115274	0.412251	-0.0313803	0.832768	-0.376073	0.0125131	-0.292179	0.0694831
B3gntl1	3.83607	1.12719	0.00428723	0.423191	0.425195	0.354847	0.556332	-0.142866	0.809114	0.140311	0.57327	-0.570768	0.0183721	0.838114	0.00163357	0.127035	0.714171
Cst3	11.7601	0.834444	0.0143366	0.734883	0.0421007	1.4997	9.82e-05	1.63456	2.72e-05	0.394769	0.0599499	1.12408	5.96e-06	0.861071	0.000261925	1.59038	2.17e-08
Grwd1	6.27895	-0.422854	0.23066	-0.87548	0.0120215	-0.375044	0.423177	-0.517091	0.192124	-0.800508	0.000429598	-0.663817	0.00204067	-0.554479	0.0149495	-0.417789	0.086697
Snx4	6.59587	-0.449193	0.0137131	-0.614654	0.00123262	0.0677558	0.862513	-0.188894	0.427566	-0.342982	0.00400713	0.08627	0.464393	-0.460063	0.00033473	-0.0308107	0.863074
Hint2	3.14986	-0.467106	0.34147	0.163679	0.861023	-0.391422	0.584288	0.0218197	0.979732	-0.281308	0.352196	-0.308797	0.299605	-0.147343	0.684305	-0.174832	0.67888
Baiap2l1	2.36858	0.822318	0.212627	0.123342	0.92752	-0.326469	0.786409	0.62951	0.439515	0.997466	0.0175354	0.708248	0.085712	0.444512	0.366957	0.155294	0.804365
Pink1	6.70251	-0.381991	0.377751	0.0247268	0.977067	0.417	0.480909	0.422542	0.416361	-0.0141816	0.962025	0.582777	0.0261027	-0.147502	0.638174	0.449456	0.158279
Ccdc73	0.79222	0.730354	0.412452	0.215065	0.899381	-0.172659	0.93091	1.03299	0.339362	1.72239	0.00202833	1.67162	0.00245633	0.474035	0.439243	0.423262	0.56678
Zic3	0.371632	-0.157852	0.928264	-0.756219	0.787129	-1.10455	0.656332	-1.82883	0.4055	1.6161	0.105468	0.634852	0.515694	-0.287621	0.805494	-1.26887	0.323822
Ttc30b	2.81374	-0.859874	0.146939	1.27629	0.0410178	-0.231307	0.844469	0.224045	0.792619	-0.0422809	0.92892	-0.0713164	0.874955	0.0299668	0.95508	0.000931253	0.998706
Usp16	5.19775	-0.761668	0.000754336	-0.266004	0.359846	-0.312886	0.279798	-0.472516	0.0565375	-0.0241341	0.884481	0.079751	0.603078	-0.467727	0.00366746	-0.363842	0.0310418
Nfrkb	5.93049	-0.344566	0.336989	0.0985648	0.887273	0.213131	0.718773	-0.16722	0.72941	0.0478321	0.831928	0.151152	0.468232	-0.0577574	0.816598	0.0455628	0.887613
Creb3l4	0.514151	-0.0338585	0.980183	-0.750527	0.652299	-2.31706	0.116592	-1.67768	0.202826	2.42333	0.00209283	1.01318	0.134263	-0.395149	0.631002	-1.8053	0.0337172
Tyw5	3.14659	-0.231031	0.598	-0.0916207	0.913	0.24089	0.732238	-0.209174	0.709	0.148633	0.546223	0.266725	0.259144	-0.0858259	0.765046	0.0322659	0.935025
Lrch3	6.47447	-0.0523242	0.879002	0.169353	0.72661	0.209931	0.656994	-0.245955	0.517307	-0.230874	0.191425	-0.338649	0.054095	0.114126	0.591409	0.00635023	0.983361
Gabra6	0.0609834	1.04826	0.456721	-0.563776	0.801622	-0.907025	0.695605	2.02034	0.21591	1.25244	0.137046	1.88589	0.0285603	-0.0194297	0.985539	0.614022	0.609567
Gm19313	2.12969	1.52702	0.0256754	1.13929	0.133789	0.333229	0.799477	0.669947	0.451985	1.14821	0.00733576	0.274902	0.528457	1.38325	0.00289312	0.509946	0.350799
Skil	8.1549	0.837122	0.0290145	0.857916	0.0334121	0.593977	0.20661	0.201909	0.713857	0.0949315	0.698366	-0.404113	0.0765963	0.913184	0.000374706	0.414139	0.13642
Col6a1	0.789287	1.20561	0.526652	0.226261	0.949026	1.96495	0.348207	1.94667	0.349976	-1.13009	0.266805	0.3544	0.748585	0.534084	0.670555	2.01857	0.0991876
Fance	5.4813	0.214252	0.441395	0.461612	0.105178	0.489675	0.0974637	0.328281	0.301811	-0.447037	0.00635748	-0.403665	0.0126633	0.392385	0.0268946	0.435757	0.0170273
St3gal1	4.22579	-2.31076	4.4e-07	-2.00005	6.45e-06	-1.29224	0.00268456	-1.51568	0.000368993	0.615005	0.0112603	1.31876	1.66e-06	-2.08518	3.02e-10	-1.38142	1.92e-06
Olfr916	-0.00601147	2.49366	0.083723	-0.4489	0.859079	-0.339149	0.91428	2.25786	0.187467	1.69025	0.0563828	2.11032	0.0225749	0.499314	0.631246	0.919382	0.455697
Sec24c	8.30086	-0.408265	0.0918371	-0.0450534	0.930837	-0.292067	0.36224	-0.394471	0.154587	-0.561279	0.00218235	-0.677922	0.000332444	-0.195691	0.346379	-0.312334	0.139395
Ints6	5.52935	-0.824142	0.000890411	-0.137763	0.750017	-0.475286	0.0957751	-0.48093	0.0819496	-0.0347361	0.854485	-0.0659621	0.712262	-0.416334	0.0258578	-0.447561	0.0206873
Cts7	0.733599	1.38312	0.34	0.00315606	0.998703	-0.448793	0.887259	1.99218	0.293729	2.59159	0.00497044	2.68475	0.00406009	0.572226	0.568372	0.665378	0.599943
Prickle2	2.15768	0.816906	0.4221	0.774842	0.568679	-1.20318	0.369214	0.519985	0.710926	2.7981	0.000131781	1.57974	0.0115086	0.866761	0.220339	-0.351593	0.696633
Zfp521	0.563414	1.11579	0.41425	1.12279	0.458347	-0.448617	0.847894	-0.185367	0.924984	1.6794	0.0477048	0.135579	0.882593	1.199	0.226908	-0.344818	0.783581
Gimap9	2.5967	0.686406	0.276101	0.314427	0.767405	0.857004	0.248533	0.308739	0.711627	-0.565269	0.103739	-0.577719	0.0989003	0.584542	0.15365	0.572092	0.180941
Zfp772	4.26024	0.0931351	0.836795	0.423118	0.402854	0.211437	0.769422	-0.140535	0.80765	0.406568	0.0800423	0.128629	0.598688	0.332097	0.226881	0.0541586	0.882982
Olfr202	0.860944	1.33468	0.287398	0.176696	0.944177	0.38989	0.903081	2.01892	0.321268	3.94666	7.66e-05	4.31479	2.53e-05	0.644157	0.466406	1.01229	0.409973
Adnp	5.63932	0.437775	0.163763	0.29693	0.481316	0.269178	0.563783	0.651054	0.0499426	0.0261032	0.905082	0.0685113	0.74034	0.437792	0.041123	0.4802	0.0307021
Hnrnph2	7.09229	-0.520858	0.0159331	-0.557976	0.0131849	0.0211402	0.968361	-0.167906	0.57203	-0.720933	1.16e-05	-0.293654	0.0302028	-0.472731	0.00153743	-0.0454522	0.825302
Cxcl2	5.7558	-6.25814	4.14e-07	-4.58667	1.7e-05	-3.98472	0.000123224	-3.9721	8.42e-05	-0.432892	0.462393	0.962477	0.0467217	-5.34481	9.95e-10	-3.94944	1.4e-07
Rab21	5.16895	-0.811159	0.00277457	-0.507292	0.0908871	-0.292832	0.450017	-0.045169	0.920829	-0.459152	0.00848284	-0.000335906	0.998687	-0.606474	0.00129574	-0.147658	0.524935
Samd3	1.35702	1.51318	0.152831	0.839826	0.556065	-0.828661	0.641454	0.772762	0.605988	3.37196	6.71e-05	2.2045	0.00243822	1.10306	0.148928	-0.0644001	0.958282
Slc1a2	4.37201	-0.026429	0.980314	0.00882373	0.997069	-0.201532	0.91187	0.0329747	0.98287	-0.520081	0.298045	-0.673893	0.170262	0.0682572	0.913524	-0.0855539	0.913162
Mamdc2	0.838797	1.294	0.26	-0.229484	0.913503	-0.0721289	0.98	2.1098	0.0928	1.57431	0.0445051	2.49156	0.00309538	0.107223	0.911322	1.02448	0.323885
Gm20752	1.05704	1.0793	0.314244	0.363261	0.851109	-0.0407707	0.988522	1.53044	0.294491	3.1613	7.74e-05	3.14726	5.85e-05	0.694309	0.352029	0.680267	0.474367
Lef1	0.309046	-0.232867	0.893865	0.0103172	0.997838	-0.520313	0.857859	0.199156	0.934152	-0.151409	0.875014	-0.387974	0.667749	-0.0447069	0.968708	-0.281272	0.826273
Ptgds	3.55499	-4.59299	0.0123686	-4.27901	0.0354388	1.36592	0.551941	-0.524729	0.827069	-4.09591	0.00188433	1.39546	0.168418	-4.37551	0.00160873	1.11586	0.40591
A730011C13Rik	0.991227	0.801017	0.516112	1.37957	0.316705	0.134025	0.963264	-1.34949	0.349726	2.35198	0.00216558	0.399676	0.58378	1.27331	0.111478	-0.678997	0.48348
Tpo	1.74937	1.12483	0.2013	0.270237	0.867423	-0.387765	0.82801	1.20548	0.260433	2.48145	0.00024746	2.33134	0.000379003	0.57815	0.397869	0.428039	0.612891
Caprin1	8.8816	-0.626168	0.00350478	-0.63503	0.00424401	-0.603569	0.0105267	-0.617198	0.00740104	-0.534204	0.000817479	-0.54712	0.00056561	-0.565253	0.000575837	-0.578169	0.000679422
Mpeg1	8.51614	1.04463	0.0274477	0.327518	0.657874	0.449198	0.527337	-0.257889	0.699484	-0.600737	0.0398406	-1.29584	8.86e-05	0.812548	0.0116844	0.117448	0.787354
C230021G24Rik	0.025159	1.80475	0.215403	0.00345017	0.998594	0.118595	0.97163	0.743845	0.72066	1.72228	0.0497575	1.49005	0.0899269	0.584318	0.566879	0.352087	0.79195
Gm3150	3.34	-1.86159	0.000260874	-0.878994	0.114695	-0.297561	0.738517	-0.31337	0.65444	-0.00764006	0.984645	1.12081	0.00156412	-1.40834	0.000241654	-0.279896	0.550913
Eif3d	6.0338	-0.76252	0.000613	-0.815365	0.000432463	-0.661488	0.00580475	-0.689941	0.00323544	-0.270767	0.071381	-0.194435	0.192603	-0.718622	3.09e-05	-0.64229	0.000219796
Zfp133-ps	1.05172	0.263504	0.7977	0.579656	0.68542	1.43949	0.253324	0.73804	0.564051	2.12396	0.000827894	2.63721	9.34e-05	0.53957	0.420872	1.05282	0.151162
Postn	4.89369	-1.39181	0.0834826	-1.11896	0.231855	-2.14322	0.0162209	-1.43206	0.115497	0.70025	0.121424	0.100573	0.83254	-1.19344	0.0165837	-1.79311	0.00073961
Blnk	7.42407	0.488921	0.203349	0.224341	0.714615	0.53604	0.243389	-0.0698055	0.90668	-0.21486	0.3439	-0.401526	0.0710211	0.439425	0.0827775	0.252759	0.392534
Spata5l1	3.93806	-0.641344	0.0588	-0.414614	0.336	-0.15456	0.814438	-0.660596	0.0730936	-0.661641	0.00225672	-0.571298	0.0060284	-0.471159	0.0405243	-0.380816	0.117367
Gm20743	0.0733908	0.391036	0.762605	-0.343848	0.877078	-0.147198	0.960979	0.98588	0.57619	2.24662	0.00463742	2.60194	0.00127	-0.0497237	0.956322	0.305594	0.79611
Mak	1.56116	1.33556	0.203219	0.841998	0.542809	-0.864386	0.624008	1.88701	0.125147	2.99893	0.000328933	2.63359	0.001042	1.03759	0.20815	0.672251	0.513302
4930502E09Rik	0.362654	0.787771	0.5	0.564165	0.755706	1.08457	0.545278	0.390433	0.811705	1.85195	0.00820546	1.80009	0.0110033	0.718818	0.364089	0.666963	0.481834
Tril	2.29355	0.344547	0.817782	-0.630547	0.79118	0.00992463	0.997264	0.332781	0.868572	-0.841152	0.277098	-0.677877	0.381774	-0.0352119	0.972075	0.128063	0.916393
Tmem92	0.403241	-0.423628	0.789361	-0.281834	0.919553	-1.37339	0.539109	0.851788	0.683002	2.29761	0.0141781	2.19958	0.0149146	-0.258607	0.805743	-0.356632	0.794989
C920021L13Rik	2.08485	1.30364	0.0245681	0.0109337	0.99464	0.60079	0.462067	-0.320916	0.68676	0.0128428	0.975985	-0.461658	0.218316	0.633068	0.147393	0.158568	0.774002
Il27ra	1.50759	-0.12741	0.903007	0.376338	0.810546	-1.51202	0.172748	-0.604749	0.607817	1.57497	0.0083431	0.517446	0.368396	0.230424	0.738591	-0.827101	0.258539
Myb	0.365255	0.307963	0.774001	-0.181367	0.930402	1.54604	0.193958	0.457407	0.731655	0.0930206	0.884044	0.901048	0.11278	0.111313	0.87523	0.919341	0.192493
Pde3a	0.305019	1.60199	0.128805	0.188521	0.928242	-0.817488	0.624804	0.909254	0.510017	2.17161	0.00290426	1.55967	0.0243446	0.630955	0.42837	0.0190142	0.986411
Csf1	6.76855	-1.04058	0.119632	-1.14896	0.11326	-0.112329	0.941045	-0.747729	0.358412	-0.948732	0.0139289	-0.362599	0.338886	-1.02103	0.0149148	-0.434897	0.377456
Dmtf1	6.7012	0.0563429	0.810391	0.106977	0.764255	0.379945	0.103166	0.103398	0.72158	-0.370962	0.00299252	-0.246271	0.0398889	0.145941	0.306732	0.270633	0.0530436
Zfp748	5.69049	0.512941	0.104214	0.333991	0.416424	0.629328	0.0740299	0.153148	0.729634	0.0739479	0.71467	0.000140933	0.999542	0.491477	0.01819	0.41767	0.0585739
Nono	7.16355	-0.385484	0.0771713	-0.469918	0.0375599	-0.192084	0.560875	-0.409513	0.0901812	-0.707125	1.09e-05	-0.622392	3.28e-05	-0.356985	0.0140071	-0.272253	0.0813635
Magi3	3.49626	1.36529	0.00627503	1.34439	0.0117686	0.822924	0.164741	1.62574	0.00228099	-0.327879	0.29864	-0.507061	0.111816	1.41842	0.000101675	1.23924	0.000626174
Dedd2	4.33664	-0.537657	0.189647	0.0991891	0.90618	-0.297281	0.641142	-0.11317	0.852842	-0.263255	0.341192	-0.218258	0.428992	-0.226226	0.488427	-0.181229	0.633898
Tlr2	10.167	-2.07557	0.000742779	-2.34644	0.000302837	-1.52216	0.0198865	-2.06253	0.00159182	0.133842	0.69964	0.481972	0.135837	-2.13868	3.25e-07	-1.79055	9.82e-06
Ints2	5.6355	-0.68292	0.0391825	-0.448514	0.26385	-0.366256	0.42665	-0.498815	0.201025	-0.705917	0.000968209	-0.605972	0.00311826	-0.503257	0.0222759	-0.403311	0.0848525
Mcm8	2.64491	0.146177	0.826779	0.798066	0.235382	-0.510516	0.562757	-0.527793	0.476415	0.945833	0.0131054	-0.157135	0.690238	0.620781	0.151915	-0.482186	0.316928
Alpl	0.931805	3.24037	0.0523483	0.23338	0.940528	-1.38546	0.496054	-1.21451	0.524712	0.471782	0.625167	-2.06549	0.0300938	1.21367	0.282395	-1.3236	0.249814
Gars	7.29085	-0.292257	0.323416	-0.510248	0.0937496	-0.610834	0.0488386	-0.755418	0.0105445	-0.82633	6.11e-05	-1.15898	1.68e-07	-0.32017	0.113547	-0.652816	0.00120458
Slc25a13	3.32433	0.052579	0.915774	0.112824	0.895763	-0.19965	0.806714	-0.495343	0.333968	0.933058	0.000396629	0.452395	0.0554083	0.152475	0.5928	-0.328189	0.281321
Gid4	5.39643	0.049667	0.847802	0.46322	0.044417	0.0726694	0.876193	-0.00453789	0.990872	-0.286505	0.0464653	-0.528459	0.000611459	0.306237	0.059322	0.0642833	0.763429
Galnt2	7.1207	-0.420633	0.0660805	-0.0207915	0.968437	-0.325115	0.254265	0.0688576	0.844928	-0.286327	0.0876837	-0.194484	0.249236	-0.191789	0.339092	-0.0999462	0.67888
Frmd5	1.84222	1.06928	0.344494	0.838644	0.581089	0.45032	0.853744	-0.0261679	0.98981	3.23992	0.000165198	2.44383	0.00169991	0.97567	0.235516	0.179577	0.878062
Btrc	5.48284	-0.0505341	0.849673	0.15081	0.675574	0.0821225	0.861277	-0.210665	0.467942	-0.421108	0.00212612	-0.573603	7.83e-05	0.115659	0.45971	-0.0368354	0.853849
Ube2d2b	-0.289897	1.03279	0.412392	-0.434629	0.834391	0.000831196	0.999992	1.43194	0.33533	0.967634	0.184403	1.53008	0.0379042	0.0630993	0.945039	0.625541	0.537797
Agt	1.18675	0.433836	0.799127	1.68269	0.400493	-1.02902	0.64701	0.618276	0.756135	-0.863847	0.315321	-2.36204	0.00891961	1.1511	0.277599	-0.347101	0.776111
Snx27	5.75794	-0.573534	0.0115909	-0.0637747	0.895579	-0.00717222	0.990793	-0.176976	0.572309	0.170884	0.267007	0.378709	0.0137688	-0.272943	0.118377	-0.065118	0.774048
Esp16	0.938947	0.776848	0.567311	0.0913135	0.973961	1.40757	0.481386	0.754379	0.670732	1.79986	0.0236191	2.39431	0.00433601	0.401752	0.663277	0.996202	0.342524
Zfpm2	1.35631	0.935146	0.430786	0.169071	0.941417	-0.0637501	0.983371	0.937886	0.571875	2.96935	0.000584304	2.90232	0.000615785	0.418629	0.632178	0.351596	0.764097
Tigd2	5.50413	-1.33375	3.08e-05	-1.12054	0.000409	-0.401495	0.310667	-0.222027	0.593661	0.266869	0.148482	1.1531	3.64e-07	-1.16943	2.78e-07	-0.283195	0.219586
Plet1os	1.47966	4.12437	0.00110084	3.34744	0.00796012	2.54553	0.0741719	2.83336	0.067744	2.80611	0.000457914	1.69314	0.0394894	3.79599	2.35e-05	2.68302	0.00339665
Slc4a7	6.11034	0.382236	0.172632	0.990478	0.000439556	0.581794	0.0550946	0.59985	0.0408634	0.0349145	0.869868	-0.0582658	0.777104	0.712222	0.000752709	0.619042	0.0043781
Gm20342	1.65381	-0.0898763	0.900937	0.198109	0.867177	1.28294	0.0602075	0.52463	0.505249	0.306337	0.407204	1.07485	0.00419768	0.140631	0.749227	0.909149	0.0303759
Vav1	9.85947	0.0180811	0.950219	0.04394	0.932475	-0.11734	0.798351	-0.290167	0.326242	-0.405186	0.00829084	-0.677375	5.98e-05	0.0968284	0.591716	-0.175361	0.375313
Psmd5	6.37942	-0.401397	0.0735184	-0.32138	0.217215	-0.144656	0.703925	-0.151578	0.619351	-0.769687	6.18e-06	-0.588759	0.000114885	-0.296598	0.0559258	-0.11567	0.542907
Wdfy3	8.17232	-0.190872	0.65275	-0.0388784	0.964236	-0.17849	0.812991	-0.372212	0.455055	0.71714	0.00585898	0.536329	0.0339523	-0.0695762	0.821436	-0.250387	0.462769
Zfp317	5.49261	0.0807044	0.804805	0.35981	0.307257	0.49045	0.142574	0.180517	0.646426	-0.152501	0.421988	-0.0546508	0.785053	0.263777	0.228493	0.361627	0.101623
Riok1	5.08888	-0.383396	0.148372	-0.27656	0.42011	-0.0024503	0.996677	-0.181284	0.604675	-0.443833	0.00453989	-0.23859	0.110682	-0.268503	0.123391	-0.0632594	0.777376
Exoc3l4	1.03978	-1.81526	0.170612	-2.43233	0.100399	-0.861422	0.71934	-1.70227	0.286637	0.886846	0.273	1.45802	0.0538431	-1.9749	0.0222759	-1.40373	0.142981
Srsf4	6.21873	-0.360123	0.0769411	-0.361562	0.102426	-0.0278142	0.954908	-0.185692	0.480594	-0.657617	3.9e-05	-0.439551	0.00189649	-0.295928	0.0514737	-0.0778621	0.6895
Mpped2	0.846041	0.856015	0.443579	0.236206	0.910371	0.609795	0.761136	1.0797	0.480321	2.53716	0.000999397	2.87451	0.000313124	0.480101	0.551461	0.817446	0.399777
Phlda1	3.60189	-3.11686	1.78e-06	-2.31683	0.000129625	-2.04566	0.000608182	-2.46963	4.8e-05	-0.888627	0.0122199	-0.512906	0.103104	-2.61807	1.03e-08	-2.24235	1.53e-07
Cap2	0.430424	0.198692	0.872916	-0.00978034	0.997233	-0.0339243	0.990135	0.749229	0.598979	0.822002	0.203857	1.01753	0.111185	0.119468	0.881523	0.314999	0.740723
Npm1	5.29272	-0.886568	0.00150323	-1.12618	0.000158489	-0.763	0.0121751	-0.98018	0.000997152	-0.178834	0.279107	-0.094728	0.574077	-0.929018	1.9e-06	-0.844912	1.38e-05
Olfr57	1.29836	1.2648	0.279394	-0.0967318	0.969781	1.212	0.521159	0.245333	0.895131	2.76009	0.000538843	2.89267	0.000324089	0.507974	0.533628	0.640556	0.523291
Fam117b	7.06884	0.308333	0.440357	0.520137	0.236041	0.606362	0.17432	0.923881	0.0209587	0.407541	0.0778928	0.730126	0.00256371	0.459517	0.079696	0.782102	0.0032913
Eif2b1	5.1626	-0.209078	0.405185	-0.208617	0.537779	-0.44932	0.0928775	-0.561269	0.0238355	-0.0621951	0.683812	-0.397287	0.00623506	-0.140704	0.410293	-0.475796	0.0033385
Col9a2	0.365791	0.681707	0.576674	0.942647	0.553709	0.0178834	0.994645	1.49715	0.305042	1.72069	0.0128261	1.48972	0.0316996	0.92096	0.243688	0.689982	0.457947
Pnisr	6.04946	0.176351	0.588971	0.54712	0.0890161	0.278219	0.531961	-0.0459127	0.924891	-0.35857	0.0486622	-0.628538	0.00113043	0.412141	0.0429979	0.142173	0.574762
Mtbp	3.53776	-0.165114	0.697154	-0.0296738	0.973562	-0.361778	0.519112	-0.24467	0.633281	-0.544496	0.019338	-0.776503	0.00131611	-0.0307096	0.917222	-0.262717	0.379173
Il7r	4.59292	3.5827	0.000656607	3.543	0.000941912	1.99164	0.0753239	0.925154	0.443464	2.15934	0.000391732	-0.0809017	0.895488	3.63436	8.74e-07	1.39412	0.0291174
Agbl2	0.473301	1.13556	0.313004	0.510562	0.776241	-0.684149	0.722541	1.22063	0.37681	1.9654	0.00603043	1.47318	0.0338115	0.762876	0.341475	0.270662	0.795465
4930483O08Rik	-0.0954095	1.0414	0.482421	0.934761	0.648897	0.839004	0.790382	-0.798817	0.70966	3.25263	0.000935737	2.0558	0.020903	1.04289	0.285628	-0.153938	0.919836
Olfr1184	0.610784	0.013253	0.993955	-0.478722	0.842974	1.29221	0.567682	0.29037	0.891996	1.8163	0.035535	2.73753	0.00301507	-0.2734	0.786616	0.647825	0.599943
Sertad3	4.27443	-0.564371	0.0922429	-0.782552	0.0238459	-0.930822	0.00825676	-0.958114	0.00545349	-0.466384	0.0224121	-0.777149	0.000324438	-0.60125	0.00696989	-0.912014	9.67e-05
Myh11	2.23403	0.991644	0.287146	0.82437	0.482549	-2.08283	0.0403645	0.686049	0.557114	1.75632	0.00908988	0.382647	0.568676	0.942679	0.21339	-0.430995	0.637725
Ssxb10	-0.0142628	1.2545	0.300959	0.107469	0.965334	-1.23282	0.637047	2.03256	0.287613	4.05614	8.1e-05	4.05862	5.19e-05	0.495228	0.57667	0.497707	0.732811
Allc	0.394645	0.108704	0.94211	1.00139	0.56238	-0.62048	0.809572	1.68889	0.299156	2.22811	0.0077371	1.92191	0.0196876	0.831183	0.371018	0.524983	0.654894
Myh3	0.51882	1.40262	0.260143	0.70767	0.696855	-0.689569	0.75419	1.6535	0.258334	1.89388	0.0143826	1.44308	0.0584362	0.963004	0.27486	0.512208	0.636367
Dsp	1.79849	0.350345	0.765741	0.884056	0.548152	-0.34857	0.881816	1.8359	0.154071	2.29127	0.00191748	2.26593	0.00221696	0.793837	0.31979	0.7685	0.408497
Tmem91	0.280916	0.302571	0.772407	0.504146	0.74101	0.833916	0.599497	0.455274	0.729776	1.60683	0.00825064	1.72828	0.00519769	0.510767	0.459594	0.632223	0.433774
Zmat1	3.50422	0.102522	0.84379	0.120207	0.898	0.55187	0.343353	0.0538052	0.941631	-0.243435	0.365305	-0.101253	0.718644	0.173442	0.587165	0.315624	0.357315
Glrx	6.34631	-2.13099	6.76e-07	-2.51854	7.08e-08	-2.90323	2.18e-08	-3.27316	2.22e-09	-0.519547	0.0175641	-1.33706	2.97e-07	-2.24667	1.09e-11	-3.06418	3.21e-14
Ddx5	8.59462	-0.0779887	0.756798	-0.155398	0.655042	0.220671	0.501443	0.0646171	0.851435	-0.7244	2.81e-05	-0.506166	0.00103942	-0.0478035	0.789128	0.17043	0.373926
Trac	-0.307444	0.384588	0.789	1.22898	0.465088	1.42758	0.616794	-0.355428	0.881346	3.74458	0.00019045	3.03078	0.00117219	1.00741	0.267882	0.293606	0.842537
Efr3a	7.32943	-0.457839	0.0127	-0.203154	0.409	-0.052093	0.899168	-0.230074	0.322422	-0.366752	0.00709987	-0.196405	0.137252	-0.283595	0.0570387	-0.113249	0.536297
Prpf3	5.64966	-0.980251	4.64e-05	-0.796776	0.000899691	-0.442615	0.0938078	-0.580113	0.017723	-0.659018	0.000174415	-0.305582	0.046951	-0.834664	5.3e-06	-0.481228	0.00627256
Morc3	7.90842	-0.103101	0.704323	-0.157573	0.689415	-0.287989	0.38255	-0.557871	0.0329511	-0.493954	0.00220495	-0.828157	4.71e-06	-0.0608332	0.745184	-0.395036	0.0256253
Gm10912	1.21327	-0.105021	0.939175	-0.066066	0.977624	0.657226	0.765667	0.677207	0.664387	0.995315	0.163526	1.71271	0.0188672	-0.00534122	0.995676	0.712058	0.463395
Pitrm1	6.23128	-1.01699	8.36e-05	-0.446773	0.105581	-0.758208	0.00478232	-0.906564	0.000643246	-0.839583	1.92e-05	-0.950519	1.29e-06	-0.693261	0.000168678	-0.804197	3.1e-05
Pcdhb17	-0.214948	2.36076	0.0918371	-0.364776	0.886202	0.10262	0.977904	-1.5765	0.373117	2.81131	0.00341205	1.44595	0.0920953	0.473795	0.636228	-0.891566	0.48035
Tns1	6.9815	1.03738	0.230583	0.4231	0.766993	0.119081	0.951872	1.03564	0.317545	1.56744	0.00207972	1.34534	0.00621714	0.779609	0.151683	0.55751	0.366926
Shpk	3.65512	0.393121	0.430786	-0.0120435	0.992044	-0.0327719	0.978237	0.286912	0.653228	-0.228696	0.420667	-0.333821	0.229679	0.251354	0.451012	0.14623	0.715993
Fbxw11	8.00383	-0.0427636	0.863917	0.210685	0.455722	0.147903	0.672082	-0.226801	0.39391	-0.514627	0.000746701	-0.658373	3.9e-05	0.134248	0.426282	-0.00949874	0.97091
Psg21	0.149689	1.93725	0.117658	0.527001	0.783799	-0.686356	0.757631	1.39795	0.363093	2.39241	0.00460299	1.82695	0.0263124	0.888023	0.337349	0.32257	0.794218
Cxcl1	3.89315	-7.09689	1.5e-05	-5.68716	0.00012276	-4.72636	0.00215848	-4.62284	0.000963981	-0.0538564	0.962026	1.58349	0.0113811	-6.26622	2.36e-08	-4.62887	2.93e-06
Ncl	8.14924	-1.29933	1.3e-05	-1.11305	0.000152717	-0.945283	0.00169081	-0.994983	0.000840654	-0.401846	0.0220166	-0.193459	0.268781	-1.14564	1.46e-07	-0.937254	8.56e-06
Taar9	-0.176783	1.9626	0.176913	-0.070329	0.979462	0.135534	0.977904	0.583266	0.798131	3.51343	0.00109945	3.4621	0.00117693	0.554201	0.595838	0.502866	0.757104
Kif21a	2.53902	0.46879	0.515102	0.673037	0.436832	-0.750233	0.436108	0.347565	0.72158	2.58211	1.21e-05	1.70619	0.00071849	0.686613	0.200462	-0.189302	0.790724
Sptb	2.51259	-0.200874	0.805224	1.39564	0.0659936	0.388581	0.762868	1.43261	0.0657803	-0.0966745	0.848225	0.00618924	0.99016	0.809668	0.125899	0.912531	0.0914125
Kctd5	5.89808	-0.194565	0.407143	-0.319573	0.210625	-0.107968	0.797602	-0.265125	0.326755	-0.469165	0.00102046	-0.439093	0.00164949	-0.187479	0.234748	-0.157408	0.366839
Zfp871	6.63591	0.26789	0.449025	0.191038	0.73093	0.371711	0.419551	0.309584	0.472535	1.13766	4.79e-06	1.21106	7.51e-07	0.298335	0.201004	0.371735	0.123371
Phf12	5.57272	-0.136784	0.684652	0.213396	0.653924	0.103436	0.872326	-0.113876	0.800214	-0.168935	0.380905	-0.235024	0.212808	0.0846834	0.713119	0.0185937	0.95467
4930539N22Rik	-0.134837	0.467339	0.694607	0.313259	0.882565	1.15608	0.503051	1.95706	0.205849	2.04676	0.00402491	3.08167	0.000144676	0.434586	0.578231	1.4695	0.0965328
Slc7a10	1.55201	-0.431762	0.765741	0.335292	0.90413	-0.813038	0.696506	-0.03278	0.988886	-0.992069	0.192223	-1.48501	0.0486524	-0.0149751	0.988005	-0.507911	0.621182
1110017D15Rik	-0.137361	1.75944	0.117561	0.0417872	0.986712	-0.87253	0.624804	0.497171	0.760248	1.8344	0.00840173	0.796711	0.233553	0.797381	0.308437	-0.240306	0.816337
Gm14325	3.3118	0.271973	0.524578	0.0883727	0.915444	-0.17279	0.824843	-0.665295	0.134928	0.180493	0.44951	-0.465519	0.0437212	0.246509	0.376248	-0.399503	0.155235
Bloc1s5	4.642	0.148864	0.648178	0.202082	0.669027	0.128235	0.826822	-0.113238	0.792619	-0.704223	0.000279446	-0.911759	7.76e-06	0.238805	0.252073	0.0312686	0.910141
Fus	5.15621	-0.837485	0.00940462	-0.413635	0.305657	-0.038535	0.962888	-0.287667	0.506845	0.257242	0.190406	0.679648	0.00100376	-0.563451	0.00862397	-0.141044	0.60727
Ptger4	6.34323	-2.52258	7.04e-08	-1.85291	1.05e-05	-3.3713	3.07e-09	-3.28665	3.29e-09	0.774888	0.00239766	-0.396035	0.0897546	-2.11766	4.12e-10	-3.28859	1.13e-13
Col1a1	1.0384	-0.0982807	0.94502	1.2015	0.425577	2.18353	0.0998237	1.37891	0.356554	-0.101005	0.907645	1.05468	0.186026	0.887189	0.34441	2.04288	0.0267173
Hnrnpf	7.17553	-0.646884	0.00103073	-0.683451	0.00081966	-0.386003	0.0883561	-0.532089	0.0112171	-0.591158	8.18e-05	-0.422744	0.00179915	-0.597483	5.19e-05	-0.429069	0.0036795
Cyb561	0.826226	2.63409	0.204	2.97796	0.186	-2.59918	0.227596	0.676121	0.780184	0.149247	0.896339	-3.67248	0.00273908	2.89124	0.02634	-0.930481	0.49076
Gtf2f2	4.32784	-0.697915	0.0252513	-0.618006	0.0682612	-0.159993	0.791461	-0.467309	0.210611	0.0635928	0.745161	0.359243	0.0439309	-0.586462	0.00305567	-0.290811	0.190657
Gm5347	1.70429	1.2902	0.264833	0.3542	0.867362	-0.328579	0.899788	1.63453	0.269154	3.06384	0.000285227	2.97394	0.000340745	0.71947	0.388712	0.629573	0.546996
Setx	5.25954	0.234735	0.49	0.235914	0.624	-0.549201	0.141	0.0467717	0.929	1.03469	1.17e-05	0.511696	0.0093066	0.299331	0.184101	-0.223659	0.382199
Atox1	4.92034	-1.52777	0.00102075	-0.512613	0.394446	-0.88524	0.0963138	-0.464095	0.434134	0.233006	0.448141	0.588264	0.0457318	-1.02312	0.00188715	-0.667866	0.0553762
E030030I06Rik	-0.0324884	-0.831795	0.449528	-1.46005	0.274715	-1.67826	0.174924	-0.247662	0.877986	-0.0325349	0.964753	-0.0189332	0.976763	-1.01307	0.167753	-0.999471	0.187438
Gm14023	4.15058	-0.153726	0.837339	-0.199134	0.878368	1.74995	0.0129085	1.18626	0.0948225	-1.42194	0.000472082	0.152006	0.696044	-0.106806	0.813591	1.46714	0.000556327
4930451G09Rik	1.69161	0.445862	0.650812	0.992134	0.372776	0.976047	0.474365	0.297915	0.825575	2.04307	0.00173037	1.72979	0.0061209	0.923574	0.184002	0.610298	0.462715
Lims1	7.11958	-0.0539829	0.878485	-0.0892143	0.882266	0.566851	0.0928351	0.162531	0.696199	-0.795742	0.000226587	-0.407727	0.0345262	-0.00196864	0.994143	0.386047	0.0915397
Nup160	6.27173	-0.540873	0.024511	-0.0499268	0.92481	-0.387158	0.185432	-0.500438	0.0606651	-0.208306	0.205402	-0.369704	0.0244587	-0.253299	0.186819	-0.414697	0.028033
Ndufc1	2.60361	-1.76968	0.000778782	-1.26885	0.021957	-0.771651	0.220913	-0.464668	0.491755	-0.825887	0.0125608	0.0508756	0.881973	-1.48744	6.15e-05	-0.610674	0.106122
Erbb3	2.52267	-0.547377	0.509312	0.400904	0.760648	-2.91643	0.0016229	-1.5204	0.0943751	3.2469	2.28e-06	0.941592	0.0531732	0.108003	0.85721	-2.1973	0.000334007
Tma7-ps	2.70928	-1.2993	0.0192285	-0.759516	0.272405	-0.946585	0.150713	-0.360531	0.639018	-0.454713	0.200009	-0.0872624	0.815705	-1.02013	0.00866189	-0.652676	0.118405
Polr3b	5.35563	-0.355277	0.29163	-0.278501	0.550661	0.0124796	0.987327	-0.208944	0.636304	-0.166799	0.402872	0.0145647	0.945415	-0.2557	0.268233	-0.0743354	0.798957
Glycam1	0.164117	1.4543	0.263187	0.585702	0.77964	1.12762	0.582488	0.00225676	0.998863	1.9285	0.0135713	1.43655	0.0629758	0.946972	0.286685	0.455016	0.685393
Cct3	8.46807	-0.611578	0.0383	-0.701124	0.022	-0.58346	0.0848	-0.691936	0.0303	-1.03887	3e-06	-1.06285	7.99e-07	-0.584006	0.00263843	-0.607988	0.00260888
Zfp804b	0.638541	0.657943	0.631019	-0.372083	0.882266	-0.437076	0.88449	2.43109	0.140386	2.18781	0.00805771	3.06362	0.000698229	0.161065	0.864733	1.03687	0.340575
Vps37a	5.88141	-0.0362935	0.894304	0.408682	0.0974535	0.231289	0.482666	0.0621686	0.860176	-0.0659877	0.674294	-0.124927	0.405057	0.23359	0.173754	0.174651	0.365424
Lamb3	-0.118104	1.87907	0.0898568	0.501775	0.787389	1.48555	0.341535	0.762517	0.600945	1.43833	0.0279875	1.38754	0.0411771	1.10949	0.138581	1.05869	0.210532
Map3k6	5.77409	-2.91733	0.00571883	-1.98091	0.071907	-2.08362	0.0855361	-2.98199	0.0187476	2.72576	0.000547764	2.89624	0.000159809	-2.45368	0.00114457	-2.2832	0.00479041
Rbks	2.99903	-0.144052	0.749	-0.361766	0.523	-0.593464	0.218649	-0.143563	0.808	-0.176071	0.466875	-0.33132	0.152774	-0.192702	0.495301	-0.347951	0.233834
Romo1	3.12398	-2.06783	0.000650614	-0.810978	0.262255	-0.785557	0.306804	-0.303442	0.7202	-0.218663	0.59188	0.721909	0.0552177	-1.48761	0.000568063	-0.547039	0.259827
Mboat7	6.29752	-0.212764	0.375271	0.233763	0.438387	0.172838	0.634507	-0.023749	0.949489	-0.505	0.00312574	-0.439097	0.00852655	0.0377351	0.852862	0.103638	0.655712
Btbd9	6.56928	0.305988	0.128319	0.169225	0.554068	0.078135	0.847245	0.0468381	0.880693	-0.239624	0.067959	-0.459932	0.0009834	0.3128	0.0321601	0.0924931	0.616725
Anapc16	5.4203	-0.100422	0.750923	0.352762	0.308697	-0.145456	0.788009	-0.0861427	0.844016	1.13301	4.28e-06	0.892507	5.69e-05	0.154409	0.512997	-0.0860901	0.770434
Itsn2	6.6178	-0.515152	0.0455685	0.104248	0.832118	-0.39378	0.211639	-0.638863	0.0202416	-0.0918446	0.6597	-0.380649	0.0511764	-0.201717	0.389273	-0.490521	0.0301667
D17H6S53E	0.917123	-0.5255	0.580365	0.229636	0.899218	-0.895464	0.487055	0.249824	0.856747	1.22512	0.021119	0.944218	0.0665574	-0.0670057	0.91813	-0.347905	0.638236
Gimap8	1.93767	0.936793	0.343937	0.23977	0.899381	0.494663	0.80312	0.683416	0.600202	2.41653	0.000635015	2.53218	0.000387702	0.53504	0.467872	0.650693	0.457626
Cops8	6.4124	-0.438024	0.0607583	-0.40732	0.112904	-0.261275	0.419039	-0.409063	0.122495	-0.424567	0.00712637	-0.374654	0.0156349	-0.357579	0.0363367	-0.307666	0.0915964
Fam117a	2.0904	0.783371	0.123449	0.549736	0.405343	0.708501	0.243957	1.11239	0.0362384	-0.528256	0.0696105	-0.345266	0.245256	0.73646	0.0249872	0.91945	0.00581636
Frmd8	6.84678	0.25748	0.360524	0.212938	0.5887	0.151609	0.753979	-0.00172643	0.997245	-0.248005	0.149779	-0.446224	0.0108995	0.302323	0.128175	0.104104	0.673528
Stard7	6.94484	-0.467247	0.045617	-0.00189399	0.997668	0.0405022	0.941755	-0.224255	0.461538	-0.694182	0.000121828	-0.56059	0.000856887	-0.198125	0.292462	-0.0645334	0.784206
Aspm	1.52308	1.07455	0.403073	0.629863	0.754256	0.689784	0.782041	0.695118	0.681426	2.34867	0.00518625	2.26599	0.00706854	0.826424	0.373062	0.743746	0.501615
Zfp81	4.28697	0.813734	0.0138595	-0.138951	0.822898	0.213563	0.712151	-0.00388119	0.994297	0.219928	0.375687	0.0311901	0.906832	0.31492	0.277186	0.126182	0.723021
Eps15l1	6.28388	-0.228033	0.430588	-0.0139256	0.980846	-0.103245	0.852458	-0.237479	0.501037	-0.560605	0.0017159	-0.634316	0.00048091	-0.0689786	0.738591	-0.14269	0.539395
Zbtb41	4.29567	0.0830592	0.802221	0.330136	0.377303	-0.129436	0.823217	-0.00817236	0.988131	0.194102	0.28752	-0.106257	0.572961	0.269053	0.205396	-0.0313056	0.914207
Ctbp2	5.72071	0.546934	0.00485308	0.576526	0.00447296	0.288628	0.235521	0.181296	0.479815	-0.496241	0.000279446	-0.85882	5.64e-08	0.627378	1.3e-05	0.264798	0.0663184
Rnase6	3.17992	0.565526	0.380189	1.29609	0.044178	0.887001	0.250526	1.03545	0.151095	1.14532	0.00326597	1.14793	0.00351442	0.973927	0.0176302	0.976536	0.0257884
Snrpe	3.24009	-1.09999	0.0230378	-0.70339	0.225207	-0.784329	0.186082	-0.364634	0.584295	0.275491	0.367104	0.564608	0.0538615	-0.857028	0.00861731	-0.567911	0.110915
Gm14839	0.0346634	1.00565	0.411897	0.143593	0.952051	-0.0704191	0.98191	1.02185	0.551976	2.59064	0.0015161	2.54681	0.00164153	0.433299	0.611558	0.38947	0.74001
Srsf10	6.05367	0.0887186	0.784055	-0.0497272	0.936343	0.238534	0.590771	0.100943	0.813361	-0.49486	0.00479545	-0.388711	0.0228558	0.0922889	0.654595	0.198439	0.373085
Uqcc2	3.37516	-1.21616	0.012604	-0.627452	0.315028	-0.777439	0.183607	-0.232698	0.737818	-0.823409	0.00968863	-0.410449	0.176433	-0.910623	0.00790551	-0.497663	0.186741
Utrn	4.0269	0.442762	0.302943	0.523976	0.289571	-0.443218	0.450017	0.04313	0.949989	1.55734	2.46e-06	0.820103	0.00234697	0.557792	0.0522029	-0.17944	0.624653
Fuom	0.899546	-1.04553	0.22897	-0.921971	0.419267	-1.61947	0.0998002	-0.868202	0.422107	0.571146	0.277838	0.237431	0.651449	-0.935292	0.108921	-1.26901	0.0326974
Tnni1	0.366263	0.287675	0.858467	1.23812	0.498403	-1.16186	0.630192	0.148924	0.954756	3.36699	0.00101046	1.67967	0.0573523	1.05793	0.295453	-0.629396	0.636298
Nr4a3	0.147294	-1.42314	0.31781	-1.24438	0.531778	-0.449292	0.879085	-2.77948	0.0856797	1.00566	0.244137	0.62914	0.431951	-1.26206	0.187654	-1.63858	0.0987137
Hist1h2be	0.805569	-0.279393	0.803586	0.376427	0.846071	0.617279	0.710931	1.12323	0.368209	-0.352808	0.563186	0.39958	0.509781	0.0904743	0.903684	0.842862	0.253576
4930452G13Rik	1.04466	0.992754	0.428978	0.270894	0.907678	-0.698902	0.801652	2.15271	0.201913	3.6377	0.000186876	3.86397	0.000102347	0.531001	0.56135	0.757273	0.542195
Sec24a	4.20849	-0.462306	0.226693	-0.00306804	0.997605	-0.117688	0.881179	-0.504673	0.252488	0.251663	0.255612	0.116926	0.61031	-0.149714	0.570515	-0.284451	0.312272
Sult1a1	7.22796	-0.444367	0.489629	0.076106	0.954363	0.161371	0.902606	0.283866	0.739962	1.33275	0.000973484	1.74772	5.22e-05	-0.16707	0.706992	0.247905	0.633502
Slc25a3	6.89028	-0.819747	0.000133832	-0.781801	0.000345317	-0.648601	0.00421952	-0.768182	0.000611633	0.0436206	0.756429	0.102968	0.43547	-0.736896	1.82e-06	-0.677549	1.25e-05
Slc4a1ap	4.32801	-0.171901	0.525641	-0.104137	0.822898	-0.101454	0.842726	-0.293787	0.342254	0.314492	0.0289447	0.218067	0.123733	-0.0726708	0.676263	-0.169096	0.367115
Agtrap	6.00759	-1.61614	4.86e-07	-1.02052	0.000452106	-0.528396	0.100418	-1.02988	0.000579363	-0.0453246	0.828696	0.486366	0.0103907	-1.28351	7.36e-08	-0.751819	0.000517835
Rhbdl3	1.00065	1.21875	0.338757	0.626664	0.755546	1.69472	0.289183	0.420301	0.813832	1.3379	0.0648494	1.40987	0.0558483	0.897589	0.294591	0.969558	0.305901
Cd180	5.74543	-0.84575	0.187964	-1.4549	0.0281558	-0.523953	0.574406	-1.09145	0.115639	-1.58971	0.000118736	-1.35534	0.000391548	-1.03904	0.00798196	-0.804667	0.0461402
Fzd8	3.15786	-1.57764	0.00554031	-0.771072	0.279747	-0.616405	0.430702	-0.311354	0.694694	-1.05975	0.00539777	-0.31831	0.380994	-1.19814	0.00323012	-0.4567	0.324471
Pogk	5.54074	-0.594242	0.131563	-0.731246	0.0788362	-0.315131	0.608001	-0.494593	0.299582	0.471878	0.0415392	0.676794	0.0042889	-0.588116	0.0206495	-0.3832	0.178213
Pmfbp1	1.08355	0.93904	0.446377	0.480224	0.814067	-0.295416	0.910579	1.27462	0.406513	2.21804	0.00382516	1.94891	0.00936376	0.695356	0.409518	0.42623	0.688019
Akap14	-0.339392	0.826988	0.489215	1.47349	0.246514	0.965907	0.618296	2.9911	0.0332848	1.88051	0.00712728	2.45347	0.00191909	1.32379	0.0819667	1.89674	0.0296751
Sf3b3	8.18094	-0.777131	0.00199614	-0.507816	0.0596178	-0.493704	0.0893018	-0.560145	0.0424042	-0.584775	0.00108074	-0.489837	0.00440463	-0.591241	0.00135618	-0.496303	0.00941284
Sgpl1	10.0631	-0.755289	0.000306536	-0.571785	0.00678785	-0.116458	0.761808	-0.398826	0.0865523	-0.0415765	0.78516	0.339654	0.0158833	-0.610009	0.000106576	-0.228778	0.18501
Zfp592	6.77449	-0.00863754	0.981209	0.356282	0.320831	0.196713	0.68962	-0.141272	0.732559	-0.0343812	0.866138	-0.205207	0.261019	0.224595	0.298611	0.0537691	0.847214
Safb2	6.32542	-0.099305	0.752	0.00993881	0.988	-0.261093	0.532	-0.580301	0.0554	-0.46212	0.00719854	-0.868677	8.79e-06	0.0157507	0.941213	-0.390807	0.0444446
Susd2	2.7625	-1.02813	0.42881	-0.141838	0.957312	-2.17967	0.144495	-3.4404	0.0136834	1.88425	0.0131474	-0.609994	0.3862	-0.395352	0.641524	-2.88959	0.000967732
Pus10	4.99733	-0.64983	0.00884771	-0.0363515	0.949026	-0.291238	0.400243	-0.0812644	0.832848	-0.0581064	0.741461	0.0748447	0.662677	-0.29246	0.117448	-0.159509	0.466365
Mgat5	4.15323	0.371835	0.221189	0.619917	0.0461891	0.359717	0.357508	0.0815243	0.857142	0.234358	0.222582	-0.0581581	0.779158	0.539783	0.0106828	0.247268	0.31728
Usp3	5.17284	-0.045438	0.884205	0.00226727	0.997539	-0.0637486	0.912529	-0.212164	0.541646	0.035119	0.844649	-0.11831	0.471538	0.0425292	0.828949	-0.1109	0.621983
Olfr1215	0.31622	1.43453	0.281534	0.258158	0.917504	2.04367	0.216058	-0.0214462	0.992015	1.87361	0.0228959	2.18871	0.0107857	0.623083	0.511799	0.938187	0.401588
Atp2a3	3.3587	1.44332	0.00978584	2.00011	0.000993712	1.12048	0.0781635	1.5392	0.0105142	0.0884188	0.815884	-0.297864	0.411255	1.72719	2.78e-05	1.34091	0.000854677
Tor1aip1	7.16291	-0.513756	0.0535533	-0.644109	0.0184895	-0.20513	0.634016	-0.462435	0.128824	-0.404815	0.0110468	-0.206848	0.184765	-0.504355	0.00335001	-0.306388	0.10082
Bcl6b	0.184325	-0.473842	0.721	-0.169377	0.953695	-0.0640962	0.983564	0.599535	0.72951	-0.0820706	0.923185	0.407102	0.603693	-0.298839	0.744268	0.190334	0.868919
Ephx2	1.7742	0.149576	0.881073	0.301741	0.847976	0.118368	0.953113	-0.27185	0.837665	1.65723	0.00717799	1.33242	0.0258582	0.342141	0.626358	0.0173298	0.98614
Icam5	0.276618	-1.14379	0.341897	-2.03418	0.126658	-0.256782	0.929571	-0.29144	0.870203	0.390647	0.606451	1.56867	0.0258687	-1.44769	0.0699187	-0.269662	0.802234
Cyp2c69	0.121948	0.607889	0.668247	-0.101423	0.971626	-0.93825	0.687162	1.38369	0.441728	2.14422	0.012399	2.143	0.0116653	0.170743	0.862176	0.169524	0.901808
Hivep2	5.01313	-1.05264	0.00476838	-0.29793	0.601266	-0.601262	0.198926	-0.812659	0.0527503	1.38835	5.85e-06	1.35727	3.13e-06	-0.652867	0.0145775	-0.683948	0.0157037
Timp3	3.79695	0.125058	0.919528	-1.24681	0.35758	-1.31453	0.335114	-0.598694	0.680587	0.56815	0.374207	-0.117264	0.861563	-0.331202	0.659619	-1.01662	0.189705
Plxna3	3.5082	0.329321	0.653829	0.608179	0.520291	-0.338385	0.788796	-0.410901	0.650075	0.201376	0.622311	-0.679822	0.0789124	0.526114	0.255729	-0.355083	0.498534
Rp1l1	-0.0408024	-0.175045	0.92072	2.37461	0.163991	-0.806915	0.768336	2.23958	0.203596	0.835321	0.356789	0.367258	0.707926	1.25026	0.248674	0.782193	0.526083
Prpf31	6.52556	-0.777789	0.00431158	-0.747353	0.00847971	-0.67965	0.0239345	-0.721913	0.013443	-0.863591	1.91e-05	-0.836154	1.48e-05	-0.695187	0.000230303	-0.66775	0.000523723
Tpbg	1.8519	-2.5357	0.00896035	-1.63735	0.123451	-0.8838	0.615948	-1.43336	0.246337	2.27018	0.000883263	3.03408	1.64e-05	-1.96821	0.00240393	-1.2043	0.109874
Thumpd1	6.32958	-0.369018	0.126663	-0.2344	0.469616	-0.25891	0.432203	-0.335014	0.236743	-0.536867	0.00122445	-0.558245	0.000749955	-0.243172	0.181577	-0.26455	0.164331
Wnk2	1.37667	0.40621	0.698604	0.947936	0.455895	-1.40118	0.240645	0.105509	0.946875	1.72856	0.00431844	0.283396	0.639291	0.777538	0.251061	-0.667627	0.379278
Gpr158	0.328623	0.244595	0.847032	-0.320279	0.882266	-0.221548	0.931136	1.29215	0.36536	1.29216	0.0528279	1.80985	0.00812703	-0.0244385	0.977255	0.493248	0.601738
Src	4.7342	-1.25785	0.0663001	-0.695119	0.440158	1.32665	0.0947062	0.74183	0.385689	-0.116984	0.781605	1.83378	5.15e-05	-0.92732	0.0313208	1.02345	0.0235992
Gm6498	0.398891	1.50261	0.116249	0.497674	0.733732	-0.236258	0.911553	1.33459	0.247364	2.14357	0.00230517	1.9118	0.00585564	0.783347	0.303805	0.551581	0.559183
Cd274	7.60481	-3.45508	2.3e-05	-3.24689	6.64e-05	-2.27327	0.00350807	-2.59999	0.000891723	-0.210072	0.601908	0.627098	0.0968972	-3.27315	7.24e-09	-2.43598	1.6e-06
Rgs5	0.0802633	-0.27038	0.835751	-0.0397453	0.98824	-1.74804	0.207259	-0.976488	0.533866	1.32908	0.0538063	-0.0101149	0.988859	-0.0872037	0.917454	-1.4264	0.0756576
Nup62	6.5314	-0.775808	0.00596111	-0.515007	0.100411	-0.664823	0.0342942	-0.594197	0.0575322	-0.741796	0.000254551	-0.74321	0.000185724	-0.592493	0.00307869	-0.593906	0.00407177
Bean1	1.04256	1.39294	0.316825	0.713468	0.730047	-0.233475	0.937818	1.21357	0.471785	1.63827	0.0482576	1.09731	0.184562	0.941421	0.332488	0.400457	0.744682
Cyp2c70	0.313292	0.662821	0.567111	-0.127201	0.956855	0.510472	0.844606	1.94261	0.252298	3.22012	0.000126728	4.09847	8.77e-06	0.218304	0.785702	1.09665	0.287872
Dnaic1	0.247561	-0.00833428	0.996589	0.894541	0.691784	-1.10268	0.640645	0.70575	0.735096	1.73718	0.0518558	0.762386	0.390543	0.665	0.524218	-0.309796	0.818405
Hcn2	0.889631	0.530909	0.63784	2.74902	0.0208319	-0.180327	0.936996	1.16412	0.339319	-0.773991	0.220115	-1.76496	0.00894995	1.44071	0.0549786	0.449738	0.602989
Col13a1	0.0534467	-0.105636	0.934903	0.494537	0.787066	0.983418	0.57277	-0.226867	0.894798	1.64077	0.0169773	1.57648	0.020795	0.37323	0.637625	0.308937	0.761708
Slc26a10	0.358851	2.72887	0.0307105	1.4799	0.282436	0.147778	0.955395	0.733613	0.631319	0.445432	0.540855	-1.0627	0.15055	1.90739	0.0213062	0.399251	0.69174
Cybb	8.80312	-3.93038	3.8e-08	-3.4238	3.19e-07	-4.26405	4.6e-08	-4.62779	1.71e-08	0.335157	0.256825	-0.507432	0.078279	-3.59159	1.47e-12	-4.43418	7.88e-14
Tnn	1.20395	1.20707	0.121	0.535841	0.633	0.50615	0.696765	0.998542	0.297516	1.72499	0.00231453	1.68354	0.00292625	0.785788	0.203317	0.744334	0.282996
Zfp598	5.23351	-0.0649891	0.85688	0.23584	0.610821	0.206209	0.687805	-0.0388017	0.938261	-0.598863	0.00154682	-0.630504	0.000888638	0.142545	0.509842	0.110904	0.660316
Letm2	2.35279	0.206949	0.751725	0.185784	0.873301	0.814244	0.255771	0.493431	0.508465	-0.520896	0.126763	-0.116829	0.750456	0.260542	0.530445	0.664608	0.101517
Nenf	2.33304	-1.09484	0.0350081	-0.883973	0.138257	-0.207429	0.845075	-0.0130232	0.989613	-0.551202	0.0906996	0.303336	0.351368	-0.947615	0.00831393	-0.0930776	0.85067
Dpysl2	5.98662	0.65104	0.0112797	0.732051	0.00644715	0.214829	0.596355	0.561036	0.0450695	-1.24116	3.14e-08	-1.5855	5.48e-11	0.754124	4.14e-05	0.40978	0.0245978
Ctsf	8.01837	1.36349	4.34e-08	1.36349	5.17e-08	1.27628	4.49e-07	1.22237	7.12e-07	-0.151625	0.316212	-0.297055	0.0468335	1.42735	5.98e-11	1.28192	1.29e-09
Fkbp7	2.93665	0.584368	0.169118	1.11099	0.00916773	1.22315	0.00701507	1.15907	0.00962914	0.870658	0.00140798	1.20874	4.53e-05	0.8899	0.00168566	1.22798	6.82e-05
Scube1	2.95434	4.10284	0.000413879	1.27007	0.27835	1.31568	0.267049	0.792497	0.510837	-0.750493	0.231149	-2.00314	0.00411291	2.27144	0.00253684	1.01879	0.187025
Champ1	6.31159	0.28713	0.271102	0.176385	0.649545	0.281122	0.414627	0.13131	0.710588	-0.0981473	0.520631	-0.16894	0.254057	0.30461	0.0664288	0.233817	0.201922
Hmgcs1	5.59343	-0.448789	0.0765071	-0.494072	0.0669953	-0.608137	0.0264515	-0.249841	0.439515	-0.0640787	0.708479	-0.0634992	0.706696	-0.401548	0.0223794	-0.400969	0.0286778
Ppifos	0.613382	0.131442	0.910367	0.911523	0.496843	0.728324	0.637795	-0.49825	0.708526	0.250508	0.680262	-0.296135	0.622568	0.628832	0.362023	0.0821883	0.930316
BC051076	1.11113	0.861618	0.547704	0.168484	0.952768	-0.816028	0.744995	2.17617	0.189149	2.02686	0.019615	2.3493	0.00847853	0.461799	0.643362	0.78424	0.506674
Cbln3	0.203038	0.466018	0.746428	0.971764	0.596756	-1.78583	0.344436	1.84798	0.255333	2.00688	0.0212495	1.46009	0.0898191	0.890998	0.371429	0.344215	0.791784
Cox7b	4.12128	-1.48306	0.00053406	-0.962967	0.0344261	-0.789757	0.102705	-0.498796	0.343787	-0.616803	0.0337322	-0.0347032	0.910253	-1.21343	0.000193884	-0.631325	0.0574687
Usp46	4.09488	0.20773	0.602742	-0.0843777	0.913563	-0.392879	0.433845	0.115417	0.832655	-0.282102	0.193505	-0.543906	0.0128381	0.146605	0.576505	-0.115199	0.712748
Slc24a5	1.43976	0.714615	0.409793	0.31666	0.827319	0.386472	0.804	1.45753	0.118	1.21939	0.0335038	1.63744	0.00606599	0.491343	0.467181	0.909389	0.207296
Suco	5.60215	-0.276328	0.393	0.00870237	0.990918	-0.111913	0.85986	-0.31499	0.412	-0.125941	0.512977	-0.235509	0.203438	-0.0826493	0.715122	-0.192218	0.438105
Klhl3	1.41643	0.438477	0.593862	0.363274	0.783799	0.159051	0.930674	1.33673	0.147915	1.84432	0.00033706	2.12427	6.23e-05	0.459362	0.391089	0.739318	0.207539
Ccr4	1.14315	0.71066	0.557816	0.979169	0.520523	-0.23859	0.927951	1.77094	0.193919	1.95449	0.00804323	1.74633	0.0172748	0.980837	0.235516	0.772678	0.424079
Dll1	0.490608	-3.37883	0.0445918	-1.48201	0.473964	0.116601	0.977904	-2.01152	0.297135	0.370573	0.729603	1.33906	0.139169	-2.04872	0.0581631	-1.08024	0.392534
Irgm1	7.44844	-1.99395	3.54e-07	-1.86557	1.48e-06	-1.36761	0.000204444	-1.56592	2.92e-05	0.0185758	0.933895	0.434372	0.0262967	-1.86077	7.81e-11	-1.44498	3.02e-08
Gm13262	0.439978	2.1556	0.127259	-0.235389	0.929996	-0.512704	0.872395	2.42658	0.178676	2.82014	0.00508732	3.52466	0.00101061	0.267619	0.805731	0.972139	0.485906
Ghr	2.0402	0.889831	0.372044	0.305774	0.864714	0.761846	0.620359	1.4021	0.248931	2.1082	0.00154865	2.59835	0.00024038	0.555714	0.440352	1.04587	0.182883
Smim14	5.88912	-0.51759	0.1461	0.302003	0.548376	-0.152041	0.82773	-0.048265	0.933198	-0.0254104	0.927845	0.0137538	0.959107	-0.116658	0.69573	-0.0774934	0.835573
Ube2q1	6.73654	-0.351987	0.179699	-0.203575	0.58929	-0.163138	0.708091	-0.396669	0.181075	-0.66577	0.000110636	-0.700393	3.83e-05	-0.216862	0.221178	-0.251485	0.172236
Ndufb3	3.74784	-1.28159	0.00827047	-0.042282	0.971002	-0.354491	0.660849	-0.181428	0.804674	-0.259048	0.447576	0.193017	0.571741	-0.705914	0.0577413	-0.253849	0.578815
Ccdc30	-0.274857	1.11675	0.302548	0.141569	0.94403	-1.39046	0.325313	0.145704	0.93427	2.57551	0.00116486	1.55383	0.0274156	0.405254	0.619057	-0.616424	0.55013
Prss51	0.0997161	1.35285	0.329048	0.696509	0.733307	0.175586	0.955366	0.87486	0.646474	2.04835	0.0163128	1.59047	0.0580592	0.927374	0.337349	0.469493	0.706081
Dnal1	0.711075	0.100283	0.92166	0.727372	0.555949	0.158785	0.937013	0.71895	0.534199	0.843289	0.0955077	0.784374	0.120132	0.479779	0.425377	0.420865	0.55013
2810402E24Rik	1.56367	-0.272333	0.643644	0.425203	0.597668	-0.284487	0.774246	0.197061	0.803684	0.224006	0.499709	0.0408441	0.906832	0.147476	0.705644	-0.0356858	0.948686
B3galnt1	7.46568	-0.65184	0.0343479	-0.291779	0.498474	-0.949101	0.00472331	-0.786325	0.017727	0.746784	0.000617674	0.33623	0.0906587	-0.430295	0.0546495	-0.840848	0.000298665
Erlin2	7.49917	0.0624119	0.755112	0.485759	0.00693747	-0.0658698	0.859262	-0.189503	0.398743	-0.508741	0.000661239	-0.913253	1.43e-07	0.3065	0.0464619	-0.0980119	0.612783
Prkcd	9.00384	0.269178	0.213032	0.355955	0.118854	0.795734	0.000400839	0.512685	0.0204476	-0.452363	0.00121509	-0.145232	0.272049	0.375746	0.00906154	0.682877	1.43e-05
Nup98	6.11228	-0.717354	0.0233097	-0.518543	0.151046	-0.48016	0.224851	-0.697008	0.0460832	0.55592	0.00901873	0.560403	0.00803028	-0.568026	0.0128229	-0.563544	0.0183761
Acox2	1.37635	1.40594	0.217541	0.397016	0.842304	-1.00856	0.560875	0.86962	0.5676	2.7279	0.000772154	1.92336	0.00971321	0.735667	0.380265	-0.0688739	0.957441
Setd5	5.88274	0.00673892	0.988	0.115466	0.868	-0.244121	0.678311	-0.32872	0.469705	0.55565	0.00891071	0.171213	0.41871	0.127114	0.611143	-0.257322	0.341696
Csrnp3	0.103443	2.26864	0.0499156	0.105812	0.963184	-0.787671	0.65968	1.70743	0.172537	1.07336	0.151975	0.998804	0.190111	0.653821	0.466342	0.579261	0.582977
Gm1647	-0.230483	1.23348	0.314328	0.532976	0.787098	-0.446968	0.887716	0.175213	0.929004	2.6727	0.00167656	1.92476	0.0155879	0.817495	0.356087	0.0695474	0.961556
Wipf2	3.04269	-0.0992038	0.852935	0.277406	0.714024	0.323102	0.671741	0.283653	0.651503	0.484547	0.0761927	0.66304	0.0165135	0.156656	0.635052	0.335149	0.349075
Plaur	6.54414	-1.06405	0.0215347	-0.638481	0.246099	-1.14326	0.027348	-1.68788	0.000979081	1.28636	4.26e-05	0.67403	0.011209	-0.786466	0.00635139	-1.39879	1.33e-05
Zyg11a	-0.0344669	1.40076	0.235936	0.318221	0.881099	0.339632	0.895625	2.28166	0.102995	2.10066	0.00689934	2.73327	0.00118218	0.645746	0.45426	1.27836	0.199374
Btg1-ps1	-0.207077	1.4525	0.333	0.188447	0.948	-2.0504	0.559296	3.43754	0.174693	4.64927	9.67e-05	5.38101	2.9e-05	0.588195	0.551461	1.31993	0.431705
9530077C05Rik	-0.112255	4.25085	0.00848284	-0.0378173	0.989941	0.682018	0.792125	-0.955229	0.588428	1.65079	0.0729331	0.548567	0.563583	0.853732	0.42837	-0.248495	0.861858
Trim45	1.83596	0.482758	0.56845	-0.214292	0.891748	0.417932	0.764879	0.0618016	0.961733	-0.299887	0.541673	-0.190942	0.702801	0.129443	0.824214	0.238388	0.728198
Csnk1g1	4.86021	0.291383	0.409059	0.694243	0.0442705	0.106036	0.881347	-0.0813012	0.875695	0.827851	0.000241886	0.29131	0.147572	0.574845	0.00952962	0.0383043	0.906307
Ndrg3	6.33373	0.60488	0.0387038	0.314616	0.419246	0.364378	0.347977	0.0398138	0.934658	-0.751523	0.000138912	-1.05742	6.66e-07	0.534402	0.00524017	0.228507	0.304278
Sh3yl1	0.679275	-1.48711	0.0836659	0.24087	0.887885	-0.372105	0.807954	0.394806	0.72442	-1.01608	0.0480488	-0.554045	0.268987	-0.460353	0.458928	0.00168195	0.998264
Plpp3	3.96016	0.674239	0.474243	-0.730101	0.578826	0.245551	0.893778	-0.0889449	0.949989	-1.05997	0.0541478	-1.02242	0.0624585	0.120948	0.859665	0.158497	0.847611
Sugp2	5.89153	-0.176128	0.510799	-0.117913	0.790093	0.033833	0.954852	-0.28311	0.354819	-0.644546	0.000170668	-0.656076	9.97e-05	-0.0842007	0.648052	-0.0957307	0.655875
Neurl1a	6.48212	0.57944	0.043671	1.15034	0.000155582	0.581387	0.0746569	0.786398	0.00989019	-0.0498446	0.809335	-0.233264	0.216132	0.89607	3.44e-05	0.712651	0.000955548
Stat4	1.20998	0.796607	0.551541	0.792877	0.664659	0.0367836	0.99097	-0.825861	0.627609	3.0183	0.00100834	1.67196	0.0407476	0.869556	0.35626	-0.476786	0.691982
Exosc10	7.02522	-0.157944	0.55254	-0.175657	0.640808	-0.230517	0.524929	-0.513054	0.0518372	-0.788589	2.04e-05	-1.03314	1.24e-07	-0.0980202	0.599069	-0.342567	0.0579466
Fam155a	-0.383747	-0.0395465	0.975647	0.0744089	0.974487	0.109523	0.971707	2.46644	0.0772464	2.09106	0.00271937	3.29362	4.33e-05	0.0947406	0.903814	1.2973	0.144874
Nfe2l1	7.97952	-0.879607	0.00375508	-0.576248	0.0824308	-0.713862	0.0349249	-0.80013	0.0144904	-0.530735	0.0075414	-0.577631	0.00386643	-0.679629	0.0014894	-0.726525	0.00108253
Rac2	8.36082	-0.815943	0.0167822	-0.893512	0.0117294	-0.582885	0.154403	-0.851039	0.0212466	-0.986288	4.59e-05	-0.897501	8.89e-05	-0.78235	0.000603349	-0.693563	0.00312494
Smad5	5.94141	0.221849	0.583929	0.261662	0.648167	0.618719	0.158315	0.636669	0.131907	0.167652	0.464271	0.519823	0.0208163	0.308213	0.242215	0.660384	0.00975385
Gm13315	1.28821	0.289841	0.676714	-0.643618	0.486678	-0.924104	0.228551	-0.941185	0.191836	-0.265546	0.537661	-1.19669	0.00471428	0.0341018	0.948932	-0.897045	0.0593362
Diaph2	6.50406	-0.32943	0.220545	-0.0750169	0.887656	0.00168383	0.997922	-0.274168	0.403135	-0.394035	0.0184049	-0.349549	0.0345833	-0.152845	0.440231	-0.108358	0.643046
Tcirg1	8.87377	-0.398419	0.26484	-0.376273	0.394229	0.0833126	0.912529	-0.325747	0.46246	-0.347617	0.0786841	-0.12694	0.537045	-0.317703	0.167656	-0.0970266	0.740971
Zfp516	5.5883	-0.305928	0.531796	-0.277751	0.709902	-0.709122	0.192607	-0.646743	0.227868	0.222674	0.443387	-0.188416	0.517582	-0.231091	0.495646	-0.642182	0.0518757
Olfr332	0.115838	1.29443	0.439041	0.820566	0.740807	-0.583661	0.860195	1.36487	0.53964	2.34109	0.0173678	1.54178	0.110606	1.01298	0.36203	0.213676	0.890989
Tgfb1	7.3001	0.398633	0.249682	0.227756	0.660316	0.61479	0.10563	0.395828	0.336394	-0.673276	0.00126699	-0.521355	0.00908885	0.378361	0.0896359	0.530282	0.0184704
Tec	6.40771	-0.311547	0.286981	-0.0874438	0.877459	-0.299761	0.442395	-0.587303	0.0521994	-0.614878	0.00148123	-0.879314	2.42e-05	-0.152392	0.486307	-0.416828	0.0488411
B230219D22Rik	6.91575	0.340223	0.0952793	0.593883	0.00386014	0.501981	0.0219741	0.418471	0.0577427	-0.147282	0.321773	-0.170542	0.247366	0.512426	0.00153557	0.489166	0.00349083
Ganab	7.87592	0.100063	0.721427	0.294238	0.354076	-0.226174	0.552591	-0.418813	0.147981	-0.684509	0.000189038	-1.2302	1.35e-08	0.251111	0.187446	-0.294577	0.135378
Smim19	4.25573	-0.233742	0.428871	0.461406	0.137826	-0.0851188	0.88515	0.0340325	0.941494	-0.00617345	0.977336	-0.130038	0.5064	0.124788	0.586052	0.000923822	0.997344
Rpl3	4.78389	-0.43575	0.15273	-0.580564	0.067891	-0.479025	0.174986	-0.716963	0.0222279	-0.073883	0.684514	-0.210273	0.211278	-0.434248	0.0204044	-0.570638	0.00304701
Nr6a1	3.48203	0.788681	0.234784	0.302909	0.785029	-0.118659	0.937084	-0.15793	0.873012	1.26636	0.00416898	0.621144	0.13877	0.540019	0.279124	-0.105199	0.873811
Ndufb2	3.32577	-1.09897	0.0227759	-0.390883	0.60076	-0.768921	0.190882	-0.340858	0.608564	-0.095828	0.780557	0.100814	0.76141	-0.744792	0.0321793	-0.548149	0.146982
Mgrn1	8.18697	0.0489858	0.835776	0.0441338	0.917945	0.125273	0.725052	-0.104485	0.716847	-0.401624	0.00187638	-0.475195	0.00034176	0.113032	0.440231	0.0394611	0.832857
Yy2	2.81868	-0.54802	0.32304	-0.310598	0.73075	-0.485288	0.539345	-0.852401	0.157491	-0.100465	0.769605	-0.377123	0.224981	-0.376332	0.315816	-0.65299	0.0752625
Ppp1r8	4.45906	-0.0817946	0.808178	0.0115375	0.986712	0.260085	0.561048	-0.185913	0.645893	-0.0457302	0.821943	-0.0075083	0.970234	0.0266621	0.909066	0.0648841	0.81617
Ifit1bl2	0.0488383	0.214027	0.899932	0.437983	0.873107	0.478197	0.873345	-0.90942	0.62694	0.939169	0.274606	0.164156	0.856531	0.437866	0.669571	-0.337147	0.786739
Ttll3	2.95727	0.431382	0.453358	0.61381	0.378435	1.16329	0.052104	0.72196	0.261858	-0.230933	0.471922	0.138403	0.678731	0.58269	0.106266	0.952026	0.00779919
Otx2	0.286363	0.406975	0.805493	-0.602142	0.814255	-1.74863	0.423837	-0.436391	0.863339	3.02013	0.00346804	2.02144	0.0276677	-0.229291	0.83221	-1.22798	0.332956
Flii	8.18707	-0.763605	0.000306691	-0.508235	0.0183743	-0.326309	0.20007	-0.529167	0.0179404	-0.390416	0.00914114	-0.201383	0.168635	-0.588359	0.000326901	-0.399326	0.0177589
Secisbp2	4.95447	0.196716	0.459778	0.0658532	0.899446	-0.0610142	0.911146	-0.254858	0.412638	-0.451373	0.00404333	-0.785506	8.45e-06	0.205529	0.25518	-0.128605	0.534273
Fer	5.35685	-0.53037	0.0122258	-0.113923	0.766726	-0.728297	0.0014131	-0.634766	0.00440632	-1.03018	4.11e-07	-1.39656	2.73e-10	-0.280673	0.113337	-0.647048	0.000229603
Tbc1d10c	0.50096	1.82105	0.112145	2.61051	0.0405495	1.87721	0.154735	2.94482	0.0182426	-0.0392855	0.957367	0.102707	0.894084	2.20196	0.00414983	2.34395	0.00287874
4930523C07Rik	2.5456	-0.233512	0.785772	0.356772	0.783819	-0.0962564	0.960488	0.868726	0.383891	2.26201	0.000353712	2.32996	0.000216623	0.296352	0.65209	0.364302	0.6532
Adam17	8.72834	-0.022639	0.947196	-0.211853	0.621105	0.219537	0.629724	-0.00996444	0.985009	-0.412499	0.0139493	-0.236757	0.151135	-0.0459606	0.820355	0.129781	0.574094
Eif3f	5.03405	-0.489192	0.0798357	-0.667069	0.0197444	-0.609962	0.0500294	-0.74205	0.0117955	0.717128	0.00015349	0.572033	0.00108041	-0.504929	0.00552446	-0.650025	0.000696397
Rhod	1.34676	0.462727	0.617675	-0.180954	0.918864	-0.994468	0.497395	-1.63555	0.132771	3.74791	1.1e-06	2.24996	0.000177378	0.148374	0.814541	-1.34957	0.0481034
Ddx47	6.43342	-0.274747	0.245926	-0.039148	0.937389	0.00253538	0.996361	-0.319526	0.24015	-0.263063	0.0726295	-0.286935	0.0498057	-0.105774	0.549322	-0.129645	0.518382
Ctse	2.59499	0.523367	0.405855	0.0996493	0.937389	1.38117	0.038514	-0.278212	0.74776	1.41056	0.00117898	1.71816	0.000153786	0.338616	0.478469	0.646219	0.206015
Slc17a6	0.574473	1.75667	0.10633	0.690112	0.661358	-0.267595	0.909865	1.44455	0.269154	1.70285	0.0135495	1.20302	0.0777408	1.07233	0.168788	0.572504	0.54451
Fyb	7.78921	-1.21262	3.74e-05	-1.00498	0.000537177	-0.990382	0.00109251	-1.22922	6.8e-05	0.148452	0.433181	0.122887	0.518526	-1.05697	1.78e-06	-1.08254	2.07e-06
Ugt2b34	0.696672	-0.0529082	0.972484	-0.606043	0.773333	1.32048	0.525009	0.665284	0.712376	1.64804	0.0348939	2.90004	0.000795214	-0.332825	0.714407	0.919169	0.384725
Wdr13	6.16813	0.0361078	0.911456	0.209503	0.606722	0.171332	0.710574	-0.145209	0.700396	-0.609959	0.000929642	-0.741997	0.000101353	0.17528	0.393839	0.0432422	0.871626
Vmn1r71	0.767241	1.11784	0.407939	0.413734	0.863711	-0.160199	0.966539	1.87469	0.389508	4.24488	6.7e-05	4.19669	6.11e-05	0.730966	0.430108	0.682776	0.616174
Fgfbp3	0.447141	0.797248	0.331141	-0.0472225	0.977953	-1.21056	0.190008	-0.213832	0.856961	0.499667	0.29119	-0.702269	0.128411	0.493583	0.381689	-0.708352	0.219337
Fgl2	5.88995	-2.25724	1.4e-06	-1.32071	0.00167374	-1.03579	0.0183004	-0.996255	0.0202243	-1.097	0.000228053	-0.321632	0.214868	-1.75822	1.56e-07	-0.982853	0.00105059
Znrf2	5.489	-0.0476333	0.958932	0.181998	0.907388	0.460958	0.727272	0.896994	0.343299	-0.146853	0.749153	0.398296	0.357107	0.128208	0.806124	0.673357	0.206024
Gm5916	-0.308447	0.740254	0.594382	0.488842	0.833411	0.663997	0.824454	-0.754272	0.697795	2.75598	0.00170317	1.94099	0.0162084	0.650616	0.470221	-0.164369	0.903725
Hadha	6.23527	-0.472213	0.0176166	-0.230668	0.377501	-0.373916	0.105934	-0.458541	0.0343225	-0.695782	3.26e-05	-0.776228	3.4e-06	-0.304779	0.054968	-0.385224	0.0170843
Apex2	3.7443	-0.405145	0.274278	-0.877683	0.0183657	-0.32558	0.538829	-0.298881	0.51651	-0.686927	0.00323888	-0.42326	0.054159	-0.539941	0.029991	-0.276274	0.332818
A930006K02Rik	0.609547	-0.146238	0.899265	0.223482	0.914702	0.620897	0.691009	-0.606653	0.629209	-0.901082	0.107571	-0.989693	0.074354	0.0758128	0.916893	-0.0127984	0.988675
Gpm6a	3.82335	-0.431146	0.695442	-0.956486	0.510523	-0.376821	0.848329	0.0234695	0.98981	-1.36174	0.0221981	-0.99091	0.083394	-0.566252	0.420324	-0.195417	0.819629
Adamts14	0.0485576	-1.31459	0.275	0.220901	0.928	-0.587056	0.834	-0.854835	0.605	2.58234	0.00163566	2.17872	0.00386629	-0.332786	0.695567	-0.736409	0.48348
Zfp263	6.88288	-0.35965	0.175822	-0.274265	0.418552	-0.239356	0.538829	-0.471393	0.103971	-0.0323648	0.857642	-0.112906	0.496805	-0.251753	0.179927	-0.332294	0.0811816
Rabac1	6.82555	-0.247535	0.434192	0.212204	0.642032	0.377183	0.329462	0.337663	0.363064	0.0197125	0.931667	0.396292	0.0489872	0.0141195	0.956367	0.390699	0.105709
Nlrp4d	1.63466	0.797273	0.423723	-0.187507	0.924297	0.744227	0.671519	0.662918	0.622721	2.55848	0.000251805	3.03078	3.34e-05	0.254153	0.721433	0.726449	0.383276
Apbb1	3.37314	1.14839	0.0189557	1.8086	0.000909077	0.999409	0.0657082	0.896459	0.0995559	-0.908783	0.00849821	-1.37135	0.000307365	1.44932	0.000240313	0.986757	0.0103446
Sf3b5	4.47373	-1.04313	0.00254866	-0.544058	0.182637	-0.542152	0.199387	-0.306614	0.505923	-0.329895	0.169974	0.0427668	0.869074	-0.776148	0.0032737	-0.403486	0.166358
Tmem26	1.15259	2.23797	0.0147659	1.52575	0.114551	-0.00279959	0.999225	0.200737	0.881196	1.02015	0.0762485	-0.639358	0.283678	1.82211	0.00557541	0.162611	0.854388
Slc15a4	7.28296	0.926595	0.000306536	1.05696	9.21e-05	0.663031	0.0158573	0.33688	0.276993	-0.584173	0.00235043	-1.09682	9.2e-07	1.04131	2.14e-06	0.52866	0.011622
Mterf2	-0.096392	0.897265	0.590831	-0.158249	0.961096	-0.860277	0.739167	0.779706	0.714317	1.1801	0.199702	0.818997	0.37044	0.186372	0.867813	-0.174731	0.905188
Ntsr2	3.3864	0.106882	0.929961	-0.506006	0.794353	-0.138408	0.951984	-0.411254	0.772199	-1.80654	0.00596614	-1.96445	0.00300342	-0.0415402	0.959018	-0.199444	0.826524
Ubr7	5.34045	-0.0704919	0.75413	0.263284	0.276068	0.0599623	0.888962	-0.148487	0.580003	-0.0984642	0.468389	-0.256569	0.0506265	0.143481	0.363333	-0.0146238	0.948809
Olfr102	0.973947	1.31117	0.305178	0.142408	0.956757	1.81196	0.287072	1.20203	0.448856	1.76835	0.0269448	2.69895	0.00208779	0.514116	0.579347	1.44472	0.151519
Tmem158	0.453418	0.671682	0.5	-0.506493	0.762478	-0.265811	0.894614	1.0353	0.375193	0.149061	0.80947	0.240049	0.688885	0.275378	0.689302	0.366367	0.644586
Gpnmb	2.62689	0.115126	0.94755	0.904015	0.661358	-4.44716	0.00908062	-5.05431	0.00216462	2.59449	0.0076983	-3.01892	0.00142363	0.792405	0.444477	-4.821	5.05e-05
Tdrd6	1.19422	0.808855	0.445889	0.00813146	0.997539	-0.737262	0.697695	1.82908	0.141438	2.94191	0.000649204	3.40658	0.000142762	0.226061	0.799241	0.690733	0.535227
Ppip5k1	5.09553	0.380123	0.203562	0.721574	0.0143893	0.120422	0.836178	0.114913	0.784088	-0.0388403	0.842328	-0.516891	0.0042556	0.628029	0.00125059	0.149978	0.531886
Accs	4.81938	1.61764	1.63e-06	2.25929	1.38e-08	0.703956	0.030613	0.786286	0.0127029	-0.0655349	0.756898	-1.25307	4.16e-07	1.95837	4.27e-11	0.770837	0.000607869
Traf3	5.45209	-0.706662	0.212069	-0.960047	0.111601	-0.140823	0.907788	-0.398239	0.585129	-0.341536	0.276721	0.163375	0.614564	-0.75998	0.0277888	-0.25507	0.550193
Gm21284	1.38672	0.941137	0.492319	1.74094	0.247356	-0.66824	0.795372	1.34718	0.43789	2.81119	0.00125927	1.59048	0.0459256	1.52292	0.0834141	0.302206	0.803754
Gm20201	1.18724	0.168312	0.88369	0.552928	0.729069	0.363498	0.877574	1.45964	0.311407	3.42332	2.38e-05	3.76381	5.05e-06	0.502999	0.489769	0.843489	0.356159
Hsd17b1	1.50092	1.47386	0.0922422	1.86063	0.0476562	1.62976	0.0833728	0.513002	0.645893	-0.930308	0.0554484	-1.60341	0.00268129	1.72464	0.00249611	1.05154	0.0638796
Ccdc116	0.840875	0.106603	0.93471	1.12932	0.418931	0.440903	0.845727	2.12638	0.0935158	1.17207	0.0810203	1.57952	0.0234991	0.853268	0.283866	1.26072	0.13149
Fhad1	2.81673	0.0719504	0.91	0.553689	0.439	-0.403689	0.634942	-1.0425	0.0712736	0.176114	0.588638	-0.892266	0.00496853	0.359311	0.334123	-0.709069	0.0478123
Dnajc25	3.42109	-0.284905	0.475223	-0.265049	0.652299	0.0667574	0.937559	0.269623	0.587083	-0.548996	0.0160125	-0.149298	0.518811	-0.207531	0.44236	0.192167	0.530073
4632427E13Rik	3.36454	0.306316	0.44674	0.813926	0.0409194	0.824945	0.0460124	0.141838	0.79761	-0.118166	0.624254	-0.204382	0.382382	0.604649	0.0173737	0.518434	0.051537
Tspan7	6.94151	0.685866	0.0260083	0.686805	0.034851	1.03318	0.00206124	0.975534	0.00307119	-0.580139	0.00362196	-0.297287	0.120434	0.754253	0.000444221	1.0371	8.43e-06
Mptx1	0.615984	0.686594	0.492355	0.735412	0.581722	4.17792	0.00445082	2.11845	0.114038	2.91416	8.08e-05	5.10033	1.43e-07	0.797435	0.250521	2.9836	0.00082387
Lamb1	1.61514	0.816371	0.507881	0.835077	0.613006	-1.15362	0.490722	0.612123	0.70303	2.12742	0.00641736	0.932618	0.207583	0.906217	0.29865	-0.288585	0.79611
Gm20275	0.432392	0.533616	0.664746	0.894574	0.578302	0.614188	0.797889	1.73609	0.310198	2.96587	0.000363277	3.16577	0.00021661	0.849704	0.301741	1.0496	0.303441
Sik2	4.88288	0.799249	0.0353904	0.692949	0.0980951	0.537622	0.264264	0.26318	0.613637	0.206446	0.36473	-0.188639	0.411181	0.818205	0.00104778	0.42312	0.115041
Lrrc8c	3.49039	-1.6871	0.000328831	-0.55804	0.335647	-0.739804	0.193351	-1.42664	0.00418351	1.05648	0.00128455	1.08109	0.000726847	-1.10026	0.000995069	-1.07565	0.00213174
Scarf2	3.70315	1.07122	0.0791192	1.1382	0.0820996	0.046897	0.976118	0.569484	0.45575	-0.153621	0.671422	-1.02166	0.00428311	1.18215	0.00212023	0.314117	0.495058
Cish	2.69302	-3.01695	1.15e-05	-1.92508	0.00251908	-2.45516	0.00121974	-0.791157	0.331408	1.982	7.63e-05	2.84096	6.57e-08	-2.37405	1.29e-06	-1.51509	0.00191321
Ikbkb	7.35623	-0.299083	0.142796	0.052364	0.899483	-0.00598932	0.990793	-0.376755	0.0898792	-0.542983	0.00019414	-0.631069	2.15e-05	-0.0711535	0.650606	-0.159239	0.346499
Vcp	7.53417	-0.637579	0.00664524	-0.611442	0.0126287	-0.642787	0.0127406	-0.755389	0.00269572	-0.920462	2.92e-06	-1.03137	1.51e-07	-0.558827	0.00122265	-0.669731	0.000220104
Dctn4	6.18265	-0.110631	0.651416	-0.0282531	0.955062	-0.0321348	0.951872	-0.114048	0.717275	0.268677	0.0561027	0.234392	0.0941129	-0.00823414	0.963691	-0.0425188	0.844078
Sulf1	1.79144	0.540878	0.716427	0.527745	0.827886	-0.92485	0.686067	2.30486	0.145233	0.9039	0.293528	1.20996	0.16062	0.609728	0.551354	0.915786	0.42355
D8Ertd738e	5.42772	-1.3578	0.000393858	-0.716256	0.0821021	-0.766296	0.0741719	-0.700023	0.101438	-0.10875	0.68765	0.206603	0.417259	-1.02218	0.000304067	-0.706825	0.0142457
Enkur	0.179363	0.531741	0.654157	-0.338767	0.871009	-0.495071	0.830416	1.18817	0.423659	1.87689	0.00883076	2.17922	0.00275768	0.0171296	0.984284	0.319458	0.763399
Slc9a7	4.50488	1.06146	0.00980834	1.16682	0.00686786	1.60926	0.000445052	1.27197	0.00380821	-0.14262	0.573494	0.133344	0.609416	1.17895	3.23e-05	1.45491	1.76e-06
H2afv	3.93212	-0.297004	0.553315	0.525572	0.37694	0.0460812	0.966539	0.301229	0.635442	0.290909	0.321287	0.349159	0.227509	0.128242	0.71539	0.186493	0.648991
C1s1	0.214586	1.2769	0.366966	0.136132	0.962542	-2.06354	0.183504	0.640832	0.71194	0.281477	0.74065	-0.928723	0.24224	0.634545	0.513355	-0.575656	0.593853
Rai2	0.353942	0.855931	0.562	0.433869	0.863	-0.630439	0.842726	2.55532	0.143886	2.35322	0.0105801	2.82784	0.00404878	0.603811	0.554751	1.07843	0.392534
Tmcc3	7.05785	0.747759	0.13371	0.403706	0.568679	1.26079	0.0186499	0.524811	0.393237	-0.527559	0.0534029	-0.272383	0.325815	0.654557	0.0315134	0.909732	0.0038276
Itch	7.24298	-0.201691	0.406865	0.29185	0.290138	0.400238	0.131266	0.0715009	0.837116	-0.0572579	0.777458	0.153348	0.418692	0.0531537	0.815101	0.26376	0.263751
Ppp4r1	7.22972	-0.413802	0.107691	-0.247373	0.476239	-0.223016	0.566266	-0.42543	0.145343	-0.20211	0.188251	-0.226589	0.137284	-0.270806	0.124838	-0.295284	0.10771
Lax1	0.257027	2.23282	0.11537	1.11172	0.537779	-0.652565	0.809621	1.96158	0.245426	2.25158	0.0118707	1.495	0.0906439	1.44914	0.143225	0.692553	0.577637
Zfp54	3.40493	-0.0598685	0.919839	-0.39919	0.584483	-0.57024	0.382803	-0.659348	0.252538	-0.44209	0.135	-0.855859	0.00461919	-0.176863	0.622478	-0.590632	0.0874609
Ucp1	0.362119	0.616841	0.499818	0.0584321	0.974971	1.09762	0.366066	2.0961	0.0408634	1.8094	0.00276386	3.08416	1.5e-05	0.286521	0.670467	1.56128	0.0273999
Car10	1.70626	0.640444	0.550451	0.867514	0.519985	0.0428501	0.986445	0.990547	0.448596	2.07157	0.00244534	1.68061	0.0109058	0.878348	0.237417	0.487387	0.590232
Synm	1.40807	-0.408325	0.660075	0.421977	0.776565	-0.292177	0.873345	0.141175	0.922964	1.70854	0.00187638	1.54546	0.00362229	0.0718635	0.910158	-0.0912075	0.912933
Tunar	-0.152835	0.409095	0.797179	1.1462	0.568766	-1.27106	0.564954	0.706499	0.72951	1.83393	0.0321082	0.558245	0.517776	0.922361	0.352029	-0.353329	0.778663
Lonp1	6.51738	-0.431055	0.0604822	-0.346857	0.186692	-0.652919	0.00827587	-0.65249	0.00682118	0.0841326	0.550868	-0.213631	0.111181	-0.321537	0.0318046	-0.619301	9.23e-05
Rogdi	7.082	1.4872	3.54e-07	1.77916	2.59e-08	0.90753	0.000857029	1.06654	0.000103932	-0.176608	0.305947	-0.834254	2.22e-05	1.67444	4.16e-11	1.0168	1.57e-06
Gm7686	0.323308	0.785189	0.533932	0.750156	0.68542	-0.233111	0.936996	1.19489	0.47922	2.48689	0.00150633	2.04878	0.00650144	0.842112	0.30737	0.403994	0.711683
Dnm3os	1.14796	2.22109	0.0406294	0.261333	0.900072	0.944925	0.607962	1.91036	0.201304	3.30604	0.000179932	3.84459	4.11e-05	0.806011	0.342004	1.34456	0.183382
Rnf44	5.93703	0.0334025	0.929961	0.670629	0.0434549	0.479725	0.212863	0.160599	0.720714	-0.0272513	0.907602	-0.0547726	0.806457	0.372359	0.115892	0.344838	0.173598
Farp1	2.59504	1.08886	0.0470786	1.20083	0.0370404	0.249673	0.813943	0.704633	0.290344	0.296325	0.350885	-0.4351	0.169264	1.21445	0.000606967	0.483021	0.217198
4930488N24Rik	0.598941	2.31678	0.112145	-0.118059	0.965536	1.41591	0.439598	0.528468	0.769718	0.895238	0.319932	1.46553	0.103431	0.317336	0.767237	0.887627	0.464543
Pcsk6	0.787329	1.11069	0.309434	1.12928	0.381832	0.245	0.911228	0.801347	0.557313	0.775848	0.217364	0.0639271	0.927039	1.19323	0.103203	0.481313	0.582101
Thumpd2	3.56364	-0.0593727	0.907272	0.00897924	0.993851	0.489807	0.391009	-0.0959901	0.884019	-0.430541	0.0881552	-0.250547	0.326576	0.0379351	0.905894	0.217929	0.526533
Sfxn4	2.77587	0.339183	0.497305	0.543386	0.353344	0.433011	0.529146	-0.142879	0.837234	0.155205	0.577473	-0.185271	0.501964	0.506362	0.097684	0.165886	0.660056
Fbrsl1	6.76704	0.191664	0.737209	0.275495	0.755378	0.930436	0.116643	0.308435	0.66157	-1.1935	0.000218576	-0.866269	0.00347947	0.303284	0.373018	0.630516	0.0583649
Gm11826	1.21108	-1.44901	0.0307431	-0.466803	0.655042	-1.44527	0.0586685	-0.850104	0.31396	0.83463	0.0454446	0.530773	0.184777	-0.85209	0.0629478	-1.15595	0.0146822
Zxda	2.54317	0.164015	0.789707	0.633049	0.355714	0.521222	0.524631	1.08652	0.0756199	0.835148	0.0105363	1.16929	0.000740783	0.475842	0.204191	0.809981	0.0304234
1700028J19Rik	-0.0660034	0.207076	0.878485	-0.662658	0.755378	0.259572	0.925028	0.0315226	0.988131	0.0266854	0.973273	0.223929	0.764509	-0.0472876	0.95827	0.149956	0.891907
Wdr5	6.12238	-0.026232	0.914	-0.199787	0.463335	-0.0554051	0.899378	-0.203161	0.42731	-0.12012	0.333941	-0.183093	0.132006	-0.0361784	0.809479	-0.099151	0.558678
Rpf2	4.63091	-0.408715	0.250599	-0.593731	0.117269	-0.294696	0.569718	-0.55839	0.149669	-0.576085	0.00475217	-0.556484	0.00546057	-0.421543	0.0577205	-0.401942	0.0814241
Slc25a28	5.1254	-0.447041	0.0919131	-0.404886	0.177489	-0.276612	0.45398	-0.56377	0.045222	-0.363781	0.0176521	-0.404623	0.00832654	-0.353729	0.0358494	-0.394571	0.0226087
Ndufb10	5.01801	-0.837144	0.0361598	-0.365471	0.529461	-0.385088	0.519238	-0.227942	0.685311	-0.632906	0.0175401	-0.339261	0.192265	-0.580442	0.0488317	-0.286796	0.406544
Eif4e3	4.22403	0.606465	0.0285049	0.977909	0.000842952	0.39883	0.242952	0.443363	0.166043	-0.636191	0.000744943	-1.02533	1.41e-06	0.839525	3.68e-05	0.450389	0.0238373
Olfr837	1.03501	0.994097	0.467391	0.747642	0.720032	0.296883	0.925997	1.69106	0.378999	3.19085	0.000504864	3.11984	0.000694523	0.920805	0.314189	0.849795	0.463395
Sycp1	0.146335	2.09585	0.129	0.22645	0.932838	-0.122973	0.972206	1.98289	0.279031	2.59152	0.004838	2.64378	0.00486106	0.777671	0.434706	0.82993	0.51045
Osbp	7.09385	-0.12752	0.818599	-0.00495615	0.997069	-0.198675	0.838818	0.276033	0.681447	-0.616337	0.0273319	-0.553645	0.0459541	-0.00982808	0.978613	0.0528639	0.905613
Duxf3	1.09394	0.548758	0.548	0.348076	0.82	0.518345	0.743	-0.033636	0.983	1.79401	0.00147119	1.52317	0.00496088	0.499022	0.416277	0.228182	0.772394
Il17re	0.778458	0.78062	0.507868	1.2588	0.352047	-0.340542	0.889856	1.3885	0.334204	2.31443	0.00157331	1.66216	0.0170912	1.15711	0.130623	0.504831	0.603042
Uqcrb	4.65489	-1.68943	6.74e-05	-0.978951	0.0212391	-0.816681	0.0754519	-0.604636	0.208122	-0.324495	0.233137	0.310479	0.24184	-1.33148	2.06e-05	-0.696504	0.0235424
Asb2	5.58928	1.54578	0.0310526	1.48489	0.0521156	1.04464	0.22338	0.54339	0.557313	-0.919133	0.0197574	-1.71939	0.000138794	1.58752	0.000467803	0.787265	0.0878021
Mybl1	0.520517	1.0369	0.368847	0.140746	0.951928	-0.3902	0.867744	1.88725	0.145546	1.36035	0.0515763	1.68107	0.0194014	0.485759	0.556039	0.806474	0.391763
Tnip2	6.74916	-0.883306	8.09e-05	-0.757306	0.000738488	-0.557548	0.0182831	-0.819463	0.000421585	-0.320744	0.0151084	-0.223735	0.0829413	-0.754112	1.4e-06	-0.657102	2.21e-05
Cct6a	7.89929	-0.491578	0.0936429	-0.641302	0.033415	-0.484403	0.157625	-0.578229	0.0704079	-0.840927	4.61e-05	-0.85183	2.25e-05	-0.490221	0.010968	-0.501124	0.0124793
AU020206	4.61972	1.57142	4.99e-05	1.47265	0.000167442	0.661497	0.116592	0.369204	0.425574	-0.0232084	0.923163	-1.0782	1.53e-05	1.59417	1.59e-08	0.539175	0.0268894
Cwf19l2	4.37173	-0.480724	0.117921	0.0771098	0.902812	-0.15252	0.790142	-0.413506	0.252364	-0.215898	0.254761	-0.329661	0.0755898	-0.146867	0.517361	-0.26063	0.271764
Fabp4	0.240541	-2.24752	0.0769391	-0.475133	0.834805	-1.88496	0.369506	-0.118055	0.964349	3.50929	0.00044982	3.57851	0.000113914	-1.17667	0.181194	-1.10745	0.370248
Trim56	2.91776	-0.949478	0.0462742	-0.90162	0.0802956	0.122202	0.911146	-0.336408	0.612475	0.979449	0.00109186	1.7311	4.59e-07	-0.843624	0.00528131	-0.0919681	0.828851
Ndufb6	4.23535	-1.20417	0.00177767	-0.774838	0.0652195	-0.768618	0.0772688	-0.452263	0.344649	-0.756237	0.00260367	-0.402253	0.0840983	-0.948369	0.000393745	-0.594386	0.0282051
Matn3	0.727768	1.43424	0.166988	0.857917	0.537779	-0.82935	0.640755	1.53581	0.236623	2.7141	0.000334428	2.04809	0.00361536	1.11989	0.131051	0.453883	0.640859
Pabpn1	5.76568	-0.144178	0.55704	-0.0300299	0.952571	-0.111352	0.795372	-0.293772	0.279624	-0.37843	0.00453932	-0.529516	0.000177343	-0.022417	0.890706	-0.173504	0.29181
Chrna7	-0.214455	0.611787	0.625606	-0.00640778	0.998122	0.0332648	0.990967	1.32495	0.394707	1.6224	0.0238533	1.96636	0.00761078	0.274697	0.742498	0.618665	0.540073
Ube2z	6.5783	-0.304	0.212929	-0.0320657	0.951771	-0.0134451	0.98272	-0.186612	0.553781	-0.396025	0.00824868	-0.35301	0.0168551	-0.115609	0.512981	-0.072594	0.737501
Vat1	1.81227	-3.31834	2.57e-05	-1.84694	0.0117511	-1.17296	0.156631	-2.34328	0.00197567	-0.0544416	0.917386	0.685707	0.107553	-2.47741	5.57e-06	-1.73726	0.00073961
Csrp1	3.32164	-1.29997	0.00914461	-1.32387	0.0131091	-0.978599	0.0778477	-0.775042	0.17697	-1.28125	0.00018894	-0.896291	0.0032082	-1.24671	0.000268517	-0.861747	0.0100604
Ddr2	2.09218	1.57714	0.0754788	0.208479	0.904865	0.00691733	0.997264	0.88216	0.429725	1.46718	0.012586	1.20408	0.0384555	0.689241	0.310361	0.426135	0.599601
Lrp2bp	0.87484	1.24313	0.299901	0.509122	0.796487	0.061208	0.983994	-0.406512	0.847668	3.49679	0.000170853	2.66886	0.00139621	0.804489	0.356682	-0.0234403	0.985311
Sec23a	5.76261	-0.0410169	0.877344	0.137733	0.709285	-0.158347	0.66553	-0.39382	0.114246	-0.371558	0.00700809	-0.725185	4.43e-06	0.108451	0.503932	-0.245176	0.129364
Bcas3	5.03137	0.750953	0.0399598	1.64686	4.48e-05	0.415444	0.412552	0.499462	0.26241	0.209269	0.418623	-0.492842	0.0527404	1.18669	5.01e-05	0.484582	0.10969
Zfp13	0.958111	-2.01945	0.0562256	0.919168	0.495323	0.815976	0.600354	-1.37048	0.256997	0.904724	0.215017	0.505831	0.491391	0.213803	0.807896	-0.18509	0.868463
Nxf2	0.544933	0.84404	0.524665	-0.0520226	0.984653	-0.783507	0.727581	1.46922	0.360716	1.64814	0.0345301	1.67789	0.0315339	0.316984	0.728216	0.346734	0.766291
Phip	6.10512	-0.528597	0.0225	0.131584	0.743881	-0.195645	0.597148	-0.319168	0.263615	0.0716744	0.672754	-0.0018831	0.991317	-0.15503	0.414719	-0.228587	0.257034
Aktip	5.47939	-0.247075	0.389234	-0.261325	0.484387	-0.167885	0.719575	-0.532809	0.0704427	-0.50307	0.00426429	-0.637015	0.000470639	-0.190383	0.349684	-0.324329	0.108557
Moxd2	-0.140818	1.29031	0.281045	0.49182	0.801902	0.285521	0.921994	2.52228	0.0782205	1.9905	0.00711333	2.56989	0.0014302	0.82394	0.318389	1.40334	0.133177
Ly6f	-0.188214	2.46767	0.0865731	-0.137499	0.961601	-0.664987	0.796609	0.746085	0.70428	2.02911	0.0222204	1.41171	0.0995925	0.567002	0.573456	-0.0503914	0.973887
Lrrc74b	1.27594	1.21342	0.25466	0.676171	0.658697	0.677555	0.734089	0.644889	0.653364	2.60053	0.000655639	2.38542	0.00143315	0.901773	0.251348	0.686658	0.472321
Rasgrp1	2.63992	1.03026	0.315902	0.489321	0.76635	-0.427691	0.827703	-1.14495	0.344815	2.08091	0.00227672	0.548908	0.3862	0.710026	0.338508	-0.821979	0.315099
Gm3716	0.73294	0.868911	0.487104	2.12987	0.0549775	0.641376	0.686067	0.380818	0.775174	-1.36789	0.0336531	-2.7123	0.000353352	1.85221	0.0184216	0.5078	0.549616
Fbl	2.57689	-0.381581	0.364733	0.161652	0.83122	-0.270516	0.685814	-0.464523	0.340661	-0.0704191	0.787824	-0.340873	0.149046	-0.071706	0.807432	-0.34216	0.254509
Dner	1.49763	-0.300323	0.780563	0.438808	0.796351	-0.973078	0.485107	-1.22709	0.318599	1.58869	0.010727	0.351271	0.566897	0.205224	0.775102	-1.03219	0.162996
Myo1a	-0.217073	1.10748	0.355319	0.951826	0.542196	-0.919251	0.646032	0.926381	0.575894	2.52882	0.00098288	1.45047	0.0393588	1.06299	0.174505	-0.0153601	0.989017
Celf4	2.05665	1.0545	0.0987352	-0.0821248	0.953785	0.234334	0.855259	0.795259	0.295926	-0.316493	0.412441	-0.344616	0.372164	0.545722	0.225619	0.517599	0.279998
Rexo4	6.41748	-0.113644	0.654087	-0.200455	0.543496	-0.0558323	0.912249	-0.298164	0.284362	-0.711634	1.75e-05	-0.772249	2.52e-06	-0.087313	0.599602	-0.147928	0.419115
Smug1	4.75606	0.351452	0.329048	0.370437	0.414564	0.25034	0.653884	-0.00853438	0.989566	-0.209429	0.32955	-0.49052	0.0214284	0.426211	0.0766594	0.14512	0.624808
Tmem42	3.24009	0.299878	0.446749	0.721317	0.0691024	0.338093	0.541659	0.593457	0.162583	0.0553675	0.818555	-0.0125375	0.958651	0.55455	0.0224178	0.486645	0.057353
Stt3a	9.10318	-0.2382	0.344494	-0.132732	0.742683	-0.180016	0.640253	-0.346742	0.220126	-0.965853	3.29e-06	-1.06985	2.25e-07	-0.129376	0.515454	-0.233374	0.26768
Rae1	6.07975	-0.0642403	0.811714	-0.313222	0.265186	-0.0859905	0.860728	-0.283958	0.325506	-0.459015	0.00262712	-0.506455	0.00101786	-0.108259	0.537555	-0.155699	0.421787
Dzip3	4.05109	0.383219	0.242434	0.371482	0.353264	0.0885807	0.895554	-0.050235	0.921503	-0.401863	0.0279281	-0.8004	8.4e-05	0.445878	0.0287216	0.0473409	0.866201
Carf	2.52072	0.702601	0.179056	0.404302	0.586813	0.536177	0.47834	0.266052	0.714323	1.46864	8.29e-05	1.29485	0.000238229	0.59467	0.0992458	0.420881	0.312233
Bicd1	1.70888	0.792094	0.436226	-0.121719	0.953785	-0.124086	0.960371	0.813776	0.552269	2.43927	0.000341334	2.43589	0.00028508	0.308813	0.659952	0.305434	0.734924
Tmem60	4.28369	-0.0153401	0.967765	0.44744	0.216791	0.184895	0.737082	0.231274	0.57918	0.20119	0.317221	0.186078	0.355657	0.251145	0.287258	0.236032	0.364066
Ccar1	6.72176	-0.775304	0.000193931	-0.496898	0.0186733	-0.55206	0.0128511	-0.691288	0.0014364	-0.264224	0.0435971	-0.273734	0.035968	-0.581652	8.67e-05	-0.591162	0.000109461
Rhot1	7.06955	-0.266555	0.187617	-0.0290909	0.945806	0.0612846	0.883342	-0.0756298	0.794333	-0.47612	0.000374864	-0.364364	0.00370813	-0.0896112	0.540898	0.0221441	0.909736
Ss18l1	4.33877	0.711317	0.0977239	0.788103	0.0936458	0.314053	0.649356	0.00584147	0.99329	-0.11506	0.689916	-0.738626	0.00792212	0.799697	0.00781149	0.176131	0.643655
1700126H18Rik	-0.0808205	0.769996	0.617929	0.463359	0.853436	2.53181	0.327418	1.72872	0.381147	2.8274	0.00456642	4.17077	0.000368504	0.598251	0.572794	1.94162	0.147855
Sorcs2	0.923613	0.695985	0.655325	-0.129898	0.968297	0.344888	0.909865	-0.535671	0.806226	0.207585	0.829965	0.0341253	0.971604	0.342233	0.750219	0.168774	0.903872
Asphd2	0.474448	1.06005	0.308103	0.942812	0.491946	0.18337	0.931481	0.693454	0.58248	-0.33384	0.566493	-0.986138	0.0833965	1.07417	0.106723	0.42187	0.58175
Pmpcb	5.34152	-0.24706	0.386709	-0.20578	0.612899	-0.283094	0.454332	-0.50463	0.089574	-0.137166	0.393083	-0.347568	0.0266496	-0.15812	0.399766	-0.368522	0.0422765
Cpq	4.75027	-1.82873	0.00292207	-0.900117	0.198302	-1.03948	0.146302	-0.811627	0.272065	0.349711	0.346385	0.745737	0.0376849	-1.3078	0.0012839	-0.91177	0.0301667
0610040F04Rik	-0.0682553	0.855422	0.471984	0.216994	0.923864	1.66244	0.282034	0.423666	0.803153	1.74487	0.0136932	2.21856	0.00315742	0.484898	0.54989	0.958586	0.304667
Arhgef39	1.29018	0.545963	0.572386	1.57569	0.144688	0.0555664	0.980309	-0.413879	0.735096	-0.359067	0.537072	-1.49486	0.0101127	0.933935	0.161632	-0.201862	0.809322
Tpi1	7.76115	-1.06367	0.000324128	-1.23952	7.48e-05	-1.27879	8.18e-05	-1.37283	2.66e-05	-0.779342	0.000171461	-0.999004	4.05e-06	-1.07437	1.23e-06	-1.29403	6.92e-08
4922502N22Rik	1.08568	2.16917	0.072422	0.18369	0.939101	0.517569	0.837444	1.51851	0.36536	3.09442	0.000699062	3.32436	0.000380425	0.708688	0.440431	0.938626	0.412627
Tmem51os1	1.23586	0.911349	0.438844	0.564234	0.754891	1.20948	0.463582	0.183038	0.919478	2.10392	0.00626035	2.01705	0.0086717	0.715788	0.403556	0.628923	0.544525
Cpne1	6.69995	-0.356679	0.117658	0.0528926	0.910855	-0.0952873	0.834626	-0.344079	0.192698	0.195632	0.198822	0.114786	0.461552	-0.111442	0.541843	-0.192288	0.329243
Trappc11	6.54292	-0.314227	0.248605	0.213223	0.581089	0.202688	0.628667	-0.115023	0.759034	-0.529214	0.00549773	-0.420157	0.0237562	-0.0346307	0.881449	0.0744258	0.787354
Rhov	0.872367	-2.07389	0.181001	-2.3646	0.215845	-1.90252	0.284179	-3.35339	0.0299991	-1.1319	0.223289	-1.7496	0.0311884	-2.1092	0.0381968	-2.7269	0.00476828
4930563E22Rik	-0.0916815	1.19677	0.435569	1.5041	0.416182	1.16279	0.54636	0.360129	0.847251	-0.910315	0.233076	-1.67642	0.0404537	1.44208	0.135842	0.675972	0.499574
[truncated: 14,298 more rows]
