# Supplementary material for: Phospholipids of APOE lipoproteins activate microglia in an isoform-specific manner in preclinical models of Alzheimer’s disease
Source: Nat Commun. 2021 Jun 7;12:3416. doi: 10.1038/s41467-021-23762-0 (PMC8184801; doi:10.1038/s41467-021-23762-0)
Supplement: Supplementary file 6 — Supplementary Data 3 [file 41467_2021_23762_MOESM6_ESM.xlsx]

## Sheet: Supplementary Data 3
cluster1-gene	p_val	avg_logFC	pct.1	pct.2	p_val_adj			cluster2-gene	p_val	avg_logFC	pct.1	pct.2	p_val_adj			cluster3-gene	p_val	avg_logFC	pct.1	pct.2	p_val_adj			cluster4-gene	p_val	avg_logFC	pct.1	pct.2	p_val_adj			cluster5-gene	p_val	avg_logFC	pct.1	pct.2	p_val_adj			cluster6-gene	p_val	avg_logFC	pct.1	pct.2	p_val_adj
Rnaset2a	0	0.787863	0.765	0.417	0			Malat1	0	0.723401	0.988	0.981	0			Ddit4	0	0.460488	0.53	0.282	0			Spp1	1.63359e-228	1.40478	0.164	0.056	3.55583e-224			Fos	0	2.54849	0.85	0.091	0			Apoe	5.51898e-158	1.86111	0.758	0.526	1.20132e-153
Rnaset2b	0	0.780165	0.737	0.359	0			Sirpa	0	0.705303	0.868	0.901	0			Xist	3.03713e-234	0.455487	0.454	0.292	6.61092e-230			Ccl12	0	1.36994	0.911	0.599	0			Ccl4	0	2.11578	0.636	0.152	0			Cxcl10	0	1.85137	0.286	0.051	0
P2ry12	0	0.626477	0.983	0.946	0			Tgfbr1	0	0.685257	0.914	0.933	0			Tmem176a	0	0.361095	0.777	0.663	0			Lpl	0	1.13139	0.605	0.148	0			Egr1	0	1.98972	0.819	0.067	0			Ifitm3	0	1.66171	0.753	0.177	0
Maf	0	0.583163	0.962	0.843	0			Ivns1abp	3.39348e-272	0.68388	0.802	0.848	7.38659e-268			Tmem176b	0	0.322427	0.868	0.771	0			Mif	0	1.06763	0.88	0.506	0			Junb	0	1.97765	0.989	0.623	0			Isg15	0	1.60305	0.602	0.071	0
Sox4	0	0.523481	0.74	0.493	0			Ddx17	1.45279e-52	0.664719	0.505	0.571	3.1623e-48			Ctsl	0	0.279455	0.978	0.933	0			Ccl2	0	1.01149	0.43	0.1	0			Jun	0	1.94513	0.966	0.503	0			Ifit3	0	1.52127	0.519	0.027	0
Sft2d1	0	0.504886	0.862	0.704	0			Gm42418	1.77682e-67	0.595506	0.873	0.938	3.86761e-63			Olfml3	0	0.275228	0.986	0.955	0			Stmn1	0	0.923401	0.627	0.23	0			Zfp36	0	1.94305	0.97	0.409	0			Ccl5	3.59535e-158	1.44764	0.22	0.053	7.82601e-154
Trem2	0	0.497828	0.95	0.896	0			Slco2b1	1.60372e-178	0.590633	0.755	0.841	3.49081e-174			C1qa	0	0.263171	0.999	0.993	0			Lgals3	3.22379e-275	0.920338	0.142	0.037	7.01721e-271			Ier2	0	1.88447	0.742	0.188	0			Ifi27l2a	0	1.22252	0.565	0.114	0
Selenop	0	0.497625	0.98	0.917	0			Plxnb2	7.90171e-56	0.580401	0.562	0.675	1.71997e-51			Ly6e	0	0.254262	0.942	0.889	0			Pkm	0	0.900751	0.933	0.663	0			Ccl3	0	1.82046	0.564	0.132	0			Ccl12	1.31289e-220	1.21059	0.897	0.645	2.85776e-216
Ddx3y	0	0.488048	0.594	0.278	0			AC149090.1	9.18776e-153	0.574517	0.745	0.825	1.9999e-148			Crybb1	2.97869e-221	0.247477	0.795	0.694	6.48371e-217			Gapdh	0	0.844727	0.983	0.857	0			Tnf	0	1.76654	0.574	0.09	0			Ifi204	0	1.14082	0.589	0.067	0
Nav2	0	0.473138	0.856	0.655	0			Ints6l	2.43804e-26	0.57358	0.469	0.555	5.30688e-22			C1qb	0	0.243508	0.999	0.995	0			Ran	0	0.827565	0.94	0.646	0			Atf3	0	1.7616	0.624	0.103	0			Ifit2	0	1.06314	0.406	0.022	0
Slc40a1	0	0.465666	0.669	0.393	0			Gns	8.20146e-100	0.57331	0.65	0.756	1.78521e-95			Ctsh	0	0.234557	0.938	0.882	0			Eif5a	0	0.818723	0.967	0.754	0			Nfkbia	0	1.69014	0.924	0.563	0			Irf7	0	1.03884	0.501	0.028	0
Mef2a	0	0.462208	0.96	0.878	0			Mef2a	1.78915e-227	0.569215	0.828	0.892	3.89443e-223			Tnfaip8l2	5.14304e-272	0.234536	0.792	0.713	1.11949e-267			Rps2	0	0.817305	0.996	0.943	0			Dusp1	0	1.66237	0.714	0.092	0			Ifit1	0	1.01027	0.368	0.015	0
Zfhx3	0	0.439563	0.955	0.861	0			Mlxipl	7.17632e-16	0.565851	0.401	0.469	1.56207e-11			C1qc	0	0.232098	0.997	0.991	0			Cd72	0	0.816545	0.447	0.114	0			Il1b	0	1.56748	0.371	0.05	0			Bst2	6.46291e-282	0.994799	0.891	0.617	1.40678e-277
Zbtb20	3.05826e-255	0.438889	0.632	0.405	6.65691e-251			Ssh2	3.18979e-219	0.558471	0.82	0.881	6.94322e-215			Fcgr3	0	0.231847	0.961	0.927	0			Nme1	0	0.79563	0.859	0.472	0			Btg2	0	1.42405	0.939	0.573	0			Cd74	4.38544e-170	0.970131	0.47	0.188	9.54579e-166
Mbnl1	0	0.434143	0.942	0.859	0			Il6ra	1.70306e-67	0.554969	0.603	0.7	3.70704e-63			Hexb	0	0.222701	0.998	0.989	0			Rpsa	0	0.790496	0.997	0.949	0			Socs3	0	1.41156	0.899	0.396	0			Slfn5	0	0.911111	0.484	0.027	0
Upk1b	0	0.430748	0.414	0.143	0			Sall1	3.8644e-67	0.551547	0.588	0.669	8.41164e-63			Gm42418	2.37176e-174	0.218847	0.938	0.926	5.16261e-170			Npm1	0	0.773746	0.963	0.756	0			Ier3	0	1.27673	0.594	0.118	0			Rtp4	0	0.869802	0.561	0.065	0
Ivns1abp	0	0.417286	0.928	0.835	0			Arhgap45	4.6949e-157	0.551251	0.742	0.825	1.02194e-152			Ltc4s	2.27389e-267	0.217509	0.898	0.813	4.94957e-263			Ranbp1	0	0.765208	0.88	0.517	0			Hspa1a	0	1.26271	0.49	0.112	0			Oasl2	0	0.866244	0.46	0.018	0
Marcks	0	0.415598	0.99	0.971	0			Mbnl1	9.25329e-197	0.550209	0.794	0.874	2.01416e-192			Selplg	0	0.213522	0.991	0.952	0			Tubb5	0	0.755939	0.958	0.748	0			Jund	0	1.2227	0.951	0.657	0			Phf11b	0	0.859833	0.543	0.113	0
Dusp6	0	0.413912	0.787	0.588	0			Il10ra	1.41893e-32	0.549038	0.5	0.593	3.08859e-28			Rgs10	0	0.210909	0.956	0.914	0			Tagln2	0	0.751495	0.775	0.343	0			Fosb	0	1.12051	0.475	0.022	0			Ccl4	2.05741e-83	0.843667	0.37	0.171	4.47836e-79
Epb41l2	0	0.410773	0.961	0.909	0			Slc29a3	2.08081e-63	0.538337	0.609	0.732	4.52931e-59			Tcn2	1.74569e-195	0.191073	0.762	0.69	3.79983e-191			Hsp90aa1	0	0.743986	0.951	0.696	0			Hist1h1c	0	1.08532	0.618	0.177	0			Stat1	0	0.784939	0.66	0.244	0
Ptafr	0	0.410757	0.545	0.27	0			Stab1	4.29486e-70	0.536724	0.637	0.758	9.34863e-66			Hpgd	3.2349e-165	0.191038	0.739	0.655	7.04141e-161			Anp32b	0	0.732842	0.851	0.46	0			Nfkbiz	0	1.06691	0.577	0.091	0			Ccl2	3.16956e-182	0.784749	0.423	0.149	6.89917e-178
Pmepa1	0	0.410124	0.957	0.915	0			Zfhx3	3.89238e-173	0.532684	0.813	0.875	8.47254e-169			Siglech	0	0.190792	0.959	0.882	0			Msr1	0	0.721122	0.441	0.083	0			Gadd45b	0	1.0561	0.449	0.034	0			Rsad2	0	0.768131	0.251	0.006	0
Elmo1	0	0.408944	0.866	0.711	0			Fus	1.88205e-175	0.525018	0.813	0.886	4.09665e-171			Ldhb	6.69986e-189	0.190553	0.81	0.739	1.45836e-184			Eef1g	0	0.713744	0.939	0.674	0			Ccrl2	0	1.02212	0.522	0.077	0			Parp14	3.9191e-249	0.766211	0.647	0.272	8.53071e-245
Arhgap5	0	0.403402	0.955	0.883	0			Rsrp1	0	0.523972	0.904	0.941	0			Cst3	0	0.190239	1	1	0			Hint1	0	0.710208	0.934	0.686	0			Cd83	0	1.01991	0.649	0.293	0			Lyz2	3.68902e-69	0.75421	0.817	0.659	8.0299e-65
Snx29	5.05962e-308	0.402938	0.609	0.35	1.10133e-303			Inpp5d	1.55171e-145	0.522235	0.77	0.865	3.3776e-141			Ifngr1	0	0.189178	0.954	0.891	0			Atp5g1	0	0.708381	0.902	0.619	0			Ier5	0	1.00928	0.955	0.66	0			Lgals3bp	3.61942e-220	0.741533	0.715	0.377	7.87839e-216
Rnase4	0	0.398788	0.914	0.82	0			Son	1.26819e-234	0.519945	0.841	0.914	2.76046e-230			Fcrls	0	0.187419	0.99	0.964	0			Rpl41	0	0.704705	0.991	0.913	0			Ppp1r15a	0	0.986645	0.537	0.084	0			Usp18	0	0.725272	0.388	0.021	0
Tnrc6b	2.54148e-280	0.3985	0.724	0.501	5.53203e-276			Dock4	8.72864e-89	0.519575	0.665	0.766	1.89996e-84			Sult1a1	1.05939e-115	0.183375	0.419	0.328	2.30597e-111			Lgals1	0	0.70284	0.332	0.109	0			Hspa1b	0	0.963806	0.424	0.13	0			Trim30a	8.92704e-226	0.711909	0.749	0.402	1.94315e-221
Gpr34	0	0.3974	0.958	0.929	0			Tanc2	9.631e-97	0.51801	0.71	0.82	2.09638e-92			Hexa	4.03608e-244	0.178685	0.924	0.875	8.78533e-240			Ldha	0	0.70024	0.874	0.556	0			Rgs1	5.01393e-301	0.937288	0.561	0.233	1.09138e-296			Slfn2	2.88515e-292	0.705587	0.683	0.276	6.2801e-288
Rasgrp3	3.20362e-263	0.397106	0.72	0.515	6.97333e-259			Kcnk6	8.42342e-06	0.517638	0.374	0.474	0.183353			Abi3	9.894e-197	0.177535	0.856	0.807	2.15363e-192			Ybx1	0	0.694205	0.952	0.754	0			Il1a	1.76798e-280	0.935558	0.628	0.314	3.84837e-276			Pf4	0	0.655844	0.232	0.027	0
Rgs2	1.37739e-305	0.396417	0.861	0.725	2.99817e-301			Frmd4a	2.21045e-167	0.511853	0.796	0.866	4.81149e-163			F11r	1.12891e-215	0.174819	0.873	0.815	2.45729e-211			Rps18	0	0.691188	0.989	0.897	0			Cxcl10	5.80994e-208	0.900947	0.212	0.051	1.26465e-203			Cd52	1.25753e-142	0.652983	0.875	0.682	2.73726e-138
Pnrc1	7.36139e-258	0.383216	0.72	0.51	1.60235e-253			Abca1	5.9773e-25	0.508471	0.495	0.599	1.30108e-20			Man2b1	5.93926e-218	0.173433	0.907	0.851	1.2928e-213			Pgk1	0	0.687951	0.753	0.364	0			Hist1h2bc	0	0.894442	0.539	0.194	0			Zbp1	0	0.651316	0.409	0.028	0
Abca9	2.40602e-273	0.380186	0.769	0.571	5.23719e-269			Vsir	7.14182e-285	0.507971	0.894	0.948	1.55456e-280			Cebpd	1.52901e-117	0.173076	0.691	0.64	3.3282e-113			Mcm3	0	0.684148	0.722	0.307	0			Tnfaip3	0	0.840266	0.566	0.108	0			Rnf213	0	0.639857	0.506	0.129	0
Ubl3	1.78482e-262	0.375988	0.758	0.574	3.88502e-258			Maf	1.47833e-134	0.507786	0.774	0.862	3.21788e-130			Nupr1	2.43571e-83	0.172682	0.369	0.3	5.30181e-79			Ptma	0	0.682091	0.986	0.886	0			H3f3b	0	0.831848	0.991	0.927	0			Ifi207	0	0.637354	0.395	0.034	0
Dusp7	2.78957e-253	0.375331	0.619	0.395	6.07205e-249			Lnpep	1.74438e-07	0.502786	0.379	0.469	0.00379698			Aif1	1.02552e-191	0.172381	0.918	0.862	2.23224e-187			Hmgb2	0	0.680329	0.662	0.324	0			Icam1	1.81557e-170	0.831208	0.676	0.443	3.95196e-166			Tor3a	4.49491e-201	0.634932	0.624	0.289	9.78406e-197
Mpeg1	0	0.375242	0.894	0.773	0			Pag1	1.60087e-136	0.502628	0.749	0.837	3.48461e-132			Rsrp1	6.55603e-273	0.16974	0.965	0.905	1.42705e-268			Hspd1	0	0.671948	0.845	0.485	0			Dusp2	0	0.829918	0.264	0.022	0			Ifi209	0	0.625805	0.358	0.021	0
Klhl24	2.53378e-297	0.374773	0.617	0.356	5.51528e-293			Srgap2	2.01851e-149	0.496841	0.774	0.873	4.39369e-145			Tuba1a	3.51237e-96	0.168942	0.611	0.567	7.64537e-92			Nap1l1	0	0.661884	0.793	0.413	0			Klf2	2.78212e-205	0.808915	0.273	0.082	6.05584e-201			Sp100	0	0.61719	0.481	0.091	0
Pitpnc1	1.31426e-229	0.374649	0.516	0.298	2.86075e-225			Chd9	9.80588e-26	0.495879	0.516	0.633	2.13445e-21			Ctss	0	0.168816	0.994	0.975	0			Rps17	0	0.656767	0.954	0.781	0			Nr4a1	0	0.789702	0.39	0.018	0			Ifit3b	0	0.608545	0.267	0.005	0
Sall1	2.906e-285	0.371714	0.817	0.645	6.32548e-281			Hnrnph1	5.72071e-18	0.495788	0.483	0.618	1.24523e-13			Nav3	1.09342e-199	0.16872	0.798	0.725	2.38005e-195			Rpl32	0	0.647875	0.991	0.914	0			Id2	6.80146e-222	0.695682	0.597	0.306	1.48047e-217			Phf11d	0	0.60454	0.458	0.124	0
Dock4	0	0.370531	0.874	0.744	0			Tmem119	0	0.494932	0.932	0.973	0			Spint1	1.49802e-36	0.168367	0.383	0.356	3.26074e-32			Ftl1	0	0.645126	0.999	0.987	0			Cebpb	0	0.691784	0.951	0.802	0			Cybb	0	0.592073	0.328	0.038	0
Cd33	0	0.369624	0.872	0.715	0			Zfp950	0.000460701	0.49443	0.366	0.462	1			H2-DMa	2.55692e-105	0.168331	0.655	0.606	5.56565e-101			Top2a	0	0.641267	0.283	0.023	0			Btg1	1.04972e-296	0.681227	0.893	0.613	2.28493e-292			Xaf1	0	0.575116	0.486	0.106	0
Fam102b	9.68861e-257	0.369604	0.843	0.69	2.10892e-252			Zfp36l2	1.51198e-68	0.493705	0.65	0.765	3.29112e-64			Itm2b	0	0.167571	0.993	0.972	0			Prdx1	0	0.63979	0.913	0.664	0			Zfp36l1	4.88607e-220	0.643613	0.909	0.696	1.06355e-215			Eif2ak2	5.19632e-199	0.571991	0.608	0.271	1.13108e-194
Celf2	2.50554e-300	0.368227	0.89	0.769	5.4538e-296			Luc7l2	5.11338e-86	0.493623	0.701	0.826	1.11303e-81			P2ry6	5.56145e-197	0.167024	0.888	0.845	1.21056e-192			Tpi1	0	0.63127	0.76	0.424	0			Hist1h1d	0	0.63978	0.321	0.034	0			Mx1	0	0.56202	0.298	0.014	0
Cst3	0	0.367966	1	1	0			Zcchc7	4.13204e-10	0.493144	0.434	0.552	8.99421e-06			AY036118	1.27946e-70	0.166261	0.511	0.443	2.78499e-66			Ncl	0	0.630852	0.934	0.705	0			Gem	0	0.625261	0.318	0.02	0			Herc6	3.06826e-195	0.55236	0.487	0.184	6.67869e-191
Pwwp2a	1.56696e-254	0.362287	0.737	0.528	3.41081e-250			Cd33	1.04153e-61	0.490028	0.625	0.74	2.2671e-57			Filip1l	1.00715e-83	0.163399	0.386	0.314	2.19226e-79			H2afz	0	0.630547	0.932	0.741	0			Adamts1	2.58014e-292	0.616609	0.225	0.044	5.61618e-288			H2-K1	6.22851e-109	0.548681	0.893	0.761	1.35576e-104
Zeb2	2.19158e-275	0.361591	0.914	0.82	4.7704e-271			Cmtm6	2.24509e-90	0.487628	0.674	0.801	4.88689e-86			Bin2	1.30712e-157	0.163221	0.84	0.797	2.84522e-153			Tuba1b	0	0.627375	0.955	0.754	0			Nfkbid	0	0.613833	0.405	0.06	0			H2-D1	2.6386e-99	0.541266	0.903	0.767	5.74345e-95
Adap2	1.91331e-282	0.359431	0.86	0.708	4.1647e-278			Ptprj	8.93908e-08	0.487397	0.403	0.511	0.00194577			Fam46a	5.11275e-114	0.162846	0.563	0.482	1.11289e-109			Rps26	0	0.626054	0.973	0.839	0			Hist1h1e	0	0.610308	0.521	0.128	0			Ccl7	5.71502e-142	0.527291	0.17	0.036	1.24399e-137
Ypel3	2.52078e-263	0.355294	0.802	0.61	5.48697e-259			Csf3r	1.60972e-14	0.487155	0.471	0.599	3.50389e-10			Tspan13	1.19035e-95	0.162661	0.538	0.474	2.59104e-91			Rps27l	0	0.625715	0.871	0.569	0			Mcl1	1.39015e-260	0.605834	0.906	0.711	3.02594e-256			H2-Aa	7.59364e-148	0.517101	0.132	0.022	1.65291e-143
Il6ra	2.97434e-285	0.354711	0.837	0.676	6.47425e-281			Itgav	1.37099e-06	0.486064	0.396	0.504	0.0298424			Numb	4.38473e-152	0.161603	0.668	0.591	9.54425e-148			Rpl14	0	0.623832	0.988	0.905	0			Ubc	1.96715e-279	0.592234	0.988	0.919	4.28189e-275			Ly6a	1.60036e-251	0.508221	0.289	0.061	3.48351e-247
Zfp652	1.64301e-220	0.354194	0.71	0.512	3.57634e-216			Ogt	2.1986e-18	0.484141	0.483	0.604	4.7857e-14			Pnp	7.5985e-144	0.161137	0.844	0.795	1.65397e-139			Hmox1	1.01746e-221	0.620901	0.391	0.212	2.21471e-217			Serpine1	7.3e-78	0.568049	0.155	0.057	1.58899e-73			Tspo	3.53426e-111	0.497768	0.797	0.584	7.69301e-107
Cx3cr1	0	0.353312	0.999	0.986	0			Fchsd2	1.60934e-27	0.483776	0.552	0.685	3.50306e-23			Gngt2	6.04917e-120	0.160134	0.759	0.715	1.31672e-115			Fth1	0	0.614141	0.999	0.986	0			Gm26532	4.86133e-159	0.534437	0.424	0.191	1.05817e-154			Ccl3	6.57141e-46	0.490074	0.289	0.15	1.4304e-41
Glul	3.403e-296	0.352386	0.906	0.813	7.40731e-292			1700017B05Rik	2.02245e-18	0.482904	0.497	0.632	4.40227e-14			Rabac1	4.8445e-118	0.155672	0.753	0.706	1.0545e-113			Cstb	0	0.605448	0.652	0.376	0			Gm26522	2.45377e-155	0.518205	0.33	0.13	5.34113e-151			Slfn8	3.43036e-170	0.464193	0.551	0.23	7.46686e-166
Hpgds	0	0.351743	0.963	0.913	0			Mertk	5.31477e-76	0.482338	0.67	0.788	1.15687e-71			Slc2a5	3.93328e-133	0.154385	0.708	0.62	8.56157e-129			Bola2	0	0.604357	0.748	0.386	0			Tnfsf9	0	0.509012	0.222	0.035	0			Sdc3	7.86248e-211	0.463737	0.486	0.173	1.71143e-206
Crebrf	2.16497e-306	0.351569	0.487	0.233	4.71248e-302			Adgrg1	5.36776e-29	0.481901	0.557	0.7	1.1684e-24			Ighm	6.46482e-104	0.15315	0.676	0.624	1.4072e-99			Atad2	0	0.602933	0.521	0.161	0			Cd14	1.50755e-111	0.468049	0.886	0.729	3.28149e-107			Trim30d	2.10112e-167	0.455934	0.575	0.255	4.57351e-163
Col27a1	5.35852e-211	0.351535	0.667	0.455	1.16639e-206			Rbm5	1.72415e-16	0.479073	0.492	0.63	3.75296e-12			Alox5ap	9.25897e-137	0.15243	0.865	0.818	2.0154e-132			Hsp90ab1	0	0.602819	0.995	0.929	0			Neat1	1.35518e-130	0.467156	0.486	0.256	2.94982e-126			Samhd1	3.25264e-124	0.449315	0.616	0.33	7.08003e-120
Dip2b	3.12376e-234	0.351426	0.673	0.462	6.7995e-230			Arglu1	2.91579e-61	0.476223	0.642	0.776	6.34681e-57			Hfe	1.11145e-95	0.152071	0.589	0.536	2.4193e-91			Mcm6	0	0.602752	0.554	0.141	0			Tsc22d3	1.91028e-118	0.450631	0.622	0.374	4.1581e-114			Stat2	2.99e-246	0.434411	0.413	0.117	6.50833e-242
Qk	0	0.350992	0.97	0.928	0			Ubn2	0.000215494	0.475147	0.415	0.554	1			Cd53	1.44023e-150	0.151884	0.892	0.844	3.13495e-146			Lig1	0	0.601066	0.514	0.132	0			Rps29	0	0.442359	0.994	0.96	0			Znfx1	1.15533e-134	0.4312	0.576	0.282	2.51481e-130
Lrba	1.09554e-212	0.340498	0.726	0.541	2.38466e-208			Pik3r1	7.80496e-38	0.474787	0.58	0.727	1.69891e-33			Tmem173	2.62018e-124	0.151833	0.76	0.709	5.70334e-120			Rpl31	0	0.598567	0.916	0.684	0			Bcl2a1b	7.32607e-113	0.428923	0.808	0.614	1.59467e-108			B2m	1.23717e-106	0.42387	0.958	0.898	2.69295e-102
Srgap2	0	0.339498	0.936	0.857	0			Rptor	0.00041406	0.473921	0.37	0.472	1			Arhgap45	3.99372e-198	0.150424	0.85	0.78	8.69313e-194			Rpl35	0	0.594901	0.953	0.795	0			Arl5c	2.82204e-126	0.415747	0.296	0.121	6.14273e-122			H2-Eb1	2.31222e-144	0.422038	0.127	0.021	5.03302e-140
Mgat4a	5.22908e-205	0.339401	0.752	0.587	1.13821e-200			Wsb1	0.00075175	0.47217	0.378	0.49	1			Cd81	4.53489e-279	0.15012	0.994	0.973	9.87108e-275			Hspe1	0	0.591166	0.91	0.68	0			Tpt1	0	0.408301	0.995	0.965	0			H2-Ab1	1.3544e-93	0.417227	0.187	0.057	2.94812e-89
Npc1	1.78843e-213	0.338936	0.683	0.491	3.89287e-209			Csf1r	0	0.471376	0.976	0.989	0			Lag3	2.40868e-81	0.149127	0.667	0.615	5.24298e-77			Rps19	0	0.5874	0.991	0.921	0			Rps14	7.11441e-287	0.399767	0.992	0.928	1.54859e-282			Cxcl16	8.02622e-69	0.41653	0.572	0.355	1.74707e-64
Git2	2.21693e-234	0.337551	0.86	0.718	4.8256e-230			Jmjd1c	6.04729e-31	0.469229	0.564	0.701	1.31631e-26			Cnpy2	7.02802e-67	0.147817	0.585	0.557	1.52979e-62			Ccl4	6.86803e-297	0.581928	0.328	0.145	1.49496e-292			Rhob	4.53047e-95	0.387142	0.981	0.916	9.86147e-91			Fcgr1	4.17433e-88	0.41623	0.929	0.842	9.08627e-84
Ccng2	5.48168e-255	0.33615	0.526	0.288	1.1932e-250			Macf1	2.52998e-57	0.467493	0.659	0.796	5.507e-53			Snx6	2.6208e-88	0.147199	0.667	0.63	5.70469e-84			Pclaf	0	0.57751	0.242	0.021	0			Rps28	4.08484e-201	0.382388	0.963	0.82	8.89148e-197			Isg20	0	0.414687	0.289	0.026	0
Entpd1	7.26835e-248	0.33248	0.842	0.699	1.5821e-243			Dennd4a	4.65755e-40	0.466657	0.612	0.76	1.01381e-35			Susd3	7.49384e-111	0.147026	0.741	0.694	1.63118e-106			Rpl12	0	0.574187	0.988	0.907	0			Cited2	1.17453e-51	0.380321	0.432	0.283	2.5566e-47			Gm4951	0	0.412432	0.232	0.02	0
Clasp2	4.27147e-224	0.328184	0.615	0.4	9.29771e-220			Cbl	2.0118e-05	0.462745	0.412	0.536	0.437909			Ang	5.99795e-64	0.145082	0.566	0.526	1.30557e-59			Rplp0	0	0.571525	0.996	0.943	0			Gpr84	1.57512e-54	0.377272	0.737	0.566	3.42856e-50			Fgl2	5.19989e-247	0.411631	0.371	0.096	1.13186e-242
Ttc28	8.92484e-181	0.32792	0.567	0.374	1.94267e-176			Mycbp2	6.3133e-40	0.459531	0.588	0.726	1.37422e-35			Ecscr	7.2568e-84	0.144298	0.731	0.683	1.57959e-79			Mcm5	0	0.569959	0.525	0.126	0			Rps23	1.41208e-247	0.37492	0.989	0.927	3.07367e-243			Cd72	1.15369e-94	0.410018	0.378	0.166	2.51124e-90
Kmt2e	6.60217e-190	0.326125	0.706	0.53	1.43709e-185			Clk1	5.73928e-09	0.457296	0.439	0.565	0.000124927			Apobec3	3.46851e-80	0.143732	0.621	0.575	7.54991e-76			Cfl1	0	0.567012	0.98	0.884	0			Rpl35a	1.01547e-279	0.37392	0.99	0.934	2.21037e-275			Oasl1	0	0.404098	0.2	0.003	0
Chd9	9.38277e-204	0.325765	0.77	0.607	2.04235e-199			Hpgds	7.65054e-149	0.454484	0.843	0.924	1.66529e-144			Crlf2	2.67041e-39	0.14314	0.349	0.307	5.81268e-35			Rpl36	0	0.559622	0.969	0.844	0			Rps24	1.74322e-283	0.369446	0.994	0.955	3.79446e-279			Ifi211	0	0.40379	0.211	0.005	0
Tgfbr1	0	0.325677	0.978	0.926	0			Csmd3	0.000540384	0.453864	0.38	0.481	1			Bmyc	8.51652e-73	0.14226	0.627	0.594	1.85379e-68			Pa2g4	0	0.55847	0.777	0.41	0			Rplp2	1.25063e-242	0.368237	0.989	0.912	2.72224e-238			Epsti1	1.75524e-127	0.403461	0.565	0.279	3.82064e-123
Serpine2	2.98968e-213	0.32496	0.819	0.681	6.50764e-209			Tia1	0.000179699	0.448394	0.407	0.53	1			Slc1a3	1.23929e-109	0.141045	0.65	0.581	2.69757e-105			Txn1	0	0.556679	0.749	0.41	0			Osm	3.10656e-207	0.367357	0.256	0.071	6.76205e-203			Selenow	1.95e-79	0.401614	0.638	0.404	4.24457e-75
Klf3	1.35775e-200	0.324936	0.785	0.62	2.95542e-196			Fam91a1	0.00115374	0.445274	0.393	0.522	1			Tyrobp	2.50423e-230	0.140941	0.984	0.96	5.45095e-226			Plin2	7.29448e-292	0.553576	0.368	0.182	1.58779e-287			Coq10b	1.00084e-184	0.365341	0.501	0.229	2.17852e-180			Ifi35	2.28168e-124	0.396674	0.581	0.299	4.96653e-120
Tjp1	9.3345e-171	0.323195	0.602	0.422	2.03184e-166			Irf2bp2	3.84132e-22	0.444115	0.55	0.701	8.3614e-18			Cd300c2	8.59498e-133	0.140818	0.837	0.778	1.87087e-128			Nhp2	0	0.550079	0.715	0.333	0			Rpl39	2.94645e-230	0.361314	0.987	0.907	6.41354e-226			Cxcl13	7.64296e-81	0.391731	0.032	0.002	1.66364e-76
Adipor1	1.15326e-186	0.323176	0.608	0.421	2.51031e-182			Ccnt2	1.92815e-07	0.443551	0.441	0.579	0.00419701			Fkbp5	5.23117e-82	0.135744	0.533	0.478	1.13867e-77			Rps5	0	0.549905	0.984	0.905	0			Sgk1	8.82734e-75	0.360519	0.813	0.652	1.92145e-70			Ms4a6c	1.97842e-77	0.388508	0.687	0.456	4.30643e-73
Pde3b	2.07795e-222	0.322297	0.836	0.71	4.52308e-218			Pde3b	1.585e-33	0.441949	0.584	0.735	3.45006e-29			Selenos	2.73936e-82	0.135399	0.734	0.702	5.96277e-78			Uqcrq	0	0.5464	0.869	0.59	0			Rps27	1.18796e-210	0.360451	0.98	0.908	2.58584e-206			Tap1	2.13256e-145	0.387385	0.511	0.223	4.64195e-141
Mef2c	0	0.321741	0.973	0.941	0			Abca9	5.43613e-19	0.441841	0.491	0.6	1.18328e-14			Atraid	1.94453e-69	0.134846	0.629	0.601	4.23266e-65			Set	0	0.545766	0.923	0.674	0			Rpl37a	9.8679e-228	0.359095	0.989	0.928	2.14795e-223			Clec2d	2.05769e-132	0.380921	0.483	0.212	4.47897e-128
Gm40841	0	0.321467	0.318	0.082	0			Dock10	4.48722e-44	0.438524	0.625	0.765	9.76733e-40			Tsc22d3	1.80559e-98	0.134783	0.426	0.34	3.93023e-94			Dab2	0	0.544868	0.443	0.177	0			Rps21	3.04096e-238	0.357322	0.994	0.925	6.61926e-234			Parp9	1.72123e-141	0.378763	0.506	0.22	3.74661e-137
Serinc3	0	0.320355	0.982	0.967	0			Pid1	0.00569323	0.43758	0.405	0.538	1			Fam167b	4.39393e-41	0.134541	0.331	0.289	9.56427e-37			Rbm3	0	0.542163	0.844	0.538	0			Fau	6.8152e-299	0.354039	0.993	0.974	1.48347e-294			Mrc1	7.00322e-129	0.373743	0.209	0.056	1.52439e-124
Pik3cg	3.62403e-189	0.319635	0.633	0.441	7.88843e-185			Nav2	3.54941e-20	0.437189	0.55	0.687	7.726e-16			Anxa3	2.55396e-102	0.134344	0.868	0.819	5.5592e-98			Eif4a1	0	0.539265	0.968	0.83	0			Rpl26	8.26062e-239	0.353874	0.992	0.923	1.79809e-234			Igtp	3.05659e-128	0.370749	0.451	0.194	6.65328e-124
Rock2	2.71004e-196	0.318729	0.77	0.618	5.89893e-192			Runx1	5.47144e-18	0.43614	0.553	0.719	1.19097e-13			Gpr34	1.81237e-160	0.133101	0.96	0.899	3.94498e-156			Rpl15	0	0.538959	0.992	0.922	0			Rps18	7.01827e-182	0.350878	0.988	0.909	1.52767e-177			Sp110	1.502e-103	0.366232	0.577	0.313	3.2694e-99
Siglech	0	0.31665	0.97	0.919	0			Rassf2	1.15012e-09	0.434923	0.469	0.614	2.50347e-05			Fkbp2	5.68031e-84	0.132482	0.749	0.7	1.23643e-79			Rps6	0	0.538267	0.985	0.892	0			Rpl30	4.32262e-254	0.347468	0.99	0.942	9.40904e-250			Gbp2	1.88941e-304	0.365987	0.231	0.034	4.11268e-300
Frmd4a	7.74338e-292	0.31655	0.939	0.852	1.6855e-287			mt-Co3	4.39615e-268	0.434271	0.986	0.996	9.5691e-264			Evi2a	1.27947e-82	0.132426	0.728	0.694	2.78502e-78			Rpl18	0	0.535044	0.99	0.923	0			Ptgs2	3.03314e-291	0.347099	0.092	0.007	6.60224e-287			Ddx58	1.32801e-212	0.357237	0.399	0.119	2.89069e-208
Tanc2	1.14311e-232	0.314929	0.912	0.8	2.48821e-228			Ttc14	6.23152e-25	0.433438	0.562	0.718	1.35641e-20			P2ry12	5.33272e-222	0.130422	0.977	0.916	1.16077e-217			Cox5a	0	0.533241	0.874	0.595	0			Marcksl1	2.47684e-86	0.345189	0.333	0.172	5.39133e-82			Parp12	5.52309e-138	0.349054	0.427	0.17	1.20221e-133
Specc1	1.60889e-173	0.312855	0.676	0.507	3.50207e-169			Elmo1	1.21142e-35	0.430306	0.597	0.738	2.6369e-31			Selenok	1.955e-92	0.130198	0.777	0.741	4.25544e-88			Cycs	0	0.528837	0.768	0.424	0			Rps4x	1.35634e-229	0.342895	0.99	0.931	2.95234e-225			Psme1	4.16181e-82	0.347646	0.817	0.635	9.05902e-78
A830008E24Rik	5.54333e-220	0.310911	0.397	0.192	1.20662e-215			Ddx5	3.46151e-207	0.429844	0.886	0.962	7.53468e-203			Nrip1	2.18814e-157	0.129953	0.868	0.803	4.76293e-153			Pfn1	0	0.526835	0.973	0.876	0			Rpl34	3.52983e-214	0.339451	0.985	0.915	7.68338e-210			Ifih1	9.61022e-171	0.346433	0.366	0.118	2.09186e-166
Peli1	7.1784e-158	0.310319	0.666	0.501	1.56252e-153			Nsd1	0.00176232	0.425333	0.424	0.577	1			Ptpn18	1.19956e-90	0.129693	0.797	0.752	2.61108e-86			Rpl38	0	0.524532	0.968	0.841	0			Hist1h4i	0	0.338743	0.237	0.04	0			Cxcl9	4.13171e-143	0.346384	0.041	0.002	8.99349e-139
Sat1	1.99581e-244	0.309863	0.895	0.8	4.34428e-240			Itgb5	1.46284e-154	0.424995	0.843	0.926	3.18416e-150			Tmem50a	1.72932e-107	0.128964	0.844	0.795	3.76421e-103			Capg	0	0.521798	0.391	0.151	0			Smad7	2.97336e-92	0.338646	0.763	0.537	6.47211e-88			Psmb8	4.92048e-73	0.345514	0.817	0.652	1.07104e-68
Cmtm6	2.92254e-243	0.30885	0.88	0.781	6.36149e-239			Snrnp70	2.88238e-85	0.424827	0.721	0.844	6.27408e-81			Ptpn6	5.87839e-74	0.128678	0.675	0.646	1.27955e-69			Banf1	0	0.520614	0.729	0.361	0			Rpl23	5.23638e-231	0.337373	0.991	0.945	1.1398e-226			Irgm1	4.00459e-198	0.341695	0.402	0.126	8.71679e-194
Ccl6	4.42004e-149	0.308211	0.493	0.316	9.6211e-145			Mpeg1	1.75067e-52	0.42443	0.661	0.796	3.81067e-48			Asah1	2.50083e-111	0.128609	0.848	0.801	5.44356e-107			Rpl24	0	0.519336	0.973	0.857	0			Adrb2	3.33683e-68	0.335097	0.715	0.529	7.26328e-64			Ms4a4c	0	0.339256	0.202	0.022	0
Ccdc85a	0	0.307585	0.29	0.059	0			Ankrd44	7.42182e-11	0.42019	0.479	0.618	1.61551e-06			Fez2	1.19137e-68	0.128492	0.622	0.589	2.59326e-64			Dctpp1	0	0.51527	0.759	0.43	0			Rps25	1.68256e-200	0.3329	0.981	0.896	3.66243e-196			H2-T23	4.42027e-76	0.339032	0.657	0.413	9.62161e-72
Il7r	1.89628e-207	0.307366	0.427	0.22	4.12764e-203			Phf14	4.42349e-15	0.420082	0.518	0.675	9.6286e-11			Tmcc3	2.23724e-133	0.128027	0.749	0.672	4.8698e-129			Cpd	0	0.514587	0.587	0.237	0			Rpl37	2.41813e-201	0.33198	0.986	0.905	5.26354e-197			Lgals1	1.45405e-102	0.338639	0.348	0.142	3.16503e-98
Tsc22d4	1.73184e-208	0.306572	0.847	0.735	3.76971e-204			Arhgap5	4.11279e-116	0.419841	0.798	0.898	8.9523e-112			Smap2	3.30764e-115	0.126308	0.865	0.824	7.19973e-111			Aldoa	0	0.514569	0.87	0.654	0			Rpl23a	3.86235e-182	0.330978	0.97	0.834	8.40719e-178			Gpr84	1.57045e-30	0.33851	0.707	0.57	3.4184e-26
Arhgap17	6.5964e-187	0.30479	0.74	0.566	1.43584e-182			Slc16a6	2.4401e-07	0.419144	0.471	0.625	0.00531136			Camk2n1	1.44306e-54	0.125552	0.605	0.575	3.1411e-50			Mt1	0	0.512788	0.756	0.505	0			Rps9	4.92585e-255	0.329897	0.992	0.956	1.07221e-250			Ly6e	2.10996e-78	0.336615	0.97	0.916	4.59274e-74
Mycbp2	7.38869e-197	0.303567	0.83	0.703	1.6083e-192			Cyth4	1.46792e-174	0.417779	0.854	0.942	3.19521e-170			P2ry13	1.1779e-122	0.125485	0.872	0.812	2.56394e-118			Hells	0	0.511589	0.424	0.074	0			Rps3	1.30559e-227	0.32663	0.991	0.944	2.84188e-223			Psme2	4.37648e-65	0.331494	0.745	0.548	9.52629e-61
Arglu1	2.37235e-205	0.302899	0.865	0.754	5.1639e-201			Ikzf1	7.80344e-18	0.417338	0.527	0.682	1.69857e-13			Cyb5a	2.61594e-50	0.124916	0.581	0.56	5.69411e-46			Vim	1.36511e-151	0.509862	0.111	0.037	2.97143e-147			Actg1	5.11259e-112	0.325926	0.979	0.905	1.11286e-107			Wfdc17	1.19735e-144	0.328688	0.213	0.052	2.60628e-140
Nr3c1	1.9249e-178	0.302675	0.724	0.559	4.18993e-174			Cflar	4.22821e-10	0.415845	0.504	0.667	9.20355e-06			Atp6v0b	6.81303e-161	0.12477	0.953	0.925	1.48299e-156			Hmgn1	0	0.509031	0.859	0.584	0			Rpl32	6.30318e-186	0.325741	0.989	0.925	1.37201e-181			Fcgr4	3.6107e-57	0.328102	0.49	0.287	7.8594e-53
Arsb	9.8349e-213	0.30162	0.797	0.605	2.14076e-208			Itch	0.000162241	0.414903	0.419	0.555	1			Plxdc2	2.32272e-138	0.124416	0.906	0.862	5.05587e-134			Rps12	0	0.507131	0.995	0.95	0			Cxcl2	7.37326e-113	0.325328	0.06	0.008	1.60494e-108			Axl	0	0.327523	0.223	0.025	0
Tab2	1.0414e-161	0.299566	0.666	0.497	2.26681e-157			Nav3	4.0431e-21	0.414754	0.604	0.779	8.80063e-17			Apbb1ip	2.55812e-123	0.124359	0.914	0.881	5.56826e-119			Rps27a	0	0.506626	0.994	0.952	0			Rps19	4.44176e-189	0.324916	0.989	0.931	9.66838e-185			Ifitm2	8.8573e-106	0.316057	0.333	0.13	1.92797e-101
Zmiz1	4.89655e-176	0.299147	0.735	0.575	1.06583e-171			Pla2g15	9.94175e-15	0.413555	0.524	0.698	2.16402e-10			Ifi27	1.14578e-36	0.123924	0.49	0.464	2.49403e-32			Pgam1	0	0.502353	0.795	0.499	0			Rps10	5.99164e-237	0.324268	0.992	0.954	1.3042e-232			Ch25h	6.58631e-98	0.310933	0.144	0.035	1.43364e-93
Cd300a	1.23466e-189	0.298531	0.657	0.458	2.68748e-185			Epb41l2	2.38283e-113	0.413124	0.835	0.921	5.18671e-109			Myl12b	2.44392e-61	0.123841	0.659	0.63	5.31969e-57			Snrpd1	0	0.502316	0.775	0.432	0			Rpl36a	2.74165e-155	0.322377	0.956	0.797	5.96774e-151			Psmb9	1.05021e-75	0.306839	0.575	0.333	2.28599e-71
Skil	9.71385e-183	0.298492	0.787	0.642	2.11441e-178			Pnisr	3.45751e-33	0.411284	0.614	0.771	7.52597e-29			Tnfrsf13b	1.25268e-48	0.123196	0.461	0.418	2.7267e-44			Cox7b	0	0.501434	0.828	0.541	0			Rplp1	8.89436e-285	0.320515	0.997	0.989	1.93603e-280			Lgals9	1.57826e-64	0.3013	0.716	0.503	3.43539e-60
Luc7l2	6.39497e-230	0.298452	0.902	0.807	1.39199e-225			Frmd4b	1.7484e-22	0.410466	0.548	0.69	3.80574e-18			Gbp7	3.60608e-57	0.121955	0.474	0.421	7.84936e-53			Mcm7	0	0.500501	0.518	0.157	0			Apoe	3.82657e-15	0.31911	0.641	0.528	8.32929e-11			Ms4a7	0	0.297445	0.145	0.01	0
Rin2	1.37249e-197	0.298226	0.617	0.412	2.9875e-193			Zeb2	1.31945e-51	0.410032	0.707	0.84	2.87206e-47			Rnf13	3.87581e-95	0.12168	0.737	0.69	8.43648e-91			Rps8	0	0.500021	0.998	0.972	0			Rpl18a	2.19374e-230	0.316769	0.99	0.956	4.77512e-226			Psmb10	1.90704e-57	0.295385	0.717	0.523	4.15106e-53
Cttnbp2nl	8.14297e-196	0.297713	0.846	0.747	1.77248e-191			Nisch	1.31244e-07	0.406939	0.484	0.654	0.0028568			Gm26740	1.95937e-58	0.121661	0.386	0.326	4.26497e-54			Hspa8	0	0.494725	0.987	0.919	0			Rps16	8.81821e-212	0.315848	0.988	0.946	1.91946e-207			Iigp1	0	0.286333	0.123	0.002	0
Abca1	2.99923e-174	0.29579	0.734	0.575	6.52843e-170			Zbtb18	0.00588046	0.405135	0.267	0.376	1			Cyth4	9.68218e-191	0.121462	0.948	0.92	2.10752e-186			Gatm	0	0.494622	0.802	0.511	0			Rps12	2.59874e-216	0.315601	0.994	0.956	5.65668e-212			H2-Q7	1.29652e-203	0.284937	0.195	0.035	2.82213e-199
Ankrd44	1.0621e-183	0.295505	0.753	0.59	2.31188e-179			Ccr5	8.29056e-43	0.403009	0.686	0.847	1.80461e-38			Fcgr2b	3.99996e-63	0.120826	0.697	0.664	8.70671e-59			Rps15a	0	0.493435	0.99	0.924	0			Rps20	9.91011e-194	0.311529	0.991	0.923	2.15713e-189			Actb	1.61519e-97	0.28331	0.997	0.99	3.51579e-93
Commd8	1.60086e-170	0.294677	0.817	0.694	3.48459e-166			Fam102b	4.02774e-21	0.402663	0.568	0.718	8.76718e-17			Cyba	3.85598e-130	0.120784	0.956	0.905	8.3933e-126			Rpl28	0	0.492695	0.988	0.913	0			Neurl3	4.0908e-105	0.310085	0.446	0.238	8.90445e-101			Ube2l6	5.01581e-196	0.281391	0.283	0.07	1.09179e-191
Arl4c	8.94684e-180	0.294396	0.788	0.648	1.94746e-175			Zfp445	0.0013273	0.400295	0.237	0.332	1			Cysltr1	5.08857e-58	0.120651	0.51	0.459	1.10763e-53			Dut	0	0.488681	0.41	0.084	0			Rps5	5.09432e-178	0.309176	0.984	0.915	1.10888e-173			Oas1a	0	0.280805	0.221	0.02	0
Ptpre	2.1241e-159	0.292784	0.717	0.56	4.62352e-155			Arsb	6.12676e-08	0.398144	0.496	0.636	0.00133361			Sec11c	5.47896e-66	0.120549	0.741	0.71	1.1926e-61			Ppp1r14b	0	0.488354	0.955	0.785	0			Rps27a	9.7664e-218	0.308569	0.991	0.957	2.12585e-213			Dhx58	1.27676e-239	0.276282	0.278	0.058	2.77913e-235
Vsir	0	0.292662	0.971	0.94	0			Numb	7.98184e-08	0.397053	0.486	0.645	0.00173741			Ntpcr	4.12683e-77	0.120361	0.797	0.77	8.98287e-73			Rps20	0	0.488348	0.986	0.913	0			Rpl27a	1.29909e-216	0.307842	0.995	0.961	2.82773e-212			Plac8	0	0.275581	0.15	0.01	0
Hpgd	2.88435e-151	0.291367	0.797	0.69	6.27836e-147			Mkln1	0.00601986	0.396693	0.454	0.633	1			Ypel3	1.54498e-88	0.119879	0.662	0.591	3.36297e-84			Ybx3	0	0.486312	0.597	0.244	0			Rpl38	1.26093e-154	0.306849	0.973	0.858	2.74466e-150			9930111J21Rik2	3.1161e-51	0.273315	0.738	0.546	6.78281e-47
Jmjd1c	1.01891e-193	0.290924	0.808	0.677	2.21787e-189			Dst	3.51946e-16	0.395828	0.56	0.722	7.66081e-12			AC149090.1	7.30926e-144	0.119873	0.848	0.783	1.59101e-139			Ndufa12	0	0.485233	0.776	0.449	0			Rpl17	3.13339e-198	0.304628	0.987	0.941	6.82044e-194			Cdkn1a	1.10605e-91	0.273196	0.338	0.142	2.40755e-87
Srrm2	9.54031e-245	0.288295	0.932	0.862	2.07664e-240			mt-Atp6	1.11819e-196	0.395233	0.986	0.996	2.43396e-192			Lactb	6.90081e-40	0.119539	0.52	0.497	1.5021e-35			Btf3	0	0.484619	0.94	0.769	0			Rpl13	1.44639e-238	0.302885	0.995	0.982	3.14835e-234			Etnk1	1.67903e-52	0.269035	0.665	0.455	3.65474e-48
Cirbp	3.875e-183	0.288254	0.516	0.312	8.43471e-179			Psap	1.94989e-195	0.394598	0.92	0.969	4.24432e-191			Map1lc3a	2.60089e-31	0.119212	0.387	0.355	5.66135e-27			Selenow	0	0.482015	0.682	0.354	0			Eef1b2	1.43142e-150	0.302867	0.967	0.842	3.11576e-146			Trafd1	4.45868e-72	0.268853	0.567	0.332	9.70521e-68
Pnisr	2.61397e-194	0.288045	0.862	0.747	5.68983e-190			Arhgap17	0.000817494	0.39397	0.44	0.596	1			Cd164	1.46414e-105	0.119146	0.794	0.748	3.187e-101			Cd52	0	0.480483	0.874	0.649	0			Rpl36	1.02004e-151	0.302279	0.975	0.86	2.22033e-147			Phf11a	0	0.262044	0.191	0.008	0
Bmp2k	2.9189e-185	0.287349	0.886	0.789	6.35357e-181			Prkcd	8.36338e-06	0.393867	0.49	0.668	0.182046			E230001N04Rik	4.06694e-59	0.118946	0.284	0.223	8.8525e-55			Rack1	0	0.479851	0.986	0.908	0			Rps3a1	6.44513e-208	0.30184	0.99	0.953	1.40291e-203			Ccnd1	7.75492e-35	0.260311	0.747	0.607	1.68801e-30
Map4k4	6.76903e-193	0.286854	0.855	0.72	1.47342e-188			Ptprc	5.65872e-46	0.393622	0.646	0.801	1.23173e-41			Scn1b	2.68215e-38	0.117434	0.429	0.396	5.83824e-34			Rpl10a	0	0.47852	0.986	0.905	0			Egr3	0	0.301509	0.121	0.004	0			Hmox1	1.91449e-27	0.259524	0.377	0.239	4.16727e-23
Itm2b	0	0.286723	0.979	0.984	0			Nrip1	2.18398e-68	0.392758	0.728	0.848	4.75386e-64			Ppp1r21	2.21988e-56	0.117113	0.455	0.408	4.83202e-52			Hnrnpab	0	0.476624	0.792	0.479	0			Ccl2	4.70839e-20	0.300845	0.231	0.155	1.02488e-15			Ogfr	6.00947e-86	0.259172	0.537	0.288	1.30808e-81
Calm2	1.93215e-250	0.286539	0.918	0.889	4.20572e-246			Gramd1a	0.000527343	0.391663	0.264	0.38	1			Retreg1	6.3293e-71	0.117058	0.7	0.664	1.3777e-66			Actg1	0	0.47647	0.98	0.893	0			Rps13	4.17453e-185	0.300647	0.99	0.933	9.0867e-181			Cmpk2	0	0.253988	0.147	0.004	0
Senp2	5.24683e-142	0.286535	0.616	0.455	1.14208e-137			Skil	1.47643e-08	0.390681	0.502	0.67	0.000321375			Trf	3.03432e-106	0.116864	0.862	0.803	6.60481e-102			Aprt	0	0.475865	0.685	0.368	0			Rpl22	2.93027e-151	0.300532	0.973	0.855	6.37831e-147			Ddx60	2.5267e-211	0.253379	0.256	0.055	5.49987e-207
Rhob	2.46092e-266	0.285851	0.957	0.915	5.35669e-262			Rapgef5	1.05366e-06	0.390147	0.494	0.669	0.0229351			Lgmn	4.59707e-219	0.116745	0.996	0.982	1.00064e-214			Cd63	0	0.475034	0.925	0.782	0			Cdkn1a	1.76836e-77	0.299083	0.289	0.141	3.84919e-73			Nampt	3.59583e-106	0.251888	0.41	0.175	7.82704e-102
Soga1	8.82231e-174	0.285493	0.611	0.417	1.92035e-169			Ppcdc	0.0051048	0.38811	0.449	0.617	1			Orai1	1.65507e-71	0.116437	0.712	0.686	3.6026e-67			Rpl4	0	0.474713	0.95	0.806	0			Vmp1	4.02492e-113	0.2972	0.705	0.46	8.76104e-109			Pttg1	3.31084e-75	0.249381	0.461	0.239	7.2067e-71
Rpl27	2.20279e-137	0.284971	0.792	0.662	4.79481e-133			Tgfbr2	3.51698e-10	0.387604	0.53	0.722	7.6554e-06			Clec4a2	2.2374e-49	0.116188	0.467	0.418	4.87014e-45			Rpl8	0	0.46906	0.992	0.936	0			Rps7	2.41074e-179	0.297004	0.986	0.915	5.24746e-175			Fth1	1.58049e-78	0.246202	0.997	0.988	3.44025e-74
Dst	1.0913e-154	0.281414	0.813	0.697	2.37543e-150			mt-Co2	1.13169e-193	0.386908	0.979	0.994	2.46336e-189			Tecr	1.21893e-47	0.115106	0.61	0.589	2.65324e-43			Dek	0	0.468863	0.792	0.515	0			Klf6	5.95555e-44	0.295278	0.646	0.487	1.29634e-39			Calm1	5.53534e-52	0.244236	0.928	0.83	1.20488e-47
Dock10	3.96734e-180	0.281391	0.859	0.742	8.63572e-176			Herc2	0.000348282	0.385662	0.451	0.611	1			Fam105a	4.18625e-107	0.114902	0.824	0.764	9.11221e-103			Tipin	0	0.466932	0.507	0.153	0			Rpl10	2.89467e-165	0.29384	0.988	0.927	6.30083e-161			Klf2	1.73147e-48	0.241631	0.203	0.088	3.76889e-44
Rcbtb2	2.52716e-162	0.280758	0.656	0.483	5.50086e-158			Lars2	6.59717e-07	0.38456	0.239	0.356	0.0143601			Pld4	8.23237e-96	0.114129	0.869	0.818	1.79194e-91			Rps16	0	0.466575	0.991	0.939	0			Rpl28	2.16238e-173	0.293464	0.986	0.923	4.70686e-169			Samd9l	0	0.239702	0.164	0.01	0
Ccni	2.7164e-142	0.280665	0.717	0.572	5.91279e-138			Git2	7.99586e-17	0.381979	0.582	0.745	1.74046e-12			Calm2	1.03726e-111	0.113163	0.913	0.866	2.25779e-107			Calm1	0	0.465473	0.959	0.807	0			Rpl21	1.34933e-195	0.291567	0.991	0.948	2.9371e-191			Tlr2	8.99521e-32	0.239333	0.533	0.366	1.95799e-27
Kif21b	3.16103e-160	0.280325	0.595	0.412	6.88062e-156			Adap2	5.25855e-11	0.381955	0.553	0.738	1.14463e-06			Ebp	9.28224e-41	0.112617	0.548	0.528	2.02047e-36			Manf	0	0.4654	0.939	0.78	0			Srgn	2.86018e-64	0.290817	0.87	0.715	6.22576e-60			C4b	1.50755e-119	0.237127	0.256	0.08	3.28148e-115
Btg1	2.00805e-159	0.279998	0.761	0.611	4.37091e-155			Entpd1	1.76492e-29	0.381792	0.586	0.724	3.84171e-25			Spi1	4.22345e-77	0.112368	0.86	0.827	9.19319e-73			Nasp	0	0.465271	0.575	0.214	0			Rps15a	7.0171e-176	0.289802	0.992	0.932	1.52741e-171			Ifi206	0	0.236165	0.167	0.003	0
Tet3	3.79245e-147	0.278247	0.559	0.381	8.25502e-143			Tmcc3	1.46453e-17	0.381407	0.562	0.727	3.18784e-13			Pdlim4	1.13552e-35	0.111713	0.504	0.487	2.47168e-31			Impdh2	0	0.464652	0.683	0.322	0			Rps11	3.41123e-184	0.289134	0.992	0.943	7.42522e-180			Prdx5	1.28104e-36	0.235777	0.793	0.652	2.78843e-32
Ints6l	1.6201e-156	0.277872	0.697	0.531	3.52646e-152			Ago3	7.68776e-05	0.380892	0.213	0.303	1			Serinc3	1.11592e-165	0.110916	0.981	0.954	2.42903e-161			Dtl	0	0.464339	0.342	0.039	0			Eef1a1	2.2981e-224	0.285521	0.997	0.981	5.00227e-220			Marcksl1	1.70717e-59	0.234307	0.346	0.175	3.716e-55
Zbtb7a	8.6389e-132	0.277356	0.663	0.504	1.88043e-127			Lrp1	1.44016e-29	0.379681	0.605	0.774	3.13479e-25			Dguok	2.7442e-38	0.110745	0.434	0.399	5.9733e-34			Cox5b	0	0.462264	0.836	0.573	0			Slc15a3	4.19552e-91	0.284283	0.675	0.437	9.13239e-87			Hck	1.84494e-35	0.22981	0.788	0.651	4.01589e-31
Fli1	6.05346e-149	0.2766	0.671	0.509	1.31766e-144			Picalm	1.29073e-70	0.378907	0.743	0.884	2.80952e-66			Tmem59	8.19859e-83	0.1107	0.833	0.795	1.78459e-78			Rpl36a	0	0.462084	0.941	0.776	0			Rps6	3.5988e-144	0.283069	0.983	0.905	7.83351e-140			Pml	2.08592e-157	0.227593	0.28	0.078	4.54042e-153
Serinc1	8.36566e-179	0.276349	0.796	0.661	1.82095e-174			Itga6	4.7342e-21	0.378843	0.602	0.777	1.03049e-16			Ctc1	3.1637e-55	0.110518	0.558	0.515	6.88642e-51			Snrpe	0	0.46141	0.786	0.478	0			Rps15	1.42012e-163	0.28293	0.983	0.922	3.09117e-159			Ccdc86	1.46824e-51	0.226967	0.559	0.354	3.19591e-47
Gm11808	1.83162e-154	0.276108	0.41	0.24	3.98689e-150			P2rx7	0.00322789	0.378467	0.277	0.396	1			Xbp1	1.62268e-46	0.108911	0.657	0.645	3.53209e-42			Snrpd2	0	0.461033	0.765	0.45	0			Tnfaip2	7.6065e-66	0.282636	0.194	0.086	1.65571e-61			Slfn9	5.94362e-164	0.226848	0.237	0.058	1.29375e-159
Frmd4b	1.42691e-174	0.275857	0.811	0.664	3.10596e-170			Tmem245	2.53829e-06	0.377811	0.258	0.384	0.055251			Bsg	9.45886e-77	0.108766	0.874	0.826	2.05891e-72			Ms4a6d	0	0.460523	0.803	0.589	0			Cd52	3.40533e-72	0.282431	0.858	0.68	7.41239e-68			Rps18	2.30158e-57	0.223654	0.971	0.911	5.00986e-53
St3gal6	2.64721e-165	0.275254	0.823	0.708	5.76219e-161			Tra2a	1.72466e-09	0.377793	0.531	0.711	3.75408e-05			Ergic3	4.92468e-36	0.108574	0.579	0.57	1.07196e-31			Gm26917	0	0.459295	0.674	0.447	0			Rpl12	8.93612e-154	0.277895	0.984	0.918	1.94512e-149			Slc15a3	6.19053e-39	0.222531	0.624	0.443	1.34749e-34
Gm37494	8.1298e-161	0.274923	0.511	0.32	1.76961e-156			Ski	3.02148e-08	0.37769	0.498	0.671	0.000657685			Cfh	1.23606e-93	0.108418	0.843	0.8	2.69053e-89			Smc2	0	0.458946	0.442	0.139	0			Rpl9	1.15858e-174	0.277101	0.991	0.947	2.52189e-170			Chmp4b	4.417e-42	0.221314	0.694	0.508	9.61448e-38
Pag1	7.23377e-207	0.274818	0.914	0.821	1.57458e-202			Stard9	9.39306e-05	0.376062	0.228	0.327	1			Tubb2a	1.46407e-29	0.107564	0.461	0.442	3.18684e-25			Tmsb4x	0	0.457876	1	0.999	0			Rpl35	4.72464e-122	0.276716	0.96	0.815	1.02841e-117			Rpl38	4.03363e-50	0.22043	0.95	0.861	8.78001e-46
Havcr2	2.99585e-164	0.273171	0.676	0.5	6.52106e-160			Il17ra	0.00365755	0.375735	0.299	0.432	1			Ccdc12	3.2501e-54	0.107495	0.692	0.675	7.07448e-50			Rps25	0	0.457573	0.978	0.884	0			Rpl19	1.32096e-173	0.270824	0.989	0.948	2.87534e-169			Zufsp	4.46777e-44	0.220185	0.62	0.414	9.72499e-40
Tfe3	7.5417e-143	0.272964	0.655	0.493	1.6416e-138			Prex1	0.000193491	0.374837	0.462	0.64	1			Nars	2.1321e-41	0.106619	0.641	0.632	4.64095e-37			Rpl11	0	0.457371	0.993	0.938	0			Gm43936	1.77688e-274	0.267867	0.136	0.017	3.86773e-270			Dtx3l	1.45132e-93	0.218903	0.358	0.151	3.15909e-89
Atp8a2	2.2742e-179	0.272924	0.545	0.341	4.95025e-175			mt-Cytb	1.23099e-153	0.374324	0.972	0.992	2.67949e-149			Creg1	1.22041e-66	0.106558	0.806	0.771	2.65646e-62			Cdkn1a	0	0.457178	0.322	0.111	0			AC160336.1	6.37414e-94	0.267282	0.452	0.247	1.38746e-89			Parp10	7.15522e-106	0.218368	0.291	0.105	1.55748e-101
Irf2bp2	3.47275e-167	0.272501	0.809	0.675	7.55913e-163			Tnfrsf1b	0.000180623	0.373311	0.247	0.356	1			Ptpn1	3.84384e-85	0.106287	0.839	0.822	8.36689e-81			Snrpf	0	0.452691	0.75	0.431	0			Sat1	5.89996e-39	0.267025	0.922	0.803	1.28424e-34			Sppl2a	1.62379e-34	0.21685	0.757	0.588	3.53451e-30
Blnk	1.53855e-142	0.272242	0.649	0.486	3.34897e-138			Akap8l	0.000496699	0.373143	0.294	0.429	1			Scamp2	2.81092e-103	0.106005	0.889	0.854	6.11854e-99			Srm	0	0.451526	0.703	0.366	0			H2-D1	1.42687e-65	0.263346	0.901	0.765	3.10588e-61			Sap30	4.92643e-89	0.215943	0.355	0.153	1.07234e-84
Ppp1r9a	1.97343e-142	0.271922	0.629	0.457	4.29557e-138			Tmem55b	6.33199e-09	0.373086	0.515	0.701	0.000137828			Lifr	7.5896e-55	0.10523	0.446	0.394	1.65203e-50			Sec61b	0	0.450359	0.867	0.626	0			Rpl4	8.09046e-109	0.259856	0.954	0.825	1.76105e-104			Scimp	3.68653e-162	0.214764	0.199	0.043	8.02448e-158
Foxp1	5.9362e-137	0.271543	0.497	0.32	1.29213e-132			Prpf39	0.00303111	0.372189	0.227	0.314	1			Lst1	4.20151e-24	0.105013	0.44	0.415	9.14543e-20			Mcm2	0	0.449877	0.469	0.118	0			Zfand5	2.97614e-67	0.259531	0.699	0.497	6.47817e-63			Ifi47	0	0.213395	0.122	0.003	0
Zfp292	1.33235e-116	0.271347	0.614	0.464	2.90012e-112			Srsf11	7.15317e-09	0.372117	0.519	0.709	0.000155703			Entpd1	3.35926e-99	0.104966	0.751	0.668	7.3121e-95			Snrpa1	0	0.449121	0.694	0.346	0			Rpl8	1.53894e-142	0.258658	0.992	0.943	3.34982e-138			Dek	6.5225e-36	0.212857	0.725	0.559	1.41975e-31
Cflar	1.14493e-155	0.271113	0.774	0.64	2.49217e-151			Sipa1	0.00285246	0.371158	0.459	0.64	1			Selenop	6.77843e-131	0.104496	0.951	0.889	1.47546e-126			Slc25a5	0	0.448718	0.935	0.765	0			Rps8	2.74688e-164	0.257233	0.995	0.976	5.97913e-160			Rps20	2.38746e-51	0.212512	0.978	0.924	5.19678e-47
Adap2os	4.08109e-159	0.26889	0.446	0.26	8.88331e-155			Wnk1	4.30851e-34	0.370821	0.681	0.847	9.37833e-30			Asap1	3.52776e-55	0.104416	0.622	0.597	7.67888e-51			Sdf2l1	0	0.4481	0.917	0.708	0			Csf1	9.65367e-69	0.256944	0.204	0.091	2.10131e-64			Capg	1.73006e-60	0.208663	0.367	0.187	3.76581e-56
Rpl10-ps3	4.17e-182	0.268841	0.409	0.225	9.07683e-178			Mef2c	7.46999e-148	0.369642	0.876	0.95	1.62599e-143			Supt4a	8.1442e-23	0.104193	0.471	0.464	1.77275e-18			Rpl6	0	0.447738	0.989	0.933	0			Klf4	9.27557e-93	0.256017	0.243	0.102	2.01901e-88			Aif1	9.46118e-48	0.206454	0.96	0.89	2.05942e-43
Cxxc5	1.09138e-148	0.268289	0.763	0.617	2.37561e-144			Pmepa1	4.94462e-67	0.369519	0.814	0.928	1.0763e-62			Osbpl11	2.20729e-47	0.103984	0.466	0.424	4.80461e-43			Gmnn	0	0.447396	0.407	0.081	0			Rpl11	7.18211e-154	0.255513	0.99	0.945	1.56333e-149			Mif	3.33794e-36	0.206407	0.73	0.567	7.2657e-32
Fam168a	1.26984e-134	0.267938	0.476	0.308	2.76406e-130			Fgd2	8.90287e-19	0.36829	0.585	0.763	1.93789e-14			Tmem37	2.37628e-29	0.103574	0.58	0.569	5.17245e-25			Emp3	0	0.447239	0.499	0.241	0			Gm17056	0	0.25376	0.144	0.01	0			Trim25	3.29853e-114	0.205731	0.313	0.112	7.17992e-110
Znrf2	7.73571e-132	0.267053	0.536	0.372	1.68383e-127			mt-Nd3	6.4244e-35	0.368054	0.723	0.876	1.3984e-30			Rnase4	1.21177e-85	0.103481	0.85	0.806	2.63767e-81			Gpr84	0	0.445035	0.776	0.532	0			Rpl7	9.27128e-132	0.252192	0.977	0.912	2.01808e-127			Cd47	4.51619e-31	0.205222	0.775	0.626	9.83038e-27
Hhex	1.6866e-139	0.265619	0.585	0.414	3.67122e-135			Tm6sf1	9.77317e-15	0.366403	0.574	0.757	2.12733e-10			Ywhah	5.22589e-78	0.103252	0.884	0.851	1.13752e-73			Serbp1	0	0.444096	0.93	0.732	0			Med21	4.52821e-25	0.250141	0.399	0.287	9.85656e-21			Ifi213	0	0.202674	0.127	0.005	0
Itpr2	7.07543e-126	0.264688	0.657	0.508	1.54011e-121			Itpripl1	0.00857532	0.364875	0.264	0.367	1			Vsir	7.32291e-167	0.102749	0.965	0.917	1.59398e-162			Ccl3	3.00699e-200	0.443912	0.272	0.129	6.54532e-196			Kctd12	1.30474e-56	0.247751	0.97	0.89	2.84003e-52			Rpl36	2.8611e-46	0.202646	0.95	0.863	6.22775e-42
Mylip	2.2199e-137	0.264378	0.807	0.685	4.83206e-133			Txnip	2.45632e-48	0.364567	0.664	0.802	5.34667e-44			Adgrg1	2.65872e-104	0.101941	0.716	0.658	5.78723e-100			Ch25h	0	0.443566	0.142	0.017	0			Rpl24	2.24183e-109	0.24574	0.975	0.872	4.87978e-105			Rpl32	9.81475e-49	0.202453	0.973	0.927	2.13638e-44
Tcf4	2.3259e-145	0.263547	0.821	0.72	5.06279e-141			Ino80d	0.00113706	0.36384	0.249	0.352	1			Marcks	1.53634e-146	0.101534	0.981	0.962	3.34415e-142			Rpl7a	0	0.442542	0.975	0.872	0			Sdc4	1.18298e-29	0.244722	0.213	0.129	2.575e-25			Il1b	8.74992e-45	0.201686	0.159	0.064	1.90459e-40
Sparc	0	0.261841	0.991	0.975	0			Pnpla7	5.69024e-06	0.362845	0.24	0.352	0.123859			Gmpr	1.40992e-17	0.101493	0.35	0.334	3.06898e-13			Rpl29	0	0.440729	0.975	0.881	0			Rpl5	7.38442e-125	0.244697	0.977	0.914	1.60737e-120			Adar	6.30589e-110	0.200051	0.341	0.129	1.3726e-105
Fgd4	3.47543e-136	0.261307	0.438	0.27	7.56496e-132			Zkscan3	0.0010507	0.36226	0.328	0.487	1			Clec4a3	4.79258e-32	0.100951	0.428	0.393	1.0432e-27			Dnajc9	0	0.440383	0.491	0.154	0			Rack1	4.85245e-113	0.244001	0.978	0.919	1.05623e-108			Ccl9	1.21833e-36	0.199096	0.524	0.341	2.65194e-32
Malat1	0	0.260112	0.999	0.979	0			Ip6k1	0.00124829	0.362207	0.168	0.227	1			Tifa	1.40881e-27	0.100546	0.488	0.47	3.06656e-23			Eef1b2	0	0.439769	0.958	0.825	0			Rps17	3.53374e-92	0.243879	0.949	0.804	7.6919e-88			Cited2	7.43451e-29	0.19906	0.434	0.286	1.61827e-24
Bach1	3.55359e-130	0.258784	0.603	0.444	7.73509e-126			Kif21b	6.3296e-07	0.361794	0.29	0.443	0.0137776			Ikzf2	1.11372e-46	0.100459	0.281	0.227	2.42424e-42			Cdk4	0	0.439339	0.72	0.386	0			Rplp0	3.75373e-142	0.243565	0.989	0.95	8.17074e-138			Ms4a6b	6.27357e-30	0.197809	0.75	0.591	1.36557e-25
Trim8	1.92371e-151	0.258596	0.56	0.379	4.18735e-147			Mlxip	0.000401487	0.36128	0.186	0.256	1			Unc93b1	5.49882e-112	0.100376	0.959	0.924	1.19693e-107			Ms4a6c	0	0.438123	0.668	0.42	0			Tgif1	1.56909e-125	0.242154	0.399	0.186	3.41545e-121			Rps19	3.53205e-50	0.196027	0.975	0.932	7.68821e-46
Dhrs3	1.02333e-142	0.258351	0.64	0.469	2.22749e-138			Cspp1	3.17831e-06	0.361233	0.241	0.353	0.0691823			Unc50	7.74649e-21	0.0999409	0.458	0.449	1.68618e-16			Uqcrb	0	0.437926	0.852	0.606	0			Rpl10a	2.0796e-118	0.2412	0.981	0.916	4.52667e-114			Shisa5	6.00438e-35	0.196025	0.751	0.58	1.30697e-30
Ddx6	3.47677e-148	0.258163	0.668	0.504	7.56788e-144			Foxn3	3.11655e-07	0.361026	0.512	0.687	0.0067838			Fcgrt	2.2592e-24	0.0997845	0.409	0.387	4.91759e-20			Glrx	0	0.437836	0.411	0.167	0			Ifrd1	6.71997e-50	0.240241	0.367	0.226	1.46274e-45			Gbp7	2.76277e-28	0.194494	0.621	0.444	6.01373e-24
Slc12a6	8.13375e-135	0.257991	0.544	0.374	1.77047e-130			Cdc37l1	8.5917e-05	0.360018	0.289	0.429	1			Cd37	3.80896e-91	0.0996666	0.865	0.824	8.29096e-87			Rpl22	0	0.437765	0.96	0.839	0			Gdf15	9.13064e-141	0.239433	0.055	0.005	1.98747e-136			B430306N03Rik	3.89153e-120	0.193042	0.257	0.08	8.4707e-116
Pan3	7.77584e-134	0.257357	0.613	0.445	1.69257e-129			mt-Nd4	4.59676e-123	0.359528	0.958	0.988	1.00058e-118			Ppfia4	7.91739e-68	0.0995835	0.705	0.669	1.72338e-63			Cox7a2	0	0.437155	0.84	0.585	0			Gm20186	1.86794e-59	0.239071	0.145	0.058	4.06595e-55			Rpl41	1.73406e-49	0.192066	0.976	0.925	3.77452e-45
Scoc	2.72471e-203	0.257226	0.946	0.897	5.93088e-199			Dusp6	0.00121835	0.35879	0.459	0.621	1			Gpsm3	1.78207e-37	0.0994703	0.587	0.574	3.87904e-33			Rps15	0	0.436294	0.985	0.912	0			Rps26	2.65558e-96	0.238073	0.97	0.857	5.78041e-92			Daxx	5.61561e-83	0.191962	0.295	0.119	1.22235e-78
Nfia	3.11605e-96	0.257082	0.483	0.341	6.78271e-92			Tet3	4.27798e-06	0.357979	0.274	0.41	0.0931188			Pou2f2	4.05549e-110	0.0993743	0.905	0.867	8.82759e-106			Cct8	0	0.434472	0.84	0.564	0			Kdm6b	2.38239e-95	0.238071	0.327	0.156	5.18575e-91			Tmsb10	1.29751e-37	0.191903	0.557	0.373	2.82429e-33
Wsb1	5.18918e-157	0.25677	0.642	0.462	1.12953e-152			Tle3	0.00038549	0.356409	0.223	0.312	1			Golm1	2.81201e-75	0.0991236	0.864	0.827	6.1209e-71			Pcna	0	0.433333	0.496	0.178	0			Rpl41	5.21477e-114	0.230259	0.984	0.924	1.1351e-109			H2-Q6	3.33681e-225	0.191783	0.143	0.017	7.26324e-221
Pip4k2a	4.08475e-132	0.256641	0.708	0.564	8.89127e-128			Dpp8	0.000275387	0.356241	0.308	0.454	1			Atxn7l3b	3.18043e-57	0.0990065	0.64	0.609	6.92284e-53			Rpl19	0	0.432142	0.992	0.941	0			Tagap	3.95817e-64	0.228332	0.551	0.361	8.61574e-60			Cpd	4.60784e-34	0.19133	0.455	0.294	1.00299e-29
Sall3	1.28903e-114	0.255796	0.543	0.384	2.80584e-110			Nckap1l	7.06808e-06	0.356117	0.486	0.669	0.153851			Il16	2.16674e-47	0.0983315	0.428	0.374	4.71634e-43			Nudc	0	0.431308	0.79	0.502	0			Ncf1	1.32404e-58	0.22565	0.907	0.773	2.88204e-54			Dopey2	3.37786e-73	0.189896	0.364	0.17	7.3526e-69
Eef2k	3.67122e-156	0.25298	0.6	0.413	7.99115e-152			Phip	0.00163132	0.355421	0.368	0.551	1			Ubc	2.17243e-170	0.0982955	0.948	0.892	4.72872e-166			Mrpl12	0	0.431073	0.716	0.377	0			Rpl13a	6.03663e-82	0.224768	0.797	0.568	1.31399e-77			Dab2	3.84184e-41	0.189754	0.376	0.219	8.36254e-37
Klf7	6.21617e-107	0.25295	0.524	0.373	1.35307e-102			Map4k4	4.33223e-13	0.354613	0.565	0.748	9.42997e-09			Evl	9.47972e-45	0.0980238	0.615	0.592	2.06345e-40			Rps23	0	0.43093	0.989	0.917	0			Pfdn5	3.61932e-79	0.22322	0.922	0.779	7.87818e-75			H2-T22	6.20114e-74	0.189548	0.372	0.176	1.3498e-69
Ash1l	9.00064e-107	0.251832	0.668	0.53	1.95917e-102			mt-Nd2	4.83312e-121	0.354504	0.954	0.99	1.05202e-116			Ctsa	3.03364e-64	0.0978947	0.874	0.833	6.60331e-60			Rpl27a	0	0.430877	0.995	0.956	0			Rpl3	1.63716e-111	0.222752	0.984	0.931	3.5636e-107			Fxyd5	2.49227e-54	0.18933	0.288	0.139	5.42493e-50
Kmt5b	1.96239e-142	0.251772	0.5	0.32	4.27154e-138			Rbm39	3.39902e-95	0.35396	0.793	0.919	7.39865e-91			Aftph	3.23886e-50	0.0977303	0.55	0.513	7.05002e-46			Rps7	0	0.430865	0.983	0.904	0			Uqcrh	1.04885e-72	0.218406	0.862	0.676	2.28302e-68			Rpl19	3.27869e-49	0.188247	0.983	0.949	7.13672e-45
Gcnt1	7.30062e-122	0.251372	0.665	0.526	1.58912e-117			Trpm2	2.54664e-07	0.3537	0.222	0.331	0.00554326			Gmfg	3.74638e-21	0.0973813	0.494	0.485	8.15475e-17			Siva1	0	0.429964	0.554	0.211	0			Rpl15	3.87959e-107	0.215863	0.982	0.932	8.44471e-103			Trim30b	1.00183e-100	0.18754	0.233	0.076	2.18068e-96
C5ar2	2.7128e-127	0.251124	0.457	0.286	5.90496e-123			Hk2	3.41735e-06	0.353002	0.508	0.698	0.0743855			Saysd1	8.6105e-20	0.0972908	0.307	0.283	1.87425e-15			Park7	0	0.427399	0.88	0.651	0			H2-K1	1.51095e-53	0.214096	0.888	0.759	3.28889e-49			Trim12a	2.91039e-44	0.187329	0.527	0.329	6.33505e-40
Gsk3b	4.85745e-104	0.250931	0.69	0.561	1.05732e-99			Tet2	0.000590574	0.352996	0.215	0.3	1			Rab14	7.33102e-88	0.0968514	0.892	0.867	1.59574e-83			Ndufa4	0	0.426912	0.898	0.686	0			Irf1	3.68651e-54	0.213747	0.329	0.191	8.02444e-50			Hspa8	1.71851e-35	0.185955	0.973	0.93	3.74069e-31
Cd300c2	3.84221e-159	0.250893	0.882	0.802	8.36334e-155			Iffo1	0.00300476	0.352729	0.334	0.493	1			Rab3il1	8.13636e-60	0.0960368	0.747	0.725	1.77104e-55			Uqcr11	0	0.426657	0.834	0.577	0			H1f0	2.2152e-38	0.212573	0.261	0.155	4.82183e-34			Rpl28	5.9338e-47	0.185854	0.973	0.924	1.29161e-42
Laptm5	0	0.250363	0.993	0.979	0			Sipa1l2	0.000175474	0.352307	0.291	0.428	1			Anapc16	8.99945e-26	0.0959925	0.453	0.437	1.95891e-21			C5ar1	0	0.425102	0.804	0.591	0			Rpl6	3.16802e-105	0.211631	0.989	0.94	6.89584e-101			Rpl23	7.93912e-47	0.185643	0.981	0.947	1.72811e-42
Kmt2c	6.4007e-121	0.250283	0.551	0.387	1.39324e-116			Sema4d	3.11565e-05	0.352277	0.28	0.415	0.678184			Cebpzos	7.70921e-28	0.095915	0.557	0.544	1.67806e-23			Bag1	0	0.42424	0.809	0.529	0			Rpl18	3.18576e-104	0.211113	0.988	0.933	6.93444e-100			Rpl37a	1.30914e-49	0.185592	0.97	0.929	2.84961e-45
Cmtm7	5.26782e-154	0.249924	0.869	0.773	1.14665e-149			Slc12a6	0.00037711	0.351466	0.277	0.402	1			Tgfb1	5.47606e-54	0.0956985	0.81	0.789	1.19197e-49			Hspa5	0	0.423785	0.963	0.905	0			Rpl27	8.20205e-71	0.21084	0.869	0.666	1.78534e-66			Bag1	2.52709e-30	0.185017	0.734	0.573	5.50072e-26
Arl10	1.90558e-149	0.249533	0.508	0.319	4.14787e-145			Phc3	0.000136341	0.351079	0.241	0.345	1			Nudt16l1	3.59928e-22	0.0956619	0.348	0.326	7.83456e-18			Rpl37a	0	0.423573	0.986	0.919	0			Tspo	1.5193e-62	0.210785	0.781	0.581	3.30706e-58			Rps23	2.98607e-43	0.184695	0.98	0.928	6.49978e-39
Stag2	4.46648e-125	0.249094	0.527	0.363	9.72218e-121			Msl2	1.93642e-05	0.350762	0.213	0.307	0.421501			Cd302	9.06996e-27	0.0955357	0.512	0.497	1.97426e-22			Taf10	0	0.423402	0.773	0.47	0			Cox7a2l	1.7105e-61	0.210348	0.853	0.688	3.72324e-57			Cd300lf	1.66837e-64	0.183489	0.221	0.088	3.63154e-60
Pcmtd1	3.47511e-120	0.248402	0.518	0.356	7.56428e-116			R3hdm1	0.000388388	0.350699	0.328	0.491	1			Cib1	2.72835e-15	0.0953297	0.344	0.329	5.9388e-11			Cct7	0	0.422969	0.786	0.492	0			Ubb	3.19669e-87	0.209538	0.988	0.925	6.95824e-83			Rps29	9.65496e-46	0.182413	0.99	0.961	2.1016e-41
Nrip1	1.04533e-161	0.248039	0.911	0.83	2.27536e-157			Snhg20	0.000892449	0.350626	0.273	0.39	1			Tm2d3	5.4908e-17	0.0952717	0.431	0.427	1.19518e-12			Uhrf1	0	0.422428	0.341	0.044	0			Bcl2a1a	2.72048e-65	0.208864	0.401	0.236	5.92166e-61			Gbp3	5.69576e-71	0.181888	0.268	0.112	1.2398e-66
Nipbl	7.86407e-108	0.247909	0.661	0.523	1.71177e-103			Tcf4	2.81179e-09	0.350503	0.555	0.745	6.12043e-05			Laptm4a	9.012e-57	0.0951772	0.829	0.796	1.96164e-52			Rpl9	0	0.422228	0.992	0.94	0			Gnas	7.27913e-61	0.208803	0.924	0.784	1.58445e-56			Rpl26	4.47217e-43	0.181402	0.972	0.925	9.73457e-39
Plcl2	3.92447e-118	0.247452	0.539	0.376	8.5424e-114			Zfp710	0.00206808	0.349934	0.333	0.493	1			Paip2	2.0163e-27	0.0950061	0.497	0.48	4.38888e-23			Ppia	0	0.421247	0.99	0.936	0			Rpl7a	1.81024e-88	0.207685	0.978	0.885	3.94034e-84			Hsp90ab1	8.72266e-34	0.181347	0.974	0.939	1.89866e-29
Prkcd	1.08518e-150	0.247005	0.778	0.64	2.36211e-146			Ccdc88b	1.14643e-05	0.349904	0.25	0.367	0.249543			Galnt12	1.78292e-18	0.0947901	0.375	0.359	3.88088e-14			Tspo	0	0.421204	0.825	0.541	0			B2m	9.94531e-68	0.204615	0.976	0.896	2.1648e-63			Hspe1	1.87516e-31	0.17865	0.835	0.717	4.08167e-27
Zfp710	2.65099e-126	0.246735	0.625	0.464	5.77041e-122			Ophn1	6.76734e-16	0.349696	0.585	0.77	1.47305e-11			Snhg20	8.18975e-38	0.0946963	0.4	0.359	1.78266e-33			Snu13	0	0.420425	0.782	0.486	0			Cox4i1	3.28216e-76	0.204202	0.951	0.822	7.14429e-72			Sp140	3.51963e-58	0.17839	0.349	0.175	7.66117e-54
Cep68	2.66429e-139	0.246338	0.466	0.293	5.79937e-135			Kmt2c	0.000934316	0.349209	0.288	0.414	1			Dram2	1.41275e-29	0.0941303	0.506	0.494	3.07514e-25			Mki67	0	0.418624	0.159	0.009	0			Hsp90aa1	3.6475e-35	0.203919	0.876	0.734	7.93952e-31			Rps28	1.93949e-33	0.17702	0.915	0.825	4.22168e-29
Smap2	2.9656e-163	0.246154	0.898	0.84	6.45523e-159			Celf1	0.00117534	0.34846	0.365	0.554	1			Tmem100	3.03106e-27	0.0938341	0.341	0.305	6.59772e-23			Krtcap2	0	0.418589	0.876	0.624	0			Rpl31	1.61286e-70	0.202704	0.896	0.716	3.5107e-66			Glrx	7.52344e-40	0.175527	0.358	0.205	1.63763e-35
Ppp3ca	1.76705e-121	0.245998	0.709	0.567	3.84633e-117			Kdm2a	0.000374558	0.347395	0.311	0.461	1			Siglece	2.53691e-20	0.0937251	0.339	0.316	5.52209e-16			Marco	0	0.417843	0.119	0.021	0			Rpl14	5.62833e-90	0.202654	0.981	0.917	1.22512e-85			Rps16	3.96843e-44	0.175009	0.984	0.947	8.63808e-40
Ogfrl1	8.03752e-122	0.245593	0.763	0.651	1.74953e-117			Arhgef2	4.70276e-05	0.346732	0.289	0.429	1			Mafb	7.16313e-107	0.0936912	0.962	0.934	1.5592e-102			Cxcl16	0	0.417822	0.57	0.318	0			Uba52	9.22482e-68	0.202458	0.701	0.489	2.00797e-63			Tmem106a	3.50389e-59	0.174868	0.329	0.159	7.62692e-55
Hnrnpul1	4.72334e-106	0.245051	0.618	0.482	1.02813e-101			Plxdc2	3.89173e-69	0.346639	0.766	0.896	8.47114e-65			Pros1	1.09533e-36	0.0934133	0.649	0.638	2.3842e-32			Ssr4	0	0.416829	0.96	0.837	0			Rpl29	1.33524e-84	0.199826	0.97	0.894	2.90641e-80			Rpl37	1.75512e-36	0.174038	0.968	0.907	3.82037e-32
Arid4a	9.06881e-122	0.244785	0.568	0.401	1.97401e-117			Tbc1d9	9.4055e-05	0.345936	0.27	0.394	1			Cdk2ap2	2.50847e-24	0.0934001	0.479	0.466	5.4602e-20			Alyref	0	0.415979	0.651	0.328	0			Pim1	6.02717e-76	0.198469	0.282	0.137	1.31193e-71			Trim12c	3.0587e-60	0.173728	0.404	0.209	6.65787e-56
9930111J21Rik2	4.45564e-128	0.244751	0.701	0.535	9.6986e-124			Pld1	1.86569e-06	0.345603	0.275	0.414	0.0406105			Sec11a	1.11038e-29	0.0933968	0.578	0.568	2.41697e-25			Rplp2	0	0.415639	0.983	0.901	0			Lcp1	2.28639e-35	0.193443	0.903	0.796	4.97678e-31			Rpl24	1.93773e-36	0.173352	0.952	0.874	4.21785e-32
Itgb5	2.29521e-243	0.244733	0.953	0.916	4.99598e-239			Med13l	6.43749e-06	0.344903	0.254	0.373	0.140125			Plekho1	4.74513e-59	0.0928461	0.8	0.778	1.03287e-54			Elob	0	0.414321	0.876	0.656	0			Dnajb1	1.13014e-18	0.191259	0.323	0.237	2.45997e-14			Rps11	3.55756e-40	0.172529	0.981	0.945	7.74375e-36
Lyl1	5.3576e-133	0.244172	0.621	0.45	1.16619e-128			Dmtf1	7.75161e-05	0.344775	0.265	0.387	1			Cd68	2.43999e-65	0.0925996	0.87	0.825	5.31112e-61			Rps13	0	0.412061	0.989	0.924	0			Atp5e	3.27635e-54	0.188189	0.895	0.739	7.13163e-50			Rpl23a	1.40913e-33	0.17247	0.936	0.837	3.06725e-29
Kat6a	5.1842e-121	0.244153	0.515	0.351	1.12844e-116			Herc1	1.55271e-10	0.344607	0.258	0.408	3.37978e-06			Pnrc1	2.53058e-52	0.092305	0.559	0.499	5.50831e-48			Actb	0	0.410407	0.999	0.988	0			Ifi27l2a	2.40574e-37	0.184835	0.222	0.125	5.23657e-33			Rpl27a	5.00398e-45	0.172217	0.99	0.962	1.08922e-40
Cerk	8.61716e-127	0.243967	0.603	0.444	1.8757e-122			Sppl3	0.000188902	0.344544	0.258	0.373	1			Sec62	5.46308e-45	0.0922155	0.73	0.709	1.18915e-40			Adam8	0	0.409673	0.151	0.022	0			Csrnp1	2.97926e-187	0.184465	0.18	0.041	6.48497e-183			AW112010	1.15904e-40	0.171518	0.298	0.157	2.52287e-36
Foxn3	1.9243e-117	0.241479	0.788	0.661	4.18862e-113			Pxn	6.67702e-05	0.344366	0.202	0.285	1			Slc25a11	1.48599e-29	0.0920975	0.56	0.552	3.23455e-25			Rpl22l1	0	0.40947	0.824	0.574	0			Hist1h2ac	3.53201e-82	0.184002	0.094	0.024	7.68813e-78			Gapdh	4.23758e-37	0.171331	0.957	0.877	9.22393e-33
Snx5	4.8949e-161	0.24121	0.869	0.795	1.06547e-156			Xiap	5.51825e-05	0.343976	0.334	0.508	1			Sesn1	2.35976e-39	0.0918331	0.356	0.311	5.13648e-35			Cct5	0	0.409423	0.818	0.537	0			Gm26669	2.90388e-129	0.183075	0.242	0.083	6.32088e-125			Bcl2a1b	1.23513e-20	0.171044	0.75	0.62	2.6885e-16
Ankrd11	6.09491e-114	0.24107	0.787	0.682	1.32668e-109			Snx18	1.86339e-10	0.342159	0.542	0.739	4.05603e-06			Tmem119	2.03468e-137	0.0918048	0.986	0.951	4.42889e-133			Hnrnpa1	0	0.407515	0.823	0.547	0			Egr2	0	0.182758	0.123	0.005	0			Fau	2.33697e-45	0.170115	0.991	0.974	5.08687e-41
Peli2	2.84249e-163	0.240347	0.379	0.202	6.18724e-159			Rbm25	4.59915e-11	0.341183	0.59	0.779	1.0011e-06			Rnf130	5.23476e-41	0.0917304	0.703	0.687	1.13945e-36			Fam96a	0	0.407135	0.738	0.43	0			Tomm7	3.86322e-62	0.182559	0.734	0.521	8.40906e-58			Gbp5	1.59113e-72	0.16792	0.231	0.088	3.46342e-68
Akirin2	8.58263e-119	0.240253	0.652	0.509	1.86818e-114			Cerk	0.000164916	0.340785	0.316	0.473	1			Yipf3	1.11535e-15	0.091612	0.388	0.38	2.42778e-11			Atp5b	0	0.407022	0.889	0.672	0			B930036N10Rik	3.13524e-167	0.180658	0.163	0.037	6.82447e-163			Rps14	1.13756e-35	0.166486	0.972	0.93	2.47613e-31
Igf1r	6.69603e-166	0.239806	0.365	0.191	1.45752e-161			Gna12	1.71571e-06	0.340737	0.302	0.462	0.0373458			Hsd17b4	1.98254e-18	0.0911237	0.471	0.466	4.3154e-14			Ung	0	0.406745	0.343	0.049	0			Tlr2	4.11208e-43	0.180166	0.523	0.364	8.95077e-39			Tor1aip1	3.90778e-26	0.166083	0.744	0.591	8.50607e-22
Ptp4a2	1.31188e-113	0.239795	0.815	0.716	2.85556e-109			Tnrc6c	0.00053021	0.340629	0.321	0.477	1			Ckb	9.36133e-74	0.0903607	0.937	0.89	2.03768e-69			Cbx5	0	0.406015	0.54	0.213	0			Gadd45g	8.62028e-16	0.178769	0.246	0.177	1.87638e-11			Rpl13	5.35168e-49	0.165778	0.992	0.982	1.1649e-44
Sirpa	1.56332e-233	0.239659	0.947	0.893	3.40288e-229			Slc43a2	0.00226065	0.340372	0.213	0.291	1			Ctsd	1.63477e-131	0.0901755	0.999	0.992	3.55841e-127			Cacybp	0	0.405419	0.727	0.412	0			Rpsa	1.35444e-76	0.17814	0.99	0.956	2.94821e-72			Fos	2.71795e-47	0.16561	0.262	0.126	5.91615e-43
Rab6b	9.64174e-140	0.239385	0.472	0.297	2.09872e-135			Zbtb37	3.98159e-06	0.339799	0.18	0.258	0.0866673			Tmed3	3.70375e-36	0.090062	0.683	0.665	8.06196e-32			Cks1b	0	0.405204	0.41	0.094	0			Rcan1	3.15306e-22	0.177663	0.397	0.289	6.86326e-18			Irf9	7.3811e-65	0.165585	0.43	0.222	1.60664e-60
Clk1	7.87175e-126	0.239121	0.692	0.539	1.71344e-121			Adam17	0.000521492	0.339516	0.332	0.5	1			Cebpz	2.16851e-35	0.0897324	0.619	0.608	4.7202e-31			Cct3	0	0.405083	0.826	0.551	0			Clec2d	1.23289e-53	0.176711	0.362	0.214	2.68363e-49			H2-Q4	1.59081e-84	0.164716	0.264	0.1	3.46271e-80
Reep3	3.27016e-96	0.238791	0.671	0.55	7.11817e-92			Arhgap31	1.71412e-05	0.339347	0.295	0.441	0.373112			Fcer1g	1.39089e-102	0.0895356	0.986	0.959	3.02754e-98			Hat1	0	0.40472	0.514	0.185	0			Hsp90ab1	3.85255e-50	0.173885	0.985	0.938	8.38584e-46			Rps24	4.00523e-38	0.16469	0.988	0.956	8.71818e-34
Mtss1	5.66127e-142	0.238778	0.479	0.3	1.23229e-137			Pcf11	7.62017e-06	0.33782	0.218	0.316	0.165868			Eif4a2	2.80447e-50	0.0890788	0.668	0.645	6.1045e-46			Naca	0	0.403806	0.957	0.818	0			Hes1	2.46543e-64	0.16756	0.195	0.086	5.3665e-60			Dnaja1	2.18194e-23	0.164594	0.789	0.659	4.74944e-19
Arid3a	6.19946e-157	0.238577	0.383	0.209	1.34944e-152			Mau2	5.12185e-08	0.336822	0.224	0.338	0.00111487			Rcsd1	3.82839e-61	0.0888485	0.641	0.593	8.33326e-57			Atp5j2	0	0.402837	0.886	0.666	0			Irf2bpl	2.0419e-44	0.167414	0.655	0.473	4.44459e-40			Tgfbi	8.88636e-28	0.164286	0.304	0.185	1.93429e-23
Trim12a	1.73667e-155	0.238393	0.511	0.315	3.7802e-151			Tbc1d14	1.72025e-09	0.336816	0.263	0.412	3.74446e-05			Lpcat2	7.30404e-83	0.0886241	0.929	0.877	1.58987e-78			Timm13	0	0.402547	0.813	0.537	0			Plek	2.66224e-37	0.167272	0.769	0.599	5.79489e-33			Nmi	7.26538e-64	0.163864	0.346	0.166	1.58146e-59
Wasf2	2.00175e-138	0.237827	0.868	0.787	4.35722e-134			Gm47283	0.00429803	0.336757	0.388	0.571	1			Traf3ip3	8.65077e-19	0.0886189	0.359	0.338	1.88301e-14			Pdcd5	0	0.401175	0.759	0.467	0			AY036118	3.43841e-59	0.162039	0.689	0.469	7.48439e-55			Lgals3	8.73902e-68	0.163377	0.16	0.052	1.90222e-63
Zfp90	8.06463e-114	0.237687	0.563	0.402	1.75543e-109			Rb1cc1	1.72083e-05	0.336554	0.3	0.448	0.374572			Higd2a	7.19236e-23	0.0879977	0.528	0.524	1.56556e-18			Fen1	0	0.398929	0.444	0.13	0			Myl6	4.55025e-47	0.160349	0.908	0.752	9.90453e-43			Rps12	3.23448e-40	0.163219	0.983	0.957	7.04049e-36
Uty	8.2766e-281	0.237356	0.306	0.11	1.80157e-276			Rin2	0.00202808	0.336353	0.306	0.444	1			Itm2c	5.10273e-61	0.0878405	0.867	0.847	1.11071e-56			Eif3i	0	0.398266	0.753	0.462	0			Rps2	1.70563e-66	0.15819	0.989	0.951	3.71264e-62			Sass6	3.78065e-55	0.163091	0.28	0.131	8.22934e-51
Mtus1	1.69639e-129	0.236384	0.724	0.581	3.69252e-125			2900097C17Rik	2.13057e-07	0.336205	0.226	0.339	0.00463761			Bin1	3.32278e-81	0.0872865	0.958	0.935	7.2327e-77			Uqcc2	0	0.397684	0.756	0.46	0			Bcl2a1d	6.42443e-70	0.157236	0.185	0.077	1.3984e-65			Cstb	5.24998e-32	0.162852	0.597	0.419	1.14276e-27
Ogt	2.74634e-140	0.23627	0.736	0.578	5.97797e-136			Abl2	4.69509e-06	0.335306	0.172	0.246	0.102198			Mxd4	6.6492e-46	0.0872593	0.398	0.344	1.44733e-41			2010107E04Rik	0	0.397253	0.76	0.479	0			Sh3bgrl3	3.09921e-47	0.15667	0.962	0.868	6.74606e-43			Usp25	1.23312e-47	0.162039	0.476	0.281	2.68414e-43
Gal3st4	0	0.236158	0.229	0.045	0			Daglb	0.000592603	0.335212	0.491	0.686	1			Sparc	3.00752e-83	0.0871554	0.989	0.961	6.54648e-79			Tcp1	0	0.397116	0.765	0.465	0			Hspa8	3.33493e-36	0.156637	0.982	0.929	7.25914e-32			Dck	5.97681e-75	0.162007	0.26	0.104	1.30097e-70
Herc2	1.60848e-123	0.236155	0.721	0.585	3.50117e-119			Lifr	2.27078e-06	0.335128	0.289	0.433	0.0494281			Prr13	2.1128e-18	0.0869641	0.429	0.415	4.59893e-14			Eno1	0	0.394372	0.804	0.541	0			Herpud1	1.40107e-30	0.155401	0.749	0.595	3.04971e-26			Trim34a	1.19529e-83	0.161402	0.286	0.113	2.60179e-79
S100a8	2.34826e-302	0.235725	0.261	0.08	5.11147e-298			Col27a1	2.31148e-07	0.334963	0.319	0.49	0.0050314			Capn3	1.01415e-35	0.0867616	0.523	0.498	2.20751e-31			Rpl3	0	0.394328	0.989	0.922	0			Ctss	8.90144e-58	0.152835	0.997	0.985	1.93758e-53			Irf1	6.4471e-48	0.16092	0.36	0.193	1.40334e-43
Pts	1.1091e-112	0.23505	0.635	0.485	2.41418e-108			BC005537	4.23546e-06	0.334951	0.302	0.46	0.0921934			Ift20	1.13227e-15	0.0865751	0.457	0.454	2.46461e-11			E2f1	0	0.394161	0.352	0.053	0			Tcim	2.05513e-85	0.152679	0.084	0.019	4.47339e-81			Bcl2a1d	5.45536e-65	0.160627	0.205	0.078	1.18747e-60
Mtdh	1.66458e-201	0.234365	0.945	0.906	3.62329e-197			Mark3	1.47672e-07	0.334611	0.297	0.457	0.00321438			Csmd3	5.07791e-47	0.0865016	0.499	0.443	1.10531e-42			Ddx39	0	0.392568	0.549	0.213	0			Tmsb10	6.18738e-47	0.15225	0.538	0.371	1.34681e-42			Rpl31	2.86493e-26	0.160279	0.851	0.72	6.23609e-22
Csnk1e	4.02345e-132	0.234147	0.818	0.722	8.75783e-128			Hps3	0.00513207	0.334382	0.362	0.539	1			Tm9sf2	3.03383e-35	0.086451	0.583	0.572	6.60374e-31			Tomm20	0	0.391528	0.851	0.607	0			mt-Co1	2.54004e-67	0.150161	0.997	0.989	5.52889e-63			Bcl2a1a	1.54484e-33	0.15969	0.387	0.239	3.36266e-29
Ski	1.96981e-122	0.233286	0.774	0.644	4.28768e-118			BC037034	8.89251e-07	0.334344	0.296	0.452	0.0193563			Limd2	2.26158e-42	0.0859471	0.744	0.732	4.92278e-38			Ppa1	0	0.389892	0.538	0.203	0			Cox6b1	2.77515e-44	0.149319	0.851	0.662	6.04066e-40			Rpl35a	2.98422e-36	0.159461	0.98	0.935	6.49575e-32
Tef	1.14817e-161	0.232752	0.385	0.203	2.49922e-157			Tnfrsf21	7.41421e-06	0.334062	0.292	0.442	0.161385			Hsp90b1	1.0669e-80	0.085946	0.953	0.916	2.32232e-76			Sec61g	0	0.389679	0.824	0.592	0			Fth1	8.8829e-74	0.148716	0.998	0.988	1.93354e-69			Rpl18a	7.86731e-36	0.15893	0.983	0.957	1.71248e-31
Lpin2	6.11606e-106	0.231986	0.639	0.496	1.33128e-101			Maml3	7.23159e-06	0.333723	0.304	0.46	0.15741			Tmbim4	7.21623e-20	0.0859347	0.551	0.552	1.57076e-15			Rpl37	0	0.389431	0.978	0.894	0			Tyrobp	3.30494e-68	0.148419	0.993	0.972	7.19387e-64			Rps27a	4.26833e-42	0.158884	0.988	0.958	9.29088e-38
Tm6sf1	1.34523e-133	0.231909	0.829	0.734	2.92816e-129			Csnk1e	2.52494e-08	0.333474	0.55	0.747	0.000549604			Rab24	1.59798e-22	0.0857206	0.456	0.443	3.47832e-18			Rps10	0	0.389048	0.993	0.948	0			Rpl22l1	3.88718e-37	0.146098	0.788	0.609	8.46122e-33			Slamf8	1.38523e-60	0.157579	0.22	0.089	3.01522e-56
Pnpla7	4.66611e-152	0.231654	0.514	0.324	1.01567e-147			Tnrc6a	9.2271e-09	0.333394	0.277	0.43	0.000200846			Spcs2	1.02299e-42	0.0853228	0.848	0.814	2.22675e-38			Cox7c	0	0.388501	0.896	0.691	0			Ccl5	2.05721e-06	0.145059	0.083	0.058	0.0447794			Rpl39	5.65203e-29	0.156712	0.969	0.909	1.23028e-24
Taok1	7.5251e-102	0.231607	0.594	0.452	1.63799e-97			Mga	1.61949e-07	0.333351	0.236	0.353	0.00352515			Uqcc3	7.34901e-11	0.0848902	0.356	0.351	1.59966e-06			Creld2	0	0.387746	0.645	0.353	0			Gngt2	5.41244e-37	0.144576	0.875	0.732	1.17813e-32			Hspa1a	7.18055e-42	0.155643	0.255	0.127	1.56299e-37
Snrnp70	1.1833e-161	0.23155	0.905	0.827	2.57569e-157			Dgkd	3.77967e-06	0.33306	0.255	0.38	0.0822721			Naxd	8.39841e-15	0.0847866	0.413	0.407	1.82808e-10			Atp5j	0	0.386937	0.879	0.661	0			Pdgfb	2.1102e-23	0.144371	0.625	0.49	4.59327e-19			Myl6	1.02859e-26	0.155584	0.885	0.756	2.23892e-22
Ubn2	8.76385e-104	0.231286	0.667	0.529	1.90763e-99			Srsf5	1.82607e-14	0.332998	0.581	0.775	3.9748e-10			Clic1	2.72041e-54	0.084768	0.923	0.886	5.92151e-50			Cox6b1	0	0.386619	0.86	0.631	0			Cox6c	2.46784e-39	0.144224	0.842	0.662	5.37174e-35			Emp3	2.66356e-37	0.155435	0.453	0.281	5.79777e-33
Sh3glb1	1.35256e-141	0.230945	0.892	0.83	2.94413e-137			Vav2	5.957e-05	0.33278	0.181	0.254	1			Akr1b10	2.27539e-25	0.0845995	0.464	0.445	4.95285e-21			Ccl7	0	0.38535	0.121	0.023	0			Eef1d	2.726e-41	0.143224	0.86	0.704	5.93368e-37			Rpl18	1.85281e-37	0.155198	0.972	0.934	4.03301e-33
Ptms	3.32521e-116	0.230572	0.82	0.709	7.23799e-112			Msl1	3.39513e-11	0.332574	0.252	0.399	7.39018e-07			Tmbim6	4.38669e-64	0.0843475	0.91	0.88	9.5485e-60			Psmb6	0	0.384727	0.808	0.555	0			Gpr183	3.62544e-27	0.143134	0.778	0.625	7.89149e-23			Prdx1	2.2676e-28	0.154296	0.836	0.704	4.93588e-24
Lpcat2	8.4222e-191	0.229554	0.929	0.903	1.83326e-186			Zfp740	2.15561e-07	0.332407	0.247	0.373	0.00469212			Ddrgk1	4.95785e-25	0.084167	0.622	0.62	1.07918e-20			Chchd2	0	0.38423	0.932	0.775	0			Sowahc	6.41625e-32	0.143029	0.617	0.468	1.39663e-27			Nlrc5	6.24321e-234	0.153035	0.13	0.014	1.35896e-229
Rapgef6	2.63256e-110	0.229434	0.608	0.452	5.73029e-106			Cds1	1.06527e-06	0.332125	0.192	0.28	0.0231877			Irf2	3.94219e-34	0.084155	0.576	0.554	8.58096e-30			Rpl13	0	0.38337	0.998	0.979	0			C1qb	8.03466e-84	0.141209	0.999	0.997	1.7489e-79			Tlr3	2.28813e-35	0.151625	0.469	0.295	4.98058e-31
Fus	6.92615e-187	0.229235	0.94	0.874	1.50761e-182			Safb2	1.74275e-08	0.331581	0.329	0.52	0.000379344			Tagap	1.84232e-25	0.0840198	0.385	0.354	4.01018e-21			Phgdh	0	0.382697	0.789	0.532	0			Casp4	7.6933e-75	0.141014	0.311	0.155	1.6746e-70			Plin2	4.2652e-46	0.151551	0.377	0.209	9.28406e-42
Inpp4b	3.73435e-112	0.229143	0.5	0.34	8.12855e-108			Washc4	2.40388e-06	0.331384	0.303	0.46	0.0523253			Slc46a1	3.26488e-10	0.0840003	0.287	0.274	7.10666e-06			Rpl26	0	0.382404	0.986	0.914	0			Hcar2	5.73248e-14	0.140349	0.186	0.129	1.24779e-09			Rpl4	2.52773e-28	0.151513	0.915	0.829	5.50212e-24
Cbl	2.65482e-102	0.229129	0.648	0.512	5.77875e-98			Lpcat1	1.81982e-08	0.331183	0.287	0.447	0.00039612			Ech1	4.40917e-15	0.0839004	0.47	0.471	9.59744e-11			Ndufab1	0	0.381375	0.771	0.496	0			Tmem176a	9.2399e-30	0.139827	0.86	0.718	2.01125e-25			Mbd2	5.10756e-35	0.151068	0.482	0.308	1.11176e-30
Lmo2	1.10188e-124	0.229028	0.779	0.66	2.39845e-120			Ccng2	2.48475e-05	0.331162	0.224	0.32	0.540856			Nenf	4.0203e-18	0.0835736	0.476	0.47	8.75099e-14			Cdk1	0	0.381344	0.285	0.043	0			Zc3h12a	2.6271e-81	0.139063	0.216	0.089	5.7184e-77			Msr1	2.55339e-41	0.150505	0.278	0.143	5.55796e-37
Fscn1	1.44933e-113	0.228815	0.804	0.697	3.15476e-109			Atp8a2	1.02949e-06	0.330972	0.249	0.372	0.0224088			Fuca1	1.20298e-27	0.0834314	0.594	0.586	2.61853e-23			Pabpc1	0	0.380679	0.931	0.763	0			Cox8a	4.06422e-36	0.138398	0.934	0.801	8.84659e-32			Grn	5.92721e-27	0.150203	0.974	0.941	1.29018e-22
Dyrk2	7.09604e-145	0.228325	0.423	0.248	1.54459e-140			Zfp329	0.000324884	0.330715	0.205	0.284	1			Adrb1	6.38842e-28	0.0832096	0.372	0.339	1.39057e-23			Selenoh	0	0.379596	0.567	0.258	0			Phlda1	2.10171e-96	0.138235	0.084	0.017	4.57479e-92			Rps2	1.02872e-39	0.149349	0.979	0.952	2.23922e-35
Med13l	1.02435e-114	0.228241	0.508	0.347	2.22969e-110			Adcy7	3.49346e-08	0.3307	0.278	0.429	0.000760421			Gmpr2	1.66858e-12	0.0832072	0.457	0.459	3.632e-08			Phb2	0	0.379156	0.782	0.49	0			H2-DMa	6.32479e-36	0.136944	0.796	0.624	1.37672e-31			Uba7	6.34328e-66	0.149102	0.348	0.164	1.38074e-61
Pld1	1.00889e-113	0.227856	0.545	0.387	2.19604e-109			Lpin2	0.00165445	0.330407	0.352	0.524	1			Pts	1.46641e-35	0.0831699	0.516	0.482	3.19195e-31			Prmt1	0	0.378306	0.711	0.401	0			Tmsb4x	2.22495e-66	0.136303	1	0.999	4.84304e-62			Rps17	1.98044e-28	0.149011	0.909	0.808	4.31083e-24
Slc25a36	1.98749e-126	0.227635	0.477	0.307	4.32618e-122			Rapgef6	1.75291e-06	0.329562	0.315	0.481	0.0381556			Thrsp	1.32433e-17	0.0831593	0.314	0.287	2.88266e-13			Rps11	0	0.37792	0.99	0.936	0			Trf	1.92873e-32	0.134028	0.936	0.83	4.19827e-28			Rpl34	7.08344e-32	0.148397	0.968	0.917	1.54185e-27
Ubald2	8.85205e-139	0.227558	0.471	0.294	1.92683e-134			Acp2	0.00102898	0.329221	0.369	0.561	1			Gtpbp2	3.51418e-33	0.0829606	0.469	0.436	7.64932e-29			Mrpl18	0	0.376151	0.672	0.364	0			Ndufa1	3.8877e-55	0.132903	0.545	0.355	8.46236e-51			BC147527	5.72491e-137	0.147801	0.123	0.02	1.24614e-132
Tmem55b	6.56917e-129	0.227465	0.798	0.674	1.42991e-124			Tpcn1	3.20464e-06	0.329186	0.215	0.312	0.0697553			Vgll4	7.2649e-45	0.0829305	0.606	0.573	1.58135e-40			Rpl23	0	0.375863	0.992	0.938	0			Naca	1.13415e-36	0.132495	0.949	0.837	2.46871e-32			Rpl35	7.49736e-28	0.147572	0.913	0.819	1.63195e-23
Lnpep	7.26866e-107	0.227341	0.59	0.447	1.58217e-102			Zdhhc20	6.83385e-05	0.328927	0.341	0.521	1			Cdc42ep3	1.3956e-16	0.0829263	0.219	0.193	3.03779e-12			Eif2s1	0	0.374803	0.735	0.43	0			Eif3k	1.16079e-39	0.130991	0.765	0.584	2.5267e-35			Vcam1	3.42464e-88	0.147052	0.125	0.03	7.45442e-84
Mlph	8.72146e-126	0.227274	0.487	0.314	1.8984e-121			C5ar2	3.12384e-05	0.328902	0.219	0.311	0.679966			Lyn	3.64033e-48	0.0828117	0.86	0.841	7.92391e-44			Tpm4	0	0.374661	0.499	0.201	0			H2-T23	9.57965e-49	0.129999	0.604	0.412	2.0852e-44			Cnp	1.07199e-46	0.146966	0.424	0.241	2.33339e-42
Trf	9.24665e-139	0.226278	0.88	0.83	2.01272e-134			Slc44a2	1.15892e-05	0.328276	0.23	0.334	0.252263			Bank1	3.10087e-27	0.0826865	0.346	0.309	6.74966e-23			Cct2	0	0.373422	0.842	0.583	0			Eif3h	5.17705e-38	0.12814	0.794	0.612	1.12689e-33			Crip1	3.07844e-60	0.146569	0.145	0.048	6.70085e-56
Snn	1.04716e-113	0.226196	0.531	0.365	2.27934e-109			Ttyh3	8.79329e-13	0.32788	0.2	0.32	1.91404e-08			Igsf6	2.62128e-14	0.0826437	0.348	0.333	5.70574e-10			Nop10	0	0.373115	0.71	0.422	0			Eef1g	8.38484e-33	0.127148	0.867	0.713	1.82513e-28			Rps6	2.86754e-31	0.146035	0.955	0.907	6.24177e-27
Stard9	9.5686e-135	0.226138	0.476	0.301	2.0828e-130			Whrn	4.8302e-09	0.327759	0.223	0.339	0.000105139			Csf1r	1.83744e-122	0.0825922	0.996	0.979	3.99956e-118			Id2	3.54504e-217	0.37295	0.48	0.287	7.71648e-213			Serf2	3.63197e-34	0.126526	0.966	0.877	7.90572e-30			Rps5	1.25366e-28	0.145538	0.969	0.917	2.72884e-24
Fcho2	1.55286e-108	0.226047	0.654	0.513	3.38012e-104			Sgpl1	5.66385e-11	0.327611	0.245	0.386	1.23285e-06			Acadm	7.9505e-12	0.0824154	0.366	0.358	1.73058e-07			Nedd8	0	0.371563	0.869	0.647	0			Cox7c	1.6288e-34	0.12639	0.873	0.72	3.54541e-30			Cd40	2.70435e-307	0.145227	0.08	0.003	5.88655e-303
Lpin1	7.18169e-160	0.225882	0.362	0.188	1.56324e-155			Rbm33	1.0553e-06	0.327424	0.219	0.322	0.0229708			Tubgcp5	1.14449e-47	0.0823926	0.592	0.556	2.49121e-43			Nop56	0	0.371266	0.738	0.443	0			Cox7b	3.46059e-35	0.125591	0.769	0.583	7.53267e-31			Lst1	7.9291e-26	0.145087	0.592	0.423	1.72593e-21
Whrn	3.7156e-124	0.22571	0.483	0.312	8.08775e-120			Trpm7	3.36314e-08	0.327416	0.203	0.303	0.000732055			Os9	6.69912e-22	0.0821972	0.572	0.569	1.4582e-17			Tyms	0	0.371199	0.378	0.118	0			Glul	4.4514e-11	0.125473	0.912	0.818	9.68936e-07			Rps9	9.16121e-30	0.144502	0.98	0.957	1.99412e-25
Tia1	5.05053e-98	0.225139	0.641	0.507	1.09935e-93			Kcnq1ot1	1.20842e-07	0.32736	0.4	0.591	0.00263037			Mettl23	2.06621e-11	0.0821517	0.377	0.372	4.49751e-07			Atp5e	0	0.370897	0.903	0.713	0			Ndufa13	1.97657e-31	0.125049	0.84	0.69	4.30239e-27			Cox7a2	1.76313e-20	0.14444	0.767	0.625	3.8378e-16
Zfp691	2.24451e-157	0.224872	0.295	0.138	4.88563e-153			Zfp871	7.35048e-08	0.32734	0.258	0.394	0.00159998			Dock8	1.83154e-29	0.0821212	0.538	0.522	3.98671e-25			Atp5k	0	0.370816	0.722	0.436	0			Gm13889	8.00149e-09	0.124527	0.091	0.06	0.000174168			Rps8	2.12894e-37	0.144267	0.994	0.976	4.63406e-33
Ddx5	1.06066e-238	0.224745	0.96	0.956	2.30875e-234			Gls	4.16432e-09	0.326056	0.255	0.396	9.06447e-05			Ppib	9.11341e-49	0.0821061	0.876	0.827	1.98371e-44			C1qbp	0	0.369291	0.753	0.463	0			Gm42418	1.80813e-29	0.124518	0.972	0.931	3.93575e-25			Cbr2	1.31944e-185	0.144137	0.101	0.01	2.87203e-181
Rreb1	6.92751e-97	0.2247	0.531	0.384	1.50791e-92			Etnk1	2.61093e-07	0.326009	0.308	0.475	0.00568322			Ptgs1	2.21873e-74	0.0816947	0.912	0.869	4.8295e-70			Atp5l	0	0.367825	0.874	0.655	0			mt-Nd3	3.84749e-32	0.124457	0.93	0.86	8.37483e-28			Casp4	2.3605e-65	0.143642	0.335	0.157	5.1381e-61
Crebbp	5.03745e-100	0.224492	0.544	0.4	1.0965e-95			Cwf19l2	7.10722e-08	0.325853	0.263	0.4	0.00154703			Ggt5	7.72831e-31	0.0816652	0.293	0.251	1.68222e-26			Rpl17	0	0.367727	0.989	0.933	0			Ubl5	2.34813e-33	0.123962	0.802	0.634	5.11117e-29			Cox6b1	2.34448e-22	0.143554	0.799	0.667	5.10324e-18
Slc2a5	9.55545e-124	0.224438	0.782	0.655	2.07994e-119			Itpr2	3.48771e-05	0.325755	0.351	0.537	0.759169			Abraxas2	1.15408e-19	0.081642	0.437	0.422	2.51208e-15			Cox6c	0	0.36704	0.858	0.631	0			Tuba1a	2.25498e-23	0.12303	0.735	0.583	4.90841e-19			Npc2	4.10517e-21	0.143505	0.953	0.894	8.93572e-17
Agmo	9.58841e-175	0.224141	0.374	0.19	2.08711e-170			Ppp6r3	4.58432e-11	0.325569	0.233	0.366	9.97868e-07			Iscu	3.67136e-23	0.0814691	0.627	0.622	7.99146e-19			Psmb2	0	0.366803	0.786	0.524	0			Eif3f	1.03798e-31	0.1221	0.809	0.659	2.25937e-27			Rplp2	6.81858e-29	0.143325	0.966	0.914	1.4842e-24
Zbtb4	2.33756e-120	0.223438	0.442	0.279	5.08816e-116			Phf20l1	3.93826e-12	0.325553	0.283	0.456	8.5724e-08			Ninj1	8.38244e-18	0.0810006	0.525	0.521	1.82461e-13			Dtymk	0	0.366432	0.554	0.232	0			Cst3	8.24342e-38	0.121921	1	1	1.79434e-33			Rps27	8.91814e-24	0.142719	0.957	0.91	1.94121e-19
Abl1	7.24172e-129	0.223105	0.513	0.34	1.57631e-124			Sh2b3	9.04562e-09	0.325325	0.267	0.413	0.000196896			Txnip	1.08917e-66	0.0809287	0.814	0.765	2.3708e-62			Bola3	0	0.366245	0.521	0.211	0			Hspe1	1.05131e-30	0.121342	0.872	0.712	2.28838e-26			Gatm	8.11115e-19	0.14218	0.693	0.559	1.76555e-14
P3h2	6.24108e-165	0.222887	0.379	0.202	1.3585e-160			Zfp397	1.71033e-05	0.325065	0.271	0.4	0.372287			Snx20	1.15251e-26	0.0807233	0.559	0.549	2.50866e-22			Mrpl33	0	0.365934	0.662	0.369	0			Hist1h2be	2.23824e-47	0.120867	0.135	0.057	4.87198e-43			Rpl30	7.10724e-29	0.142143	0.977	0.943	1.54703e-24
Arpc4	3.54742e-111	0.222755	0.796	0.704	7.72167e-107			Fam46a	0.00254472	0.325048	0.37	0.539	1			Ophn1	4.80165e-67	0.0806719	0.771	0.738	1.04518e-62			Rfc4	0	0.365657	0.389	0.091	0			Gng5	6.83699e-31	0.120473	0.946	0.823	1.48821e-26			Rpl7a	1.77724e-27	0.141544	0.952	0.888	3.86851e-23
Ssh2	1.32319e-153	0.222638	0.93	0.87	2.88019e-149			Tmcc1	9.69507e-09	0.324658	0.261	0.4	0.000211033			Mertk	1.59709e-85	0.0806157	0.799	0.755	3.47639e-81			Mcm4	0	0.364276	0.417	0.113	0			A930007I19Rik	5.15141e-171	0.119788	0.104	0.016	1.12131e-166			Ncl	5.45959e-17	0.141486	0.84	0.742	1.18839e-12
Cd37	1.62148e-151	0.222312	0.908	0.839	3.52948e-147			0610030E20Rik	2.0668e-10	0.323986	0.275	0.435	4.4988e-06			Rassf2	1.75413e-55	0.080579	0.62	0.583	3.81821e-51			Higd1a	0	0.36332	0.654	0.353	0			Plekho2	1.43522e-64	0.1197	0.269	0.134	3.12405e-60			Hsp90aa1	4.71919e-20	0.140791	0.85	0.738	1.02723e-15
Gng10	1.90475e-288	0.221959	0.231	0.068	4.14607e-284			Tmem135	1.05808e-07	0.323725	0.247	0.373	0.00230312			Ldlrad4	1.18814e-20	0.0805558	0.334	0.308	2.58623e-16			Gins2	0	0.362822	0.392	0.087	0			Pfkfb3	4.27913e-43	0.119463	0.397	0.252	9.31438e-39			Treml2	1.06892e-78	0.140288	0.216	0.077	2.32673e-74
Plxna4	1.32726e-122	0.221897	0.373	0.217	2.88905e-118			Dicer1	1.73882e-11	0.323386	0.23	0.364	3.78489e-07			BC017643	4.571e-21	0.0805379	0.471	0.459	9.94969e-17			Rpl23a	0	0.362617	0.952	0.817	0			Atp5h	1.65198e-30	0.119337	0.882	0.728	3.59586e-26			Atp5g1	1.02923e-24	0.140212	0.809	0.664	2.24032e-20
Zdhhc20	5.68432e-97	0.221485	0.632	0.492	1.23731e-92			Tmem87b	1.06696e-09	0.323306	0.209	0.32	2.32246e-05			Fmnl1	1.80178e-17	0.0804561	0.433	0.425	3.92193e-13			Sumo2	0	0.362225	0.901	0.697	0			Snrpg	3.71759e-41	0.118967	0.564	0.391	8.09209e-37			Ptma	1.24322e-28	0.139431	0.963	0.902	2.70611e-24
Cd2ap	5.30972e-95	0.221474	0.665	0.54	1.15577e-90			Ccnl2	4.44072e-09	0.322789	0.305	0.482	9.66611e-05			Il10rb	3.28522e-34	0.0802301	0.63	0.62	7.15095e-30			Psma7	0	0.361312	0.848	0.619	0			Eef2	2.3623e-30	0.118793	0.946	0.847	5.14202e-26			Mitd1	8.65099e-48	0.139203	0.28	0.138	1.88306e-43
Rnf13	6.03746e-119	0.221409	0.804	0.705	1.31417e-114			Btbd7	6.44826e-08	0.322282	0.23	0.344	0.00140359			Prorsd1	3.12687e-13	0.0799523	0.335	0.321	6.80626e-09			Ifitm2	0	0.36125	0.315	0.099	0			Actb	1.75673e-60	0.118788	0.997	0.99	3.82386e-56			Lap3	7.31994e-17	0.139146	0.689	0.557	1.59333e-12
Irf8	1.76956e-157	0.221146	0.916	0.857	3.85179e-153			Zfp652	0.00401601	0.321038	0.368	0.546	1			Fermt3	4.38382e-33	0.0796363	0.696	0.691	9.54226e-29			Slc39a14	0	0.361221	0.428	0.137	0			Hspb1	4.32264e-38	0.118287	0.042	0.01	9.40908e-34			Rps13	1.45061e-30	0.138884	0.973	0.934	3.15755e-26
Myo1b	1.71808e-106	0.219913	0.481	0.325	3.73974e-102			Atp13a2	6.58433e-09	0.320828	0.208	0.316	0.000143321			Glmp	7.81179e-20	0.0795921	0.571	0.571	1.70039e-15			Topbp1	0	0.359472	0.488	0.189	0			Atp5c1	1.00565e-31	0.117568	0.787	0.622	2.189e-27			Rpl12	4.24509e-29	0.138746	0.964	0.92	9.24029e-25
Neurl3	3.56723e-152	0.219477	0.41	0.23	7.76478e-148			Zbtb4	9.31732e-10	0.320653	0.198	0.304	2.0281e-05			Fam212a	1.65677e-10	0.0795438	0.379	0.371	3.60629e-06			Rps3	0	0.359174	0.991	0.937	0			Sparc	1.10865e-27	0.116829	0.994	0.975	2.4132e-23			Rps15a	1.45203e-29	0.138129	0.975	0.934	3.16064e-25
Tbl1xr1	1.22362e-108	0.218519	0.51	0.355	2.66346e-104			Ankrd17	2.63123e-07	0.320449	0.322	0.503	0.00572739			Rps6ka1	1.60873e-49	0.0794118	0.654	0.63	3.50172e-45			Psmb5	0	0.357973	0.818	0.568	0			Gm10073	3.02457e-51	0.115595	0.536	0.347	6.58358e-47			Apobec1	3.96608e-35	0.137587	0.485	0.308	8.63297e-31
P2ry13	3.54753e-142	0.217979	0.897	0.839	7.72191e-138			Snx29	1.36449e-07	0.320384	0.259	0.387	0.0029701			Frg1	1.99272e-08	0.0793582	0.35	0.347	0.000433755			Mrpl20	0	0.357664	0.702	0.422	0			Klf10	3.68206e-49	0.115591	0.16	0.072	8.01473e-45			Rplp0	6.16129e-34	0.136438	0.981	0.951	1.34113e-29
Selplg	2.7836e-240	0.217865	0.985	0.972	6.05905e-236			Tns1	2.27239e-08	0.320288	0.186	0.278	0.000494631			Serpinf1	1.912e-06	0.0793082	0.3	0.296	0.0416186			Ndufb8	0	0.356828	0.811	0.555	0			Hmgb2	7.7476e-45	0.114993	0.56	0.375	1.68642e-40			Rpl15	9.11114e-29	0.136412	0.976	0.933	1.98322e-24
Maml3	2.86591e-104	0.217603	0.584	0.432	6.23822e-100			Madd	2.53864e-10	0.319999	0.237	0.369	5.52586e-06			9930111J21Rik2	2.64584e-50	0.0792939	0.577	0.524	5.75921e-46			Rpa2	0	0.355261	0.416	0.128	0			Myc	2.6443e-34	0.11303	0.251	0.15	5.75585e-30			Fcer1g	3.23504e-28	0.136163	0.99	0.973	7.04171e-24
Gns	4.33947e-140	0.217375	0.839	0.738	9.44573e-136			Soga1	2.88721e-06	0.319922	0.297	0.449	0.062846			Vamp8	1.33144e-30	0.079131	0.742	0.723	2.89814e-26			Ezh2	0	0.354837	0.361	0.093	0			2010107E04Rik	2.7824e-37	0.112229	0.697	0.52	6.05645e-33			Atp5e	2.58611e-21	0.13568	0.863	0.743	5.62919e-17
Chd2	6.31688e-97	0.217114	0.509	0.36	1.375e-92			Trio	4.44996e-05	0.319769	0.258	0.376	0.968623			Rapgef5	1.29315e-59	0.0789664	0.674	0.634	2.8148e-55			Lsm2	0	0.354658	0.644	0.332	0			Ccnl1	7.70507e-35	0.111452	0.687	0.515	1.67716e-30			Rps15	3.74197e-27	0.135639	0.968	0.923	8.14515e-23
Cask	8.74374e-107	0.216732	0.349	0.207	1.90325e-102			Gatad2b	5.27084e-08	0.319736	0.297	0.46	0.0011473			Irf5	6.23154e-30	0.0788675	0.61	0.601	1.35642e-25			Rpl34	0	0.354283	0.979	0.906	0			Per1	6.26275e-57	0.111235	0.288	0.153	1.36321e-52			Atox1	9.68054e-22	0.135586	0.823	0.702	2.10716e-17
Rhobtb1	2.66879e-139	0.216679	0.39	0.221	5.80916e-135			Bmp2k	3.29201e-20	0.319046	0.624	0.813	7.16571e-16			Ncf2	6.72699e-30	0.0786247	0.594	0.584	1.46426e-25			Calr	0	0.353167	0.979	0.953	0			Hist1h4d	2.47316e-24	0.110067	0.137	0.075	5.38333e-20			Rnh1	1.55428e-20	0.135576	0.649	0.493	3.3832e-16
Hbp1	4.71057e-121	0.216255	0.476	0.31	1.02535e-116			Usp34	7.11372e-06	0.318398	0.279	0.417	0.154844			Gabarapl2	3.52223e-18	0.078533	0.572	0.573	7.66684e-14			Polr2f	0	0.352364	0.643	0.343	0			mt-Co2	2.19706e-41	0.109544	0.997	0.993	4.78234e-37			Papd7	1.11093e-58	0.134801	0.265	0.118	2.41815e-54
Pum2	4.19102e-96	0.215713	0.634	0.499	9.1226e-92			Slc38a2	0.000400174	0.317847	0.36	0.54	1			Ucp2	3.2507e-49	0.0785262	0.849	0.829	7.0758e-45			Mrpl42	0	0.351518	0.696	0.41	0			Sec61g	3.52385e-32	0.10935	0.806	0.624	7.67037e-28			Zc3hav1	2.26954e-49	0.134695	0.457	0.263	4.94011e-45
Hp1bp3	1.49828e-93	0.215707	0.591	0.457	3.26131e-89			Pik3cg	0.000611325	0.317166	0.319	0.473	1			Pip4k2a	1.56878e-42	0.0785214	0.593	0.561	3.41477e-38			Atp5d	0	0.351284	0.84	0.608	0			Sec61b	2.33122e-30	0.108807	0.832	0.66	5.07437e-26			Oas3	0	0.134382	0.098	0.001	0
Tnfrsf21	5.52407e-118	0.215595	0.575	0.413	1.20242e-113			Nbeal1	4.0133e-07	0.3169	0.22	0.325	0.00873576			Snx5	2.69553e-44	0.078322	0.814	0.79	5.86736e-40			Psat1	0	0.350807	0.496	0.199	0			Gm28707	7.21222e-175	0.107194	0.09	0.011	1.56988e-170			Tpt1	8.11671e-29	0.134351	0.988	0.966	1.76676e-24
Psap	1.32667e-221	0.215487	0.969	0.965	2.88776e-217			4833420G17Rik	0.000793202	0.316538	0.275	0.395	1			Yipf4	3.66332e-16	0.0781144	0.422	0.411	7.97394e-12			Eif2s2	0	0.349702	0.888	0.679	0			Ssr4	1.84992e-23	0.106468	0.951	0.854	4.02672e-19			Cd69	1.37549e-178	0.134274	0.045	0.002	2.99403e-174
Timp2	1.53593e-116	0.215432	0.862	0.79	3.34325e-112			Nfam1	5.38638e-06	0.31607	0.343	0.529	0.117245			Wasf2	2.43151e-56	0.0778929	0.807	0.782	5.29266e-52			Atp5g3	0	0.349487	0.679	0.39	0			Lyz2	4.2452e-26	0.106455	0.799	0.657	9.24053e-22			Rps25	1.05805e-27	0.134138	0.955	0.898	2.30307e-23
Nfic	4.87038e-82	0.215363	0.594	0.465	1.06014e-77			Kctd12	3.54788e-50	0.315976	0.762	0.904	7.72267e-46			Acer3	1.02939e-21	0.0776997	0.504	0.495	2.24068e-17			Lmnb1	0	0.349009	0.368	0.094	0			Gcnt2	4.25916e-37	0.105751	0.35	0.223	9.27091e-33			Igfbp4	5.39267e-60	0.134056	0.247	0.105	1.17382e-55
Fnip1	4.93023e-103	0.215121	0.47	0.322	1.07316e-98			Ccdc50	0.000949193	0.314736	0.402	0.616	1			Slc50a1	2.90973e-15	0.0776269	0.499	0.5	6.33361e-11			Atp5g2	0	0.348891	0.928	0.773	0			Gapdh	1.19374e-29	0.105736	0.965	0.875	2.59841e-25			Bri3	2.49393e-19	0.134024	0.846	0.746	5.42855e-15
Txnip	9.88169e-136	0.214836	0.874	0.782	2.15095e-131			Lrba	0.00523033	0.314653	0.387	0.575	1			Rcan1	4.59281e-37	0.0774535	0.316	0.269	9.99718e-33			Pole4	0	0.34813	0.596	0.283	0			Coro1a	6.31394e-26	0.105385	0.948	0.854	1.37436e-21			Helz2	0	0.133277	0.104	0.005	0
Setd5	3.95826e-95	0.214596	0.579	0.438	8.61595e-91			Etv5	9.45255e-07	0.314234	0.203	0.297	0.0205754			Hsd17b11	4.67994e-23	0.077392	0.437	0.413	1.01868e-18			Atp5o.1	0	0.347989	0.755	0.488	0			Prdx5	1.51784e-27	0.105111	0.811	0.649	3.30389e-23			Rpsa	1.32679e-32	0.13303	0.991	0.957	2.88803e-28
Rpl10	8.92748e-148	0.214385	0.965	0.926	1.94325e-143			Akap13	0.000126295	0.313972	0.528	0.737	1			Cmtm7	6.62721e-51	0.0773664	0.795	0.769	1.44254e-46			Rrm1	0	0.34716	0.38	0.116	0			Gbp5	1.32505e-25	0.104808	0.159	0.09	2.88423e-21			Tnfsf10	1.34685e-140	0.132979	0.135	0.024	2.9317e-136
Pcmtd2	3.43248e-152	0.214018	0.365	0.195	7.47148e-148			Pknox1	5.39033e-09	0.313891	0.178	0.268	0.000117331			Ulk2	2.28664e-32	0.077013	0.474	0.437	4.97732e-28			Mdh2	0	0.346988	0.704	0.432	0			Gm42031	4.08169e-65	0.104639	0.198	0.086	8.88462e-61			Tma7	2.61103e-18	0.132591	0.798	0.662	5.68342e-14
Msi2	2.89706e-106	0.213633	0.362	0.22	6.30603e-102			Ptpre	0.00195603	0.313468	0.392	0.591	1			Akirin2	8.51165e-25	0.076937	0.532	0.515	1.85273e-20			Mrpl52	0	0.345924	0.867	0.653	0			Ergic3	7.27715e-32	0.104288	0.745	0.566	1.58402e-27			Gnas	1.44676e-17	0.132207	0.877	0.788	3.14916e-13
Atf7ip	1.16453e-90	0.212763	0.555	0.41	2.53483e-86			Cebpa	0.000203857	0.313333	0.388	0.596	1			Lpcat3	4.46034e-26	0.0769096	0.598	0.593	9.70882e-22			Rad51ap1	0	0.345924	0.283	0.038	0			Ly86	1.03816e-25	0.103746	0.994	0.967	2.25976e-21			Ftl1	9.54639e-40	0.1319	0.997	0.989	2.07796e-35
Nfam1	2.23042e-98	0.212673	0.644	0.5	4.85496e-94			Clk4	3.12909e-08	0.313317	0.202	0.303	0.000681109			Adprh	4.29392e-10	0.0768979	0.433	0.437	9.34658e-06			Cox8a	0	0.345471	0.931	0.781	0			Ncf2	3.13136e-25	0.102409	0.743	0.581	6.81603e-21			Ddx24	2.16158e-20	0.131574	0.711	0.557	4.70511e-16
Map3k1	2.40018e-107	0.212275	0.41	0.26	5.22448e-103			Usp24	3.51767e-07	0.313258	0.239	0.357	0.0076569			Laptm5	1.54303e-116	0.0768699	0.989	0.97	3.35872e-112			Rfc2	0	0.345148	0.621	0.33	0			Tmem176b	1.64982e-16	0.102074	0.921	0.819	3.59116e-12			Rpl14	5.47357e-27	0.131553	0.966	0.918	1.19143e-22
Sbf2	6.2105e-95	0.212213	0.537	0.39	1.35184e-90			Stx16	5.45341e-05	0.313051	0.359	0.551	1			Tmed5	1.68695e-32	0.0767558	0.744	0.722	3.67198e-28			Rps28	0	0.345068	0.943	0.803	0			Atp5b	7.68219e-24	0.101801	0.853	0.703	1.67218e-19			Psmb4	6.21868e-17	0.131454	0.678	0.54	1.35362e-12
Slmap	2.20716e-103	0.211738	0.462	0.31	4.80433e-99			Zscan26	1.92467e-05	0.312689	0.197	0.28	0.418943			Ndufa13	1.42186e-29	0.0766857	0.71	0.684	3.09496e-25			Tubb4b	0	0.344932	0.596	0.321	0			Park7	6.60846e-25	0.101499	0.836	0.684	1.43846e-20			Rack1	2.48794e-26	0.131357	0.963	0.92	5.41551e-22
Ywhah	8.16587e-124	0.211412	0.905	0.865	1.77746e-119			Nufip2	9.04096e-06	0.312132	0.323	0.493	0.196794			B4galt4	5.70376e-15	0.0766609	0.387	0.373	1.24154e-10			Ndufc1	0	0.344563	0.681	0.403	0			Lsp1	9.36832e-41	0.100997	0.297	0.176	2.0392e-36			Lpl	1.80541e-34	0.13114	0.375	0.225	3.92983e-30
Papss1	9.0453e-90	0.211269	0.568	0.431	1.96889e-85			Sf3b1	8.58318e-17	0.311112	0.603	0.798	1.8683e-12			Hbegf	3.65076e-24	0.0765939	0.15	0.118	7.9466e-20			Tomm7	0	0.344489	0.749	0.485	0			Arpc3	8.02552e-25	0.100824	0.916	0.782	1.74691e-20			Psmb6	5.70792e-20	0.131114	0.739	0.595	1.24244e-15
Ceacam1	1.03902e-203	0.211197	0.263	0.104	2.26163e-199			Kmt2a	4.58108e-13	0.310982	0.25	0.402	9.97165e-09			Tm2d2	1.12306e-15	0.0764726	0.511	0.514	2.44456e-11			Arpc1b	0	0.342779	0.979	0.892	0			Nsa2	1.27626e-27	0.0991477	0.707	0.542	2.77803e-23			Uqcc2	3.12745e-18	0.131006	0.651	0.508	6.80753e-14
Atp2b1	1.47864e-90	0.210859	0.742	0.638	3.21855e-86			Rc3h2	1.11263e-09	0.310692	0.218	0.335	2.42187e-05			BC035044	4.93896e-10	0.0764721	0.403	0.4	1.07506e-05			Fam111a	0	0.34214	0.691	0.424	0			Ndufb11	5.59621e-30	0.0984252	0.718	0.542	1.21813e-25			Rpl6	2.86578e-26	0.130513	0.979	0.941	6.23794e-22
Gm2a	2.23906e-83	0.21076	0.589	0.454	4.87376e-79			Snn	2.95379e-08	0.309984	0.258	0.393	0.000642952			Mknk1	1.7556e-28	0.0762857	0.499	0.479	3.82142e-24			Gng5	0	0.341668	0.946	0.804	0			Tmem160	5.231e-31	0.0984119	0.66	0.487	1.13863e-26			Folr2	2.19084e-109	0.130068	0.064	0.007	4.76879e-105
Fry	2.02096e-122	0.210521	0.34	0.189	4.39903e-118			Ttc7	2.40567e-09	0.309443	0.185	0.282	5.23641e-05			Pdcd10	7.9964e-16	0.0760913	0.464	0.458	1.74058e-11			Ube2s	0	0.341295	0.662	0.385	0			Chchd2	6.65239e-23	0.0983265	0.928	0.796	1.44803e-18			Rps10	4.15209e-30	0.129713	0.982	0.955	9.03785e-26
Actr2	3.41006e-91	0.210331	0.809	0.715	7.42267e-87			Gcn1l1	2.41557e-12	0.309229	0.286	0.462	5.25796e-08			Capza2	2.5892e-61	0.0759563	0.935	0.91	5.63592e-57			Ctsc	0	0.340188	0.944	0.865	0			Aif1	6.56981e-22	0.098162	0.967	0.889	1.43005e-17			Rpl11	1.29371e-28	0.129599	0.985	0.946	2.81601e-24
Ctsf	7.4626e-97	0.210198	0.648	0.509	1.62438e-92			Dido1	1.90454e-08	0.308929	0.249	0.38	0.000414562			Smap1	3.25825e-08	0.0759422	0.474	0.484	0.000709223			Atpif1	0	0.340012	0.895	0.706	0			Ubxn1	1.47463e-27	0.0979871	0.698	0.532	3.20984e-23			Rpl22	2.43994e-22	0.128793	0.93	0.858	5.31101e-18
Unc93b1	1.39653e-214	0.209725	0.955	0.942	3.03983e-210			Cpsf6	5.22756e-09	0.307805	0.315	0.501	0.000113788			Cd79b	3.17264e-10	0.0756268	0.204	0.186	6.90589e-06			Cotl1	0	0.339214	0.937	0.796	0			Rps27rt	4.88304e-50	0.0979459	0.292	0.162	1.06289e-45			Rpl36a	2.03565e-21	0.128758	0.888	0.802	4.43101e-17
Chn2	2.91324e-113	0.209362	0.436	0.28	6.34125e-109			Sec61a1	5.16992e-12	0.307726	0.278	0.449	1.12534e-07			Csad	6.23792e-23	0.0755119	0.4	0.371	1.35781e-18			Ube2m	0	0.338076	0.788	0.526	0			Ckb	3.26563e-24	0.0978572	0.971	0.913	7.10831e-20			Naa25	6.90746e-54	0.128301	0.331	0.165	1.50355e-49
Sft2d2	1.24318e-104	0.209148	0.498	0.344	2.70603e-100			Man1c1	8.0959e-09	0.307629	0.27	0.418	0.000176224			Cebpg	1.44981e-39	0.0754284	0.646	0.623	3.15581e-35			Dynll1	0	0.337492	0.822	0.597	0			H3f3a	2.83448e-23	0.097617	0.959	0.858	6.16981e-19			H2-T24	4.37048e-81	0.128215	0.183	0.058	9.51322e-77
Tax1bp1	3.05852e-89	0.209094	0.677	0.552	6.65748e-85			Rbm26	0.00129587	0.307624	0.371	0.563	1			Fscn1	5.97661e-32	0.0753627	0.716	0.699	1.30093e-27			2410015M20Rik	0	0.336672	0.778	0.51	0			Tmem88	1.07827e-294	0.0969424	0.071	0.003	2.34707e-290			Actr3	1.76243e-18	0.128043	0.817	0.711	3.83627e-14
Trio	6.1316e-99	0.208393	0.501	0.351	1.33467e-94			D5Ertd579e	2.47948e-11	0.306933	0.202	0.317	5.39709e-07			Dhrs7	3.51015e-07	0.0752365	0.371	0.373	0.00764054			Ndufb7	0	0.336003	0.778	0.523	0			Uqcr11	1.23539e-22	0.0964481	0.765	0.615	2.68908e-18			Sh3bgrl3	3.44201e-21	0.127743	0.935	0.87	7.49223e-17
Il16	4.32217e-106	0.208213	0.546	0.387	9.40806e-102			Tnpo3	2.72363e-12	0.306777	0.229	0.365	5.92853e-08			Rogdi	1.88715e-30	0.0751785	0.494	0.467	4.10777e-26			Fam162a	0	0.335558	0.511	0.228	0			Ldhb	1.16715e-21	0.0960323	0.898	0.772	2.54053e-17			Rps21	8.73532e-24	0.127362	0.968	0.927	1.90142e-19
Bmpr2	4.69073e-94	0.208001	0.513	0.371	1.02103e-89			Mylip	0.0007174	0.306488	0.516	0.713	1			Sdf2	2.02898e-06	0.0750878	0.377	0.383	0.0441648			Rpl7	0	0.334701	0.979	0.901	0			Eif3i	1.56757e-30	0.0958553	0.684	0.505	3.41214e-26			Cox5b	1.16372e-17	0.126034	0.746	0.615	2.53306e-13
Zfp36l2	7.73539e-110	0.20758	0.851	0.746	1.68376e-105			Pou2f2	1.45547e-28	0.306394	0.757	0.898	3.16812e-24			Mbnl2	1.04855e-28	0.075029	0.556	0.534	2.28238e-24			Eloc	0	0.334657	0.768	0.506	0			Klk8	1.08538e-29	0.0954216	0.572	0.417	2.36256e-25			Fam46a	3.69838e-23	0.125908	0.689	0.521	8.05027e-19
Fam105a	9.84932e-138	0.207104	0.853	0.79	2.1439e-133			Rnf145	1.06348e-05	0.306307	0.177	0.252	0.231488			Snta1	9.74764e-10	0.0750287	0.416	0.415	2.12177e-05			Dynll2	0	0.334644	0.634	0.347	0			mt-Atp8	1.91272e-47	0.0950399	0.412	0.256	4.16341e-43			Pkm	4.13654e-18	0.125904	0.809	0.707	9.00401e-14
Tmem100	3.07983e-91	0.206507	0.456	0.309	6.70387e-87			Kmt5b	3.47045e-06	0.306133	0.237	0.347	0.0755413			Snw1	3.55768e-10	0.0745205	0.46	0.467	7.74399e-06			Atp5h	0	0.333938	0.896	0.702	0			Ndufa3	6.25158e-37	0.0946857	0.59	0.414	1.36078e-32			Trim30c	6.40269e-117	0.125766	0.127	0.025	1.39367e-112
Tacc1	6.20086e-89	0.206426	0.818	0.736	1.34974e-84			Thap3	6.39514e-11	0.305724	0.214	0.334	1.39203e-06			Cd151	2.29468e-06	0.07428	0.371	0.376	0.0499482			Cox6a1	0	0.333478	0.794	0.545	0			Taldo1	3.97675e-24	0.093976	0.825	0.652	8.65619e-20			Gng5	7.01798e-17	0.125591	0.906	0.826	1.5276e-12
Arhgap30	1.67651e-87	0.206312	0.659	0.532	3.64927e-83			Gmip	6.13681e-15	0.305454	0.267	0.441	1.3358e-10			Psenen	5.23252e-23	0.0738277	0.66	0.654	1.13896e-18			Hmgn2	0	0.333183	0.603	0.314	0			Ptpn18	1.14959e-21	0.092774	0.905	0.769	2.50232e-17			Akr1a1	1.87202e-13	0.125389	0.811	0.703	4.07482e-09
Mysm1	2.22912e-99	0.205994	0.525	0.374	4.85213e-95			Ppp1r10	1.54936e-08	0.304934	0.243	0.369	0.000337248			Herpud1	2.06809e-27	0.0738187	0.61	0.595	4.5016e-23			Bst2	0	0.333106	0.826	0.584	0			Rtcb	6.94556e-30	0.0923027	0.61	0.448	1.51184e-25			Rnf114	9.61584e-50	0.125262	0.401	0.218	2.09308e-45
Arhgef2	5.7047e-99	0.205719	0.55	0.403	1.24174e-94			Amn1	5.16393e-10	0.304829	0.161	0.245	1.12403e-05			Hebp1	3.59613e-09	0.073699	0.441	0.446	7.8277e-05			Ndufb6	0	0.332831	0.59	0.3	0			Gm28809	3.05214e-113	0.0922141	0.086	0.016	6.64359e-109			Npm1	3.23496e-19	0.125152	0.885	0.79	7.04153e-15
Numa1	1.01531e-94	0.205617	0.624	0.488	2.21002e-90			Sbno1	3.15716e-15	0.304117	0.291	0.483	6.87219e-11			Slc3a2	1.76362e-40	0.0735035	0.806	0.761	3.83886e-36			Tomm40	0	0.331751	0.675	0.38	0			mt-Nd5	2.94121e-28	0.0920979	0.86	0.722	6.40214e-24			Elob	3.84713e-15	0.124457	0.804	0.692	8.37404e-11
Slc16a6	1.29464e-96	0.205162	0.719	0.6	2.81803e-92			Fbrsl1	1.56372e-11	0.30371	0.256	0.406	3.40374e-07			Gdi2	5.19807e-56	0.0734577	0.894	0.869	1.13146e-51			Uqcr10	0	0.330543	0.746	0.483	0			Psme1	5.02909e-20	0.0917608	0.791	0.633	1.09468e-15			Eef1b2	2.15751e-20	0.12396	0.924	0.846	4.69626e-16
Etv1	1.30498e-135	0.205149	0.338	0.182	2.84055e-131			Mysm1	8.28914e-10	0.303554	0.258	0.401	1.8043e-05			Borcs6	1.16059e-16	0.0733991	0.262	0.236	2.52626e-12			Psmb4	0	0.329844	0.757	0.499	0			Plk3	3.29902e-38	0.0909091	0.285	0.17	7.18098e-34			Atp5k	3.61773e-21	0.123889	0.643	0.482	7.87472e-17
Zfp697	2.16619e-148	0.205139	0.323	0.165	4.71515e-144			Dcaf8	2.44628e-07	0.303308	0.3	0.46	0.00532483			Hcfc1r1	1.57394e-06	0.0733986	0.327	0.326	0.0342599			Nop58	0	0.329695	0.596	0.301	0			Eif3m	1.01317e-30	0.09069	0.657	0.485	2.20537e-26			Cst7	6.14286e-36	0.123882	0.26	0.137	1.33712e-31
Thrsp	6.2411e-98	0.204731	0.435	0.286	1.3585e-93			Spata13	1.92284e-09	0.30315	0.263	0.408	4.18545e-05			Saraf	1.14919e-36	0.0733008	0.771	0.749	2.50145e-32			Rpl39	0	0.328966	0.981	0.895	0			Tma7	7.44158e-22	0.0906568	0.81	0.659	1.61981e-17			1600014C10Rik	7.67714e-47	0.123789	0.375	0.204	1.67108e-42
Tmem50a	9.71848e-130	0.204636	0.875	0.816	2.11542e-125			Adrb2	0.00150162	0.302735	0.372	0.552	1			Rdh14	7.25453e-06	0.0732324	0.272	0.267	0.157909			Hprt	0	0.328954	0.766	0.507	0			Gm10076	2.05717e-42	0.0906426	0.398	0.25	4.47785e-38			Hspa1b	3.42125e-40	0.123451	0.273	0.141	7.44704e-36
Etnk1	1.17686e-93	0.204626	0.592	0.447	2.56167e-89			Bmf	8.69832e-06	0.302392	0.158	0.224	0.189336			Ctsf	5.07316e-27	0.0731904	0.535	0.51	1.10428e-22			Eef1d	0	0.325727	0.877	0.676	0			Tmem258	1.74016e-28	0.0903204	0.659	0.49	3.7878e-24			Uqcrq	6.93785e-20	0.122516	0.767	0.635	1.51016e-15
Cox7a2l	5.43756e-82	0.204225	0.782	0.686	1.18359e-77			Celf2	3.81755e-07	0.302245	0.595	0.797	0.00830967			Syf2	8.09791e-12	0.0731562	0.459	0.46	1.76267e-07			Tmpo	0	0.325518	0.587	0.327	0			Gm26778	1.13569e-42	0.0897553	0.179	0.088	2.47205e-38			D17Wsu92e	2.54267e-42	0.121368	0.366	0.203	5.53463e-38
Csnk2a1	3.53519e-87	0.203683	0.479	0.344	7.69505e-83			Gpbp1l1	3.52823e-08	0.301936	0.182	0.27	0.000767989			H2-DMb1	6.22735e-17	0.0730537	0.544	0.542	1.35551e-12			Tpd52	0	0.324359	0.795	0.546	0			Nupr1	1.24943e-20	0.088793	0.454	0.332	2.71963e-16			Milr1	1.09476e-34	0.120769	0.402	0.24	2.38296e-30
Cdk19	6.52046e-121	0.203634	0.364	0.211	1.41931e-116			Setd2	2.92309e-10	0.301496	0.275	0.432	6.36268e-06			Ngrn	3.85656e-12	0.0730309	0.24	0.22	8.39457e-08			Slbp	0	0.324261	0.624	0.364	0			Npc2	2.76775e-21	0.0887398	0.962	0.893	6.02455e-17			Rpl8	3.11147e-27	0.120709	0.979	0.945	6.77274e-23
Zmynd11	9.61534e-96	0.203391	0.547	0.402	2.09297e-91			Setd5	5.49908e-12	0.301477	0.29	0.467	1.19698e-07			Gabbr1	7.47244e-27	0.0729527	0.311	0.273	1.62653e-22			Hnrnpf	0	0.32346	0.934	0.768	0			Ftl1	1.16036e-57	0.0887072	0.996	0.989	2.52576e-53			Cox8a	1.73759e-20	0.120675	0.893	0.805	3.78222e-16
Itga9	5.56902e-128	0.203309	0.409	0.245	1.21221e-123			Cep68	2.5786e-07	0.301157	0.216	0.319	0.00561284			Pold4	1.93156e-15	0.0729242	0.538	0.539	4.20443e-11			Eif3a	0	0.323433	0.805	0.57	0			Rbpms	7.85789e-38	0.0884284	0.26	0.151	1.71043e-33			Ppa1	8.40362e-35	0.120003	0.421	0.257	1.82922e-30
Tnrc6c	8.63262e-94	0.203069	0.595	0.45	1.87906e-89			Snrnp48	2.5839e-13	0.300855	0.295	0.482	5.62437e-09			Acads	5.10338e-12	0.0728341	0.428	0.425	1.11085e-07			Rpl27	0	0.322932	0.852	0.638	0			H2-Q7	2.20367e-67	0.0881959	0.113	0.037	4.79674e-63			Hmox2	6.66547e-19	0.119974	0.667	0.512	1.45087e-14
Picalm	1.80212e-127	0.202816	0.917	0.869	3.92268e-123			Prcp	1.44456e-06	0.300635	0.357	0.56	0.0314438			Bcl10	1.08317e-12	0.0727488	0.433	0.428	2.35774e-08			Snrpd3	0	0.322535	0.663	0.39	0			Rasgef1b	7.58674e-53	0.087861	0.186	0.086	1.65141e-48			Tpm4	3.344e-32	0.119472	0.402	0.248	7.27888e-28
Hps3	4.27628e-87	0.202644	0.641	0.512	9.30817e-83			Zcchc6	9.54464e-07	0.300627	0.338	0.522	0.0207758			Edem2	8.97023e-18	0.0726033	0.525	0.524	1.95255e-13			Lrrc59	0	0.322296	0.577	0.285	0			Rgs3	3.47184e-31	0.0875123	0.191	0.108	7.55715e-27			Rpl7	9.34949e-22	0.11921	0.961	0.913	2.0351e-17
Snx18	3.90036e-102	0.202178	0.813	0.714	8.48991e-98			Marf1	8.41492e-13	0.300496	0.201	0.32	1.83168e-08			Blvrb	9.91847e-12	0.0725758	0.428	0.427	2.15895e-07			Nsd2	0	0.322271	0.534	0.27	0			Wdr89	1.42504e-34	0.0871711	0.403	0.266	3.10189e-30			Eif3k	2.19088e-17	0.119027	0.723	0.589	4.76888e-13
Trim56	2.10232e-101	0.201441	0.394	0.249	4.57612e-97			Rhoh	1.20579e-05	0.300266	0.558	0.769	0.262465			Man2b2	4.02094e-11	0.0724854	0.254	0.237	8.75238e-07			Atp5f1	0	0.320669	0.901	0.716	0			Slc3a2	3.23022e-14	0.0870225	0.906	0.779	7.03121e-10			Tgm2	4.23378e-30	0.11875	0.375	0.233	9.21568e-26
Zcchc11	2.94509e-88	0.201378	0.5	0.357	6.41057e-84			Gigyf1	7.02274e-13	0.300089	0.163	0.26	1.52864e-08			Tmem44	2.99723e-29	0.0724467	0.235	0.194	6.52406e-25			Odc1	0	0.320638	0.435	0.16	0			Txnip	0.000158094	0.0866454	0.856	0.788	1			Rpl17	4.2489e-23	0.11871	0.973	0.942	9.24858e-19
Jund	1.96023e-88	0.201223	0.761	0.661	4.26683e-84			Creb1	1.10049e-10	0.299744	0.234	0.364	2.39545e-06			Slc9a9	1.91936e-26	0.0724366	0.452	0.428	4.17787e-22			Psmb3	0	0.320636	0.784	0.538	0			Fxyd5	9.4307e-28	0.086594	0.229	0.14	2.05278e-23			Ubl5	5.9116e-17	0.118708	0.776	0.638	1.28678e-12
Tmem245	1.07644e-84	0.200684	0.496	0.36	2.34309e-80			Lair1	6.15144e-45	0.299683	0.782	0.919	1.33898e-40			Slc7a7	1.02136e-12	0.0720489	0.459	0.459	2.2232e-08			Bax	0	0.319884	0.761	0.51	0			Ndufa7	1.18617e-23	0.0865768	0.751	0.587	2.58194e-19			Ybx1	2.62672e-20	0.11859	0.887	0.786	5.71757e-16
Rere	1.18063e-115	0.200575	0.468	0.305	2.56987e-111			Med13	6.24553e-08	0.299024	0.213	0.32	0.00135947			Taz	2.57634e-27	0.0718785	0.526	0.506	5.60792e-23			Rps24	0	0.319559	0.993	0.949	0			mt-Atp6	4.07229e-35	0.0864701	0.998	0.995	8.86414e-31			S100a6	4.84239e-71	0.118507	0.079	0.016	1.05404e-66
Bnip3l	1.11905e-89	0.200456	0.714	0.6	2.43583e-85			Ank2	7.74571e-11	0.298847	0.249	0.388	1.68601e-06			Lamtor4	1.22459e-27	0.0712818	0.728	0.712	2.66556e-23			Naa50	0	0.318816	0.57	0.282	0			2900060B14Rik	3.56716e-54	0.0861986	0.12	0.045	7.76464e-50			Bola2	1.96659e-22	0.117435	0.61	0.444	4.28068e-18
Ikzf1	1.14331e-99	0.200408	0.771	0.658	2.48865e-95			Heatr5a	4.53455e-10	0.298648	0.291	0.461	9.87036e-06			Sgce	4.07248e-12	0.0712437	0.419	0.412	8.86456e-08			Eif1ad	0	0.318074	0.538	0.254	0			Lst1	5.01297e-27	0.0859996	0.572	0.421	1.09117e-22			Cox4i1	4.90256e-18	0.117351	0.906	0.826	1.06714e-13
Grcc10	9.25262e-134	0.200329	0.333	0.18	2.01402e-129			Ptgs1	7.75167e-49	0.298259	0.77	0.902	1.68731e-44			Runx1	2.12477e-48	0.0711206	0.712	0.699	4.62499e-44			Pdap1	0	0.317768	0.704	0.425	0			Irf2bp2	2.16394e-18	0.085615	0.827	0.682	4.71026e-14			Mov10	3.50727e-79	0.117302	0.2	0.067	7.63428e-75
Klhl9	5.05493e-101	0.200239	0.452	0.302	1.10031e-96			Ggta1	5.50459e-06	0.298171	0.202	0.291	0.119818			Abhd6	1.25231e-15	0.0710871	0.44	0.429	2.72589e-11			Sem1	0	0.317485	0.843	0.627	0			Nlrp3	1.13729e-22	0.0852343	0.341	0.238	2.47555e-18			Ccl8	6.9791e-75	0.116792	0.043	0.005	1.51914e-70
Ppp1r18	2.94735e-68	0.19981	0.706	0.604	6.41549e-64			Mtss1	6.34355e-12	0.297762	0.209	0.328	1.3808e-07			Rgs19	1.03204e-16	0.0710448	0.537	0.542	2.24644e-12			Cd14	1.40802e-22	0.317459	0.805	0.723	3.06483e-18			Rgs10	5.72439e-19	0.0837109	0.983	0.935	1.24603e-14			Ctsb	1.58038e-19	0.116234	0.99	0.974	3.44001e-15
Mid1	3.20603e-102	0.199709	0.398	0.252	6.97857e-98			Gapvd1	5.35903e-13	0.297626	0.285	0.463	1.1665e-08			Nxf1	6.70338e-16	0.0709506	0.468	0.464	1.45912e-11			Nes	0	0.317133	0.21	0.031	0			Mt1	5.19652e-18	0.083628	0.675	0.543	1.13113e-13			Morc3	1.44555e-19	0.116092	0.589	0.437	3.14653e-15
Mafb	4.97276e-160	0.199603	0.971	0.947	1.08242e-155			Gm26740	1.06926e-14	0.297614	0.229	0.37	2.32746e-10			Tmem141	2.58427e-08	0.0708791	0.351	0.349	0.000562518			Srsf7	0	0.317008	0.759	0.481	0			Hivep2	6.26762e-44	0.0835227	0.206	0.106	1.36427e-39			Iqgap1	2.271e-38	0.116021	0.211	0.101	4.9433e-34
Ulk2	2.38178e-83	0.19958	0.577	0.443	5.18442e-79			Arrb1	1.06939e-08	0.297523	0.144	0.217	0.000232774			Prkca	3.50695e-31	0.0707851	0.309	0.267	7.63358e-27			Prim1	0	0.316322	0.326	0.064	0			Ndufa6	2.75055e-25	0.0831918	0.709	0.542	5.98713e-21			Cd83	1.3928e-16	0.115695	0.429	0.307	3.0317e-12
Pbx1	1.12471e-132	0.198988	0.31	0.161	2.44815e-128			Parp8	5.04856e-08	0.297305	0.19	0.282	0.00109892			Trappc4	2.40734e-09	0.0707725	0.466	0.473	5.24006e-05			Cdt1	0	0.315846	0.359	0.087	0			Eif1	4.21546e-22	0.0829214	0.983	0.934	9.1758e-18			Eef1g	4.31692e-17	0.115237	0.829	0.717	9.39664e-13
Adrb2	2.72515e-111	0.198952	0.681	0.522	5.93183e-107			Lcor	2.06601e-06	0.297292	0.145	0.209	0.0449708			Msrb2	1.39622e-09	0.0707226	0.303	0.291	3.03915e-05			Smc4	0	0.315375	0.301	0.09	0			Hspa5	9.25671e-10	0.0828593	0.97	0.912	2.01491e-05			Rpl10a	7.08066e-22	0.114954	0.963	0.918	1.54125e-17
Nf1	1.3407e-90	0.198192	0.431	0.292	2.9183e-86			Rbm4b	2.40483e-15	0.297193	0.212	0.345	5.23459e-11			Rap1a	1.05412e-27	0.0707194	0.724	0.716	2.29451e-23			Rps21	0	0.315014	0.983	0.917	0			Ccl6	1.96384e-19	0.0827822	0.442	0.329	4.2747e-15			Sec61g	2.12282e-16	0.114818	0.756	0.629	4.62074e-12
Akap8l	8.54845e-97	0.197948	0.553	0.403	1.86074e-92			Atp6v0a2	0.000634091	0.297168	0.38	0.581	1			Zfp467	5.84624e-12	0.0707182	0.277	0.259	1.27255e-07			Chchd1	0	0.314793	0.668	0.389	0			Cd86	4.02991e-19	0.0824429	0.786	0.644	8.7719e-15			Txn1	6.03469e-19	0.114259	0.62	0.465	1.31357e-14
Pdcd4	1.67812e-150	0.197822	0.325	0.162	3.65277e-146			Tnpo1	5.92403e-12	0.297083	0.234	0.372	1.28948e-07			Rnf169	4.55612e-18	0.0706712	0.297	0.271	9.9173e-14			Dnmt1	0	0.314762	0.435	0.171	0			Tbca	1.48762e-24	0.0823625	0.718	0.548	3.23811e-20			Mvp	8.94056e-30	0.114074	0.408	0.257	1.94609e-25
Bptf	2.67991e-83	0.197796	0.669	0.548	5.83336e-79			Irf8	7.05781e-29	0.297069	0.7	0.876	1.53627e-24			Basp1	2.73185e-59	0.0706685	0.96	0.928	5.94641e-55			Swi5	0	0.314532	0.768	0.524	0			Ctsb	5.87431e-20	0.0815472	0.994	0.973	1.27866e-15			Tdrd7	3.15513e-56	0.113961	0.262	0.117	6.86777e-52
Gdi2	1.80306e-131	0.19765	0.92	0.878	3.92471e-127			Lrrk1	2.18339e-13	0.296745	0.262	0.423	4.75259e-09			Plpp1	1.00814e-05	0.0706236	0.241	0.234	0.219441			Cox4i1	0	0.314365	0.945	0.804	0			Gm11808	9.2868e-29	0.0813828	0.374	0.252	2.02146e-24			Pik3ap1	4.25587e-29	0.113761	0.337	0.202	9.26375e-25
Spred1	7.81411e-80	0.197449	0.534	0.402	1.7009e-75			Rnf216	7.40045e-10	0.296647	0.274	0.426	1.61086e-05			Ostf1	1.11705e-22	0.070514	0.666	0.662	2.43148e-18			Polr1d	0	0.313942	0.786	0.543	0			Birc3	3.91113e-42	0.081129	0.252	0.14	8.51336e-38			Ccnd2	2.76104e-96	0.113442	0.101	0.019	6.00995e-92
Cep170	4.38492e-83	0.19719	0.541	0.409	9.54465e-79			Sbf2	5.41959e-09	0.296624	0.268	0.417	0.000117968			Syngr1	1.36461e-27	0.0704383	0.78	0.758	2.97036e-23			Smdt1	0	0.313726	0.809	0.574	0			Dbi	2.86245e-23	0.0802545	0.694	0.536	6.2307e-19			Tmem160	5.69173e-19	0.113426	0.643	0.49	1.23892e-14
Tmem86a	2.23296e-91	0.196952	0.772	0.678	4.86049e-87			Tcf12	6.14291e-13	0.296561	0.219	0.349	1.33713e-08			Txndc15	3.45389e-12	0.0703936	0.52	0.53	7.51808e-08			Usp1	0	0.313571	0.461	0.194	0			Ndufv3	6.82468e-28	0.0802398	0.636	0.468	1.48553e-23			Aldoa	2.60176e-15	0.113417	0.809	0.688	5.66325e-11
Hmgb1	5.94181e-98	0.196773	0.845	0.775	1.29335e-93			Gnaq	1.89301e-13	0.296376	0.288	0.469	4.12052e-09			Adora3	7.52479e-16	0.0702336	0.497	0.49	1.63792e-11			Usmg5	0	0.312251	0.618	0.349	0			Cox5b	1.39892e-22	0.0801748	0.785	0.611	3.04504e-18			Tomm7	2.34363e-17	0.113396	0.667	0.527	5.10138e-13
Gnaq	1.48003e-84	0.196681	0.574	0.441	3.22158e-80			Baz2b	2.66604e-14	0.296209	0.195	0.314	5.80317e-10			Tmed9	9.68269e-37	0.0699722	0.853	0.818	2.10763e-32			Hpf1	0	0.3113	0.643	0.368	0			Rpl10-ps3	9.35393e-25	0.0798799	0.344	0.239	2.03607e-20			Rps3	2.25772e-23	0.113323	0.981	0.945	4.91438e-19
Fam117b	8.70278e-106	0.196393	0.467	0.308	1.89433e-101			Mindy2	9.99245e-09	0.296014	0.324	0.508	0.000217506			Ggh	1.52268e-06	0.0699137	0.342	0.341	0.0331442			Ndufs5	0	0.310959	0.745	0.499	0			Gmfg	1.09598e-27	0.0798745	0.648	0.481	2.38562e-23			Tagln2	1.32911e-17	0.113281	0.561	0.415	2.89307e-13
Ubash3b	1.60189e-76	0.196351	0.68	0.561	3.48684e-72			Nfatc2	1.41562e-13	0.29586	0.163	0.263	3.08137e-09			Dnajc30	9.08845e-07	0.069434	0.251	0.242	0.0197828			Hirip3	0	0.310246	0.408	0.144	0			Atp5k	4.62706e-27	0.0797871	0.639	0.479	1.00717e-22			Csf1	1.11442e-69	0.113137	0.236	0.091	2.42575e-65
Arid1a	5.93729e-89	0.196293	0.683	0.561	1.29237e-84			Leng8	4.44773e-11	0.295831	0.274	0.437	9.68137e-07			1810011H11Rik	2.63065e-12	0.0693317	0.398	0.387	5.72613e-08			Flna	0	0.310201	0.473	0.214	0			Mrpl52	4.34089e-20	0.0792202	0.83	0.684	9.44881e-16			Chchd2	1.22041e-15	0.113132	0.899	0.799	2.65646e-11
Rbbp6	4.07911e-73	0.196006	0.589	0.468	8.87901e-69			Cd37	9.604e-29	0.295642	0.69	0.859	2.0905e-24			Cd82	5.9065e-18	0.0692857	0.402	0.38	1.28567e-13			Dnajb11	0	0.30927	0.83	0.6	0			Uqcrq	4.31944e-22	0.0791798	0.794	0.632	9.40213e-18			Ranbp2	4.67656e-20	0.11309	0.541	0.388	1.01795e-15
Zkscan3	1.08001e-87	0.195645	0.598	0.46	2.35085e-83			Trim12a	1.2664e-11	0.295609	0.221	0.345	2.75657e-07			Cd300a	1.69101e-27	0.0692257	0.497	0.459	3.68083e-23			Rps3a1	0	0.309201	0.99	0.947	0			Nop53	2.14072e-37	0.0791312	0.512	0.348	4.65971e-33			Cox7c	7.14259e-13	0.112934	0.822	0.724	1.55473e-08
Prpf38b	2.32199e-70	0.195577	0.678	0.573	5.05427e-66			Tug1	5.11162e-05	0.295499	0.198	0.278	1			Sirt7	1.59839e-18	0.0692217	0.423	0.407	3.47921e-14			Tma7	0	0.308876	0.841	0.629	0			Emp3	5.01455e-34	0.079113	0.421	0.28	1.09152e-29			Cox7b	1.70492e-16	0.112841	0.723	0.587	3.71109e-12
Lst1	2.9564e-69	0.195283	0.54	0.416	6.4352e-65			Ythdf3	1.67223e-10	0.295225	0.206	0.319	3.63993e-06			Xlr	0.000129047	0.0691107	0.389	0.399	1			Rpl5	0	0.308605	0.981	0.903	0			Sub1	3.1204e-23	0.0790184	0.783	0.606	6.79217e-19			Psma4	3.8462e-20	0.112711	0.71	0.549	8.37203e-16
Trib1	2.44916e-101	0.194981	0.379	0.235	5.3311e-97			Arhgap39	3.65471e-15	0.295177	0.235	0.387	7.95521e-11			Bnip3l	7.21999e-24	0.0689709	0.617	0.607	1.57158e-19			Rexo2	0	0.308056	0.691	0.415	0			Hint1	2.77221e-19	0.0777499	0.866	0.723	6.03427e-15			Serf2	1.01395e-16	0.112319	0.946	0.879	2.20707e-12
Elf1	1.63641e-84	0.19497	0.582	0.449	3.56197e-80			Sel1l	1.40749e-13	0.295	0.263	0.428	3.06368e-09			Nptn	8.60836e-20	0.0689164	0.689	0.689	1.87378e-15			Dhfr	0	0.307754	0.282	0.049	0			Spint1	2.45101e-28	0.0777397	0.519	0.363	5.33511e-24			Rasa4	7.32993e-29	0.112036	0.466	0.301	1.59551e-24
Prkce	2.31481e-155	0.194937	0.261	0.117	5.03866e-151			Ikbkb	1.164e-13	0.294592	0.29	0.477	2.53367e-09			Pten	7.41236e-41	0.0688918	0.659	0.64	1.61345e-36			Ctsb	6.83846e-100	0.307159	0.978	0.974	1.48853e-95			Psmb1	8.32269e-21	0.0776567	0.758	0.601	1.8116e-16			Pycard	7.71894e-13	0.111959	0.927	0.873	1.68018e-08
Tpm3	3.26739e-125	0.194312	0.906	0.87	7.11213e-121			Asxl2	4.91517e-16	0.29432	0.267	0.442	1.06989e-11			Arhgef1	5.57976e-31	0.068777	0.526	0.502	1.21455e-26			Cenpx	0	0.306919	0.718	0.452	0			Bag1	4.24826e-21	0.0775122	0.725	0.571	9.24718e-17			Oas2	0	0.111735	0.088	0.003	0
Itch	1.70675e-89	0.194263	0.666	0.53	3.71507e-85			Supt20	3.32335e-13	0.294298	0.277	0.45	7.23394e-09			Sar1b	1.38313e-09	0.0687175	0.486	0.496	3.01067e-05			Arpc2	0	0.306423	0.967	0.868	0			Edf1	1.44344e-19	0.0773439	0.765	0.618	3.14195e-15			Eef1a1	2.26388e-19	0.111465	0.996	0.981	4.92778e-15
Phc3	8.81357e-92	0.194141	0.467	0.321	1.91845e-87			Fkbp5	7.02724e-11	0.293991	0.326	0.523	1.52962e-06			Mia2	2.33772e-15	0.0686234	0.521	0.522	5.08852e-11			Rfc3	0	0.305863	0.423	0.157	0			H2-Q4	2.76359e-41	0.0770741	0.196	0.101	6.01552e-37			Sec61b	1.53282e-15	0.11139	0.778	0.665	3.33649e-11
Atxn1	5.88588e-103	0.193943	0.32	0.184	1.28118e-98			Mef2d	2.87305e-12	0.293706	0.196	0.311	6.25378e-08			Dok3	3.63089e-17	0.068568	0.271	0.244	7.90336e-13			Psma2	0	0.305575	0.778	0.536	0			Clta	2.29974e-17	0.0769812	0.973	0.916	5.00585e-13			Polr2f	2.98672e-21	0.111341	0.548	0.391	6.50119e-17
Tspan13	1.56456e-74	0.193831	0.626	0.495	3.40557e-70			Chd6	1.85947e-10	0.293024	0.244	0.38	4.0475e-06			Itgb2	9.6168e-26	0.0684336	0.679	0.668	2.09329e-21			Ap2s1	0	0.305532	0.697	0.435	0			Ptma	5.79037e-17	0.0760898	0.969	0.9	1.26039e-12			Naca	2.54721e-16	0.111147	0.921	0.84	5.54452e-12
Jarid2	3.81051e-141	0.193601	0.332	0.174	8.29433e-137			Sirt7	1.04406e-13	0.292643	0.264	0.428	2.2726e-09			Osgep	1.86477e-05	0.0683742	0.423	0.436	0.405905			Psma4	0	0.305302	0.759	0.511	0			Bst2	4.84658e-19	0.0756799	0.769	0.619	1.05495e-14			Cox6c	1.15238e-14	0.111118	0.793	0.667	2.50839e-10
Ccnd3	6.77134e-77	0.193194	0.554	0.425	1.47392e-72			Arhgap27	7.10734e-14	0.292615	0.209	0.337	1.54705e-09			Npc2	2.18661e-40	0.0683423	0.91	0.88	4.7596e-36			Rps14	0	0.304183	0.985	0.919	0			Rpl36al	9.06747e-20	0.0746445	0.74	0.587	1.97372e-15			Enpp4	3.36645e-46	0.110782	0.229	0.105	7.32775e-42
Insr	2.67073e-136	0.19304	0.352	0.192	5.81337e-132			Nsd3	2.13007e-07	0.292363	0.321	0.498	0.00463653			Arid5b	3.09914e-18	0.0683372	0.302	0.273	6.7459e-14			Tmem256	0	0.304124	0.706	0.45	0			Atp6v0e	2.29836e-20	0.0743054	0.829	0.683	5.00284e-16			Rps4x	2.85436e-17	0.11045	0.978	0.932	6.21308e-13
Ppp4r3b	5.56413e-68	0.192722	0.495	0.375	1.21114e-63			Scamp5	1.53095e-11	0.292088	0.187	0.293	3.33242e-07			Gna15	1.80743e-29	0.0683161	0.619	0.604	3.93424e-25			Psme2	0	0.303991	0.761	0.51	0			Ndufb5	9.51385e-21	0.0739113	0.688	0.538	2.07088e-16			Rps26	1.05953e-16	0.11033	0.945	0.859	2.30627e-12
Heca	5.61905e-106	0.192592	0.406	0.255	1.2231e-101			Stk38	2.57373e-11	0.291798	0.223	0.349	5.60225e-07			Gabarap	7.25487e-36	0.0682867	0.847	0.807	1.57917e-31			Pebp1	0	0.303679	0.856	0.645	0			Arsb	3.84155e-19	0.0736182	0.762	0.618	8.3619e-15			Cfl1	9.95167e-19	0.109995	0.963	0.899	2.16618e-14
Rap1gds1	1.39347e-86	0.192577	0.648	0.516	3.03318e-82			Sox4	0.00292383	0.291417	0.373	0.531	1			Alg5	1.27933e-08	0.0679277	0.485	0.494	0.000278473			Snrpb	0	0.301737	0.836	0.612	0			Relb	3.19827e-36	0.0734557	0.243	0.139	6.96168e-32			mt-Co1	9.60736e-22	0.10982	0.992	0.989	2.09124e-17
Ltc4s	9.21201e-91	0.192416	0.904	0.855	2.00518e-86			Itgb3	0.00338321	0.291356	0.134	0.176	1			Cxxc5	6.66934e-35	0.0675862	0.643	0.62	1.45172e-30			Timm8a1	0	0.300936	0.422	0.152	0			Ehd1	1.11541e-21	0.0729782	0.129	0.073	2.42791e-17			Ehd1	5.76332e-49	0.109601	0.178	0.072	1.2545e-44
Mindy2	4.27881e-76	0.192217	0.603	0.482	9.31369e-72			Hjurp	7.48715e-18	0.291311	0.202	0.338	1.62973e-13			Mcrip1	1.17212e-15	0.0674338	0.524	0.525	2.55136e-11			Minos1	0	0.300485	0.764	0.515	0			Gm26759	1.26686e-32	0.0724893	0.105	0.047	2.75758e-28			Rps27l	1.1837e-15	0.1095	0.748	0.619	2.57656e-11
Cdk5r1	6.90099e-87	0.19217	0.437	0.298	1.50214e-82			Bptf	2.87953e-05	0.291092	0.374	0.576	0.626787			Casp8	6.67079e-17	0.0673286	0.552	0.55	1.45203e-12			Snx3	0	0.300214	0.807	0.568	0			Rnh1	1.05095e-24	0.0722989	0.651	0.491	2.28759e-20			Tcof1	6.67588e-34	0.109068	0.434	0.271	1.45314e-29
Wdfy3	1.37275e-99	0.192009	0.459	0.309	2.98807e-95			Hipk1	3.6118e-11	0.290786	0.212	0.332	7.86181e-07			Oxa1l	1.20142e-07	0.0672836	0.368	0.368	0.00261512			Tkt	0	0.30005	0.773	0.512	0			Cops9	6.6688e-24	0.0719758	0.659	0.498	1.4516e-19			Gbp9	1.47227e-72	0.109068	0.167	0.053	3.2047e-68
Cdk2ap1	7.73199e-75	0.192004	0.535	0.406	1.68302e-70			2810403A07Rik	1.39094e-08	0.290653	0.163	0.243	0.000302767			Stx16	1.8563e-31	0.0672351	0.546	0.525	4.0406e-27			Gpr65	0	0.299961	0.412	0.151	0			C1qa	2.66856e-25	0.071043	0.999	0.996	5.80864e-21			Slc25a22	1.45991e-71	0.108954	0.197	0.069	3.17779e-67
Erbin	4.80759e-89	0.191951	0.434	0.296	1.04647e-84			Rtn4rl1	1.47875e-07	0.290584	0.316	0.49	0.00321879			Foxn3	6.18139e-48	0.0671974	0.687	0.659	1.3455e-43			Ptges3	0	0.299716	0.754	0.501	0			Arf4	4.53448e-22	0.0707521	0.69	0.534	9.8702e-18			Pgd	5.94397e-21	0.108865	0.621	0.461	1.29382e-16
Mapk14	7.97789e-102	0.191913	0.428	0.276	1.73655e-97			Slc12a2	1.67557e-11	0.290465	0.227	0.356	3.64721e-07			Tmem63a	4.57546e-11	0.0671623	0.446	0.447	9.95941e-07			Lsm6	0	0.298778	0.772	0.522	0			Atp5l	4.17753e-16	0.0705402	0.834	0.686	9.09323e-12			Clic4	2.47259e-59	0.108766	0.178	0.065	5.38208e-55
Frrs1	4.78361e-79	0.191807	0.557	0.425	1.04125e-74			Cdk12	3.71582e-08	0.290433	0.286	0.441	0.000808823			Ppp1r11	3.53751e-08	0.0671341	0.476	0.487	0.000770009			Ndufs6	0	0.297254	0.679	0.417	0			Odc1	1.98049e-15	0.0705009	0.283	0.205	4.31093e-11			Prr5l	1.1841e-71	0.108622	0.187	0.064	2.57742e-67
Nsd1	9.57645e-83	0.191476	0.678	0.552	2.08451e-78			AW549877	4.15522e-06	0.290137	0.161	0.23	0.0904466			St3gal6	8.75157e-37	0.066978	0.731	0.706	1.90496e-32			Dbi	0	0.296704	0.746	0.501	0			Fam71a	1.27345e-251	0.0704874	0.057	0.002	2.77191e-247			Nfxl1	7.72891e-39	0.108065	0.423	0.251	1.68235e-34
Ep300	2.28188e-81	0.191414	0.62	0.49	4.96696e-77			Dpy19l4	7.89691e-12	0.289957	0.249	0.394	1.71892e-07			Rac3	9.62443e-12	0.0669329	0.214	0.194	2.09495e-07			Orc6	0	0.296164	0.374	0.11	0			Nedd8	6.26767e-16	0.0701605	0.824	0.679	1.36428e-11			Ncoa7	2.1249e-49	0.108059	0.178	0.071	4.62526e-45
Zmynd8	4.70178e-77	0.191342	0.544	0.414	1.02344e-72			Qk	3.8756e-71	0.289588	0.827	0.941	8.43602e-67			Il13ra1	3.34883e-09	0.066766	0.37	0.365	7.28939e-05			Pin1	0	0.292821	0.581	0.312	0			C1qc	9.6415e-23	0.0697841	0.998	0.994	2.09866e-18			Psma7	8.56632e-16	0.107966	0.777	0.656	1.86463e-11
Zbtb38	1.92468e-78	0.191254	0.422	0.289	4.18946e-74			Dhx9	1.07151e-12	0.288924	0.302	0.488	2.33236e-08			Hps4	1.09243e-34	0.0667171	0.581	0.559	2.3779e-30			Prelid1	0	0.29249	0.716	0.458	0			Fcer1g	3.12885e-16	0.0690362	0.993	0.973	6.81058e-12			Sdc4	5.28064e-35	0.107397	0.248	0.129	1.14944e-30
Stk10	1.95972e-92	0.190973	0.406	0.266	4.26572e-88			Tyk2	9.05284e-08	0.288501	0.134	0.198	0.00197053			Rbm42	0.000107872	0.066606	0.363	0.371	1			Ssr2	0	0.292316	0.804	0.571	0			Otud1	1.05428e-13	0.0687462	0.17	0.114	2.29485e-09			Gpr65	1.80873e-34	0.107295	0.336	0.193	3.93706e-30
Csad	1.3434e-78	0.19097	0.512	0.372	2.92418e-74			Tmem259	2.73489e-15	0.28839	0.232	0.381	5.95304e-11			Pigx	0.00144343	0.0665744	0.34	0.35	1			Gpx1	1.50798e-307	0.292096	0.901	0.726	3.28241e-303			Sem1	2.76834e-15	0.0681636	0.8	0.658	6.02585e-11			Rpl9	5.73654e-21	0.107243	0.983	0.948	1.24867e-16
Kdm7a	2.67637e-76	0.190946	0.508	0.376	5.82565e-72			Zmynd8	1.00949e-13	0.288233	0.271	0.441	2.19737e-09			Krcc1	8.82019e-21	0.0665619	0.614	0.618	1.91989e-16			Eif1ax	0	0.291926	0.526	0.256	0			Ndufa2	9.21455e-20	0.0678362	0.777	0.614	2.00573e-15			Tor1aip2	1.35408e-35	0.107093	0.424	0.256	2.94744e-31
Nr2c2	1.41196e-102	0.190926	0.38	0.236	3.07342e-98			Zbtb7a	8.19353e-08	0.288158	0.342	0.536	0.00178348			Lyl1	3.33651e-24	0.0665088	0.482	0.452	7.26258e-20			Clspn	0	0.291739	0.234	0.028	0			Gpx1	5.08361e-11	0.0675614	0.866	0.751	1.10655e-06			Snx2	2.45217e-14	0.106982	0.651	0.511	5.33765e-10
Kctd12	6.62426e-119	0.190884	0.934	0.889	1.4419e-114			Kdm3b	4.36057e-10	0.287883	0.233	0.359	9.49164e-06			Khk	1.82649e-06	0.0664525	0.367	0.367	0.0397572			Cdca7	0	0.291571	0.434	0.182	0			Rnaseh2c	1.55229e-21	0.0673722	0.596	0.452	3.37887e-17			Vim	1.52774e-62	0.106746	0.146	0.047	3.32543e-58
Gna12	1.74222e-83	0.190864	0.571	0.436	3.79229e-79			Vps9d1	1.12032e-16	0.287046	0.222	0.367	2.4386e-12			Rnf167	3.59311e-24	0.0663002	0.395	0.362	7.82111e-20			Cyc1	0	0.291359	0.691	0.424	0			Ndufa4	9.64264e-14	0.0673024	0.854	0.717	2.09891e-09			AY036118	1.83752e-13	0.106695	0.61	0.476	3.99974e-09
Bclaf1	8.0775e-70	0.190717	0.711	0.61	1.75823e-65			Arih1	1.77722e-11	0.286799	0.214	0.336	3.86848e-07			Inpp5d	2.4116e-81	0.0662479	0.874	0.839	5.24934e-77			P4hb	1.29086e-302	0.291151	0.815	0.606	2.80982e-298			Elob	7.93359e-18	0.0672339	0.837	0.688	1.72691e-13			Mpeg1	1.01434e-12	0.106461	0.87	0.783	2.20792e-08
Gsap	4.56279e-122	0.190657	0.372	0.216	9.93183e-118			Fam53b	8.61056e-13	0.286551	0.277	0.447	1.87426e-08			Rgs2	7.63561e-60	0.066139	0.766	0.707	1.66204e-55			Lsm4	0	0.290071	0.652	0.379	0			S100a13	1.09699e-29	0.0671253	0.505	0.353	2.38783e-25			Atp5h	2.25192e-16	0.106443	0.836	0.733	4.90174e-12
Sfpq	4.13277e-77	0.190534	0.775	0.684	8.9958e-73			Acox3	1.92388e-12	0.286415	0.252	0.404	4.1877e-08			Tax1bp1	1.06516e-17	0.0660933	0.569	0.561	2.31853e-13			Paics	0	0.288597	0.567	0.296	0			Timp2	4.33682e-17	0.0668721	0.904	0.792	9.43996e-13			Thbs1	3.28819e-51	0.106122	0.065	0.014	7.1574e-47
Setd2	8.14058e-78	0.190136	0.538	0.406	1.77196e-73			Dhx30	4.88434e-12	0.28615	0.211	0.333	1.06317e-07			Fam3a	4.76369e-08	0.0658674	0.329	0.323	0.00103691			Lyar	0	0.287992	0.483	0.221	0			2410015M20Rik	6.48471e-19	0.066844	0.699	0.55	1.41153e-14			Ndufa2	2.73525e-13	0.106091	0.749	0.618	5.95381e-09
Tor1aip1	5.2037e-76	0.189691	0.698	0.584	1.13269e-71			Huwe1	1.83583e-17	0.28555	0.241	0.405	3.99606e-13			B3galt4	1.11702e-15	0.0658397	0.176	0.151	2.43142e-11			Hsd17b12	0	0.28782	0.697	0.424	0			Snrpe	5.84496e-23	0.0666422	0.699	0.524	1.27227e-18			Cd180	8.46915e-17	0.105606	0.596	0.45	1.84348e-12
Rsrp1	1.2972e-149	0.189496	0.968	0.935	2.82362e-145			Snrk	1.02499e-12	0.285396	0.185	0.293	2.2311e-08			Comt	7.06329e-33	0.0654863	0.811	0.795	1.53747e-28			Erp29	0	0.286997	0.961	0.898	0			Atox1	8.0516e-14	0.0665888	0.837	0.699	1.75259e-09			Lsp1	1.24325e-32	0.104932	0.31	0.177	2.70619e-28
Tle3	5.80461e-96	0.189191	0.438	0.29	1.26349e-91			Spred1	1.26952e-12	0.2851	0.266	0.428	2.76336e-08			Ppp1r35	0.000336246	0.0654055	0.252	0.251	1			Ssrp1	0	0.286958	0.6	0.33	0			Fcgr3	9.79076e-13	0.0664753	0.983	0.943	2.13115e-08			Psme2b	8.63858e-36	0.103862	0.317	0.177	1.88036e-31
Marf1	3.31273e-78	0.188843	0.431	0.297	7.21082e-74			Clock	1.47058e-13	0.284498	0.208	0.331	3.20101e-09			Ctbs	2.23362e-06	0.0653502	0.332	0.329	0.0486193			Hspa9	0	0.286793	0.668	0.403	0			Romo1	2.28589e-25	0.0663221	0.548	0.399	4.97571e-21			Nedd8	1.75965e-14	0.101954	0.796	0.682	3.83022e-10
3222401L13Rik	1.99403e-90	0.188814	0.491	0.339	4.34042e-86			Pbxip1	3.62238e-16	0.284409	0.259	0.428	7.88483e-12			Pdia6	2.73537e-40	0.0653392	0.898	0.849	5.95409e-36			Slc16a3	0	0.286064	0.454	0.223	0			Rnf19b	1.57035e-33	0.0659594	0.405	0.269	3.41819e-29			Dnajc13	1.77903e-23	0.101919	0.481	0.327	3.87241e-19
Creb1	2.98051e-70	0.188725	0.464	0.341	6.48767e-66			Ube3c	4.88618e-09	0.284294	0.174	0.262	0.000106357			Cttnbp2nl	6.38194e-47	0.0652426	0.772	0.74	1.38916e-42			Tlr2	6.73338e-246	0.285608	0.546	0.334	1.46566e-241			Cd300c2	8.9466e-16	0.0655962	0.916	0.805	1.94741e-11			Eif5b	1.13093e-16	0.101709	0.688	0.546	2.46171e-12
Arid3b	1.58346e-125	0.188618	0.354	0.2	3.44672e-121			Sort1	2.0885e-14	0.284259	0.238	0.388	4.54605e-10			Hagh	0.000163791	0.0652227	0.285	0.285	1			Fkbp3	0	0.28441	0.642	0.376	0			Eif3e	1.47155e-21	0.0654714	0.695	0.537	3.20311e-17			Rplp1	9.49941e-25	0.101696	0.995	0.989	2.06774e-20
Kdm5d	8.74089e-192	0.1884	0.296	0.126	1.90263e-187			Nfya	2.77209e-10	0.283581	0.19	0.292	6.03402e-06			Zfp30	4.09975e-15	0.0651991	0.139	0.115	8.92392e-11			Ola1	0	0.283965	0.612	0.337	0			mt-Nd6	8.39035e-33	0.0653669	0.215	0.123	1.82633e-28			Pfdn5	5.53559e-12	0.10162	0.867	0.784	1.20493e-07
Med13	2.81819e-92	0.188167	0.439	0.297	6.13434e-88			Slc6a6	1.34087e-09	0.283564	0.344	0.553	2.91867e-05			Arhgap31	1.07862e-22	0.0651661	0.442	0.416	2.34783e-18			Tk1	0	0.283929	0.205	0.022	0			Ndufb3	2.4118e-25	0.064889	0.638	0.473	5.24976e-21			Il1rn	2.15375e-44	0.10136	0.052	0.011	4.68806e-40
Mdm4	1.22511e-80	0.187853	0.528	0.391	2.6667e-76			Ddx3x	4.743e-10	0.283366	0.33	0.525	1.03241e-05			1110032A03Rik	7.88217e-10	0.065145	0.195	0.178	1.71571e-05			Rplp1	0	0.283721	0.999	0.987	0			Sri	1.70468e-24	0.0648395	0.567	0.417	3.71058e-20			Atp5j	1.00318e-13	0.100801	0.819	0.695	2.18362e-09
Ets1	2.96401e-75	0.187633	0.487	0.356	6.45177e-71			Tbc1d16	2.0683e-16	0.283319	0.208	0.345	4.50207e-12			0610030E20Rik	1.45297e-23	0.0649918	0.435	0.41	3.16268e-19			Shmt2	0	0.283677	0.387	0.129	0			Psmb8	3.32543e-15	0.0646674	0.792	0.65	7.23847e-11			Rpl5	8.99822e-17	0.100789	0.961	0.915	1.95864e-12
Nfe2l2	1.40588e-74	0.187383	0.707	0.604	3.06017e-70			5031425E22Rik	3.55247e-06	0.2833	0.173	0.247	0.0773265			Pura	4.18801e-28	0.0649294	0.652	0.647	9.11605e-24			Ndufa2	1.47078e-275	0.283591	0.804	0.584	3.20144e-271			Use1	2.46657e-26	0.0645188	0.592	0.43	5.36897e-22			Dynll1	2.45364e-14	0.100379	0.76	0.633	5.34083e-10
Pid1	5.58647e-98	0.187358	0.663	0.512	1.21601e-93			Mapk14	4.72989e-10	0.283181	0.196	0.3	1.02956e-05			Slc12a9	1.12307e-23	0.0648793	0.564	0.551	2.44458e-19			Cenpk	0	0.28336	0.252	0.031	0			Hist2h2aa1	2.34401e-55	0.0635481	0.056	0.013	5.10221e-51			Gdap10	1.45271e-56	0.100367	0.17	0.063	3.16211e-52
Dcaf8	3.57113e-80	0.187055	0.566	0.435	7.77328e-76			Fbxl3	2.70635e-12	0.282825	0.208	0.33	5.89091e-08			Casp1	0.00526661	0.0647641	0.27	0.273	1			Srgn	1.81118e-182	0.28156	0.856	0.694	3.94239e-178			Mxd1	6.83842e-15	0.0633357	0.148	0.095	1.48852e-10			Slirp	7.19412e-23	0.100013	0.485	0.335	1.56594e-18
Rapsn	8.47723e-116	0.187008	0.284	0.151	1.84524e-111			Sft2d2	4.44105e-12	0.282605	0.234	0.37	9.66683e-08			Hck	1.73988e-18	0.0647223	0.657	0.653	3.78721e-14			Agpat5	0	0.281471	0.544	0.269	0			Cox6a1	2.24842e-18	0.0633242	0.74	0.581	4.89413e-14			Actg1	8.22945e-15	0.0998551	0.95	0.907	1.7913e-10
Kmt2a	4.48353e-76	0.186909	0.508	0.377	9.75931e-72			Crebbp	1.15873e-12	0.282578	0.266	0.428	2.5222e-08			Prpsap2	1.17967e-09	0.0646289	0.36	0.353	2.5678e-05			Mrto4	0	0.281419	0.546	0.273	0			Cfap45	1.13418e-115	0.0622497	0.054	0.006	2.46876e-111			Jpt1	1.25082e-10	0.099623	0.747	0.627	2.72266e-06
Pik3ca	5.13463e-79	0.186763	0.367	0.241	1.11766e-74			Helz	1.62962e-16	0.28253	0.227	0.374	3.54719e-12			3222401L13Rik	1.93381e-31	0.0644462	0.376	0.329	4.20932e-27			Psmc4	0	0.280747	0.681	0.407	0			Atp6v1f	5.7806e-15	0.0622146	0.82	0.676	1.25826e-10			Uqcrh	6.04012e-14	0.0995975	0.804	0.681	1.31475e-09
Abcg1	6.63375e-75	0.186616	0.441	0.31	1.44397e-70			Rap1gds1	1.00864e-05	0.282148	0.353	0.544	0.219551			Zfand6	1.65333e-15	0.0644049	0.501	0.498	3.5988e-11			Fxyd5	0	0.280519	0.318	0.107	0			Usmg5	6.51109e-26	0.062174	0.54	0.389	1.41727e-21			Rps7	4.11278e-16	0.0995789	0.965	0.917	8.95229e-12
Slc44a2	1.63277e-93	0.186341	0.458	0.31	3.55406e-89			Fam168b	9.13337e-15	0.281847	0.196	0.318	1.98806e-10			Gpcpd1	5.89495e-13	0.0643217	0.3	0.28	1.28315e-08			Myl12a	8.34056e-287	0.280411	0.728	0.487	1.81549e-282			Sdcbp	1.43267e-10	0.0621018	0.86	0.729	3.11849e-06			AW011738	7.4719e-45	0.0990619	0.1	0.031	1.62641e-40
Phf20l1	1.39367e-71	0.186291	0.553	0.43	3.03359e-67			Cdk6	5.99523e-20	0.28183	0.252	0.425	1.30498e-15			Sbds	0.000107533	0.0643012	0.349	0.355	1			Slc25a3	0	0.280359	0.914	0.746	0			Rps27l	1.10387e-17	0.0620416	0.774	0.615	2.4028e-13			Atp5b	5.13867e-13	0.0987547	0.808	0.707	1.11853e-08
Nfatc1	8.24297e-89	0.186268	0.45	0.308	1.79425e-84			Cntrl	7.6996e-12	0.281769	0.205	0.322	1.67597e-07			Fam53b	1.7726e-24	0.0642653	0.445	0.422	3.85843e-20			Psmc5	0	0.279849	0.728	0.473	0			Atp5j2	6.04774e-14	0.0618852	0.838	0.698	1.31641e-09			Ndufa11	1.91749e-16	0.0972284	0.596	0.447	4.17381e-12
Cd47	1.47962e-83	0.186202	0.73	0.619	3.22068e-79			Aff4	1.64164e-11	0.281724	0.219	0.343	3.57337e-07			Bfar	6.55053e-09	0.0641961	0.411	0.412	0.000142585			Rwdd1	0	0.279606	0.64	0.375	0			Snrpd2	1.81137e-21	0.0618149	0.659	0.497	3.9428e-17			Mthfd2	9.1366e-21	0.0971509	0.397	0.264	1.98876e-16
Lsp1	3.51138e-120	0.185758	0.311	0.167	7.64321e-116			Chuk	7.89033e-13	0.281708	0.199	0.317	1.71749e-08			Fyb	6.85909e-57	0.0641961	0.903	0.88	1.49302e-52			Atp5c1	1.2705e-279	0.279277	0.81	0.591	2.76551e-275			Mvp	9.10385e-31	0.0613323	0.384	0.256	1.98164e-26			Clec4a1	2.28723e-46	0.0970991	0.107	0.034	4.97861e-42
Fam103a1	1.71806e-95	0.185368	0.422	0.277	3.7397e-91			Fam208b	2.81319e-10	0.281486	0.184	0.282	6.12346e-06			Jam2	4.61576e-06	0.0641435	0.308	0.304	0.100471			Cops9	3.32431e-274	0.278914	0.7	0.464	7.23603e-270			Ctsl	2.26647e-13	0.0609311	0.99	0.956	4.93343e-09			Pdcd5	3.47414e-17	0.0969984	0.665	0.514	7.56216e-13
Man1a	6.34086e-80	0.185284	0.675	0.559	1.38021e-75			Osbpl11	5.58939e-09	0.281485	0.295	0.459	0.000121664			Cd86	4.48342e-27	0.0640295	0.656	0.645	9.75907e-23			Txndc17	5.15723e-279	0.278701	0.708	0.469	1.12257e-274			Fkbp2	3.7309e-11	0.0607464	0.839	0.721	8.12105e-07			Tnfsf13b	3.2077e-35	0.0969324	0.256	0.135	6.9822e-31
Zscan26	1.64989e-96	0.185101	0.405	0.258	3.59132e-92			Paxbp1	2.78766e-09	0.28136	0.18	0.272	6.0679e-05			Yipf5	3.87566e-06	0.0640099	0.355	0.358	0.0843615			Npm3	0	0.278625	0.511	0.251	0			Vkorc1	7.32613e-28	0.0602758	0.498	0.35	1.59468e-23			Cct8	2.39768e-13	0.0967941	0.736	0.609	5.21904e-09
Ank2	6.90176e-65	0.185041	0.486	0.364	1.50231e-60			Tfe3	1.19236e-09	0.281185	0.331	0.524	2.5954e-05			Hmox2	2.55234e-10	0.063861	0.514	0.524	5.55568e-06			Psip1	0	0.278079	0.386	0.145	0			Map3k8	1.03674e-34	0.0602494	0.295	0.18	2.25666e-30			Smdt1	1.12368e-12	0.0966637	0.738	0.612	2.44591e-08
Rptor	1.62029e-84	0.184983	0.585	0.45	3.52689e-80			Wdr26	3.99985e-05	0.280905	0.392	0.61	0.870646			Cept1	4.20914e-09	0.0637943	0.49	0.502	9.16204e-05			Cisd1	0	0.277822	0.544	0.277	0			Btf3	3.71634e-13	0.060244	0.919	0.793	8.08935e-09			Il18	2.8197e-27	0.096447	0.431	0.279	6.13763e-23
Hlf	7.84809e-221	0.184871	0.183	0.054	1.70829e-216			Sfi1	2.95081e-07	0.280282	0.129	0.187	0.00642304			Cdc40	8.16812e-18	0.0636795	0.408	0.388	1.77796e-13			Psma5	0	0.277656	0.669	0.411	0			Rrad	6.23767e-16	0.0598424	0.178	0.116	1.35775e-11			Psmb5	2.1454e-11	0.0963912	0.722	0.609	4.6699e-07
Msl2	1.71371e-110	0.184831	0.441	0.283	3.73024e-106			Pds5a	3.90278e-17	0.280266	0.257	0.431	8.49518e-13			Atg101	0.00199966	0.0636258	0.24	0.239	1			Rpl35a	0	0.277347	0.987	0.926	0			Cxcl16	6.83276e-22	0.0597564	0.483	0.356	1.48729e-17			Pomp	1.37234e-13	0.0963757	0.851	0.756	2.98717e-09
Usp2	6.79442e-70	0.184723	0.684	0.575	1.47894e-65			Ankrd10	3.0145e-13	0.279953	0.215	0.343	6.56167e-09			Kcnk12	8.75739e-19	0.0636251	0.202	0.172	1.90622e-14			Ndufb9	1.19093e-281	0.27717	0.79	0.569	2.5923e-277			Eif3a	3.75442e-13	0.0596981	0.745	0.605	8.17225e-09			Ldha	2.95197e-13	0.0960709	0.719	0.609	6.42556e-09
Adam10	4.34217e-76	0.184678	0.695	0.583	9.4516e-72			Sltm	1.48476e-16	0.279935	0.293	0.487	3.23188e-12			Gpr146	1.01493e-15	0.063596	0.373	0.353	2.20919e-11			Atox1	1.65424e-247	0.277051	0.865	0.672	3.60078e-243			Dusp8	8.59659e-61	0.0592775	0.065	0.016	1.87122e-56			Nectin4	2.14474e-41	0.096014	0.308	0.162	4.66846e-37
Eif4g3	1.01222e-70	0.18467	0.488	0.363	2.2033e-66			Pkd1	2.84019e-12	0.279883	0.16	0.253	6.18225e-08			Ubash3b	1.76907e-28	0.0635353	0.583	0.562	3.85074e-24			Pdia6	0	0.27682	0.947	0.86	0			Ppia	3.32515e-14	0.0591289	0.986	0.943	7.23784e-10			Asb13	1.91303e-38	0.0959341	0.303	0.163	4.16409e-34
Gxylt1	3.75151e-75	0.184543	0.409	0.283	8.16591e-71			Fmnl3	9.775e-12	0.279741	0.274	0.438	2.12772e-07			Tpst2	2.58803e-28	0.0634885	0.671	0.667	5.63337e-24			Mrpl51	0	0.276721	0.602	0.339	0			Pmaip1	1.74894e-47	0.0588739	0.07	0.021	3.80693e-43			Irgm2	3.63817e-47	0.0952804	0.271	0.13	7.9192e-43
Map3k2	2.25642e-89	0.183721	0.419	0.278	4.91155e-85			Hs6st1	3.72115e-08	0.279414	0.18	0.268	0.000809982			Dync1i2	8.36457e-20	0.0634849	0.583	0.58	1.82072e-15			Cct4	4.68672e-286	0.276626	0.779	0.547	1.02016e-281			Calm1	6.30179e-13	0.058666	0.937	0.828	1.37171e-08			Atf3	1.59762e-32	0.0949577	0.239	0.126	3.47754e-28
Kdm3b	1.08013e-87	0.183387	0.477	0.334	2.35112e-83			Aftph	9.02642e-10	0.27929	0.344	0.549	1.96478e-05			Hyal1	1.19118e-16	0.0633729	0.18	0.154	2.59285e-12			Fignl1	0	0.276437	0.283	0.044	0			Atp5o.1	3.58389e-16	0.0584964	0.674	0.528	7.80106e-12			Edf1	1.02328e-12	0.0949036	0.758	0.62	2.22737e-08
Jun	2.01236e-111	0.183231	0.659	0.511	4.3803e-107			Wipf1	7.68906e-14	0.279235	0.202	0.325	1.67368e-09			Fnta	0.000268591	0.0633607	0.322	0.325	1			Pycard	0	0.275766	0.953	0.858	0			Ramp1	1.66808e-28	0.0584248	0.276	0.174	3.6309e-24			Dusp1	2.11724e-25	0.0948447	0.218	0.121	4.60859e-21
Crlf3	8.11115e-84	0.183199	0.72	0.593	1.76555e-79			Adrb1	3.54617e-15	0.279207	0.227	0.368	7.71894e-11			Stx7	1.84858e-18	0.0631326	0.633	0.639	4.02379e-14			Cnbp	8.28884e-274	0.274929	0.862	0.668	1.80423e-269			Nfkbib	2.91998e-31	0.0583882	0.274	0.17	6.35592e-27			Snrpf	2.49828e-14	0.0946849	0.618	0.483	5.438e-10
Fam49b	1.46302e-116	0.182998	0.902	0.864	3.18455e-112			Ankfy1	9.63861e-16	0.279122	0.209	0.344	2.09804e-11			Rtf2	1.68518e-05	0.0630616	0.405	0.412	0.366813			Fkbp4	0	0.274891	0.679	0.425	0			Slc15a4	2.93411e-30	0.0583189	0.446	0.307	6.38668e-26			Ndufa13	5.55711e-10	0.0945175	0.797	0.694	1.20962e-05
Dnmt3a	1.68894e-81	0.182832	0.572	0.435	3.67632e-77			Fyb	1.55972e-31	0.279097	0.745	0.905	3.39505e-27			0610040J01Rik	2.81064e-13	0.0630139	0.424	0.413	6.11792e-09			Sod2	0	0.274537	0.55	0.295	0			Eif2s3y	2.25798e-40	0.0581988	0.501	0.316	4.91494e-36			Park7	2.70365e-11	0.0941096	0.797	0.688	5.88504e-07
Pkn1	5.43282e-75	0.182829	0.655	0.536	1.18256e-70			Mib1	1.79929e-12	0.278876	0.155	0.246	3.91651e-08			Scand1	4.43127e-11	0.0629907	0.552	0.561	9.64554e-07			Ly86	9.81739e-286	0.274189	0.983	0.965	2.13695e-281			Wfdc17	7.72657e-24	0.0580986	0.109	0.055	1.68184e-19			Ascc3	1.49015e-27	0.0939564	0.438	0.282	3.24361e-23
Smad7	4.49771e-64	0.182535	0.643	0.537	9.79015e-60			Unc93b1	2.56065e-65	0.278759	0.849	0.951	5.57376e-61			Twf2	1.23638e-15	0.0629901	0.58	0.59	2.69122e-11			U2af1	0	0.273345	0.685	0.428	0			Ndufa12	2.2545e-18	0.0579373	0.641	0.5	4.90737e-14			Arpc1b	6.05412e-16	0.0937793	0.948	0.906	1.3178e-11
Rpl36al	7.57207e-59	0.1825	0.688	0.584	1.64821e-54			Igf1r	1.29188e-11	0.278687	0.137	0.216	2.81205e-07			H2-K1	3.03622e-43	0.0629436	0.782	0.746	6.60895e-39			Ctsz	0	0.273307	0.983	0.964	0			Gpi1	4.92809e-21	0.057717	0.688	0.53	1.0727e-16			Psma5	2.14962e-17	0.0935534	0.599	0.452	4.67907e-13
Tmem144	6.586e-105	0.182388	0.357	0.212	1.43357e-100			Prrc2a	5.5923e-13	0.278665	0.271	0.439	1.21728e-08			Trmt13	3.70362e-14	0.0627315	0.256	0.233	8.06167e-10			Edf1	1.76871e-282	0.273222	0.81	0.585	3.84995e-278			Mob3c	1.79895e-17	0.0577055	0.428	0.321	3.91577e-13			Slc2a6	3.76101e-84	0.0935109	0.113	0.026	8.18659e-80
Rbm5	2.82607e-80	0.181809	0.72	0.607	6.15151e-76			Hnrnpa2b1	3.7987e-19	0.278602	0.677	0.87	8.26863e-15			Traf5	9.46694e-13	0.0627053	0.249	0.228	2.06067e-08			Ndufb5	2.6469e-292	0.272475	0.744	0.502	5.7615e-288			Slc25a25	2.96425e-24	0.05762	0.191	0.115	6.45228e-20			Tpst1	9.96291e-47	0.093497	0.2	0.087	2.16863e-42
Fam46c	2.30603e-82	0.18178	0.482	0.342	5.01954e-78			Tacc1	0.000122678	0.27857	0.551	0.761	1			Glb1	8.12767e-06	0.0626958	0.3	0.297	0.176915			Esd	4.41755e-190	0.272434	0.638	0.431	9.61569e-186			Hist1h2bg	1.94429e-55	0.0575313	0.052	0.011	4.23213e-51			Rpl3	3.44291e-15	0.0930013	0.966	0.933	7.49418e-11
Snx10	1.00291e-69	0.181722	0.496	0.371	2.18304e-65			Zfp90	1.43592e-10	0.278475	0.275	0.431	3.12557e-06			Rab2a	2.77691e-15	0.0625995	0.606	0.605	6.0445e-11			Tuba1c	0	0.271591	0.305	0.09	0			Ndufs5	1.97064e-16	0.0567524	0.679	0.535	4.2895e-12			Eif3i	4.92201e-14	0.0927915	0.64	0.509	1.07137e-09
Yy1	2.61335e-67	0.181459	0.575	0.46	5.68848e-63			Trpc4ap	8.50394e-13	0.278286	0.306	0.5	1.85105e-08			Timp2	1.59655e-29	0.0624107	0.81	0.782	3.4752e-25			Tbcb	6.70336e-288	0.271483	0.729	0.481	1.45912e-283			H2-Q10	4.81395e-74	0.0559374	0.055	0.01	1.04785e-69			Taf10	2.94195e-11	0.0927309	0.649	0.519	6.40374e-07
Mbnl2	8.87129e-82	0.181446	0.656	0.533	1.93101e-77			Rreb1	9.94443e-15	0.278274	0.252	0.411	2.1646e-10			Gas6	2.07181e-16	0.062383	0.629	0.627	4.50971e-12			Rpl13a	7.00172e-266	0.27114	0.767	0.539	1.52406e-261			Drap1	9.43861e-17	0.0557651	0.667	0.518	2.0545e-12			Gng12	2.98249e-22	0.0927022	0.443	0.299	6.492e-18
Hsd17b11	4.71919e-84	0.181433	0.55	0.412	1.02723e-79			Tra2b	6.35444e-06	0.27815	0.389	0.612	0.138317			Chst7	1.85856e-05	0.0623651	0.359	0.36	0.404553			Eif3k	1.71529e-272	0.270157	0.781	0.553	3.73367e-268			Kcna7	2.86396e-157	0.0554097	0.042	0.002	6.23398e-153			Tmsb4x	1.26714e-18	0.0926721	1	0.999	2.75819e-14
Clec4a3	1.693e-78	0.181241	0.537	0.397	3.68515e-74			B4galt1	5.87181e-13	0.277767	0.308	0.501	1.27812e-08			Vps4b	1.7447e-13	0.0623358	0.439	0.433	3.79768e-09			Tubb6	0	0.269786	0.276	0.063	0			Ccl9	7.01431e-15	0.0553719	0.446	0.342	1.52681e-10			Creb5	1.74558e-58	0.0920621	0.174	0.063	3.7996e-54
Secisbp2l	2.15545e-75	0.181186	0.451	0.321	4.69176e-71			Gm26917	3.78295e-12	0.277586	0.323	0.501	8.23436e-08			Acap2	6.13962e-19	0.0623129	0.521	0.508	1.33641e-14			Myl6	2.36656e-205	0.268929	0.887	0.733	5.15129e-201			Plpbp	1.19052e-23	0.0553226	0.324	0.22	2.59141e-19			Mrpl52	1.87464e-13	0.0920018	0.806	0.687	4.08052e-09
Gna13	3.39399e-67	0.181148	0.58	0.462	7.38771e-63			Smad5	2.5148e-11	0.277459	0.146	0.228	5.47396e-07			Ramp1	1.40893e-08	0.0622651	0.186	0.17	0.000306682			Mydgf	1.44851e-290	0.267908	0.798	0.569	3.15297e-286			Ndufa5	9.50997e-21	0.0551278	0.536	0.4	2.07004e-16			Tapbp	2.8568e-15	0.0916671	0.666	0.53	6.21839e-11
Spire1	4.42538e-76	0.181107	0.496	0.366	9.63272e-72			Pten	0.00675653	0.277451	0.436	0.668	1			Khdrbs3	1.28991e-06	0.0620774	0.327	0.321	0.0280775			Aurkaip1	0	0.267856	0.638	0.382	0			Tmx4	0.00366826	0.0551057	0.469	0.403	1			Ndufc1	8.85515e-15	0.0915028	0.592	0.447	1.9275e-10
Ankrd12	2.02507e-65	0.181062	0.471	0.344	4.40797e-61			Rc3h1	8.10295e-14	0.277435	0.159	0.256	1.76377e-09			Tpp1	3.75026e-23	0.0619915	0.658	0.652	8.1632e-19			Hacd2	0	0.267518	0.581	0.322	0			Klf13	1.07803e-21	0.0549066	0.603	0.454	2.34654e-17			Rufy3	4.95065e-35	0.0914848	0.375	0.219	1.07761e-30
Atrx	1.38667e-66	0.180925	0.704	0.594	3.01836e-62			Pou2f1	7.79506e-10	0.277419	0.143	0.219	1.69675e-05			Asb2	7.46165e-07	0.0619616	0.258	0.247	0.0162418			Eif3b	0	0.267417	0.631	0.362	0			C4b	1.0874e-20	0.05443	0.143	0.083	2.36694e-16			Larp1	5.06672e-16	0.0912653	0.608	0.466	1.10287e-11
Wipf1	1.37026e-84	0.180861	0.436	0.302	2.98264e-80			Uhrf2	2.59552e-14	0.277377	0.281	0.459	5.64966e-10			Nfam1	3.90314e-37	0.061956	0.532	0.494	8.49595e-33			Psma6	5.67692e-287	0.267164	0.697	0.458	1.23569e-282			Swap70	3.84733e-21	0.0543111	0.45	0.328	8.37449e-17			Sem1	3.91436e-13	0.0912185	0.773	0.662	8.5204e-09
Mxd4	2.23321e-73	0.180734	0.493	0.36	4.86104e-69			Xpr1	9.0883e-15	0.27694	0.186	0.302	1.97825e-10			Hcst	1.23527e-06	0.0619275	0.182	0.17	0.026888			Tcf19	0	0.266966	0.229	0.029	0			Lamtor4	7.23206e-12	0.0540526	0.848	0.714	1.5742e-07			Cox5a	4.41556e-11	0.0911902	0.764	0.64	9.61135e-07
Ncbp3	1.06207e-68	0.180684	0.465	0.341	2.31181e-64			Accs	2.08823e-14	0.276876	0.165	0.268	4.54545e-10			Pafah1b1	1.03228e-19	0.0618453	0.672	0.673	2.24697e-15			Hnrnpd	2.67763e-280	0.266678	0.791	0.558	5.8284e-276			Mzt2	2.85324e-23	0.0540357	0.542	0.397	6.21064e-19			Kdr	2.87535e-57	0.0910571	0.107	0.031	6.25878e-53
Gatad2b	3.19145e-73	0.180423	0.56	0.434	6.94682e-69			Ctsd	3.63224e-165	0.276755	0.99	0.996	7.9063e-161			Mrpl43	1.61496e-10	0.0617187	0.515	0.525	3.51528e-06			Cops6	0	0.266116	0.635	0.377	0			Ddit3	6.07412e-22	0.0536363	0.274	0.182	1.32215e-17			Rpl27	1.15344e-11	0.0909776	0.789	0.672	2.51069e-07
Notch2	7.24297e-83	0.180369	0.319	0.193	1.57658e-78			Cnot1	1.31496e-15	0.276437	0.21	0.346	2.86227e-11			Cd48	0.000117484	0.0615851	0.437	0.45	1			Eef1e1	0	0.265223	0.486	0.24	0			Rab20	8.20223e-20	0.0535885	0.287	0.197	1.78538e-15			Ifi208	0	0.0909293	0.059	0.001	0
Rhoh	8.67901e-94	0.180185	0.836	0.744	1.88916e-89			Arid2	5.36403e-13	0.276153	0.177	0.282	1.16759e-08			Surf1	1.99042e-05	0.0615397	0.217	0.208	0.433254			Romo1	0	0.264291	0.616	0.362	0			Lsm4	3.93824e-19	0.0533563	0.56	0.42	8.57236e-15			Mgl2	3.35803e-154	0.0907787	0.069	0.006	7.30941e-150
Dazap2	4.29879e-63	0.179712	0.577	0.464	9.35718e-59			Abcc3	1.10092e-16	0.276034	0.232	0.384	2.39637e-12			Vamp5	0.000429697	0.0614142	0.206	0.202	1			Slc25a4	7.80695e-268	0.264091	0.783	0.56	1.69934e-263			Pomp	3.6763e-11	0.0532359	0.88	0.752	8.00219e-07			Ndufa12	1.21826e-11	0.0907475	0.632	0.503	2.65179e-07
Rgs10	1.66777e-136	0.179691	0.963	0.934	3.63023e-132			Dtx4	6.57217e-12	0.275913	0.276	0.444	1.43056e-07			Sptlc2	2.97407e-05	0.0613966	0.429	0.44	0.647366			Serf2	0	0.263905	0.961	0.864	0			Cox7a2	1.16065e-14	0.0532223	0.772	0.622	2.52638e-10			Anxa5	9.57359e-39	0.0906247	0.31	0.167	2.08388e-34
Ophn1	2.26666e-84	0.179645	0.833	0.747	4.93384e-80			Kansl1l	2.70782e-07	0.275871	0.176	0.256	0.00589412			Map1lc3b	3.08751e-12	0.0613504	0.56	0.564	6.72059e-08			Psma1	1.11484e-292	0.263786	0.841	0.628	2.42667e-288			Nucb2	1.44665e-22	0.0532128	0.347	0.241	3.14893e-18			Socs1	9.70792e-53	0.0905882	0.107	0.032	2.11312e-48
Tra2a	1.0255e-70	0.179563	0.78	0.688	2.2322e-66			Gsk3b	9.84183e-05	0.27576	0.383	0.59	1			Dnajc8	1.38838e-05	0.0613176	0.494	0.509	0.302208			Eif3g	1.07989e-275	0.262891	0.629	0.386	2.35059e-271			Rnf130	2.97935e-12	0.0531023	0.822	0.689	6.48515e-08			Tmem258	1.08413e-12	0.0905221	0.632	0.494	2.35983e-08
Fbxl12	2.26974e-109	0.179339	0.39	0.234	4.94054e-105			Dcakd	8.57905e-09	0.275299	0.203	0.307	0.00018674			Pla2g15	1.03065e-35	0.0610537	0.691	0.679	2.24341e-31			Oaz1	0	0.262566	0.969	0.89	0			Ppib	1.09919e-09	0.0530922	0.937	0.85	2.39261e-05			Cebpb	7.24619e-13	0.0900457	0.888	0.807	1.57728e-08
Cebpg	5.35226e-70	0.178695	0.727	0.625	1.16503e-65			Cnot4	2.48718e-14	0.275158	0.259	0.422	5.41385e-10			Fcgr1	4.50216e-42	0.0609648	0.861	0.826	9.79985e-38			Calm3	3.99339e-290	0.261786	0.666	0.415	8.69241e-286			Myl12a	3.15494e-18	0.0530076	0.673	0.522	6.86736e-14			Arpc2	1.42795e-12	0.0897279	0.936	0.884	3.10822e-08
Gimap6	4.00122e-229	0.178612	0.225	0.074	8.70946e-225			Myo9a	1.33492e-12	0.274982	0.188	0.299	2.90571e-08			Atp6v0a2	1.73609e-24	0.0609292	0.569	0.563	3.77896e-20			Glrx3	6.12545e-296	0.261686	0.697	0.448	1.33333e-291			Cuta	1.72041e-18	0.0529814	0.649	0.499	3.74481e-14			Hint1	3.91573e-12	0.0896408	0.817	0.727	8.52337e-08
Rictor	4.77777e-73	0.178583	0.405	0.279	1.03998e-68			Avl9	1.14802e-11	0.274917	0.182	0.285	2.49889e-07			Nrp1	2.05076e-16	0.0608943	0.489	0.485	4.46389e-12			Asf1b	0	0.261538	0.247	0.038	0			Gamt	5.92793e-23	0.0528765	0.209	0.13	1.29033e-18			Themis2	6.79157e-33	0.0895945	0.309	0.173	1.47832e-28
Zmym5	1.06601e-70	0.178559	0.425	0.297	2.32039e-66			Nudcd3	1.77634e-15	0.274903	0.276	0.457	3.86656e-11			Cdk5rap3	0.00294665	0.060661	0.312	0.318	1			Milr1	0	0.260556	0.444	0.202	0			Npm1	6.92173e-18	0.0527421	0.911	0.787	1.50665e-13			Pcgf5	1.9889e-39	0.0894528	0.28	0.146	4.32925e-35
Gng2	7.65897e-59	0.178519	0.57	0.464	1.66713e-54			Matk	7.43556e-11	0.274502	0.184	0.284	1.6185e-06			Mpc1	3.79887e-23	0.0606065	0.75	0.726	8.26901e-19			Rsl1d1	3.39689e-268	0.26022	0.74	0.493	7.394e-264			Map1lc3a	7.08011e-26	0.052509	0.511	0.365	1.54113e-21			Psmd2	1.19279e-15	0.0892307	0.561	0.417	2.59635e-11
Ralgps2	9.52848e-78	0.178174	0.402	0.271	2.07406e-73			Dmxl1	3.63201e-15	0.274321	0.206	0.335	7.9058e-11			Taf6l	1.6853e-05	0.0605832	0.461	0.476	0.36684			Srsf3	3.74253e-282	0.260015	0.913	0.755	8.14636e-278			Smdt1	1.82783e-15	0.0517667	0.758	0.608	3.97863e-11			Atp5o.1	1.71181e-14	0.0890196	0.667	0.531	3.72609e-10
Fam208a	8.53119e-77	0.178149	0.554	0.419	1.85698e-72			Phf3	2.01805e-13	0.274223	0.325	0.54	4.39269e-09			Pid1	2.54266e-38	0.0604894	0.549	0.503	5.53461e-34			Gpi1	5.90036e-269	0.259512	0.733	0.496	1.28433e-264			Cyba	1.09916e-08	0.0514254	0.984	0.931	0.000239255			Psmb1	4.71524e-13	0.0882239	0.736	0.605	1.02637e-08
Ppcdc	1.98575e-79	0.177764	0.707	0.593	4.32237e-75			Nf1	4.14842e-14	0.27414	0.196	0.316	9.02986e-10			Arl11	0.000525343	0.0602029	0.327	0.331	1			Hdgf	4.70751e-308	0.259402	0.659	0.406	1.02468e-303			Atp5g1	4.82033e-15	0.0509236	0.823	0.661	1.04924e-10			Sod2	7.88814e-18	0.0882208	0.477	0.336	1.71701e-13
Smim14	4.40375e-79	0.17731	0.501	0.367	9.58564e-75			Trip12	2.94536e-14	0.273324	0.233	0.379	6.41117e-10			Rsu1	2.29449e-09	0.0600278	0.509	0.522	4.99442e-05			Dad1	1.70159e-259	0.25925	0.89	0.721	3.70386e-255			4833445I07Rik	6.46314e-88	0.0504022	0.054	0.008	1.40683e-83			Psmb2	3.86736e-10	0.0881318	0.687	0.567	8.41808e-06
Pdzd8	7.86199e-77	0.177195	0.442	0.31	1.71132e-72			Atp2a2	1.88637e-08	0.2733	0.344	0.55	0.000410605			Tmed10	1.16988e-25	0.0600214	0.846	0.821	2.54649e-21			Naaa	6.98365e-248	0.259178	0.684	0.452	1.52013e-243			Lpl	1.22234e-07	0.0503751	0.286	0.227	0.00266066			Peli1	2.49246e-15	0.0879664	0.661	0.513	5.42534e-11
Bach2	1.13749e-104	0.177172	0.303	0.169	2.47598e-100			Jade2	2.23861e-10	0.273264	0.186	0.285	4.87278e-06			Senp6	3.60651e-12	0.0599606	0.496	0.498	7.85028e-08			Ndufv2	1.76426e-286	0.258358	0.636	0.39	3.84027e-282			Gnptg	2.41761e-24	0.0503169	0.328	0.222	5.26241e-20			Snrpd2	6.45253e-13	0.0879051	0.632	0.501	1.40452e-08
Ptbp3	1.47087e-64	0.176888	0.734	0.643	3.20164e-60			Ppp1r15b	4.28687e-10	0.273054	0.194	0.297	9.33122e-06			Rbm39	9.03795e-56	0.0599275	0.923	0.894	1.96729e-51			Ifitm3	4.09006e-277	0.258185	0.353	0.164	8.90282e-273			Tsc22d2	4.63556e-17	0.0501914	0.437	0.326	1.00902e-12			Swi5	5.82147e-13	0.0878402	0.694	0.563	1.26716e-08
Rps27rt	1.34786e-128	0.176797	0.296	0.154	2.93389e-124			Tef	3.06703e-07	0.272564	0.157	0.228	0.006676			Cr1l	6.22595e-14	0.0598927	0.494	0.495	1.3552e-09			Rpl36al	1.85468e-244	0.258115	0.781	0.555	4.03708e-240			Mcee	1.99173e-22	0.0499091	0.289	0.194	4.33541e-18			Apobec3	5.10923e-10	0.0877669	0.72	0.596	1.11213e-05
Mthfs	1.10525e-104	0.1767	0.317	0.181	2.40579e-100			Mapk8ip3	3.39324e-07	0.272526	0.138	0.201	0.00738607			Tmem204	1.13026e-13	0.0598756	0.149	0.127	2.46024e-09			Pomp	1.46835e-253	0.257949	0.896	0.729	3.19617e-249			Gsg1	2.03565e-21	0.0494827	0.218	0.14	4.431e-17			Il18bp	1.19395e-75	0.0874347	0.101	0.023	2.59887e-71
Il6st	3.19274e-59	0.176645	0.592	0.48	6.94964e-55			Rogdi	3.06239e-13	0.272426	0.304	0.496	6.6659e-09			Fchsd2	8.67466e-47	0.0595027	0.695	0.651	1.88821e-42			Dpy30	0	0.256762	0.535	0.282	0			Hmox1	1.27322e-22	0.0489887	0.342	0.239	2.77143e-18			Romo1	5.97692e-18	0.0874277	0.551	0.402	1.301e-13
Itpripl1	3.74752e-66	0.176565	0.473	0.346	8.15723e-62			Atxn2l	8.23059e-17	0.272149	0.221	0.368	1.79155e-12			Samsn1	3.12658e-12	0.0594816	0.556	0.562	6.80562e-08			Mrpl28	0	0.256729	0.529	0.27	0			Gpx4	4.74352e-13	0.0489142	0.826	0.69	1.03252e-08			Npnt	1.33641e-32	0.0874011	0.306	0.173	2.90897e-28
Zbtb18	3.07958e-81	0.176475	0.489	0.353	6.70332e-77			Scarb2	4.34852e-08	0.271856	0.354	0.563	0.000946541			Lpar6	2.06528e-23	0.0594775	0.54	0.517	4.49549e-19			Sh3bgrl3	7.95494e-256	0.256334	0.963	0.853	1.73155e-251			Dcxr	3.3268e-24	0.0488778	0.34	0.231	7.24145e-20			Synj1	1.42087e-26	0.0872246	0.461	0.299	3.09281e-22
Samhd1	4.30543e-82	0.176368	0.463	0.325	9.37163e-78			Prkca	1.53278e-13	0.271853	0.187	0.298	3.33641e-09			Mgll	3.85916e-14	0.0594372	0.388	0.368	8.40024e-10			Galk1	0	0.255205	0.415	0.168	0			Alox5ap	5.00931e-12	0.0486967	0.941	0.838	1.09038e-07			Rap2b	5.90404e-20	0.0870225	0.218	0.13	1.28513e-15
4833420G17Rik	8.93695e-85	0.176251	0.517	0.37	1.94531e-80			Tmem260	9.8017e-13	0.271684	0.161	0.255	2.13354e-08			BC005561	2.29382e-11	0.0593875	0.406	0.397	4.99297e-07			Tbca	3.88777e-251	0.254969	0.744	0.516	8.46252e-247			Gm15247	0.000521493	0.0485782	0.003	0.001	1			Usmg5	2.44719e-16	0.0869683	0.539	0.391	5.32681e-12
Fam193a	8.00455e-74	0.176238	0.49	0.359	1.74235e-69			Slc12a9	8.7964e-10	0.271254	0.357	0.575	1.91471e-05			Slc31a2	5.41309e-06	0.0592155	0.331	0.329	0.117827			Tomm5	1.41004e-294	0.254648	0.632	0.383	3.06924e-290			Scand1	3.51058e-17	0.0484264	0.702	0.548	7.64148e-13			Rpl29	9.72263e-13	0.08651	0.941	0.896	2.11633e-08
Man1c1	3.92011e-86	0.17621	0.538	0.391	8.5329e-82			Tlr3	1.60827e-12	0.270924	0.197	0.31	3.50071e-08			Rpn2	6.34702e-23	0.0591274	0.734	0.708	1.38156e-18			Syce2	0	0.25427	0.318	0.093	0			Ptp4a1	3.0262e-20	0.0480636	0.347	0.248	6.58713e-16			Chmp2a	3.91674e-11	0.0864243	0.645	0.519	8.52557e-07
Dpysl2	1.95964e-54	0.176171	0.621	0.51	4.26556e-50			Large1	6.76323e-12	0.270812	0.179	0.28	1.47215e-07			Orai3	9.87414e-06	0.0590762	0.322	0.319	0.21493			Stip1	0	0.253908	0.547	0.29	0			Rabepk	8.89701e-22	0.0479643	0.189	0.117	1.93661e-17			Ubb	6.94544e-12	0.0861933	0.974	0.927	1.51181e-07
Crybb1	2.41538e-73	0.176153	0.829	0.74	5.25757e-69			Ppp1r12a	2.85339e-14	0.270801	0.305	0.504	6.21096e-10			Tmem60	6.83907e-06	0.0588826	0.327	0.326	0.148866			Hcar2	0	0.253775	0.29	0.098	0			Mrpl33	3.63276e-20	0.0479009	0.554	0.414	7.90744e-16			F13a1	0	0.0861635	0.117	0.007	0
Lgals8	6.15992e-87	0.176117	0.441	0.301	1.34083e-82			Tulp4	2.28574e-17	0.270528	0.23	0.382	4.97538e-13			Klf3	8.4475e-41	0.0588417	0.654	0.618	1.83877e-36			Tfdp1	0	0.253715	0.348	0.119	0			Capg	1.22443e-29	0.0478477	0.296	0.188	2.66522e-25			Ndufv3	1.1762e-10	0.086035	0.604	0.472	2.56024e-06
Eif2s3y	3.74888e-116	0.17603	0.496	0.306	8.16018e-112			Hbp1	3.75125e-10	0.270444	0.219	0.336	8.16535e-06			Pex2	8.67726e-06	0.0588074	0.397	0.402	0.188878			Arhgdib	9.92929e-222	0.253714	0.897	0.746	2.16131e-217			Anapc13	1.67448e-18	0.0475278	0.545	0.415	3.64484e-14			Srgn	6.78908e-08	0.0851774	0.811	0.72	0.00147778
Clec4a2	2.87434e-78	0.176019	0.57	0.43	6.25657e-74			Zfp451	2.66852e-18	0.270388	0.189	0.319	5.80858e-14			Mlph	2.72548e-15	0.0586928	0.344	0.318	5.93254e-11			Ebna1bp2	0	0.252537	0.546	0.295	0			Mrps21	3.67219e-19	0.0473412	0.565	0.424	7.99326e-15			Mrpl54	1.56335e-18	0.0846702	0.451	0.317	3.40294e-14
Ino80d	4.8479e-76	0.175745	0.465	0.33	1.05524e-71			Gpatch8	1.67149e-15	0.270067	0.262	0.431	3.63832e-11			1600012H06Rik	1.7851e-06	0.0585923	0.247	0.237	0.0388562			Psmd2	0	0.252512	0.632	0.376	0			Kdm6bos	7.49517e-85	0.0471963	0.04	0.005	1.63147e-80			Rpl10	1.64071e-11	0.0845819	0.971	0.929	3.57133e-07
Baz2b	2.66402e-74	0.175312	0.42	0.292	5.79877e-70			Specc1	3.45729e-10	0.270036	0.339	0.54	7.52549e-06			Anapc13	0.00015058	0.058583	0.416	0.429	1			Dnaja1	1.1382e-232	0.250821	0.833	0.627	2.47751e-228			Saraf	5.08905e-11	0.0468286	0.879	0.754	1.10773e-06			Gch1	3.99599e-57	0.0845491	0.129	0.041	8.69807e-53
Atp2c1	6.08229e-77	0.17514	0.691	0.575	1.32393e-72			Mvb12b	1.45843e-17	0.269398	0.198	0.331	3.17456e-13			Hist3h2a	2.01725e-18	0.0585699	0.22	0.189	4.39094e-14			Ccdc86	3.89015e-301	0.249731	0.565	0.318	8.46769e-297			Ndufb8	1.08721e-12	0.0467774	0.737	0.593	2.36652e-08			Il12b	5.03409e-40	0.0842655	0.017	0.001	1.09577e-35
Klk8	2.90555e-63	0.174973	0.535	0.412	6.3245e-59			Birc6	1.9145e-14	0.269242	0.303	0.499	4.1673e-10			Fuca2	1.12743e-05	0.0584748	0.426	0.435	0.245407			1810022K09Rik	0	0.249663	0.552	0.303	0			Mif	4.55269e-23	0.0467205	0.734	0.564	9.90985e-19			Akr1b3	1.73434e-15	0.0841482	0.619	0.472	3.77514e-11
Rbm25	9.83462e-85	0.174939	0.845	0.756	2.1407e-80			Mob1a	9.19573e-09	0.269242	0.325	0.515	0.000200163			Bin3	6.5263e-05	0.0581243	0.191	0.183	1			Eif4e	0	0.249256	0.625	0.364	0			Ctsz	5.83291e-08	0.0463247	0.991	0.966	0.00126965			Rpl21	7.654e-12	0.0840889	0.984	0.949	1.66605e-07
Herc1	3.92119e-66	0.174887	0.506	0.384	8.53526e-62			Insr	1.17114e-09	0.269216	0.141	0.214	2.54922e-05			Kdelr1	1.33337e-07	0.0580583	0.502	0.516	0.00290234			Wdr83os	1.37091e-247	0.249201	0.796	0.565	2.98406e-243			Clcf1	7.28176e-17	0.0461145	0.18	0.117	1.58502e-12			Mthfr	1.76909e-58	0.0840195	0.164	0.058	3.85077e-54
Dido1	4.16092e-73	0.17474	0.485	0.356	9.05708e-69			Adap2os	1.40611e-12	0.269199	0.183	0.287	3.06068e-08			Tnfsf12	8.70524e-09	0.0579872	0.284	0.27	0.000189487			Uba52	9.69446e-238	0.248784	0.689	0.459	2.11019e-233			Clk1	9.39365e-18	0.0460027	0.694	0.548	2.04472e-13			Nme1	1.76946e-16	0.0839282	0.68	0.536	3.85158e-12
Usf2	1.59192e-73	0.17458	0.681	0.566	3.46513e-69			Tab2	1.35505e-09	0.269107	0.333	0.53	2.94954e-05			Psmb10	9.43038e-12	0.0579725	0.528	0.532	2.05271e-07			Erh	0	0.247686	0.509	0.275	0			Ggh	1.20231e-17	0.0459956	0.451	0.335	2.61706e-13			Mapkapk2	9.80222e-17	0.0837757	0.499	0.364	2.13365e-12
Zcchc6	4.27387e-66	0.17448	0.613	0.496	9.30294e-62			Usp9x	6.07213e-16	0.268738	0.241	0.398	1.32172e-11			Thap2	2.25509e-13	0.0579333	0.279	0.258	4.90866e-09			Chaf1a	0	0.247433	0.236	0.03	0			Snrpf	1.0701e-18	0.0458846	0.63	0.48	2.32929e-14			Glipr1	2.42707e-27	0.0836853	0.206	0.109	5.283e-23
Fam120b	1.40625e-80	0.174209	0.41	0.277	3.06097e-76			Pcnx3	1.0587e-12	0.268702	0.147	0.234	2.30448e-08			Chfr	1.63764e-16	0.0579301	0.315	0.291	3.56465e-12			Tmem147	1.20931e-288	0.24719	0.658	0.409	2.63231e-284			Gnl3	3.76443e-14	0.045698	0.532	0.413	8.19403e-10			Dbnl	2.95947e-12	0.0834318	0.64	0.508	6.44188e-08
Ifngr1	2.01729e-133	0.174193	0.94	0.924	4.39105e-129			Fkbp15	1.59421e-11	0.268604	0.282	0.45	3.47012e-07			Rassf4	1.7822e-13	0.0578908	0.418	0.404	3.87932e-09			Pfdn6	2.12289e-307	0.246584	0.588	0.339	4.62088e-303			Hcst	5.80399e-18	0.0456693	0.252	0.173	1.26336e-13			Trim14	3.83504e-48	0.0830413	0.237	0.108	8.34774e-44
Rgl1	8.00736e-116	0.174139	0.35	0.2	1.74296e-111			Nrp1	2.65652e-19	0.268551	0.295	0.503	5.78246e-15			Dnm2	1.17714e-20	0.0578591	0.575	0.574	2.56229e-16			Prdx2	1.95837e-227	0.246522	0.74	0.52	4.26278e-223			Chmp2a	2.22653e-14	0.0456322	0.651	0.517	4.84649e-10			Keap1	2.51577e-26	0.082643	0.401	0.257	5.47607e-22
Itpkb	6.11654e-67	0.173978	0.453	0.331	1.33139e-62			Dennd5a	2.65716e-19	0.26831	0.201	0.341	5.78383e-15			B4galt3	3.28599e-09	0.0573757	0.29	0.277	7.15262e-05			Ipo5	0	0.245817	0.49	0.245	0			Psmb7	1.70038e-18	0.0456128	0.527	0.394	3.70122e-14			Atp5j2	5.70963e-11	0.0826338	0.804	0.702	1.24281e-06
Xpr1	6.516e-76	0.173892	0.408	0.28	1.41834e-71			Cables1	2.90046e-13	0.268239	0.214	0.341	6.31342e-09			Eva1b	1.66061e-06	0.0571801	0.222	0.21	0.0361464			Ehd1	0	0.244354	0.231	0.042	0			Hsd17b10	1.94866e-23	0.0453549	0.407	0.287	4.24165e-19			Gtf3c6	1.47884e-23	0.082243	0.425	0.28	3.21899e-19
Tnks2	1.59989e-75	0.173457	0.515	0.382	3.48248e-71			Il4ra	2.95504e-18	0.268144	0.309	0.522	6.43224e-14			Rtn4rl1	7.3706e-20	0.0571553	0.486	0.466	1.60436e-15			Birc5	0	0.244242	0.137	0.01	0			Psma5	1.67949e-16	0.0450639	0.586	0.45	3.65574e-12			Ncf4	4.54411e-15	0.0818791	0.579	0.442	9.89116e-11
Acp2	4.17618e-65	0.17343	0.647	0.535	9.09028e-61			Ddi2	3.76783e-15	0.268038	0.187	0.303	8.20143e-11			Aamdc	0.00473683	0.0569608	0.187	0.184	1			Vdac1	3.13367e-280	0.244147	0.676	0.424	6.82105e-276			Atp5d	1.98007e-11	0.0450545	0.783	0.642	4.31003e-07			Psmg4	4.13083e-25	0.0818179	0.384	0.244	8.99159e-21
Rel	2.95736e-67	0.173413	0.486	0.363	6.43728e-63			Brd1	9.82253e-11	0.267854	0.339	0.548	2.13807e-06			Hook3	1.77769e-29	0.056959	0.619	0.602	3.8695e-25			Snrpg	1.69666e-276	0.244114	0.593	0.358	3.69313e-272			Pebp1	4.98191e-10	0.0445547	0.814	0.675	1.08441e-05			Ndufs4	3.28729e-15	0.0817774	0.51	0.374	7.15544e-11
Fcrl1	1.99098e-174	0.173406	0.262	0.11	4.33376e-170			Inpp4b	1.4783e-10	0.267823	0.238	0.367	3.21781e-06			Tnfaip8	4.83847e-11	0.0566963	0.598	0.608	1.05319e-06			Ndufb10	6.28522e-230	0.24391	0.758	0.534	1.3681e-225			Pin4	5.87096e-18	0.0443226	0.35	0.253	1.27793e-13			Bbx	1.25738e-22	0.0817477	0.391	0.256	2.73694e-18
Gmip	9.38989e-73	0.172991	0.541	0.414	2.0439e-68			Grina	2.48671e-12	0.267742	0.333	0.544	5.41282e-08			Csf3r	3.8714e-41	0.056667	0.604	0.572	8.42688e-37			Psmb1	3.83597e-238	0.243829	0.789	0.57	8.34975e-234			Ndufb10	6.20629e-15	0.0442995	0.718	0.566	1.35092e-10			Ctsc	2.15209e-09	0.0816858	0.93	0.877	4.68446e-05
Smg1	1.27485e-81	0.172945	0.501	0.365	2.77496e-77			Map4	2.68587e-24	0.267598	0.229	0.404	5.84634e-20			Vps72	0.00466955	0.0566436	0.254	0.255	1			Hras	0	0.242923	0.585	0.329	0			Fbl	6.08272e-18	0.0441626	0.617	0.474	1.32402e-13			Capza2	5.23509e-08	0.0811059	0.957	0.922	0.00113952
Plekhm3	2.51165e-101	0.172898	0.313	0.179	5.46711e-97			Plcb2	2.36698e-12	0.267542	0.158	0.249	5.15221e-08			Mpc2	1.07906e-09	0.0564123	0.504	0.51	2.34879e-05			Llph	3.65449e-258	0.242444	0.636	0.398	7.95473e-254			Selenof	3.60727e-10	0.0438825	0.893	0.78	7.85195e-06			Fam241a	6.24683e-53	0.0810906	0.114	0.035	1.35975e-48
Hnrnpl	8.51245e-68	0.172689	0.598	0.478	1.8529e-63			Gm20045	4.19805e-09	0.267392	0.137	0.205	9.13789e-05			Supt20	3.6546e-17	0.0563915	0.445	0.428	7.95497e-13			Hspa4	2.79734e-248	0.242405	0.721	0.486	6.08896e-244			Slc25a5	4.15617e-09	0.0437897	0.906	0.789	9.04673e-05			Sh3pxd2b	1.95947e-40	0.081051	0.078	0.022	4.26518e-36
Lamp2	9.6218e-88	0.172448	0.843	0.768	2.09438e-83			Gna13	7.66404e-13	0.267369	0.299	0.489	1.66823e-08			Usp21	9.84714e-06	0.0563663	0.251	0.242	0.214343			Mrps14	9.20109e-253	0.242365	0.698	0.462	2.0028e-248			Selenok	1.74855e-12	0.0436106	0.872	0.755	3.80607e-08			Map2k2	1.65689e-09	0.0803255	0.682	0.566	3.60656e-05
Xiap	5.43985e-63	0.172155	0.595	0.483	1.18409e-58			Acap2	1.40079e-06	0.26736	0.342	0.529	0.0304911			Arl6ip1	1.03952e-38	0.0563489	0.852	0.828	2.26272e-34			Rbbp7	0	0.242303	0.522	0.279	0			Hcfc1r1	1.23957e-21	0.0434821	0.446	0.32	2.69817e-17			Relb	4.71872e-33	0.0802229	0.262	0.14	1.02712e-28
Fchsd2	5.63491e-76	0.172075	0.768	0.664	1.22655e-71			Fam105a	0.000283106	0.267228	0.582	0.814	1			G3bp2	1.28561e-12	0.056231	0.62	0.631	2.79838e-08			Ndufa5	1.83309e-275	0.242035	0.605	0.364	3.99009e-271			Tmem59	1.54194e-08	0.0434717	0.925	0.81	0.000335634			Ube2e1	4.24646e-17	0.0802049	0.578	0.425	9.24328e-13
Rnf167	3.45295e-89	0.171697	0.516	0.364	7.51603e-85			Mgat5	1.98875e-18	0.267026	0.199	0.335	4.32891e-14			Rilpl1	8.40573e-07	0.0561694	0.361	0.357	0.0182968			Psmd13	1.07909e-268	0.242018	0.638	0.393	2.34885e-264			Acaa1a	4.61451e-24	0.0430765	0.498	0.359	1.00444e-19			Ifi203	1.33577e-236	0.0800221	0.059	0.002	2.90757e-232
Macf1	2.15484e-68	0.171629	0.834	0.78	4.69043e-64			Klf7	5.00042e-18	0.267008	0.241	0.401	1.08844e-13			Sh3kbp1	2.4091e-06	0.0561164	0.377	0.378	0.052439			Rpl21	0	0.241902	0.991	0.941	0			Dusp5	8.18888e-91	0.0430585	0.046	0.006	1.78247e-86			Ndufa1	7.2295e-15	0.0799964	0.496	0.36	1.57365e-10
Chic2	2.86109e-62	0.17159	0.572	0.456	6.22774e-58			B3galt5	3.06755e-07	0.266938	0.131	0.192	0.00667714			Yeats4	0.000187535	0.0560052	0.373	0.381	1			Atp5a1	3.59523e-231	0.241887	0.84	0.648	7.82574e-227			Uqcr10	1.15161e-14	0.0430492	0.663	0.522	2.50671e-10			Sema4d	1.09648e-19	0.0799475	0.555	0.4	2.3867e-15
Tbc1d9	6.50632e-77	0.171514	0.507	0.37	1.41623e-72			Wdr81	4.79462e-15	0.26692	0.151	0.248	1.04365e-10			Pmp22	1.06194e-24	0.0559409	0.741	0.723	2.31152e-20			Hnrnpa3	2.64038e-244	0.241815	0.884	0.708	5.74732e-240			Spry1	4.19481e-15	0.0430413	0.132	0.082	9.13083e-11			Ifi44	3.99006e-202	0.0796957	0.042	0.001	8.68516e-198
Mkln1	1.67588e-77	0.171344	0.723	0.608	3.6479e-73			Man2a2	5.84456e-19	0.266906	0.182	0.308	1.27219e-14			Lefty1	0.000742667	0.0559346	0.217	0.211	1			Txn2	7.8063e-299	0.241761	0.656	0.395	1.6992e-294			Lamtor2	6.28472e-15	0.0429562	0.679	0.536	1.368e-10			S100a11	2.33046e-38	0.0794675	0.11	0.039	5.07271e-34
Liph	2.03013e-79	0.171183	0.348	0.223	4.41898e-75			Larp4b	1.00106e-18	0.266863	0.281	0.476	2.179e-14			Hadha	1.33377e-07	0.0558466	0.457	0.464	0.00290322			Fkbp1a	1.10399e-263	0.241248	0.702	0.458	2.40306e-259			Grap	2.73802e-23	0.0428291	0.535	0.388	5.95984e-19			Hap1	1.45115e-80	0.079224	0.052	0.006	3.15871e-76
Zfp638	5.69274e-65	0.171098	0.596	0.477	1.23914e-60			Gm26853	1.45114e-05	0.266664	0.119	0.167	0.31587			Rit1	0.000119681	0.0558244	0.206	0.199	1			Pgp	1.39143e-284	0.240957	0.609	0.361	3.02872e-280			Maff	4.14012e-62	0.0427488	0.051	0.01	9.0118e-58			Siglec1	1.49888e-197	0.0790883	0.075	0.005	3.26261e-193
Cd164	5.15255e-77	0.170846	0.845	0.765	1.12156e-72			Strada	6.2515e-15	0.26657	0.181	0.294	1.36076e-10			Clta	2.49789e-28	0.0557909	0.937	0.896	5.43717e-24			Gm10076	0	0.24089	0.444	0.217	0			Mpc1	4.65244e-08	0.0425755	0.863	0.732	0.0010127			Cops9	8.02148e-14	0.0788849	0.643	0.501	1.74603e-09
Casd1	2.02098e-69	0.170766	0.407	0.283	4.39907e-65			Agps	5.45828e-19	0.266569	0.228	0.385	1.1881e-14			Was	3.30379e-07	0.0557854	0.422	0.424	0.00719136			Ywhaq	2.05912e-236	0.238169	0.712	0.481	4.4821e-232			Hist1h3d	7.24084e-24	0.0425684	0.026	0.007	1.57611e-19			Mndal	8.24418e-213	0.0786899	0.055	0.002	1.79451e-208
Tmem135	6.17553e-72	0.170763	0.48	0.35	1.34423e-67			Arap3	1.88756e-17	0.266465	0.172	0.288	4.10866e-13			Slc22a17	1.00969e-09	0.0555857	0.203	0.185	2.19778e-05			Ost4	3.03323e-226	0.238089	0.752	0.53	6.60244e-222			Hist1h3a	1.48036e-73	0.0424992	0.044	0.007	3.2223e-69			Ifit1bl1	2.32381e-262	0.0784694	0.038	0	5.05823e-258
Srsf5	5.97629e-77	0.17052	0.827	0.752	1.30086e-72			Sipa1l1	1.10879e-18	0.266016	0.196	0.33	2.4135e-14			2810474O19Rik	4.10749e-21	0.0555685	0.567	0.558	8.94078e-17			Etf1	5.48562e-299	0.237818	0.569	0.323	1.19405e-294			Ndufb7	2.80209e-14	0.0423704	0.707	0.561	6.09932e-10			Rpl13a	1.6664e-10	0.0783734	0.703	0.575	3.62724e-06
Cbfa2t3	1.7173e-55	0.170332	0.376	0.266	3.73805e-51			Rere	1.68792e-14	0.265998	0.205	0.332	3.6741e-10			Snx17	2.54742e-12	0.0554689	0.621	0.634	5.54498e-08			1500011K16Rik	2.58102e-293	0.237412	0.572	0.326	5.6181e-289			Atpif1	5.14582e-09	0.04237	0.855	0.733	0.000112009			Arpc3	7.10972e-09	0.0779532	0.876	0.786	0.000154757
Camk1	3.13187e-83	0.170311	0.88	0.831	6.81714e-79			Slc4a7	1.21335e-17	0.265911	0.236	0.394	2.6411e-13			Il18	0.000514821	0.0554666	0.285	0.284	1			Jpt1	3.31199e-238	0.237385	0.812	0.592	7.20921e-234			Rpn2	2.26183e-09	0.0422154	0.851	0.715	4.92333e-05			Svbp	3.28952e-18	0.0777605	0.517	0.372	7.16029e-14
Epc2	3.43616e-90	0.17027	0.369	0.232	7.47948e-86			Spopl	3.85586e-10	0.265876	0.162	0.247	8.39305e-06			Pdia3	1.25324e-28	0.0554067	0.902	0.86	2.72793e-24			Eif3l	4.4572e-304	0.236497	0.593	0.342	9.70199e-300			Tnfsf13b	3.78923e-22	0.042088	0.214	0.135	8.24801e-18			Anxa2	1.78279e-48	0.0776538	0.092	0.026	3.88059e-44
Mob1a	1.69238e-61	0.169978	0.599	0.489	3.6838e-57			Ranbp10	2.96061e-11	0.265855	0.149	0.233	6.44435e-07			Mmgt2	5.16003e-05	0.0553959	0.271	0.266	1			Vdac3	1.00265e-244	0.236004	0.734	0.498	2.18246e-240			Mrps33	3.88776e-17	0.0420691	0.657	0.504	8.46248e-13			Prmt1	6.97136e-14	0.077603	0.59	0.451	1.51746e-09
Ago3	1.39187e-75	0.169788	0.411	0.283	3.02968e-71			Srek1	1.15065e-18	0.265809	0.278	0.47	2.50462e-14			Dpm3	0.00597501	0.055391	0.4	0.417	1			Tmem97	0	0.235459	0.4	0.156	0			Il12b	2.28555e-23	0.0419972	0.011	0.001	4.97497e-19			Mien1	2.69517e-16	0.0775177	0.525	0.387	5.86657e-12
1700017B05Rik	3.4599e-84	0.169395	0.728	0.609	7.53117e-80			Apc	9.05092e-14	0.265791	0.228	0.366	1.97011e-09			Naglu	1.56045e-05	0.0553636	0.395	0.401	0.339664			Pdia4	8.28387e-219	0.235361	0.733	0.515	1.80315e-214			Taf7	2.02082e-15	0.0419493	0.306	0.22	4.39871e-11			Timm13	3.3231e-12	0.077486	0.711	0.582	7.2334e-08
Nuak1	8.41773e-59	0.169182	0.517	0.399	1.83229e-54			Ube2h	3.82115e-14	0.265541	0.232	0.376	8.31749e-10			Garnl3	2.54613e-08	0.0553629	0.264	0.249	0.000554217			Ubl5	1.07965e-192	0.235014	0.804	0.607	2.35007e-188			Hnrnpa1	1.17105e-12	0.0417809	0.74	0.588	2.54903e-08			Cd63	4.82547e-11	0.0773706	0.894	0.804	1.05036e-06
Tln2	1.10533e-72	0.169178	0.375	0.251	2.40598e-68			Zufsp	9.6159e-14	0.265222	0.269	0.433	2.09309e-09			Arl6ip5	8.71551e-06	0.0551474	0.498	0.515	0.189711			Mrpl17	1.92741e-263	0.234787	0.616	0.379	4.19539e-259			Arl4c	2.29855e-06	0.0415332	0.773	0.657	0.0500326			Colec12	1.13942e-36	0.0772996	0.149	0.063	2.48018e-32
Rp2	7.50028e-74	0.168972	0.525	0.397	1.63259e-69			Pdk1	1.7442e-17	0.265208	0.208	0.346	3.79659e-13			H2-D1	2.3534e-41	0.0551344	0.788	0.752	5.12264e-37			Ndufv3	1.93923e-237	0.234757	0.667	0.436	4.22113e-233			Scp2	1.98652e-16	0.0415103	0.634	0.491	4.32407e-12			Ass1	1.26038e-58	0.0772769	0.052	0.009	2.74346e-54
Thap3	3.94133e-80	0.168899	0.448	0.31	8.5791e-76			BC005561	1.07681e-19	0.265172	0.247	0.414	2.34389e-15			Ntan1	0.00152084	0.05513	0.325	0.33	1			Vdac2	3.42884e-225	0.234475	0.906	0.747	7.46355e-221			Polr2f	1.35639e-15	0.0412813	0.511	0.39	2.95245e-11			Uqcr11	5.78498e-12	0.0772252	0.751	0.618	1.25922e-07
Cnot8	9.48947e-77	0.168827	0.467	0.339	2.06557e-72			P2ry13	6.35717e-20	0.265157	0.671	0.859	1.38377e-15			Cryba4	1.31865e-06	0.055092	0.422	0.42	0.0287032			Gnl3	9.88323e-233	0.234092	0.608	0.378	2.15128e-228			Exosc2	9.60266e-14	0.0411471	0.208	0.146	2.09021e-09			Npm3	4.64132e-21	0.0769248	0.434	0.293	1.01028e-16
Btbd7	9.24786e-68	0.168311	0.447	0.322	2.01298e-63			Txndc11	1.6336e-16	0.26514	0.178	0.294	3.55586e-12			Spag9	2.56214e-12	0.0549833	0.492	0.487	5.57702e-08			Psmd12	3.30007e-251	0.233826	0.67	0.429	7.18326e-247			Errfi1	1.35629e-15	0.0411307	0.192	0.128	2.95224e-11			Cd274	4.70526e-49	0.0765161	0.139	0.05	1.02419e-44
Ang	1.24681e-61	0.167774	0.647	0.536	2.71394e-57			Lman2l	9.26601e-17	0.265076	0.262	0.438	2.01693e-12			Trim26	1.08651e-16	0.0549306	0.438	0.423	2.36501e-12			Nolc1	1.31293e-294	0.233784	0.509	0.277	2.85786e-290			Tbcb	4.14828e-15	0.0409369	0.661	0.518	9.02956e-11			Cycs	3.14988e-13	0.0765108	0.613	0.481	6.85635e-09
Cnot6l	2.24529e-60	0.167704	0.485	0.37	4.88733e-56			Dennd1b	9.83932e-14	0.264419	0.156	0.252	2.14172e-09			Papss1	1.33394e-07	0.0548976	0.446	0.445	0.00290359			Cdca8	0	0.233486	0.185	0.023	0			Qdpr	1.76468e-15	0.0409087	0.382	0.285	3.84117e-11			Lrch3	3.54241e-22	0.0763499	0.377	0.244	7.71077e-18
Lrrc3	2.32625e-51	0.167632	0.574	0.474	5.06354e-47			Trim56	7.52632e-17	0.264392	0.163	0.272	1.63825e-12			Ube2f	0.00306625	0.0548316	0.343	0.352	1			Timeless	0	0.233433	0.254	0.052	0			Adh5	2.47788e-17	0.0408046	0.566	0.427	5.39361e-13			Ndufb9	4.26252e-11	0.075903	0.727	0.604	9.27824e-07
Sppl3	3.25684e-88	0.167486	0.496	0.349	7.08916e-84			Atp9b	4.22314e-12	0.264326	0.137	0.217	9.19251e-08			Gpr108	0.00402518	0.0547659	0.309	0.315	1			Psmd14	7.68294e-303	0.233407	0.545	0.303	1.67235e-298			Tagln2	7.24372e-19	0.0405927	0.56	0.413	1.57674e-14			Clec4n	6.88444e-143	0.0756539	0.067	0.006	1.49854e-138
Ncoa3	5.2347e-75	0.167405	0.465	0.33	1.13944e-70			Lrp6	9.02873e-14	0.264066	0.181	0.292	1.96528e-09			Akap9	2.43972e-15	0.0546129	0.546	0.537	5.31053e-11			Ndufb11	3.38143e-218	0.233203	0.728	0.513	7.36036e-214			Arpc2	1.92564e-06	0.0403068	0.956	0.882	0.0419153			Ndufb4	3.91775e-11	0.0756204	0.665	0.539	8.52777e-07
Rnf216	5.58548e-72	0.167385	0.533	0.401	1.21579e-67			Ube3a	1.19455e-06	0.264018	0.374	0.586	0.0260017			BC005624	0.000234763	0.0544738	0.401	0.411	1			Ak6	0	0.233111	0.445	0.213	0			Dctn3	1.08405e-15	0.0400106	0.539	0.412	2.35966e-11			Ndufb7	1.53814e-11	0.0755336	0.688	0.565	3.34807e-07
Brd1	6.7213e-59	0.167268	0.631	0.521	1.46303e-54			Sec14l1	2.98752e-13	0.263969	0.306	0.5	6.50294e-09			Ddost	6.02532e-14	0.0543991	0.674	0.666	1.31153e-09			Mrps15	1.96189e-244	0.232959	0.619	0.39	4.27044e-240			Sod2	1.04398e-20	0.0398197	0.462	0.334	2.27243e-16			Actr2	8.10596e-10	0.0753807	0.833	0.721	1.76442e-05
Lamp1	1.12079e-102	0.167211	0.917	0.906	2.43963e-98			Zfp157	3.24947e-13	0.263641	0.174	0.278	7.07312e-09			Nckap5l	1.31682e-07	0.0542415	0.232	0.219	0.00286632			Srp14	9.89151e-207	0.232915	0.798	0.594	2.15308e-202			Atp5j	9.19509e-10	0.0397812	0.823	0.693	2.0015e-05			Aprt	1.08033e-13	0.0752913	0.55	0.42	2.35156e-09
Cpsf6	1.6413e-64	0.166927	0.592	0.475	3.57262e-60			Gtpbp2	2.36736e-13	0.263611	0.289	0.468	5.15303e-09			Matk	2.63737e-18	0.0541187	0.29	0.259	5.74076e-14			Rtraf	4.63602e-215	0.232516	0.775	0.565	1.00912e-210			D8Ertd738e	7.73977e-13	0.0394785	0.73	0.594	1.68471e-08			Cct5	3.02135e-11	0.0752855	0.7	0.583	6.57658e-07
Tlr3	1.25978e-79	0.166914	0.42	0.287	2.74216e-75			Mgea5	2.99522e-12	0.263281	0.188	0.297	6.51969e-08			Slc38a9	9.01879e-24	0.054003	0.463	0.435	1.96312e-19			Sf3b5	5.69715e-263	0.232214	0.648	0.408	1.2401e-258			Pabpc1	5.51847e-12	0.0393118	0.884	0.788	1.20121e-07			Tbca	1.09125e-11	0.0752543	0.685	0.552	2.37533e-07
Phip	4.81485e-46	0.166838	0.617	0.528	1.04805e-41			2510039O18Rik	6.44306e-18	0.263058	0.219	0.368	1.40246e-13			Cyfip1	7.50581e-32	0.0538977	0.887	0.868	1.63379e-27			Dna2	0	0.232042	0.254	0.061	0			Lilrb4a	2.27175e-18	0.0391275	0.052	0.022	4.94493e-14			Mb21d1	1.28168e-23	0.0751577	0.399	0.259	2.78982e-19
Rbm6	4.474e-70	0.166748	0.49	0.361	9.73857e-66			Tcf7l2	3.00336e-16	0.262197	0.216	0.354	6.53742e-12			Dnttip2	0.000559264	0.0538071	0.372	0.379	1			Ndufa8	1.72083e-229	0.231525	0.716	0.486	3.74572e-225			Gm45768	5.19891e-56	0.0390621	0.037	0.006	1.13165e-51			Tmem219	6.83827e-18	0.075028	0.585	0.43	1.48849e-13
Cd9	3.15369e-84	0.166215	0.912	0.905	6.86465e-80			Dalrd3	4.62585e-13	0.261984	0.172	0.273	1.00691e-08			Arpc3	3.21989e-18	0.0535174	0.802	0.773	7.00873e-14			Nucks1	5.5928e-225	0.231167	0.734	0.505	1.21739e-220			1500011K16Rik	5.40519e-18	0.0388773	0.488	0.363	1.17655e-13			Itpkb	1.20458e-15	0.0749889	0.47	0.34	2.62201e-11
Hook3	1.80804e-64	0.166169	0.701	0.6	3.93555e-60			Acss1	1.87459e-12	0.261974	0.145	0.232	4.08042e-08			Ifnar2	9.46031e-17	0.0534888	0.62	0.619	2.05923e-12			Abracl	5.48797e-236	0.230923	0.682	0.449	1.19457e-231			Txndc17	3.11353e-15	0.0388147	0.648	0.504	6.77723e-11			Rala	2.64513e-16	0.0744206	0.55	0.409	5.75765e-12
Tbc1d5	4.42548e-62	0.166141	0.451	0.332	9.63295e-58			Senp2	4.18748e-10	0.26194	0.307	0.485	9.11488e-06			Jak1	1.46851e-19	0.0533691	0.647	0.645	3.1965e-15			Eif6	4.50992e-250	0.230688	0.655	0.418	9.81674e-246			Hpgd	4.72757e-09	0.0387359	0.816	0.695	0.000102905			Cd163	1.35319e-120	0.0743194	0.053	0.004	2.94549e-116
Cadm1	1.02658e-65	0.166138	0.548	0.423	2.23456e-61			Fam193b	2.29354e-16	0.26193	0.134	0.226	4.99235e-12			Dbnl	8.70801e-07	0.0533455	0.506	0.52	0.0189547			Mrpl54	0	0.230566	0.523	0.278	0			Ndufb2	8.32751e-20	0.0385548	0.491	0.361	1.81265e-15			Rab7b	5.60905e-55	0.0743105	0.1	0.028	1.22092e-50
Helz	7.07651e-68	0.165962	0.475	0.35	1.54034e-63			Atf7	1.30565e-15	0.261907	0.182	0.297	2.84202e-11			Laptm4b	1.08397e-05	0.053319	0.186	0.176	0.235948			Slirp	1.08103e-298	0.230462	0.536	0.298	2.35309e-294			Fosl2	1.85993e-24	0.0384494	0.115	0.059	4.0485e-20			Rab5c	2.59628e-10	0.0741551	0.712	0.589	5.65133e-06
Ifnar2	2.093e-61	0.165911	0.706	0.609	4.55583e-57			Gfm2	2.96829e-06	0.261759	0.175	0.247	0.0646108			Mtfr1l	0.000401395	0.0531884	0.435	0.45	1			Gps1	1.98044e-291	0.230307	0.609	0.359	4.31081e-287			Hist4h4	1.84728e-28	0.0383317	0.026	0.006	4.02098e-24			H2-M3	1.39376e-25	0.0739676	0.408	0.259	3.0338e-21
Zfand6	5.11206e-63	0.165904	0.601	0.488	1.11274e-58			Dennd1c	8.91957e-12	0.261568	0.151	0.236	1.94152e-07			Adgre1	8.28427e-14	0.0529904	0.641	0.639	1.80324e-09			Ndufa11	4.82583e-239	0.22981	0.642	0.411	1.05044e-234			Fis1	3.07673e-13	0.0382779	0.719	0.571	6.69711e-09			Tmpo	1.25268e-17	0.0739225	0.517	0.368	2.72671e-13
Nfix	1.16269e-63	0.165752	0.472	0.349	2.53084e-59			2810474O19Rik	1.22515e-08	0.261293	0.368	0.579	0.000266679			Rb1cc1	1.41218e-20	0.0526672	0.448	0.423	3.0739e-16			Rbx1	4.01851e-202	0.229446	0.851	0.672	8.74709e-198			Slfn2	9.95158e-20	0.0381852	0.395	0.285	2.16616e-15			BC005537	3.55076e-15	0.0736995	0.581	0.443	7.72894e-11
Nfkb1	1.00369e-69	0.165704	0.652	0.537	2.18472e-65			Atrx	0.000399433	0.261132	0.411	0.621	1			Manbal	0.000632358	0.052539	0.268	0.267	1			Tmem14c	9.41506e-217	0.22934	0.851	0.659	2.04938e-212			Serpinf1	4.85599e-16	0.0380805	0.396	0.293	1.057e-11			Pnpt1	3.78178e-39	0.0735257	0.232	0.113	8.23181e-35
Lrif1	1.05046e-76	0.165488	0.408	0.276	2.28653e-72			Rnf167	5.99905e-17	0.261064	0.237	0.392	1.30581e-12			Tmem86a	2.51549e-22	0.052471	0.696	0.68	5.47546e-18			Morf4l2	1.09164e-279	0.229122	0.612	0.363	2.37617e-275			Rilpl2	6.30933e-18	0.0377442	0.115	0.066	1.37335e-13			Llph	5.952e-16	0.0735079	0.583	0.435	1.29557e-11
Arhgef6	3.38606e-64	0.165429	0.473	0.353	7.37043e-60			Mark2	6.36244e-18	0.261052	0.208	0.349	1.38491e-13			Gnai2	7.17419e-26	0.0524399	0.942	0.919	1.56161e-21			Mrps36	8.33588e-300	0.229044	0.515	0.278	1.81447e-295			Khk	1.47008e-20	0.0374947	0.491	0.36	3.19993e-16			Vars	2.04066e-12	0.0734151	0.463	0.336	4.44191e-08
Tpcn1	1.58621e-88	0.165404	0.436	0.289	3.45271e-84			2610037D02Rik	7.35341e-13	0.261	0.197	0.312	1.60062e-08			Nit1	0.00176241	0.0523666	0.246	0.245	1			Psmb7	1.37714e-261	0.228678	0.597	0.358	2.99761e-257			Gm26825	5.09484e-30	0.0372677	0.045	0.014	1.10899e-25			Cct7	1.8609e-08	0.0733561	0.656	0.54	0.000405061
Abtb1	9.11349e-134	0.165157	0.285	0.141	1.98373e-129			Ewsr1	6.20457e-19	0.260846	0.318	0.549	1.35055e-14			Cops4	1.1003e-06	0.0523541	0.529	0.543	0.0239502			Phf5a	3.32515e-272	0.228494	0.635	0.385	7.23785e-268			A930029G22Rik	2.51115e-25	0.0372251	0.071	0.03	5.46602e-21			Max	1.14889e-18	0.0732894	0.426	0.292	2.50079e-14
Gcn1l1	1.27637e-70	0.165156	0.558	0.436	2.77828e-66			Gabbr1	8.6081e-16	0.260538	0.185	0.303	1.87373e-11			Coa4	0.00125223	0.0521524	0.177	0.171	1			Sdhb	1.28407e-244	0.228402	0.64	0.406	2.79503e-240			2610528A11Rik	2.05472e-18	0.0371755	0.203	0.132	4.47252e-14			Gmfg	1.05461e-11	0.0732824	0.613	0.485	2.29557e-07
Ctc1	1.83062e-74	0.165084	0.652	0.525	3.98472e-70			Fli1	2.7393e-09	0.260531	0.341	0.541	5.96262e-05			H3f3a	4.26455e-22	0.0521145	0.881	0.842	9.28264e-18			Ccnd1	2.58766e-199	0.228232	0.787	0.574	5.63257e-195			Cd274	4.13451e-13	0.0371585	0.088	0.051	8.9996e-09			Tesk1	4.82227e-23	0.0732804	0.427	0.283	1.04966e-18
Garnl3	4.87784e-90	0.165013	0.383	0.242	1.06176e-85			N4bp2l2	2.48557e-17	0.260482	0.304	0.513	5.41034e-13			Glul	3.36301e-44	0.0520567	0.838	0.804	7.32027e-40			Npl	3.02705e-218	0.227934	0.626	0.405	6.58898e-214			Atf4	1.21915e-11	0.037085	0.582	0.459	2.65373e-07			Eif3f	1.891e-08	0.0730385	0.778	0.662	0.000411613
Lag3	2.31974e-70	0.164816	0.732	0.633	5.04937e-66			Itga9	1.09851e-11	0.26036	0.173	0.27	2.39113e-07			Ctso	2.11534e-07	0.0519221	0.379	0.376	0.00460445			Dnajc19	1.26841e-271	0.227496	0.632	0.391	2.76094e-267			Ndufc1	4.32293e-16	0.0369777	0.581	0.445	9.40972e-12			Nes	3.63602e-25	0.0729657	0.129	0.061	7.91451e-21
Camk2d	2.14188e-61	0.16473	0.702	0.602	4.66224e-57			Smo	1.23161e-21	0.259929	0.21	0.363	2.68084e-17			Fgd2	1.09211e-39	0.0519005	0.76	0.738	2.3772e-35			Strap	2.96304e-268	0.227215	0.57	0.336	6.44965e-264			Uqcrb	1.55166e-09	0.0369463	0.781	0.643	3.37751e-05			Fcf1	1.11465e-20	0.0725918	0.39	0.257	2.42626e-16
Cfh	2.66556e-78	0.164671	0.872	0.818	5.80211e-74			Dusp7	1.36144e-15	0.259702	0.263	0.431	2.96346e-11			Pak2	4.0764e-18	0.0518158	0.68	0.68	8.87311e-14			Rrm2	0	0.22721	0.136	0.006	0			G630030J09Rik	6.2645e-57	0.0368833	0.044	0.008	1.36359e-52			Taldo1	9.04992e-08	0.0723147	0.759	0.658	0.0019699
Fbxl20	8.44022e-88	0.164385	0.38	0.242	1.83718e-83			Wbp1l	1.86113e-13	0.259648	0.136	0.22	4.05113e-09			Clint1	2.52492e-05	0.0518047	0.447	0.458	0.5496			Ppil1	0	0.226897	0.35	0.124	0			Uqcrc1	3.66956e-16	0.0368718	0.545	0.415	7.98753e-12			Psmb3	1.88748e-11	0.0722585	0.702	0.577	4.10848e-07
Syk	1.45589e-76	0.164069	0.506	0.371	3.16904e-72			Ptpro	9.1604e-14	0.259642	0.163	0.262	1.99394e-09			Dctn2	1.70762e-08	0.0517826	0.501	0.511	0.000371697			Anxa5	7.01594e-60	0.226162	0.236	0.158	1.52716e-55			Itm2b	2.68591e-07	0.0368347	0.995	0.983	0.00584641			Mea1	2.19902e-20	0.0720541	0.379	0.25	4.78661e-16
Abcb4	8.90284e-109	0.16405	0.291	0.157	1.93788e-104			Tapbp	1.58704e-11	0.259575	0.338	0.55	3.45452e-07			Gnpda2	0.00253885	0.0517592	0.22	0.217	1			Mrps21	1.77769e-240	0.225507	0.62	0.39	3.86949e-236			Hebp1	1.02559e-14	0.0368341	0.566	0.436	2.2324e-10			Arf3	1.35161e-23	0.0718234	0.377	0.242	2.94204e-19
Dapp1	3.16207e-66	0.163575	0.591	0.468	6.88288e-62			Slc8a1	2.19726e-05	0.259245	0.159	0.222	0.478278			Frmd4b	3.71708e-36	0.0517358	0.695	0.662	8.09098e-32			Lsm7	1.46797e-299	0.225298	0.607	0.352	3.19532e-295			Cybb	2.38608e-14	0.0368321	0.084	0.047	5.19379e-10			S100a13	1.10264e-16	0.0717271	0.496	0.356	2.40011e-12
Wdr89	3.4231e-66	0.163442	0.374	0.261	7.45107e-62			Mbtd1	3.83186e-11	0.259244	0.179	0.277	8.3408e-07			Pnrc2	2.48118e-07	0.0515863	0.279	0.268	0.00540079			Eif3m	1.91997e-229	0.225133	0.686	0.453	4.1792e-225			Trappc2l	5.64769e-20	0.0367049	0.572	0.427	1.22933e-15			Cdc37	3.46548e-09	0.0715947	0.669	0.551	7.54331e-05
Rapgef5	8.24576e-72	0.163396	0.748	0.645	1.79485e-67			Nfatc1	3.14731e-13	0.259055	0.208	0.332	6.85074e-09			Tbxas1	2.2348e-18	0.0515526	0.682	0.681	4.86449e-14			Mrpl14	9.68854e-278	0.224526	0.521	0.292	2.1089e-273			Arhgdib	1.06133e-06	0.0365573	0.882	0.767	0.0231019			Igbp1	1.93706e-18	0.0715323	0.51	0.362	4.2164e-14
S1pr1	7.31274e-102	0.163179	0.242	0.124	1.59176e-97			Tnks2	6.54778e-16	0.259013	0.248	0.408	1.42525e-11			Krit1	2.1772e-22	0.0515446	0.532	0.514	4.73912e-18			Mrfap1	3.48352e-208	0.224385	0.901	0.748	7.58258e-204			Zfp593	1.34246e-18	0.0363526	0.228	0.152	2.92214e-14			Atp5c1	1.80762e-10	0.0713765	0.731	0.627	3.93466e-06
Il10ra	1.02292e-78	0.163014	0.705	0.572	2.22659e-74			Cd164	6.02812e-05	0.258924	0.582	0.789	1			Scoc	1.86882e-39	0.0515183	0.912	0.889	4.06785e-35			Jpt2	0	0.22357	0.366	0.139	0			Adrb1	5.30538e-14	0.0362877	0.46	0.352	1.15482e-09			Zfp36	2.28554e-19	0.0712743	0.571	0.433	4.97494e-15
Gm3488	2.25238e-253	0.162818	0.181	0.048	4.90277e-249			Slc15a4	3.76016e-22	0.258601	0.185	0.324	8.18474e-18			Rasa3	1.62015e-06	0.0515109	0.301	0.293	0.0352659			Cst7	4.39958e-298	0.223565	0.279	0.112	9.57657e-294			Akr1b3	8.6413e-16	0.0361761	0.606	0.471	1.88095e-11			Rpgrip1	2.6471e-23	0.071059	0.184	0.1	5.76194e-19
4933434E20Rik	3.70692e-63	0.162779	0.558	0.438	8.06885e-59			Mon2	5.03481e-19	0.258525	0.232	0.391	1.09593e-14			Ufl1	0.00236775	0.051426	0.358	0.365	1			Eif1	1.11896e-246	0.223476	0.983	0.926	2.43564e-242			Gm26857	1.67412e-19	0.0361574	0.087	0.044	3.64405e-15			Cct3	4.20191e-08	0.070986	0.719	0.596	0.00091463
Kansl1l	3.81018e-82	0.162741	0.367	0.236	8.29361e-78			Zmynd11	1.64659e-21	0.258376	0.249	0.431	3.58412e-17			Slamf6	0.00790066	0.0513278	0.254	0.254	1			Slamf9	8.60727e-211	0.222808	0.578	0.364	1.87355e-206			Gm10138	7.17522e-20	0.0361272	0.229	0.149	1.56183e-15			Mt1	2.33079e-12	0.0708977	0.68	0.545	5.07344e-08
Rabgap1	3.39173e-66	0.162738	0.407	0.286	7.38279e-62			Galnt11	3.16214e-12	0.258304	0.209	0.329	6.88303e-08			Ppil2	3.63793e-05	0.0513055	0.357	0.36	0.791867			Rps4x	1.94391e-270	0.2228	0.985	0.922	4.2313e-266			Hacd2	5.83134e-16	0.03602	0.48	0.362	1.26931e-11			Lyve1	1.5715e-93	0.0708406	0.04	0.003	3.42068e-89
Abcd2	2.13251e-58	0.16266	0.465	0.349	4.64183e-54			Mknk1	6.07126e-13	0.257896	0.31	0.504	1.32153e-08			Cyhr1	0.00290007	0.0512948	0.33	0.335	1			Mmp12	1.1578e-108	0.222724	0.026	0.003	2.52019e-104			D930030I03Rik	1.18347e-61	0.0358651	0.041	0.007	2.57606e-57			Gadd45gip1	6.39665e-16	0.0707649	0.503	0.363	1.39236e-11
Atf7	7.88914e-75	0.162532	0.402	0.275	1.71723e-70			Ncf1	0.000164995	0.257773	0.58	0.797	1			Ogfrl1	1.28118e-23	0.0512371	0.668	0.657	2.78874e-19			Pop5	2.66447e-301	0.22271	0.527	0.287	5.79974e-297			Nenf	1.00527e-14	0.0357371	0.596	0.466	2.18818e-10			Nfkbib	4.32912e-22	0.0706186	0.28	0.171	9.4232e-18
Wdr44	2.80224e-66	0.16238	0.44	0.317	6.09963e-62			Cdk13	2.16294e-15	0.257722	0.207	0.337	4.70806e-11			Taldo1	3.88368e-18	0.051229	0.665	0.657	8.45362e-14			Tceal9	0	0.222353	0.425	0.203	0			Srp14	3.42956e-11	0.0356645	0.768	0.623	7.46511e-07			Atp5l	6.76415e-09	0.0705471	0.794	0.69	0.000147235
Kdm5a	3.17395e-67	0.161926	0.432	0.306	6.90874e-63			Sema4c	3.11304e-14	0.257569	0.152	0.246	6.77615e-10			Sft2d3	3.31713e-09	0.0512166	0.172	0.155	7.22039e-05			Apex1	4.16971e-262	0.221033	0.605	0.363	9.07621e-258			Cenpb	7.97879e-22	0.0356463	0.418	0.296	1.73674e-17			Mrpl14	2.27651e-18	0.0705354	0.468	0.328	4.95529e-14
Naa35	7.18282e-55	0.161916	0.589	0.485	1.56348e-50			Ccnd3	9.36687e-19	0.25725	0.268	0.453	2.03889e-14			Stab1	2.01839e-49	0.0511812	0.757	0.739	4.39343e-45			Commd1	3.35633e-270	0.221	0.537	0.305	7.30572e-266			Aldh2	3.32223e-21	0.0356304	0.38	0.269	7.23151e-17			Icosl	1.37949e-22	0.0705338	0.416	0.273	3.00274e-18
Slc12a2	1.7424e-62	0.161806	0.45	0.334	3.79268e-58			Znrf1	3.12466e-20	0.257244	0.18	0.309	6.80144e-16			Tiprl	0.000106829	0.0509566	0.335	0.337	1			Arpp19	6.853e-227	0.220601	0.747	0.519	1.49169e-222			Tubb2b	8.71943e-19	0.0355281	0.366	0.261	1.89796e-14			Isoc1	9.68063e-31	0.0703323	0.299	0.169	2.10718e-26
Kdm2b	1.57175e-60	0.161782	0.529	0.412	3.42123e-56			Plxna4	1.963e-12	0.257159	0.152	0.241	4.27286e-08			Vwa5a	1.98929e-05	0.0509068	0.326	0.323	0.433009			Ppib	9.91057e-232	0.220575	0.943	0.835	2.15723e-227			Rps12-ps3	6.80355e-19	0.0354683	0.273	0.187	1.48093e-14			Dpy19l1	4.67757e-20	0.0702419	0.465	0.318	1.01817e-15
Zfp512	1.27023e-72	0.161537	0.397	0.272	2.76492e-68			Dnm2	7.14992e-12	0.25694	0.36	0.591	1.55632e-07			Commd8	2.23048e-18	0.050856	0.711	0.702	4.85509e-14			Ywhae	3.73835e-204	0.220302	0.915	0.768	8.13727e-200			Prkab2	2.72704e-17	0.0354646	0.098	0.054	5.93595e-13			Rnase6	6.01378e-41	0.07011	0.181	0.079	1.30902e-36
Psme2b	1.93644e-127	0.1615	0.315	0.166	4.21504e-123			Tmem170b	3.03064e-17	0.256881	0.181	0.302	6.5968e-13			Usp8	3.45834e-11	0.0508068	0.522	0.524	7.52777e-07			Prelid3b	0	0.220119	0.464	0.226	0			Slc7a11	7.52962e-27	0.0353989	0.044	0.014	1.63897e-22			Cyp4f18	5.84849e-69	0.0699847	0.095	0.022	1.27304e-64
Bcl9l	2.21966e-94	0.161465	0.335	0.2	4.83154e-90			Slc25a45	2.22138e-19	0.256684	0.229	0.387	4.83529e-15			Ier3ip1	1.27503e-05	0.0507054	0.491	0.506	0.277536			Atad5	0	0.219818	0.254	0.07	0			Cd74	9.42646e-13	0.0352133	0.266	0.195	2.05186e-08			Nfkbiz	3.58861e-27	0.069919	0.209	0.113	7.81133e-23
Ppm1h	4.48478e-57	0.16145	0.485	0.368	9.76202e-53			Mbd6	5.09272e-14	0.25668	0.128	0.209	1.10853e-09			Emc3	2.75575e-09	0.0506487	0.526	0.535	5.99844e-05			Rad51	0	0.219383	0.188	0.016	0			Nol7	1.37942e-14	0.0351917	0.625	0.488	3.00259e-10			Fndc3a	4.68145e-17	0.0698706	0.501	0.357	1.01901e-12
Acox3	5.2262e-60	0.161131	0.499	0.38	1.13759e-55			Ids	6.50401e-11	0.256673	0.15	0.232	1.41573e-06			Mtdh	1.23781e-38	0.0505741	0.921	0.897	2.69433e-34			Cltb	1.37276e-278	0.21938	0.503	0.276	2.98809e-274			Ndufv1	1.02504e-19	0.0350614	0.389	0.28	2.23121e-15			Wdr1	3.56342e-13	0.0696287	0.603	0.462	7.75649e-09
Lims1	2.84193e-57	0.161037	0.68	0.582	6.18603e-53			Bmpr2	2.01943e-14	0.256421	0.245	0.398	4.39569e-10			Wwc2	6.85626e-07	0.0504814	0.299	0.291	0.014924			Got2	0	0.219084	0.455	0.228	0			Cebpa	8.15822e-07	0.0350596	0.684	0.574	0.017758			Ccl6	4.67786e-15	0.0696049	0.457	0.33	1.01823e-10
Srd5a3	2.5468e-68	0.16097	0.412	0.29	5.54361e-64			Usp2	5.29482e-10	0.256294	0.376	0.603	1.15252e-05			Rgs7bp	7.82436e-10	0.0504315	0.145	0.126	1.70313e-05			Dkc1	3.00756e-297	0.218486	0.474	0.247	6.54655e-293			Sqstm1	1.2352e-13	0.0349287	0.372	0.282	2.68865e-09			Myl12a	1.05497e-13	0.0695701	0.659	0.525	2.29636e-09
Rtn4rl1	4.89942e-62	0.16072	0.583	0.465	1.06646e-57			Mtr	9.74017e-16	0.256231	0.155	0.257	2.12014e-11			Hnmt	2.28302e-05	0.0503398	0.183	0.172	0.496945			1110008F13Rik	7.7009e-215	0.217955	0.737	0.513	1.67625e-210			Ndufb6	6.61561e-17	0.034797	0.463	0.346	1.44002e-12			Hnrnpab	6.24002e-10	0.0695002	0.649	0.53	1.35827e-05
Rc3h2	5.49184e-65	0.160555	0.434	0.314	1.19541e-60			2310035C23Rik	6.63276e-20	0.256177	0.136	0.237	1.44375e-15			Tsix	2.85381e-14	0.0503235	0.062	0.045	6.2119e-10			Pla2g4a	6.29378e-212	0.217501	0.665	0.438	1.36997e-207			Sugt1	4.18708e-18	0.0343468	0.541	0.405	9.11402e-14			Uqcrb	7.88102e-11	0.0694033	0.76	0.646	1.71546e-06
Tgfa	4.05791e-91	0.160395	0.354	0.219	8.83285e-87			Syk	3.46395e-16	0.256129	0.24	0.397	7.53998e-12			Morf4l1	1.34158e-16	0.0501862	0.798	0.788	2.92021e-12			Gusb	2.97512e-201	0.21747	0.884	0.735	6.47594e-197			4933433G15Rik	4.77917e-27	0.0342974	0.087	0.039	1.04028e-22			Plek	7.03217e-10	0.0693756	0.717	0.604	1.53069e-05
Gmeb1	1.31159e-80	0.160306	0.319	0.197	2.85494e-76			Kdm5a	1.56032e-15	0.255981	0.202	0.329	3.39636e-11			Fes	7.15914e-10	0.0501747	0.465	0.47	1.55833e-05			Tmem258	8.94388e-215	0.217304	0.685	0.458	1.94681e-210			Asl	1.06823e-16	0.0339738	0.225	0.153	2.32521e-12			Adam33	1.4712e-55	0.0692193	0.037	0.005	3.20236e-51
Apc	9.82286e-63	0.160205	0.463	0.343	2.13814e-58			Camkk2	2.54102e-26	0.25584	0.204	0.365	5.53105e-22			Yipf1	0.00581051	0.050092	0.377	0.392	1			Tmem126a	2.78868e-282	0.217229	0.497	0.27	6.07012e-278			Smim11	3.99132e-19	0.0338948	0.461	0.337	8.68791e-15			Cyba	1.75101e-09	0.0690577	0.963	0.932	3.81143e-05
Nfatc2	6.81199e-83	0.160096	0.374	0.242	1.48277e-78			Ubr2	5.16343e-18	0.255741	0.196	0.328	1.12392e-13			Ppcdc	5.02198e-24	0.0498929	0.611	0.597	1.09313e-19			Ftsj3	0	0.217059	0.471	0.239	0			Fmc1	2.76054e-14	0.0337521	0.211	0.146	6.00886e-10			Cd36	1.271e-62	0.0690519	0.075	0.016	2.76659e-58
Bcl2l11	5.2883e-108	0.159916	0.304	0.167	1.1511e-103			Ythdc1	5.60667e-21	0.255684	0.247	0.423	1.2204e-16			Bri3	4.54223e-17	0.0497528	0.757	0.74	9.88707e-13			Mrps24	5.00954e-230	0.217003	0.645	0.417	1.09043e-225			Eif3g	1.09528e-17	0.0335792	0.563	0.422	2.3841e-13			Lamtor2	1.82142e-10	0.0690469	0.664	0.539	3.96468e-06
Gimap1	1.31581e-120	0.159883	0.296	0.154	2.86412e-116			Swt1	3.12448e-23	0.255656	0.219	0.382	6.80105e-19			1110059G10Rik	0.000601553	0.0496932	0.259	0.256	1			Gadd45gip1	8.88246e-257	0.216566	0.558	0.326	1.93345e-252			Ndufs6	2.34434e-14	0.0334319	0.596	0.457	5.10293e-10			Nfkb2	4.47865e-33	0.0689778	0.179	0.085	9.74868e-29
Taz	3.42198e-56	0.159358	0.613	0.506	7.44863e-52			Clcn3	3.8375e-15	0.25554	0.217	0.353	8.35309e-11			Ssh2	1.79748e-72	0.049628	0.896	0.853	3.91258e-68			Rpl30	3.83977e-261	0.216283	0.989	0.935	8.35804e-257			Rtraf	2.68547e-10	0.0334315	0.733	0.596	5.84547e-06			Ndufs7	3.39099e-10	0.0688829	0.647	0.524	7.38118e-06
Inpp5d	1.60189e-102	0.159094	0.911	0.852	3.48683e-98			Fnbp4	5.93333e-15	0.255408	0.179	0.291	1.29151e-10			Xpa	0.00121546	0.0496147	0.188	0.181	1			Ndufb2	4.39298e-252	0.21623	0.554	0.328	9.56219e-248			Anp32b	3.47427e-16	0.0334215	0.677	0.521	7.56244e-12			Ik	7.19285e-17	0.0686827	0.539	0.395	1.56567e-12
Rac1	9.97941e-62	0.158891	0.844	0.778	2.17222e-57			Zzef1	5.14096e-16	0.255085	0.137	0.229	1.11903e-11			Fam173a	7.27107e-05	0.0495186	0.483	0.503	1			Fbl	2.31916e-226	0.216137	0.672	0.44	5.04813e-222			Puf60	2.56439e-18	0.0330627	0.512	0.382	5.58191e-14			Ndufb8	1.62107e-07	0.0683777	0.707	0.596	0.00352859
Ncor1	1.33736e-49	0.158767	0.701	0.613	2.91102e-45			Prpf38b	2.32221e-13	0.255021	0.367	0.602	5.05474e-09			Gm32849	5.45974e-17	0.0494458	0.268	0.239	1.18842e-12			Sae1	0	0.216078	0.413	0.192	0			Mfge8	7.14756e-17	0.032902	0.12	0.07	1.55581e-12			Rps3a1	1.63621e-08	0.0683702	0.977	0.954	0.000356153
Irf2	1.36154e-59	0.158418	0.659	0.555	2.96366e-55			Zcchc11	8.1111e-14	0.25496	0.239	0.383	1.76554e-09			Ssbp4	4.41859e-12	0.0494029	0.636	0.642	9.61794e-08			Smc6	4.68341e-222	0.216072	0.606	0.387	1.01944e-217			Rpl27-ps3	7.74324e-14	0.0328007	0.175	0.118	1.68547e-09			Limd1	5.54392e-32	0.0682744	0.231	0.12	1.20674e-27
Slc4a7	7.15612e-53	0.15819	0.478	0.371	1.55767e-48			Usp40	1.86542e-16	0.25486	0.173	0.286	4.06046e-12			Dpm2	0.00049047	0.0493924	0.325	0.33	1			Psmc3	3.48023e-210	0.216052	0.732	0.505	7.57542e-206			Trib1	4.25885e-14	0.0326971	0.331	0.246	9.27024e-10			Atp6v0a2	1.14751e-11	0.0682424	0.691	0.561	2.49778e-07
Angel2	5.96917e-63	0.158103	0.473	0.352	1.29931e-58			Numa1	1.66454e-09	0.254748	0.326	0.516	3.62321e-05			Rsbn1	5.3457e-10	0.0493797	0.349	0.337	1.1636e-05			Wdhd1	0	0.21603	0.244	0.051	0			Ifi27	1.63443e-15	0.0326912	0.602	0.471	3.55766e-11			Atp5d	3.71553e-08	0.0680904	0.76	0.645	0.000808759
Phactr2	7.55465e-71	0.15805	0.316	0.201	1.64442e-66			Frrs1	6.53354e-24	0.25413	0.258	0.453	1.42216e-19			Dapp1	1.04753e-17	0.0493618	0.488	0.472	2.28016e-13			Actr3	9.58918e-184	0.216008	0.862	0.682	2.08728e-179			Itpkc	2.37238e-15	0.0326624	0.106	0.062	5.16396e-11			Aurkaip1	7.93329e-12	0.067919	0.555	0.423	1.72684e-07
Rhoq	7.35192e-66	0.158003	0.485	0.362	1.60029e-61			Cdk5r1	3.90113e-20	0.253975	0.189	0.323	8.49158e-16			Arl10	6.32577e-16	0.0492575	0.351	0.323	1.37693e-11			Timm17a	1.12181e-277	0.215064	0.541	0.306	2.44185e-273			Commd1	7.06791e-17	0.0324433	0.457	0.34	1.53847e-12			Serp1	1.47191e-08	0.0678794	0.685	0.573	0.00032039
Zfp703	1.43887e-64	0.157767	0.407	0.287	3.13198e-60			Wdfy3	1.69563e-13	0.25379	0.208	0.334	3.69089e-09			Kansl1	9.14559e-13	0.0491738	0.444	0.434	1.99072e-08			Stoml2	1.84587e-278	0.214647	0.524	0.292	4.0179e-274			Hist1h2ae	2.71135e-20	0.0323653	0.052	0.021	5.90179e-16			Txndc17	1.0417e-11	0.0678756	0.64	0.507	2.26746e-07
Csf1r	6.06719e-226	0.157714	0.989	0.988	1.32064e-221			Nipbl	5.92413e-09	0.253636	0.35	0.553	0.000128951			Sfr1	2.38758e-06	0.049173	0.538	0.548	0.0519704			Uchl5	0	0.214395	0.44	0.211	0			Hist1h2ap	4.36667e-22	0.0321822	0.121	0.065	9.50493e-18			Hcar2	1.42727e-30	0.0675383	0.239	0.128	3.10674e-26
Dnajc5	2.29112e-47	0.157542	0.513	0.413	4.98708e-43			Notch1	7.56441e-15	0.253537	0.164	0.267	1.64654e-10			Tlr7	8.02873e-08	0.0491461	0.484	0.492	0.00174761			H2afy	3.59042e-204	0.214247	0.822	0.624	7.81527e-200			Sirt2	4.11782e-16	0.0321228	0.62	0.476	8.96326e-12			Ifi205	5.5339e-202	0.0674578	0.037	0.001	1.20456e-197
Xrn1	2.08858e-62	0.15753	0.41	0.293	4.54622e-58			Fam46c	3.28695e-18	0.253373	0.221	0.368	7.15471e-14			Atg14	1.66655e-07	0.0489856	0.184	0.169	0.00362758			Idh3a	0	0.214163	0.446	0.222	0			Svbp	2.2204e-20	0.0320418	0.51	0.37	4.83315e-16			Timeless	2.79927e-26	0.06733	0.169	0.085	6.09316e-22
Sipa1	1.15666e-66	0.157319	0.718	0.615	2.51771e-62			Capn3	8.39205e-16	0.253358	0.317	0.528	1.8267e-11			Cwc15	0.00129069	0.0489854	0.491	0.512	1			Mrpl30	1.41786e-244	0.212925	0.533	0.311	3.08626e-240			Cuedc2	4.00843e-15	0.0319932	0.622	0.483	8.72515e-11			Il2rg	1.64815e-69	0.0673149	0.098	0.023	3.58752e-65
Cyfip1	4.12146e-85	0.157178	0.905	0.875	8.97119e-81			Stard3	6.62221e-17	0.253337	0.305	0.517	1.44146e-12			Shisa5	9.90992e-14	0.0489819	0.584	0.589	2.15709e-09			Timm50	0	0.212666	0.502	0.26	0			Eef1e1	6.35532e-14	0.0319749	0.373	0.28	1.38336e-09			Ppm1k	8.57757e-27	0.0668946	0.201	0.107	1.86708e-22
Ptpro	1.76219e-94	0.157119	0.383	0.239	3.83575e-90			Ppp1r9b	7.68074e-20	0.253051	0.166	0.286	1.67187e-15			Kdm5b	2.70539e-11	0.0488536	0.194	0.172	5.88881e-07			Nans	0	0.212522	0.459	0.227	0			1700019L13Rik	9.83238e-65	0.0318287	0.029	0.003	2.14021e-60			Id2	1.44068e-17	0.0667493	0.446	0.317	3.13593e-13
Rassf5	2.05453e-66	0.156963	0.476	0.35	4.4721e-62			Dlst	4.89782e-21	0.252994	0.253	0.435	1.06611e-16			Ccnt2	3.06162e-25	0.0487604	0.577	0.558	6.66423e-21			Mrps16	9.56918e-258	0.211877	0.561	0.328	2.08292e-253			Slc1a3	4.49324e-07	0.0317286	0.732	0.613	0.00978043			Eif3e	1.13537e-07	0.0666598	0.663	0.541	0.00247136
N4bp2l1	7.54288e-91	0.156689	0.347	0.212	1.64186e-86			Csf2ra	2.39099e-21	0.252983	0.281	0.483	5.20447e-17			Ddx23	0.000810946	0.0487576	0.28	0.279	1			Rpl18a	5.15432e-281	0.211639	0.99	0.951	1.12194e-276			Mdh2	5.28479e-15	0.031724	0.61	0.473	1.15034e-10			Tpi1	3.20877e-11	0.0665307	0.603	0.48	6.98453e-07
Fnbp1	1.08628e-46	0.156544	0.521	0.421	2.36451e-42			mt-Nd1	5.65789e-63	0.252976	0.954	0.987	1.23155e-58			Cul1	1.41113e-08	0.0486642	0.512	0.519	0.000307161			Lat2	1.46529e-222	0.210774	0.748	0.516	3.18949e-218			Gm38843	1.88788e-16	0.0316612	0.193	0.128	4.10935e-12			Uba52	1.38231e-11	0.0665067	0.634	0.495	3.00887e-07
Elk3	2.98997e-51	0.156532	0.515	0.41	6.50828e-47			Ptafr	6.68154e-13	0.252536	0.196	0.308	1.45437e-08			Tprgl	2.20591e-06	0.0486227	0.456	0.463	0.048016			Brca2	0	0.21058	0.244	0.067	0			Cfl1	8.8656e-09	0.0314836	0.972	0.897	0.000192978			Sema4a	6.50364e-62	0.0664867	0.097	0.024	1.41565e-57
Mctp1	1.07238e-89	0.156525	0.324	0.193	2.33424e-85			Rasal3	3.55569e-21	0.252497	0.269	0.465	7.73967e-17			Gnb2	1.91743e-17	0.0484225	0.816	0.804	4.17368e-13			Lsm5	9.22589e-297	0.210478	0.485	0.254	2.0082e-292			Srf	1.42794e-15	0.031464	0.124	0.075	3.1082e-11			Rilpl1	8.47936e-15	0.0664378	0.488	0.354	1.8457e-10
Arhgap12	3.74829e-63	0.15647	0.492	0.369	8.15891e-59			Kmt2d	3.3059e-11	0.252175	0.131	0.205	7.19594e-07			Cdkn2aip	0.0030781	0.0484174	0.171	0.165	1			Ahsa1	1.0917e-252	0.210265	0.629	0.386	2.37631e-248			H2-Q6	4.54777e-34	0.0314094	0.06	0.02	9.89913e-30			Fam89a	4.1246e-27	0.0664112	0.154	0.074	8.97801e-23
Ing4	6.30423e-66	0.156469	0.502	0.376	1.37224e-61			Nr3c1	1.07561e-06	0.251892	0.381	0.592	0.0234128			Brk1	9.67972e-16	0.0482828	0.791	0.779	2.10698e-11			Slc35b1	2.59902e-245	0.210145	0.601	0.368	5.65728e-241			Uqcc2	7.13574e-15	0.0313563	0.653	0.506	1.55324e-10			Ywhag	1.14324e-19	0.0663199	0.488	0.339	2.4885e-15
Mau2	5.25534e-67	0.156434	0.44	0.317	1.14393e-62			Siglech	5.3242e-42	0.251592	0.862	0.929	1.15892e-37			Cdkn1b	1.94354e-05	0.0481142	0.234	0.223	0.423049			Sumo3	5.31502e-252	0.209973	0.604	0.364	1.15692e-247			Hspb11	2.71229e-17	0.0312592	0.174	0.111	5.90383e-13			Denr	1.32027e-08	0.0662522	0.644	0.53	0.000287382
Asah1	2.36297e-81	0.156355	0.865	0.822	5.14348e-77			Klhl18	2.83694e-15	0.251447	0.149	0.245	6.17518e-11			Rhoh	1.21023e-32	0.0480629	0.762	0.743	2.63431e-28			Mrpl13	2.09957e-280	0.209857	0.485	0.26	4.57014e-276			Lgals3bp	9.20625e-16	0.0312156	0.501	0.383	2.00392e-11			Fis1	4.28707e-08	0.0660721	0.685	0.575	0.000933167
Plcl1	2.29849e-80	0.156221	0.328	0.203	5.00312e-76			Selplg	5.83132e-97	0.251281	0.943	0.976	1.2693e-92			Plod3	7.90538e-11	0.0480321	0.499	0.504	1.72076e-06			Denr	6.72098e-191	0.209837	0.71	0.496	1.46296e-186			Abracl	2.4591e-14	0.0312097	0.619	0.484	5.35272e-10			Dpysl2	1.85498e-10	0.0658827	0.643	0.517	4.03773e-06
Washc4	2.54957e-67	0.156131	0.559	0.436	5.54966e-63			Kdm7a	4.32327e-18	0.251137	0.241	0.402	9.41046e-14			I830077J02Rik	1.08636e-10	0.048003	0.362	0.35	2.36468e-06			Ak2	3.79491e-250	0.209536	0.621	0.383	8.26039e-246			Blvrb	1.828e-18	0.0311471	0.558	0.42	3.97901e-14			Snx3	4.28071e-07	0.06585	0.718	0.607	0.00931783
Tbck	3.64915e-81	0.155842	0.349	0.22	7.94311e-77			Rnpep	1.37633e-08	0.25066	0.393	0.632	0.000299585			Tanc2	2.75222e-76	0.047996	0.834	0.784	5.99075e-72			Hsp90b1	4.10931e-191	0.209446	0.967	0.93	8.94474e-187			BC049352	3.18965e-31	0.0311408	0.067	0.025	6.94291e-27			Ptges3	4.91743e-11	0.0657105	0.67	0.542	1.07038e-06
Nos1ap	3.15261e-81	0.155839	0.334	0.207	6.86229e-77			Rrnad1	5.54471e-16	0.250617	0.151	0.251	1.20692e-11			Pycard	4.08863e-32	0.0479117	0.892	0.855	8.89972e-28			Chaf1b	0	0.209021	0.208	0.027	0			Hist1h2bj	5.37668e-39	0.0310874	0.027	0.005	1.17034e-34			Cacybp	3.35878e-10	0.0656222	0.586	0.464	7.31105e-06
Trpm2	5.86393e-70	0.155809	0.435	0.309	1.2764e-65			Zfp148	2.84679e-25	0.250493	0.244	0.433	6.19661e-21			Maf1	8.13867e-05	0.0478025	0.343	0.342	1			Coq7	0	0.208321	0.36	0.142	0			Mgst3	1.87387e-15	0.0310154	0.203	0.137	4.07885e-11			Trim56	8.08181e-24	0.065616	0.4	0.259	1.75917e-19
Fgd2	6.94009e-64	0.155742	0.823	0.741	1.51065e-59			Arid4a	6.86988e-16	0.250422	0.263	0.432	1.49537e-11			4931406C07Rik	4.42326e-06	0.0476577	0.324	0.319	0.0962811			Naa10	4.79601e-281	0.2083	0.441	0.226	1.04395e-276			Gnb2	2.48487e-06	0.0309733	0.909	0.805	0.0540881			Pla2g7	1.47355e-99	0.0655834	0.093	0.016	3.20748e-95
Gigyf1	1.21932e-61	0.155656	0.356	0.241	2.6541e-57			Cyld	6.36074e-18	0.250247	0.193	0.323	1.38454e-13			Scarb2	4.53311e-13	0.0475403	0.547	0.548	9.86721e-09			Cdv3	2.60568e-229	0.207946	0.661	0.426	5.67179e-225			Ctsh	5.74057e-05	0.030922	0.967	0.91	1			Pgap2	2.9421e-25	0.0653165	0.375	0.234	6.40407e-21
Fam91a1	2.29238e-61	0.155531	0.613	0.5	4.98982e-57			Eif4a2	0.0039038	0.250211	0.439	0.675	1			Lamp2	1.74396e-24	0.0475399	0.782	0.77	3.79609e-20			Rtcb	4.07483e-216	0.207752	0.645	0.415	8.86969e-212			Rpl36a-ps1	5.13669e-18	0.0308683	0.159	0.098	1.1181e-13			Flna	2.54965e-17	0.0653116	0.375	0.256	5.54982e-13
Uvrag	7.72468e-64	0.155322	0.523	0.402	1.68143e-59			Adam10	1.78577e-06	0.249659	0.391	0.612	0.0388708			Rbm26	3.17774e-16	0.0475277	0.552	0.545	6.91698e-12			Kdelr2	4.81408e-244	0.207646	0.681	0.44	1.04788e-239			Cox5a	4.05303e-10	0.030847	0.775	0.638	8.82223e-06			Fmnl2	9.31136e-33	0.0652934	0.226	0.115	2.0268e-28
Rnase6	9.0465e-155	0.155059	0.188	0.07	1.96915e-150			Msi2	9.10438e-17	0.249503	0.144	0.242	1.98175e-12			Npl	0.000152433	0.0474988	0.441	0.448	1			Nxt1	0	0.207619	0.393	0.174	0			Sertad1	2.33493e-05	0.0307561	0.079	0.056	0.508245			Slc31a2	1.85294e-15	0.0651783	0.457	0.326	4.03329e-11
Ralb	5.02814e-51	0.155049	0.629	0.532	1.09447e-46			Mbtps2	1.04208e-09	0.249379	0.144	0.219	2.26829e-05			Crlf3	3.25124e-18	0.0474842	0.609	0.603	7.07698e-14			Umps	0	0.207527	0.418	0.196	0			Nr4a3	3.75652e-82	0.0306211	0.017	0.001	8.17682e-78			Mrpl20	1.90926e-12	0.0651126	0.602	0.467	4.15588e-08
Tifab	1.27138e-57	0.154435	0.568	0.45	2.76742e-53			Arnt	1.97824e-13	0.249248	0.146	0.235	4.30603e-09			Nudt16	8.36423e-07	0.0474123	0.183	0.168	0.0182064			Saa3	1.61458e-15	0.207467	0.021	0.01	3.51445e-11			Slc25a4	9.74921e-10	0.0306158	0.727	0.592	2.12211e-05			Aldh2	2.32167e-21	0.0650732	0.406	0.27	5.05357e-17
Tcf7l2	6.12462e-59	0.154368	0.449	0.331	1.33315e-54			Arid3b	9.46271e-11	0.248773	0.143	0.222	2.05975e-06			Eif1b	9.82436e-09	0.0473853	0.588	0.6	0.000213847			Mthfd2	0	0.207423	0.458	0.227	0			Axl	5.56006e-17	0.0303905	0.063	0.03	1.21026e-12			Cd48	5.85956e-11	0.0649986	0.565	0.439	1.27545e-06
Il17ra	2.98282e-71	0.15423	0.54	0.408	6.49271e-67			P2ry6	3.93574e-15	0.248652	0.7	0.882	8.56693e-11			Tpt1	2.21479e-18	0.0472092	0.979	0.952	4.82093e-14			Ndufb4	1.32483e-198	0.207054	0.725	0.504	2.88375e-194			Cct5	3.8372e-11	0.0303558	0.717	0.58	8.35244e-07			Psmb7	1.14188e-13	0.0649446	0.536	0.396	2.48553e-09
Ddx3x	4.88336e-50	0.154086	0.602	0.499	1.06296e-45			Zfc3h1	1.39736e-14	0.248619	0.168	0.273	3.04163e-10			Tmem234	1.86278e-19	0.0471477	0.708	0.707	4.05472e-15			Lilr4b	3.89796e-252	0.206918	0.083	0.013	8.4847e-248			Dennd4a	3.00668e-07	0.0302393	0.844	0.744	0.00654464			Eif4a1	1.22466e-06	0.0649271	0.915	0.852	0.0266571
Phf14	1.32624e-55	0.154074	0.742	0.654	2.88683e-51			Etv6	2.10509e-16	0.24836	0.169	0.28	4.58215e-12			Itch	4.77391e-32	0.0471403	0.561	0.525	1.03914e-27			Txnl1	5.10306e-204	0.2065	0.699	0.475	1.11078e-199			Cyp4f18	4.96922e-25	0.0301914	0.059	0.023	1.08165e-20			Snrpd1	2.09887e-11	0.0649098	0.621	0.489	4.56861e-07
Rb1cc1	7.51692e-58	0.154002	0.543	0.424	1.63621e-53			Gpr155	2.63731e-13	0.248227	0.223	0.355	5.74064e-09			Lilra5	1.35688e-05	0.0470377	0.147	0.135	0.295353			Wdr76	0	0.206004	0.296	0.1	0			Vcam1	6.31668e-14	0.0301512	0.062	0.032	1.37495e-09			Mvb12a	2.16006e-24	0.0646902	0.386	0.245	4.70181e-20
Itgav	2.25634e-64	0.153824	0.599	0.484	4.91137e-60			Hectd1	3.60715e-18	0.248087	0.3	0.508	7.85167e-14			Jam3	9.20727e-07	0.0470193	0.152	0.139	0.0200415			Ubl4a	0	0.205957	0.435	0.21	0			Tmem256	1.91458e-13	0.0300695	0.624	0.489	4.16748e-09			Fbxw17	2.36461e-42	0.064669	0.152	0.06	5.14704e-38
Gpr155	1.88916e-68	0.153777	0.459	0.332	4.11214e-64			Ncoa3	1.95073e-22	0.247592	0.205	0.355	4.24616e-18			Ate1	0.00255886	0.0469726	0.303	0.304	1			Uqcrh	2.8488e-160	0.205782	0.829	0.654	6.20098e-156			Myo1g	1.09871e-16	0.0300066	0.174	0.112	2.39156e-12			Ndufa4	9.86596e-07	0.0646454	0.812	0.721	0.0214752
Trim5	7.40356e-96	0.153695	0.291	0.163	1.61153e-91			Gsap	1.84203e-14	0.247238	0.147	0.239	4.00955e-10			Rsbn1l	4.46579e-14	0.0469286	0.522	0.519	9.72068e-10			Mrpl23	5.40071e-190	0.205143	0.731	0.51	1.17557e-185			Isyna1	4.80104e-17	0.0299777	0.344	0.248	1.04504e-12			Tap2	1.43441e-17	0.0643685	0.468	0.331	3.12229e-13
Ecscr	1.18543e-54	0.15366	0.775	0.702	2.58033e-50			Xrn1	5.66607e-14	0.247229	0.196	0.315	1.23333e-09			Arhgap12	8.055e-08	0.0469225	0.385	0.378	0.00175333			Ccne1	0	0.205037	0.175	0.012	0			Esd	8.9095e-21	0.0299586	0.615	0.46	1.93933e-16			Gm4070	1.20757e-45	0.0643215	0.109	0.036	2.62851e-41
Mkrn1	7.2389e-61	0.153652	0.495	0.38	1.57569e-56			Fbxl20	5.19561e-13	0.247068	0.166	0.264	1.13093e-08			Mcfd2	1.46322e-05	0.046814	0.519	0.538	0.3185			Spc24	0	0.204949	0.172	0.018	0			Dusp6	0.000664497	0.0298373	0.695	0.605	1			Plekho2	2.56559e-31	0.0642549	0.253	0.137	5.58451e-27
Tpp1	8.39488e-54	0.153609	0.731	0.646	1.82731e-49			Stxbp5	3.87953e-17	0.246529	0.162	0.272	8.44457e-13			Dock10	2.65834e-51	0.0467622	0.773	0.732	5.78641e-47			Fcgr4	6.82982e-244	0.204942	0.467	0.256	1.48665e-239			Slc11a1	4.05173e-15	0.0298206	0.632	0.492	8.8194e-11			Pla2g16	2.63279e-30	0.0642428	0.205	0.105	5.73079e-26
Vps37b	1.25592e-60	0.153556	0.42	0.301	2.73376e-56			Trip11	4.6365e-19	0.246527	0.272	0.457	1.00923e-14			Dedd	5.07202e-06	0.0467145	0.234	0.223	0.110403			Nol7	2.07691e-202	0.204488	0.675	0.456	4.52081e-198			Psmb3	1.01929e-10	0.0296341	0.712	0.574	2.21869e-06			Pea15a	1.00902e-12	0.0639352	0.55	0.419	2.19634e-08
Mecp2	2.07618e-61	0.153169	0.396	0.281	4.51922e-57			Ankrd11	0.000179325	0.246511	0.467	0.711	1			Arhgef40	8.77623e-14	0.0466345	0.485	0.475	1.91032e-09			Rangap1	1.07055e-299	0.204358	0.435	0.216	2.33026e-295			Gstm5	2.23565e-18	0.0295898	0.209	0.136	4.86634e-14			Gm5431	7.94995e-59	0.0638647	0.097	0.025	1.73047e-54
Fkbp15	3.61856e-58	0.153138	0.542	0.425	7.87651e-54			Gm26532	1.30838e-07	0.246021	0.143	0.208	0.00284795			Dctn5	0.000412016	0.046597	0.271	0.268	1			Bccip	3.71089e-274	0.204223	0.446	0.232	8.0775e-270			Gm26802	4.46036e-87	0.0294716	0.018	0.001	9.70886e-83			Atp6v1f	1.82611e-06	0.0638446	0.778	0.68	0.0397489
Rassf2	4.51079e-65	0.152918	0.705	0.591	9.81863e-61			Zswim8	1.36698e-21	0.245914	0.18	0.313	2.97551e-17			Fam114a2	0.000421589	0.0464564	0.426	0.441	1			Rhoc	9.36791e-212	0.203451	0.357	0.188	2.03911e-207			Cox14	3.50671e-16	0.0292417	0.544	0.406	7.63305e-12			Nap1l1	3.20983e-13	0.0636796	0.618	0.476	6.98684e-09
Fam212a	1.53345e-64	0.152546	0.487	0.362	3.33785e-60			Cyth3	3.0524e-13	0.245869	0.152	0.242	6.64416e-09			Zfp260	1.20998e-07	0.0463544	0.266	0.252	0.00263376			Raly	2.34102e-203	0.203182	0.686	0.463	5.09569e-199			AW011738	1.41962e-08	0.0292382	0.056	0.033	0.000309008			Vcp	7.66458e-07	0.0635741	0.76	0.675	0.0166835
Rsf1	4.70931e-49	0.152458	0.482	0.377	1.02508e-44			Map3k3	2.0927e-18	0.245859	0.163	0.277	4.55519e-14			Pstk	0.000158923	0.046246	0.244	0.237	1			Gins1	0	0.203163	0.241	0.056	0			Etfa	1.80251e-15	0.0291561	0.3	0.216	3.92352e-11			Psmc2	1.62748e-08	0.0630158	0.64	0.522	0.000354254
Gdi1	2.151e-67	0.152252	0.449	0.321	4.68208e-63			Ugcg	2.74703e-18	0.245824	0.163	0.277	5.97945e-14			Cltc	9.08178e-24	0.0461985	0.764	0.756	1.97683e-19			Lmna	0	0.203061	0.225	0.05	0			Ech1	1.70901e-15	0.0291215	0.6	0.464	3.72001e-11			Nudc	4.29238e-07	0.0628854	0.671	0.549	0.00934321
Dennd5a	2.03205e-65	0.152248	0.439	0.318	4.42316e-61			Slc38a6	1.086e-09	0.245468	0.106	0.163	2.3639e-05			C87436	1.52931e-07	0.0461617	0.288	0.276	0.00332886			Vps29	1.38207e-199	0.203036	0.665	0.446	3.00836e-195			Cetn3	8.4556e-13	0.029044	0.565	0.441	1.84053e-08			Anp32b	2.29771e-11	0.0628752	0.663	0.524	5.00143e-07
Rab11fip2	1.15954e-61	0.152241	0.372	0.255	2.52398e-57			Sfswap	9.25251e-21	0.245392	0.186	0.32	2.01399e-16			Qk	6.08859e-56	0.0461362	0.946	0.915	1.3253e-51			Ube2l3	6.1261e-195	0.202979	0.751	0.534	1.33347e-190			Gm4065	2.21337e-54	0.0290163	0.021	0.002	4.81784e-50			Hacd2	2.97238e-15	0.0628587	0.502	0.363	6.46998e-11
Mxi1	4.34679e-66	0.152158	0.431	0.307	9.46167e-62			Lncpint	1.12058e-08	0.245008	0.145	0.217	0.000243918			Frmd4a	1.16162e-64	0.0461174	0.884	0.832	2.52849e-60			G3bp1	8.75254e-181	0.202635	0.761	0.548	1.90516e-176			Ang	7.86137e-14	0.0289016	0.678	0.54	1.71119e-09			Ndufs5	2.45403e-10	0.0628568	0.664	0.538	5.34169e-06
Mcur1	8.64189e-54	0.15214	0.441	0.333	1.88108e-49			Rnf111	1.24479e-16	0.24485	0.26	0.431	2.70953e-12			Sil1	0.000333825	0.046051	0.163	0.154	1			Csnk2b	1.54125e-213	0.20182	0.588	0.369	3.35485e-209			Cxcl1	1.07394e-27	0.0288938	0.008	0.001	2.33764e-23			Mrpl30	2.73648e-18	0.0628283	0.49	0.345	5.9565e-14
Cysltr1	1.61245e-58	0.152124	0.592	0.475	3.50982e-54			Ylpm1	1.98957e-20	0.244725	0.163	0.283	4.3307e-16			Abca9	2.70454e-42	0.0459968	0.62	0.558	5.88698e-38			Pitpna	1.56317e-176	0.201816	0.758	0.556	3.40256e-172			Pilra	1.66699e-13	0.028878	0.374	0.281	3.62853e-09			Cox6a2	6.87119e-22	0.0627977	0.193	0.107	1.49565e-17
Prkab1	1.21209e-78	0.151789	0.394	0.261	2.63836e-74			Arcn1	3.65524e-23	0.244648	0.252	0.441	7.95636e-19			Lrrc14	5.90127e-06	0.0459208	0.199	0.187	0.128453			Nup43	0	0.201619	0.282	0.085	0			Dmac1	1.94426e-18	0.0287315	0.356	0.253	4.23207e-14			2410015M20Rik	2.54019e-09	0.062468	0.677	0.554	5.52924e-05
Csnk1a1	3.69829e-66	0.151763	0.777	0.684	8.05006e-62			Ttc3	5.79717e-23	0.244546	0.171	0.3	1.26187e-18			Emc10	9.14428e-06	0.045919	0.548	0.569	0.199044			Ccne2	0	0.201325	0.154	0.011	0			Smim27	1.19261e-15	0.0284683	0.234	0.161	2.59595e-11			Ms4a6d	2.22067e-08	0.0622745	0.725	0.624	0.000483373
Slc35a5	1.00268e-74	0.151579	0.36	0.236	2.18254e-70			Usp15	6.64424e-20	0.244305	0.246	0.417	1.44625e-15			Tomm22	2.19598e-06	0.0459096	0.544	0.555	0.0477998			Eif3e	9.23793e-190	0.201184	0.729	0.506	2.01082e-185			Alg1	3.3096e-21	0.0284582	0.33	0.226	7.20402e-17			Atp6v1e1	8.41604e-11	0.0622724	0.599	0.47	1.83192e-06
Cyld	5.3287e-58	0.151577	0.414	0.302	1.1599e-53			Cop1	5.29906e-25	0.244199	0.203	0.361	1.15345e-20			Zfp637	0.00500873	0.0459096	0.206	0.203	1			Mrps7	1.19161e-256	0.20114	0.507	0.284	2.59378e-252			Gm47123	3.2175e-18	0.0283103	0.036	0.013	7.00352e-14			Txnl4a	3.29235e-18	0.0622554	0.401	0.27	7.16645e-14
P2rx7	3.44058e-66	0.151426	0.501	0.374	7.4891e-62			A630001G21Rik	5.12107e-21	0.243993	0.202	0.349	1.1147e-16			Dcxr	0.0048538	0.0457783	0.238	0.236	1			Cdc37	1.31859e-193	0.200792	0.741	0.515	2.87017e-189			Pink1	1.07445e-20	0.0281132	0.246	0.161	2.33875e-16			Abhd2	3.30623e-19	0.0621014	0.149	0.081	7.19668e-15
Mon2	3.32927e-62	0.151309	0.487	0.367	7.24683e-58			Samd8	1.51078e-15	0.243694	0.143	0.237	3.28852e-11			Tpcn1	1.72987e-14	0.0457489	0.316	0.291	3.76541e-10			Rfc5	0	0.200445	0.267	0.073	0			Aldoc	1.25477e-21	0.0278778	0.058	0.024	2.73125e-17			Ankle2	2.676e-23	0.062098	0.425	0.279	5.82485e-19
N4bp2l2	2.26554e-52	0.15122	0.59	0.486	4.93139e-48			Upf2	8.16617e-11	0.243636	0.135	0.209	1.77753e-06			Kctd2	0.00875067	0.0456937	0.198	0.194	1			Ckb	4.75833e-185	0.199771	0.969	0.904	1.03575e-180			Psmb4	6.07145e-12	0.0278461	0.668	0.538	1.32157e-07			AC160336.1	3.86687e-17	0.0619887	0.375	0.253	8.41701e-13
Golm1	2.01933e-71	0.151181	0.886	0.843	4.39548e-67			Znrf2	3.87376e-20	0.243374	0.235	0.402	8.43202e-16			Slc46a3	2.21271e-06	0.0456674	0.187	0.174	0.0481642			Ncapg2	0	0.199766	0.201	0.035	0			Psmd8	9.62797e-13	0.0278439	0.667	0.525	2.09572e-08			Myo5a	2.17434e-39	0.0619811	0.15	0.061	4.73288e-35
Zcchc7	7.61146e-63	0.151118	0.646	0.531	1.65679e-58			Kansl1	6.29429e-15	0.242902	0.275	0.453	1.37008e-10			Gp9	0.000333892	0.0455538	0.157	0.148	1			Acp1	7.91812e-234	0.199461	0.564	0.339	1.72354e-229			Fzd7	1.23542e-07	0.0277903	0.064	0.041	0.00268913			Ppia	4.7726e-08	0.061981	0.981	0.944	0.00103885
Tcf25	2.80387e-47	0.151093	0.723	0.635	6.10319e-43			Asph	2.03151e-07	0.242729	0.404	0.645	0.00442199			Scp2	0.00177785	0.045505	0.488	0.512	1			Dnajc3	6.91002e-173	0.199333	0.817	0.634	1.5041e-168			Mdh1	5.39554e-11	0.027751	0.711	0.569	1.17445e-06			Chil3	2.34233e-18	0.0618919	0.037	0.011	5.09856e-14
Lcorl	2.06661e-52	0.151006	0.346	0.243	4.4984e-48			Slc30a9	2.14179e-13	0.24252	0.183	0.292	4.66203e-09			Zfp950	3.97331e-22	0.0454667	0.466	0.44	8.64871e-18			Mbd3	8.28739e-212	0.199259	0.722	0.491	1.80392e-207			Rbm42	2.24854e-19	0.0276298	0.49	0.36	4.89439e-15			C3ar1	2.00716e-06	0.0617219	0.734	0.636	0.0436898
Trim12c	5.66214e-79	0.150714	0.327	0.203	1.23248e-74			Trim2	5.97767e-19	0.242363	0.147	0.252	1.30116e-14			Atp6v1e1	0.00967149	0.0454567	0.467	0.485	1			Drap1	1.3978e-183	0.199158	0.702	0.487	3.04259e-179			Sdf4	1.03009e-12	0.0275902	0.703	0.564	2.2422e-08			Esd	1.34975e-11	0.0616505	0.597	0.463	2.93799e-07
H2-T23	5.00474e-67	0.150579	0.536	0.409	1.08938e-62			Mgll	4.6351e-18	0.241832	0.235	0.391	1.00892e-13			Cnpy3	3.0054e-07	0.0453588	0.546	0.56	0.00654186			Srsf2	1.95375e-185	0.199052	0.883	0.729	4.25273e-181			mt-Co3	7.28598e-17	0.0275745	0.999	0.995	1.58594e-12			Ost4	1.25638e-06	0.0616227	0.685	0.565	0.0273476
Tug1	1.69132e-70	0.150252	0.384	0.259	3.6815e-66			Zmym2	1.95217e-09	0.241775	0.133	0.202	4.24929e-05			Ube2b	4.87772e-06	0.0453012	0.487	0.499	0.106173			H2afj	3.51744e-199	0.198972	0.622	0.403	7.65642e-195			Polr2i	3.28417e-12	0.0275307	0.413	0.319	7.14865e-08			Mmp14	2.56876e-28	0.0615824	0.241	0.132	5.59142e-24
Maf1	1.89215e-61	0.150251	0.449	0.33	4.11864e-57			Chd8	3.19822e-23	0.241767	0.229	0.401	6.96156e-19			Abi1	1.58408e-05	0.045177	0.419	0.427	0.344808			Etfb	4.29988e-196	0.198885	0.619	0.401	9.35955e-192			Meg3	5.59173e-50	0.0275224	0.032	0.005	1.21715e-45			Atp6v1b2	2.83031e-18	0.0614661	0.505	0.354	6.16073e-14
Foxo3	4.66272e-97	0.150068	0.258	0.137	1.01493e-92			Dcaf17	8.19554e-18	0.241569	0.162	0.273	1.78392e-13			Ndufs8	0.00481271	0.0450886	0.454	0.471	1			Rps29	5.21855e-190	0.198806	0.994	0.955	1.13592e-185			Ifi204	1.99525e-17	0.0275184	0.139	0.084	4.34306e-13			Tmcc3	0.000105769	0.0613311	0.801	0.712	1
Wdfy2	3.34626e-61	0.149941	0.413	0.295	7.28381e-57			Mlec	0.000207214	0.24156	0.439	0.685	1			Ccni	5.00574e-17	0.0449757	0.591	0.583	1.0896e-12			Rad54l	0	0.198688	0.186	0.025	0			Hsbp1	2.46491e-09	0.0273051	0.783	0.643	5.36538e-05			Btf3	3.18386e-08	0.0612743	0.883	0.797	0.00069303
Paip2	2.83823e-52	0.14993	0.586	0.478	6.17799e-48			Sgms1	4.45895e-14	0.241558	0.124	0.203	9.70579e-10			Tmem33	1.83612e-05	0.0449068	0.543	0.564	0.399668			Stub1	2.61348e-245	0.198302	0.657	0.416	5.68875e-241			Crlf2	1.31316e-12	0.0272805	0.419	0.325	2.85835e-08			Apoc1	5.30236e-59	0.0610106	0.03	0.003	1.15416e-54
Ddx17	8.32264e-74	0.149787	0.67	0.553	1.81159e-69			Prrc2b	1.05992e-14	0.241275	0.133	0.219	2.30713e-10			Cfap97	0.0041911	0.0448752	0.273	0.273	1			Mrpl15	7.01579e-249	0.198137	0.546	0.316	1.52713e-244			Rnase6	9.64634e-09	0.0271918	0.118	0.081	0.000209972			Dcp2	1.58523e-24	0.0609398	0.313	0.19	3.45057e-20
Tspan14	4.65178e-57	0.149785	0.667	0.561	1.01255e-52			Nfkb1	5.64581e-14	0.241215	0.343	0.566	1.22892e-09			Letm2	1.63908e-13	0.0448538	0.161	0.137	3.56779e-09			Mrpl57	5.96405e-246	0.198013	0.529	0.305	1.29819e-241			Cfdp1	3.4682e-19	0.0270761	0.427	0.308	7.54923e-15			Rab20	1.53812e-24	0.0608809	0.323	0.197	3.34802e-20
Rnf166	8.36689e-61	0.149511	0.39	0.274	1.82122e-56			Crebzf	5.39307e-18	0.241186	0.204	0.342	1.17391e-13			Siglecf	5.99795e-06	0.0448499	0.112	0.1	0.130557			Fau	4.00553e-255	0.197821	0.996	0.97	8.71884e-251			Arl5b	6.34954e-16	0.0269233	0.136	0.084	1.3821e-11			Gm46224	1.53511e-31	0.0608805	0.245	0.13	3.34147e-27
Accs	4.57849e-88	0.149267	0.385	0.245	9.96599e-84			Arfgef1	3.44136e-22	0.241186	0.205	0.356	7.4908e-18			Slc25a45	4.1441e-09	0.044823	0.379	0.371	9.02047e-05			Hmbs	0	0.197557	0.414	0.196	0			Colec12	3.16714e-10	0.0268424	0.1	0.064	6.89391e-06			Eif3g	2.65657e-12	0.0608527	0.556	0.425	5.78255e-08
Map4	1.54715e-55	0.149167	0.49	0.379	3.36768e-51			Rps6ka1	5.21249e-06	0.240987	0.421	0.661	0.11346			Anp32a	2.65884e-07	0.0447706	0.62	0.63	0.00578751			Smc1a	8.62765e-171	0.197187	0.675	0.465	1.87798e-166			AL590144.2	2.78185e-13	0.0267772	0.122	0.077	6.05525e-09			Mpp1	4.44277e-21	0.0608507	0.274	0.168	9.67057e-17
Bckdha	1.72785e-93	0.149154	0.34	0.205	3.76102e-89			Vps37b	4.62376e-21	0.240972	0.187	0.324	1.00645e-16			Stx5a	6.757e-07	0.0447101	0.349	0.343	0.014708			Rac2	2.19289e-161	0.196954	0.761	0.565	4.77327e-157			Snrpb	2.89556e-08	0.0266667	0.768	0.646	0.000630276			Bccip	9.05918e-19	0.0607365	0.395	0.266	1.97191e-14
Wls	2.77874e-59	0.148999	0.505	0.389	6.04849e-55			Gtf3c2	5.64597e-18	0.240713	0.175	0.294	1.22896e-13			Narf	6.07213e-15	0.044604	0.235	0.208	1.32172e-10			Supt16	7.15847e-227	0.196492	0.563	0.341	1.55818e-222			Mrpl54	4.12176e-14	0.0266548	0.418	0.316	8.97184e-10			D8Ertd738e	2.47333e-08	0.0606733	0.72	0.597	0.00053837
Celf1	4.4284e-49	0.148983	0.625	0.53	9.6393e-45			Zfp292	3.25878e-18	0.240636	0.296	0.495	7.09339e-14			Fam110a	0.00603959	0.0445912	0.293	0.294	1			Ap1s1	1.37181e-272	0.196227	0.498	0.272	2.98601e-268			Ndufa11	1.75741e-12	0.0266532	0.571	0.446	3.82536e-08			Dnajb1	1.28782e-22	0.0606373	0.368	0.237	2.80319e-18
Tmem30a	2.76772e-51	0.148656	0.654	0.561	6.0245e-47			Hvcn1	2.14863e-18	0.24063	0.254	0.427	4.67693e-14			Csnk1e	1.81373e-29	0.0445083	0.74	0.722	3.94795e-25			Grpel1	5.66683e-208	0.195489	0.549	0.336	1.2335e-203			Cnp	3.51373e-17	0.0265562	0.338	0.242	7.64834e-13			AB124611	5.28107e-30	0.0603817	0.161	0.076	1.14953e-25
Slc38a9	8.96081e-57	0.148441	0.559	0.437	1.9505e-52			Pcmtd1	4.1511e-22	0.24052	0.223	0.385	9.03569e-18			Lonp2	0.00391274	0.0443985	0.207	0.202	1			Nop16	3.17192e-281	0.195428	0.416	0.207	6.90432e-277			Ndufc2	4.56248e-09	0.0265447	0.777	0.639	9.93114e-05			Rpl22l1	9.08199e-08	0.060378	0.718	0.615	0.00197688
Daglb	4.23628e-57	0.148339	0.747	0.662	9.22112e-53			Ifngr1	8.43677e-41	0.240444	0.794	0.936	1.83643e-36			Plxdc1	5.85575e-05	0.0443119	0.226	0.216	1			Cit	0	0.19521	0.174	0.024	0			Rassf3	7.1962e-16	0.026392	0.195	0.13	1.5664e-11			Fn1	1.72431e-21	0.060189	0.056	0.02	3.7533e-17
Abhd17c	3.19121e-65	0.148118	0.429	0.306	6.9463e-61			Baz1b	8.77344e-21	0.240441	0.262	0.448	1.90972e-16			Tigd2	0.000177168	0.0443002	0.394	0.399	1			Mlf2	6.88462e-201	0.195023	0.676	0.45	1.49858e-196			Itgb2	1.27381e-07	0.0263471	0.791	0.668	0.0027727			Arid5a	1.46971e-28	0.0601416	0.324	0.189	3.19911e-24
Nfat5	4.80891e-56	0.148032	0.501	0.385	1.04676e-51			Ikzf2	5.20861e-14	0.240344	0.165	0.265	1.13376e-09			Slc35c2	2.8352e-06	0.0441738	0.429	0.434	0.0617137			Eprs	9.95068e-179	0.19497	0.694	0.48	2.16596e-174			Bola2	9.8747e-13	0.0263345	0.569	0.444	2.14943e-08			Cd38	6.20373e-142	0.0600996	0.047	0.003	1.35037e-137
Tnpo1	2.32692e-58	0.148024	0.465	0.35	5.06501e-54			Cebpg	8.95e-05	0.240338	0.424	0.652	1			Cd47	9.8157e-20	0.0441232	0.636	0.625	2.13658e-15			Pilra	2.30509e-216	0.194753	0.446	0.252	5.01748e-212			Vps28	4.86351e-12	0.0263254	0.62	0.488	1.05864e-07			Minos1	8.00927e-09	0.0600871	0.68	0.555	0.000174338
Tbc1d16	3.08723e-67	0.14792	0.447	0.321	6.71997e-63			Zfp266	8.54142e-15	0.240291	0.17	0.275	1.85921e-10			Hltf	1.06968e-08	0.0440187	0.419	0.413	0.000232837			Pbdc1	8.97395e-308	0.194722	0.399	0.188	1.95336e-303			Gm49077	3.26318e-26	0.0262176	0.03	0.008	7.10297e-22			Cox6a1	2.33478e-06	0.0600721	0.696	0.586	0.0508212
Slco2b1	8.37993e-76	0.147912	0.891	0.828	1.82406e-71			Zfp207	3.25963e-24	0.240127	0.272	0.481	7.09524e-20			Ccdc28b	0.0010501	0.0439765	0.178	0.171	1			Aes	1.85874e-169	0.194605	0.75	0.549	4.04592e-165			Bcl6	1.65967e-11	0.0260199	0.127	0.083	3.61261e-07			Phyh	3.76476e-21	0.0599513	0.331	0.209	8.19475e-17
B230219D22Rik	1.37705e-48	0.147646	0.64	0.539	2.99742e-44			Cpsf7	9.21465e-14	0.240013	0.128	0.209	2.00575e-09			Tspan7	0.00232976	0.0439048	0.372	0.38	1			Ccl5	2.96476e-122	0.19444	0.119	0.046	6.4534e-118			Chchd7	4.43202e-14	0.0260068	0.257	0.185	9.64717e-10			Azi2	4.86425e-32	0.0598961	0.382	0.226	1.0588e-27
N4bp1	6.22265e-58	0.147531	0.532	0.416	1.35448e-53			Nfia	1.02922e-24	0.239983	0.21	0.368	2.2403e-20			Alox5	0.000118977	0.0438629	0.165	0.155	1			Ddx21	6.5056e-192	0.194141	0.633	0.414	1.41607e-187			Psmb10	1.24848e-11	0.0259295	0.657	0.523	2.71756e-07			Gadd45b	3.48556e-32	0.059754	0.127	0.053	7.58701e-28
Maml2	2.52624e-69	0.147512	0.337	0.218	5.49887e-65			Cmklr1	9.00453e-21	0.239869	0.244	0.418	1.96002e-16			Nucb1	5.94927e-07	0.043855	0.518	0.533	0.0129498			Ndufa7	3.49275e-156	0.193926	0.756	0.56	7.60267e-152			4930589L23Rik	1.73723e-15	0.0258107	0.027	0.009	3.78142e-11			Thoc6	6.15691e-23	0.0597537	0.238	0.137	1.34018e-18
Mgat1	1.00407e-52	0.147494	0.562	0.458	2.18556e-48			Tbc1d23	1.11175e-24	0.239805	0.219	0.385	2.41995e-20			Tap2	0.00487964	0.0437524	0.334	0.338	1			Ddx1	1.03661e-251	0.193922	0.483	0.265	2.2564e-247			Lxn	1.62486e-14	0.0256733	0.176	0.117	3.53684e-10			Atp5f1	8.03906e-06	0.0597438	0.833	0.746	0.174986
Pdgfb	5.41817e-56	0.147491	0.604	0.484	1.17937e-51			Fnbp1	2.0154e-18	0.239797	0.263	0.445	4.38693e-14			Lair1	5.09994e-37	0.0436254	0.92	0.896	1.1101e-32			Sdc4	2.38359e-187	0.193632	0.239	0.11	5.18835e-183			H2-M3	5.22071e-16	0.025581	0.355	0.26	1.13639e-11			Uqcr10	1.41115e-11	0.0595377	0.663	0.525	3.07166e-07
Cab39	1.15334e-48	0.147464	0.508	0.406	2.51048e-44			Cpeb4	3.3061e-12	0.239734	0.146	0.232	7.19638e-08			Mdh1	5.93005e-06	0.0436139	0.572	0.581	0.129079			Ppp1ca	3.68886e-165	0.193396	0.862	0.696	8.02953e-161			Sin3b	2.00932e-19	0.0255674	0.559	0.416	4.37368e-15			Rnf34	2.69863e-27	0.0594911	0.337	0.202	5.87411e-23
Uvssa	3.90085e-54	0.147343	0.287	0.189	8.49098e-50			Lrrc3	1.58932e-20	0.239526	0.292	0.5	3.45947e-16			Tm6sf1	1.3241e-31	0.0436104	0.752	0.734	2.88218e-27			Sssca1	1.33522e-254	0.193171	0.455	0.245	2.90638e-250			Pim3	5.86174e-10	0.0255401	0.112	0.074	1.27592e-05			Commd1	7.30893e-16	0.0594707	0.479	0.341	1.59093e-11
Tmsb10	6.94895e-41	0.147289	0.471	0.369	1.51258e-36			Tbck	6.00161e-15	0.239514	0.147	0.241	1.30637e-10			Naga	0.00646839	0.0435663	0.274	0.274	1			Ndufa13	5.08996e-152	0.192986	0.848	0.666	1.10793e-147			Psenen	7.49467e-09	0.0255027	0.792	0.65	0.000163136			Slamf9	1.31817e-12	0.0593885	0.524	0.398	2.86927e-08
Rtn1	2.82969e-52	0.147095	0.48	0.368	6.15939e-48			Rab3gap1	6.71593e-20	0.239416	0.202	0.345	1.46186e-15			Klk8	0.00146299	0.0434908	0.422	0.429	1			Guk1	1.65829e-262	0.192466	0.443	0.234	3.60961e-258			Anxa3	8.32911e-05	0.0254967	0.921	0.842	1			S100a4	4.58681e-59	0.0593496	0.054	0.009	9.98412e-55
Ggps1	5.39998e-64	0.146873	0.357	0.242	1.17541e-59			Ktn1	2.66594e-14	0.239181	0.309	0.506	5.80296e-10			Zfp397	1.55791e-11	0.0434897	0.397	0.383	3.3911e-07			Cenpb	3.27868e-234	0.192183	0.473	0.265	7.13669e-230			Atp5g2	4.42498e-06	0.0254266	0.915	0.794	0.0963186			Prpf38a	8.64979e-24	0.0593038	0.32	0.197	1.8828e-19
Acap2	3.07003e-59	0.146725	0.615	0.503	6.68253e-55			Ing4	2.5101e-20	0.239165	0.236	0.402	5.46372e-16			Reep5	1.82666e-10	0.0434131	0.747	0.742	3.97609e-06			Psmc3ip	0	0.192074	0.234	0.05	0			Il11ra1	5.3567e-19	0.0251965	0.423	0.306	1.16599e-14			Scand1	8.00048e-09	0.0592557	0.667	0.552	0.000174146
Srsf11	2.97547e-55	0.146714	0.771	0.686	6.47671e-51			Abr	3.05837e-16	0.239089	0.171	0.283	6.65715e-12			Ube2q2	0.00275584	0.0433769	0.227	0.223	1			Psmd8	7.84842e-154	0.191895	0.698	0.496	1.70837e-149			Etfb	4.03431e-13	0.0250833	0.56	0.434	8.78148e-09			Cenpx	6.02456e-09	0.0592434	0.627	0.495	0.000131137
Smad1	1.32278e-62	0.146546	0.408	0.29	2.87929e-58			Wdfy1	6.72833e-18	0.238968	0.129	0.222	1.46456e-13			Arrb2	5.92174e-21	0.0433404	0.704	0.7	1.28899e-16			Elof1	1.43056e-250	0.191459	0.533	0.305	3.11389e-246			Sult1a1	4.67124e-16	0.0250464	0.494	0.372	1.01679e-11			Fam162a	3.63832e-14	0.0591365	0.387	0.275	7.91954e-10
Zfp740	2.86885e-67	0.146414	0.482	0.349	6.24462e-63			Sp1	4.89764e-17	0.238912	0.156	0.261	1.06607e-12			Itga6	2.17301e-29	0.0431811	0.767	0.76	4.72998e-25			Hist1h2ap	2.43643e-130	0.191448	0.133	0.054	5.30339e-126			Ddx3y	3.15385e-25	0.025037	0.449	0.304	6.86498e-21			Ndufs3	5.68769e-10	0.0591217	0.565	0.441	1.23804e-05
Nisch	5.29751e-68	0.145855	0.736	0.63	1.15311e-63			Tbl1xr1	1.16207e-19	0.238863	0.226	0.383	2.52948e-15			Arl1	1.96129e-05	0.043131	0.529	0.543	0.426913			Gfer	1.1666e-219	0.191284	0.565	0.342	2.53933e-215			Clmp	1.9502e-17	0.0250295	0.034	0.012	4.24499e-13			Uba1	5.65013e-16	0.0591046	0.413	0.288	1.22986e-11
Sema4b	1.40271e-127	0.145834	0.239	0.11	3.05327e-123			Etv3	8.09329e-23	0.238731	0.193	0.336	1.76167e-18			Gpr155	2.85625e-08	0.0431129	0.351	0.338	0.00062172			Nudt5	1.9011e-275	0.191177	0.528	0.291	4.13812e-271			Gabarapl2	5.54703e-13	0.025013	0.712	0.564	1.20742e-08			Pfdn6	4.63541e-13	0.0590545	0.51	0.379	1.00899e-08
Pten	1.70262e-52	0.145773	0.725	0.642	3.7061e-48			Emsy	2.44535e-24	0.2385	0.167	0.297	5.32279e-20			Gm31243	1.36117e-06	0.0430871	0.14	0.126	0.0296286			Mrps28	1.145e-296	0.191144	0.386	0.181	2.49233e-292			Ddt	5.41906e-16	0.0248713	0.364	0.267	1.17957e-11			Emc4	1.42166e-16	0.0590106	0.485	0.346	3.09452e-12
Lrrk1	2.12615e-54	0.145758	0.515	0.399	4.62799e-50			Rsf1	1.44613e-18	0.238405	0.239	0.4	3.14779e-14			Trmt1l	1.06488e-08	0.0429807	0.351	0.339	0.000231793			Ell2	9.97246e-290	0.190756	0.207	0.069	2.17071e-285			Ppp1r3b	6.35999e-22	0.0248591	0.307	0.208	1.38438e-17			Sssca1	2.71739e-14	0.0589556	0.393	0.278	5.91495e-10
Tk2	5.54004e-83	0.145406	0.332	0.204	1.2059e-78			2510009E07Rik	3.0988e-15	0.238217	0.151	0.248	6.74517e-11			Idnk	0.00971882	0.042932	0.303	0.308	1			Exosc8	7.34478e-226	0.190645	0.599	0.369	1.59874e-221			Creb3	6.8389e-19	0.024694	0.367	0.262	1.48862e-14			Pmf1	3.11798e-23	0.0588961	0.203	0.113	6.78691e-19
Slc29a3	2.74642e-67	0.145405	0.803	0.714	5.97812e-63			Pabpn1	7.11072e-26	0.238054	0.221	0.395	1.54779e-21			Pon2	9.14855e-08	0.0428029	0.567	0.58	0.00199136			Cuedc2	5.04859e-181	0.190079	0.67	0.451	1.09893e-176			Prr7	2.72094e-91	0.0246804	0.024	0.001	5.92268e-87			Pnp	0.000399464	0.058812	0.886	0.819	1
Tcp11l2	4.44598e-149	0.145349	0.24	0.103	9.67756e-145			Mob3c	3.6918e-24	0.237892	0.191	0.337	8.03595e-20			Cc2d1b	0.00940929	0.0426864	0.235	0.234	1			Lamtor2	3.07004e-160	0.190009	0.711	0.507	6.68255e-156			Swi5	5.70354e-10	0.0246653	0.703	0.56	1.24149e-05			Hsph1	8.83911e-25	0.0586438	0.315	0.192	1.92401e-20
Rcsd1	7.88497e-52	0.145231	0.709	0.609	1.71632e-47			Ptbp3	0.00125156	0.237882	0.434	0.67	1			Dpm1	0.000559101	0.0426745	0.278	0.275	1			Snhg6	0	0.189865	0.344	0.147	0			Vav1	4.45809e-10	0.0246138	0.682	0.552	9.70393e-06			Ifi214	4.43438e-208	0.0585682	0.045	0.001	9.65232e-204
Mitf	2.16827e-84	0.14521	0.301	0.177	4.71966e-80			Mlph	5.07867e-20	0.237875	0.204	0.343	1.10547e-15			Sub1	2.66698e-06	0.0425438	0.609	0.624	0.0580521			Pold2	0	0.189852	0.301	0.105	0			Ms4a6c	4.97744e-10	0.0244194	0.568	0.459	1.08344e-05			A530064D06Rik	2.16015e-116	0.0585619	0.028	0.001	4.702e-112
Ttc7	2.28372e-70	0.145106	0.385	0.261	4.97097e-66			Laptm5	3.69827e-96	0.237863	0.932	0.984	8.05002e-92			Tmem243	0.00234292	0.0424978	0.442	0.458	1			Tgm2	2.94939e-132	0.189844	0.352	0.214	6.41994e-128			Gm12840	0.000610546	0.0242811	0.029	0.019	1			Tmem184b	2.99275e-28	0.0585127	0.317	0.187	6.51432e-24
Zyg11b	2.24337e-64	0.145038	0.379	0.261	4.88315e-60			Wdr37	3.60577e-15	0.237699	0.156	0.256	7.84867e-11			Cklf	1.13883e-05	0.0423936	0.479	0.491	0.247889			Mien1	3.71015e-194	0.189639	0.564	0.355	8.07588e-190			Arpc1b	6.12791e-05	0.0241668	0.96	0.905	1			Eif3c	2.56161e-06	0.0584869	0.751	0.653	0.0557585
Gm4673	1.54589e-100	0.144924	0.295	0.162	3.36494e-96			Rlf	1.17057e-19	0.237671	0.203	0.345	2.54797e-15			Arid5a	0.000234069	0.0422305	0.197	0.189	1			Psme1	4.13969e-151	0.189308	0.798	0.608	9.01086e-147			Ctsa	0.000115566	0.024153	0.935	0.851	1			Eif3d	2.94512e-13	0.0584423	0.553	0.417	6.41064e-09
Lpxn	8.99909e-66	0.144704	0.437	0.316	1.95883e-61			Dnajc5	2.62055e-24	0.237591	0.249	0.437	5.70415e-20			Plod1	1.29748e-08	0.0422277	0.577	0.591	0.000282422			Pfdn1	7.08952e-241	0.189052	0.495	0.28	1.54318e-236			Pvr	8.77024e-19	0.0238971	0.14	0.082	1.90902e-14			Mrpl18	1.04848e-08	0.0583403	0.534	0.415	0.000228223
Cebpa	3.17146e-58	0.144678	0.677	0.569	6.90331e-54			Nek6	1.88567e-26	0.23752	0.2	0.359	4.10454e-22			Tifab	1.89261e-07	0.0421638	0.462	0.464	0.00411965			Atic	1.68135e-279	0.188872	0.442	0.226	3.65979e-275			Rac3	1.60911e-18	0.0238667	0.29	0.2	3.50255e-14			Tyrobp	3.21902e-07	0.0583261	0.991	0.973	0.00700684
1700020I14Rik	3.91983e-50	0.144554	0.547	0.446	8.5323e-46			Dyrk2	4.36976e-15	0.237236	0.168	0.275	9.51166e-11			Dcaf17	3.9361e-09	0.0421458	0.272	0.255	8.5677e-05			Cenps	0	0.18886	0.213	0.043	0			Psmb9	3.93846e-16	0.0238664	0.448	0.336	8.57285e-12			Serpine1	8.58963e-19	0.0582624	0.118	0.06	1.86971e-14
Morc3	6.03724e-53	0.144072	0.542	0.43	1.31413e-48			Myo1b	3.22224e-19	0.237097	0.209	0.352	7.01384e-15			Gfm2	1.07212e-05	0.0420861	0.247	0.236	0.233369			Rfc1	1.04335e-224	0.188832	0.489	0.281	2.27105e-220			Eid3	2.09811e-24	0.0238194	0.042	0.014	4.56696e-20			Calm3	1.58438e-08	0.0580197	0.57	0.456	0.000344872
Brd2	7.58557e-44	0.144006	0.538	0.437	1.65115e-39			Atp6v0a1	5.52262e-22	0.237066	0.228	0.394	1.20211e-17			4632415L05Rik	5.16087e-05	0.0420489	0.202	0.191	1			Mrpl21	2.143e-249	0.188698	0.46	0.249	4.66467e-245			C5ar1	8.63105e-08	0.0238097	0.745	0.623	0.00187872			Cacna1s	6.4656e-21	0.0579818	0.104	0.048	1.40737e-16
Prr13	8.31078e-53	0.143895	0.521	0.411	1.80901e-48			Zfp217	5.49563e-12	0.23692	0.131	0.208	1.19623e-07			Pdcd4	1.9258e-06	0.0419681	0.186	0.172	0.041919			Magoh	1.58283e-224	0.188625	0.519	0.302	3.44534e-220			Calm3	4.2618e-14	0.0236355	0.588	0.453	9.27666e-10			Smarca5	2.47465e-10	0.0579206	0.632	0.505	5.38657e-06
Mga	5.11334e-51	0.143854	0.442	0.333	1.11302e-46			Fyco1	9.72815e-20	0.236737	0.163	0.28	2.11753e-15			Crbn	0.00145828	0.0419652	0.252	0.249	1			Gsto1	9.98881e-280	0.188618	0.395	0.192	2.17426e-275			Chd4	1.37546e-12	0.0235787	0.687	0.543	2.99396e-08			Hspd1	1.39702e-08	0.0578526	0.654	0.545	0.000304089
Dock8	7.91938e-43	0.143738	0.618	0.521	1.72381e-38			Atxn1	5.27345e-09	0.236535	0.135	0.203	0.000114787			Chd6	1.45506e-11	0.0418078	0.378	0.36	3.16722e-07			Tgfbi	3.04848e-83	0.188497	0.271	0.172	6.63563e-79			Lars2	7.45665e-24	0.0234523	0.476	0.34	1.62309e-19			Cndp2	2.43276e-07	0.0575306	0.581	0.469	0.00529539
Slc43a2	6.272e-69	0.143685	0.398	0.272	1.36523e-64			Rbm6	2.54098e-20	0.236379	0.226	0.387	5.53095e-16			Lamp1	1.61205e-21	0.0416208	0.923	0.888	3.50896e-17			Atp1a1	1.13981e-176	0.188056	0.722	0.511	2.48103e-172			Bex3	5.22502e-08	0.0234069	0.13	0.093	0.00113733			Mrpl42	5.82417e-12	0.0575154	0.592	0.456	1.26775e-07
Matr3	1.33215e-46	0.143622	0.589	0.492	2.89969e-42			Pnn	0.000107483	0.236289	0.433	0.664	1			Mplkip	0.00456156	0.041537	0.334	0.339	1			Timm8b	1.30708e-219	0.188009	0.535	0.32	2.84512e-215			Apold1	6.66033e-14	0.0229436	0.016	0.004	1.44975e-09			Ube2l3	6.15924e-10	0.0574623	0.697	0.568	1.34068e-05
Sp1	6.29987e-72	0.14346	0.363	0.24	1.37129e-67			Cx3cr1	1.03276e-116	0.236197	0.976	0.989	2.248e-112			Tmco1	3.00067e-07	0.0415146	0.632	0.64	0.00653156			Cdc34	3.30718e-306	0.187896	0.386	0.179	7.19874e-302			Gm10036	9.2991e-18	0.0229358	0.151	0.092	2.02414e-13			Use1	1.6894e-12	0.0571967	0.571	0.434	3.67732e-08
Arhgap27	3.86149e-64	0.143457	0.437	0.314	8.4053e-60			Atxn7	1.39916e-20	0.236153	0.125	0.223	3.04555e-16			Tspan31	0.00388087	0.0414282	0.477	0.499	1			Vcp	4.26397e-148	0.187377	0.825	0.646	9.28139e-144			Nsl1	8.96737e-07	0.0228747	0.046	0.028	0.0195193			Mrps21	7.36879e-10	0.0571631	0.551	0.427	1.60396e-05
Jak1	1.74666e-52	0.143129	0.72	0.637	3.80196e-48			Trim8	3.51754e-26	0.236059	0.231	0.412	7.65664e-22			Gtf2h2	9.50961e-14	0.0413859	0.606	0.608	2.06996e-09			Ppm1g	1.45205e-217	0.186869	0.64	0.408	3.16068e-213			Rabac1	7.82654e-08	0.0228459	0.844	0.725	0.0017036			Fam129a	1.43873e-28	0.0570159	0.324	0.19	3.13168e-24
Pink1	6.65989e-93	0.142682	0.274	0.152	1.44966e-88			Dapp1	2.40906e-19	0.236008	0.292	0.496	5.2438e-15			4833420G17Rik	1.82861e-11	0.0413521	0.394	0.375	3.98034e-07			Eif4ebp1	2.81663e-203	0.186741	0.579	0.36	6.13096e-199			Pcbd2	3.09256e-14	0.0228387	0.307	0.224	6.73158e-10			Selenot	1.10218e-10	0.0570102	0.627	0.489	2.39911e-06
Zfp950	9.13732e-58	0.142252	0.563	0.442	1.98892e-53			Mtmr3	2.14647e-13	0.235604	0.132	0.213	4.67221e-09			Serinc1	9.0453e-16	0.0413455	0.678	0.672	1.96889e-11			Ncapd3	5.1919e-271	0.18653	0.353	0.166	1.13012e-266			Mknk2	1.70053e-16	0.0227184	0.234	0.16	3.70154e-12			Pgk1	2.09448e-10	0.0568546	0.543	0.429	4.55905e-06
AW549877	1.99267e-79	0.142235	0.338	0.211	4.33744e-75			Eif2s3y	3.56003e-07	0.23553	0.229	0.334	0.00774913			Tmem55b	1.57389e-26	0.0413349	0.695	0.678	3.42589e-22			Psma3	7.8089e-170	0.186394	0.822	0.634	1.69976e-165			Gm10382	7.3548e-22	0.022681	0.023	0.006	1.60092e-17			Sh3bgrl	1.52145e-44	0.0568489	0.171	0.07	3.31173e-40
Nsd3	4.52822e-47	0.142161	0.579	0.474	9.85658e-43			Rab39	1.59955e-10	0.235474	0.144	0.221	3.48175e-06			Slco2b1	2.36164e-56	0.04129	0.848	0.818	5.14057e-52			Pdia3	4.6157e-153	0.186156	0.94	0.871	1.0047e-148			Tpi1	5.07404e-13	0.0226411	0.609	0.478	1.10447e-08			Gm26917	4.35884e-10	0.0567992	0.607	0.483	9.48788e-06
Bicral	4.45722e-76	0.142141	0.252	0.144	9.70202e-72			Pik3r5	7.54048e-18	0.23505	0.149	0.253	1.64134e-13			Slc25a37	5.86816e-13	0.0412656	0.379	0.363	1.27732e-08			Psmd6	1.74689e-187	0.186085	0.664	0.445	3.80245e-183			Socs2	1.6292e-18	0.0224515	0.033	0.011	3.54627e-14			Serbp1	3.56232e-07	0.056702	0.837	0.765	0.00775411
Tmem64	3.91105e-70	0.14208	0.352	0.232	8.51317e-66			Srrm1	2.75348e-05	0.235036	0.433	0.682	0.59935			Rap2a	0.00126376	0.0411433	0.427	0.442	1			1810037I17Rik	1.86542e-160	0.186018	0.637	0.436	4.06047e-156			AB124611	2.9223e-10	0.0223852	0.116	0.077	6.36098e-06			Tmem140	5.60698e-19	0.0566407	0.282	0.177	1.22047e-14
Kdm2a	5.95073e-53	0.141903	0.55	0.438	1.2953e-48			Elk4	1.57854e-14	0.234942	0.141	0.232	3.43601e-10			Atp6ap1	1.33904e-07	0.0410381	0.64	0.656	0.00291468			Cd244	3.62258e-224	0.185981	0.339	0.168	7.88527e-220			Clic4	2.40008e-07	0.0223255	0.098	0.068	0.00522426			Cp	5.05639e-86	0.0565077	0.066	0.01	1.10062e-81
Dock2	6.28037e-45	0.141825	0.671	0.584	1.36705e-40			Htt	2.95233e-27	0.234698	0.172	0.315	6.42635e-23			Klf13	3.79389e-06	0.0409546	0.458	0.467	0.0825817			Thyn1	1.85393e-278	0.185742	0.375	0.178	4.03544e-274			Cd69	4.00623e-09	0.0223251	0.01	0.003	8.72036e-05			Hnrnpa1	2.09295e-07	0.056502	0.711	0.592	0.00455573
Srrm1	2.27316e-51	0.141774	0.742	0.654	4.94799e-47			Arhgap30	1.66134e-16	0.234586	0.336	0.562	3.61623e-12			Bmp2k	1.89283e-35	0.0407553	0.808	0.788	4.12012e-31			Mdh1	1.70597e-157	0.185546	0.739	0.54	3.71338e-153			Nfkbie	3.71677e-17	0.0222406	0.18	0.115	8.09029e-13			Mtpn	1.74596e-11	0.0563707	0.569	0.439	3.80042e-07
Abcc5	3.09804e-60	0.141607	0.519	0.396	6.74351e-56			Hivep3	1.51012e-23	0.234423	0.267	0.467	3.28707e-19			Ncoa4	0.00497502	0.0407319	0.362	0.368	1			mt-Nd1	2.55729e-162	0.185501	0.98	0.986	5.56645e-158			Gpr65	5.28431e-12	0.0222322	0.264	0.194	1.15024e-07			Abracl	2.28617e-09	0.0563056	0.607	0.486	4.9763e-05
Mertk	6.29347e-63	0.141549	0.842	0.772	1.3699e-58			Fnip1	1.01848e-21	0.234351	0.202	0.349	2.21692e-17			Lcp2	4.43284e-10	0.0403799	0.537	0.544	9.64897e-06			Rex1bd	6.36581e-182	0.185363	0.612	0.401	1.38565e-177			Tns3	5.29715e-13	0.0222267	0.526	0.403	1.15303e-08			Tkt	4.62798e-09	0.0562985	0.675	0.554	0.000100737
Med12l	1.35477e-76	0.141521	0.256	0.148	2.94894e-72			Lag3	3.07881e-10	0.234272	0.422	0.662	6.70164e-06			Rcbtb2	6.40502e-10	0.0403464	0.504	0.498	1.39418e-05			Ndufa3	2.646e-184	0.185222	0.598	0.385	5.75954e-180			Ptrhd1	1.19548e-11	0.0221531	0.267	0.198	2.60221e-07			Ranbp1	1.61222e-10	0.0561901	0.702	0.577	3.50933e-06
Sort1	2.21049e-57	0.141516	0.48	0.364	4.81157e-53			Neurl1a	5.36068e-08	0.234223	0.102	0.153	0.00116686			Srpk3	0.00995694	0.0403274	0.135	0.129	1			Psmc2	1.81009e-178	0.184996	0.706	0.487	3.94003e-174			Syt11	1.19035e-14	0.0220849	0.214	0.148	2.59103e-10			Rab7	3.2759e-08	0.0561724	0.698	0.575	0.000713064
Mettl7a1	3.2477e-78	0.141511	0.354	0.225	7.06926e-74			Myo18a	1.31435e-25	0.234214	0.145	0.268	2.86095e-21			Rbpj	0.000342095	0.0402709	0.429	0.44	1			Ufm1	2.46621e-224	0.184827	0.481	0.274	5.36819e-220			Gm9484	4.01113e-11	0.0220786	0.032	0.014	8.73102e-07			Gm2a	1.6132e-08	0.0561618	0.577	0.464	0.000351146
Csmd3	1.0546e-58	0.141508	0.585	0.46	2.29556e-54			Rictor	4.76354e-24	0.234037	0.17	0.302	1.03688e-19			Polr3a	0.000288367	0.0402453	0.184	0.176	1			Eid1	3.98859e-189	0.184808	0.618	0.4	8.68195e-185			Cox6a2	1.46055e-08	0.0220658	0.15	0.108	0.000317918			Cd209f	6.47752e-61	0.0561364	0.028	0.002	1.40996e-56
Zfp207	2.34371e-41	0.141505	0.55	0.455	5.10155e-37			Ncoa2	1.60814e-19	0.233807	0.149	0.257	3.50044e-15			Zkscan14	1.70053e-07	0.0402084	0.11	0.096	0.00370155			Coa3	1.81107e-167	0.184753	0.677	0.464	3.94215e-163			Pqbp1	1.87344e-12	0.0219764	0.318	0.238	4.07791e-08			Aoah	1.35893e-49	0.0560515	0.075	0.019	2.95797e-45
Sec14l1	1.30663e-51	0.141494	0.579	0.474	2.84415e-47			Zfp715	7.7662e-14	0.23372	0.141	0.229	1.69047e-09			Fbxl12	4.13365e-10	0.0401944	0.26	0.239	8.99771e-06			Dnajc2	1.27897e-229	0.184573	0.55	0.327	2.78394e-225			Alkbh5	8.3349e-09	0.0219147	0.33	0.261	0.000181426			Ccrl2	5.01609e-27	0.0559239	0.189	0.097	1.09185e-22
Zfp644	1.52229e-53	0.141481	0.667	0.563	3.31358e-49			Arap1	4.80749e-22	0.233607	0.179	0.312	1.04645e-17			Arhgdib	2.07941e-16	0.040194	0.788	0.755	4.52626e-12			Nudcd2	2.26297e-253	0.184489	0.475	0.258	4.9258e-249			Psmg4	1.20354e-16	0.0218485	0.339	0.244	2.61976e-12			Ak6	2.05759e-20	0.0558462	0.379	0.25	4.47875e-16
Sgce	3.1033e-56	0.141456	0.517	0.404	6.75496e-52			Kat6a	1.8616e-21	0.233424	0.222	0.38	4.05215e-17			Bcap31	2.32906e-05	0.0401472	0.627	0.637	0.506965			Dscc1	0	0.18444	0.179	0.026	0			Atp1a3	1.17026e-17	0.0218235	0.036	0.013	2.54731e-13			Nceh1	4.54463e-26	0.0557789	0.187	0.097	9.8923e-22
Tnfsf12	9.36362e-60	0.141289	0.38	0.265	2.03818e-55			2810405F17Rik	0.00156099	0.233228	0.115	0.151	1			Derl2	0.000220701	0.040073	0.533	0.555	1			Fundc2	2.72861e-257	0.184158	0.403	0.204	5.93937e-253			Cnn2	1.1554e-14	0.0216507	0.151	0.097	2.51497e-10			Dbi	7.04334e-09	0.0557306	0.656	0.54	0.000153312
Epb41	1.15229e-62	0.141194	0.327	0.217	2.50819e-58			Phc2	9.20501e-24	0.233188	0.17	0.303	2.00365e-19			Rab5b	3.75781e-05	0.0400525	0.298	0.292	0.817963			Rab5c	1.32874e-166	0.184072	0.762	0.557	2.89226e-162			Aplp2	2.55774e-13	0.0216063	0.445	0.341	5.56744e-09			Smim3	5.88777e-25	0.0555857	0.302	0.181	1.28159e-20
Galnt1	5.33287e-46	0.14103	0.59	0.491	1.16081e-41			Pfkfb3	1.21106e-21	0.233146	0.152	0.269	2.63613e-17			Vamp2	0.00087698	0.0400336	0.256	0.251	1			Cnih1	1.47305e-226	0.184021	0.586	0.356	3.20639e-222			Atp6v0c	4.20316e-05	0.0215323	0.035	0.022	0.914903			Vamp8	1.02302e-05	0.0554639	0.82	0.73	0.22268
Trove2	9.69491e-60	0.140953	0.239	0.146	2.11029e-55			Fndc3b	3.31265e-22	0.233114	0.165	0.29	7.21064e-18			Ptp4a3	7.74544e-11	0.0400246	0.57	0.58	1.68595e-06			Ap2m1	1.35123e-180	0.183603	0.69	0.479	2.94122e-176			Snhg6	8.79214e-16	0.0215312	0.255	0.179	1.91378e-11			Gabarap	2.48959e-06	0.0554565	0.891	0.827	0.0541909
Fbxl3	8.36383e-63	0.140675	0.43	0.308	1.82055e-58			Nrd1	1.85807e-27	0.232986	0.242	0.434	4.04446e-23			Prkcd	2.05661e-26	0.03998	0.663	0.644	4.47662e-22			Arhgdia	5.40356e-173	0.183502	0.904	0.76	1.17619e-168			Dusp18	6.95112e-13	0.0214695	0.05	0.024	1.51305e-08			Ctsz	3.2563e-08	0.0552924	0.986	0.967	0.000708799
Pnpla8	9.43911e-43	0.140653	0.45	0.352	2.05461e-38			Ireb2	6.66076e-19	0.232978	0.174	0.295	1.44985e-14			Hmg20a	1.00389e-06	0.0399707	0.284	0.272	0.0218516			Slc43a3	0	0.183422	0.193	0.034	0			Arrdc3	1.00764e-13	0.0214464	0.166	0.11	2.19333e-09			Mrps18c	4.60446e-15	0.0552273	0.481	0.347	1.00225e-10
Ppfia4	6.51466e-55	0.140347	0.774	0.679	1.41805e-50			Foxj3	5.11237e-11	0.232574	0.145	0.225	1.11281e-06			Ptms	5.73316e-14	0.0397807	0.725	0.716	1.24794e-09			Anp32e	3.90539e-215	0.183395	0.517	0.305	8.50086e-211			Txlng	5.32858e-12	0.0214434	0.176	0.122	1.15987e-07			Cfdp1	1.20685e-15	0.055037	0.437	0.31	2.62694e-11
Usp24	8.39657e-51	0.140332	0.444	0.337	1.82768e-46			Fbxl12	5.02599e-12	0.232294	0.164	0.257	1.09401e-07			Tra2a	8.95289e-31	0.0397174	0.706	0.688	1.94878e-26			Gpaa1	3.84151e-244	0.183385	0.55	0.322	8.36181e-240			AI504432	5.25782e-08	0.0214327	0.061	0.038	0.00114447			Rbm3	5.63761e-09	0.0550162	0.708	0.589	0.000122714
Arhgap22	6.83032e-72	0.139897	0.419	0.29	1.48676e-67			Ralgps1	5.244e-19	0.232124	0.159	0.271	1.14146e-14			Gm5086	5.15995e-07	0.0396465	0.223	0.208	0.0112317			Pold1	0	0.183347	0.239	0.07	0			Dpm3	6.57316e-13	0.0213927	0.519	0.402	1.43078e-08			Psmd8	6.75613e-08	0.0549259	0.643	0.528	0.00147061
Fmnl3	7.50098e-47	0.13984	0.519	0.414	1.63274e-42			Chfr	2.15574e-20	0.232036	0.183	0.314	4.69239e-16			Stard3	1.38002e-07	0.0396272	0.499	0.504	0.0030039			Prdx4	2.06448e-213	0.183224	0.516	0.307	4.49376e-209			Mrps28	1.23661e-13	0.0210681	0.293	0.213	2.69173e-09			Rbms1	1.96766e-20	0.0547	0.383	0.255	4.28301e-16
Ctss	2.04779e-129	0.139632	0.979	0.986	4.45743e-125			Rprd2	1.65139e-18	0.23195	0.149	0.255	3.59457e-14			Isoc2b	0.000100101	0.0395754	0.112	0.102	1			Eif4a3	1.62013e-185	0.183148	0.592	0.379	3.52654e-181			Ptger4	9.29162e-15	0.0209254	0.044	0.019	2.02251e-10			Pltp	5.81364e-64	0.0544411	0.065	0.012	1.26546e-59
Gpbp1l1	2.46545e-71	0.139617	0.376	0.25	5.36654e-67			Camta2	7.90465e-20	0.231891	0.127	0.225	1.7206e-15			Rab6b	1.63628e-05	0.0395425	0.32	0.311	0.356169			Tubg1	0	0.183105	0.312	0.12	0			Eif5b	2.68661e-11	0.020893	0.679	0.544	5.84794e-07			Rai14	2.03102e-40	0.0543812	0.116	0.042	4.42092e-36
Senp7	1.37197e-57	0.139604	0.371	0.259	2.98637e-53			Tmem64	2.06173e-15	0.231863	0.154	0.252	4.48777e-11			Zfp740	3.15062e-13	0.0395282	0.373	0.352	6.85795e-09			Gars	2.36095e-255	0.182977	0.458	0.245	5.13907e-251			AW112010	1.22951e-11	0.0208077	0.221	0.159	2.67628e-07			S100a10	1.12076e-21	0.0543117	0.161	0.086	2.43956e-17
Aff4	1.83084e-57	0.139595	0.436	0.322	3.98519e-53			Arhgef40	8.78811e-19	0.231852	0.294	0.496	1.91291e-14			Pias1	6.44158e-06	0.0392938	0.362	0.359	0.140214			Ccdc34	1.92348e-247	0.182687	0.388	0.197	4.18685e-243			Hist3h2a	4.72944e-08	0.0207195	0.26	0.203	0.00102946			Slc25a1	3.49621e-21	0.0542954	0.298	0.185	7.6102e-17
Tprgl	1.02607e-53	0.139403	0.557	0.447	2.23344e-49			Pkn2	4.6632e-19	0.231787	0.271	0.458	1.01504e-14			Tox4	0.000719392	0.0391837	0.44	0.455	1			Glipr1	5.15609e-264	0.182497	0.229	0.087	1.12233e-259			Mir155hg	1.07414e-57	0.0206865	0.02	0.002	2.33808e-53			Tmem205	7.01621e-18	0.0542605	0.134	0.072	1.52722e-13
Tnrc6a	2.93766e-49	0.139398	0.511	0.408	6.3944e-45			Rassf5	1.20869e-25	0.231759	0.212	0.376	2.63095e-21			Prr14	0.000516833	0.0391804	0.194	0.186	1			Gemin6	0	0.182419	0.301	0.116	0			Ormdl2	1.43889e-13	0.0206843	0.527	0.405	3.13203e-09			Adam8	3.40272e-32	0.0541866	0.109	0.042	7.4067e-28
Chd7	6.43368e-38	0.139361	0.627	0.539	1.40042e-33			Ube4a	2.14553e-16	0.231629	0.15	0.25	4.67017e-12			Rsrc2	3.84149e-14	0.0391586	0.603	0.605	8.36177e-10			Mrpl40	1.13468e-250	0.182403	0.393	0.199	2.46985e-246			Rrp12	1.37125e-10	0.0206449	0.087	0.054	2.9848e-06			Psmd7	1.1256e-07	0.0541694	0.685	0.57	0.0024501
Gm3739	4.10686e-179	0.139253	0.177	0.058	8.9394e-175			Tlr7	2.63268e-18	0.231597	0.298	0.503	5.73056e-14			Sdf4	4.86944e-05	0.0391074	0.562	0.583	1			Brca1	0	0.181908	0.158	0.013	0			Zfp560	1.92008e-12	0.0205871	0.2	0.14	4.17944e-08			Masp1	1.0647e-45	0.0540839	0.094	0.028	2.31754e-41
Wac	2.39594e-40	0.13917	0.508	0.413	5.21524e-36			St3gal2	1.48047e-13	0.231568	0.134	0.217	3.22253e-09			Ubb	1.10133e-14	0.039078	0.95	0.902	2.39725e-10			Sdc3	0	0.181809	0.345	0.149	0			Cyb5a	4.13427e-11	0.0205362	0.711	0.564	8.99906e-07			Ndufs6	7.77088e-13	0.0540407	0.603	0.459	1.69149e-08
Tet2	1.25699e-52	0.139043	0.389	0.282	2.73609e-48			Synj1	2.96592e-27	0.231336	0.173	0.316	6.45591e-23			Cd2ap	4.16868e-09	0.0389544	0.552	0.556	9.07396e-05			Knl1	0	0.1815	0.125	0.007	0			Sdhb	2.61991e-13	0.0204684	0.573	0.441	5.70276e-09			Tbc1d1	1.99988e-21	0.0538668	0.278	0.169	4.35313e-17
Cd84	3.90444e-54	0.139002	0.773	0.694	8.4988e-50			Poldip3	6.00146e-20	0.231226	0.187	0.319	1.30634e-15			Naa35	2.40234e-06	0.0389086	0.493	0.5	0.0522916			Nip7	4.33627e-245	0.181481	0.489	0.271	9.43875e-241			Hk2	2.35402e-06	0.0203922	0.787	0.679	0.0512399			Rhoc	3.08455e-18	0.0538598	0.326	0.214	6.71414e-14
Wapl	4.64968e-38	0.138967	0.55	0.457	1.0121e-33			Hnrnpdl	3.27932e-13	0.231203	0.357	0.589	7.1381e-09			Plcl2	6.08354e-11	0.0388735	0.4	0.385	1.3242e-06			Pola1	0	0.181469	0.213	0.048	0			Hist1h4c	4.85933e-21	0.0203664	0.023	0.006	1.05773e-16			2810474O19Rik	3.10235e-10	0.0537349	0.687	0.558	6.75289e-06
Rhog	1.98628e-43	0.138958	0.693	0.601	4.32354e-39			Ap1b1	1.40217e-19	0.231093	0.192	0.327	3.05211e-15			Zfp68	7.89628e-05	0.038812	0.247	0.239	1			Eif3c	2.53636e-136	0.18093	0.805	0.624	5.5209e-132			Hist1h1a	4.69687e-08	0.0203005	0.015	0.006	0.00102237			Ndufv2	9.2827e-13	0.0536593	0.574	0.429	2.02057e-08
Dicer1	8.04821e-49	0.138888	0.447	0.343	1.75185e-44			Mbnl2	2.68859e-12	0.230595	0.347	0.562	5.85225e-08			Zfp322a	4.57506e-05	0.0388014	0.254	0.246	0.995854			Mogs	8.0731e-243	0.180717	0.501	0.283	1.75727e-238			Igsf6	7.13015e-18	0.0202174	0.455	0.335	1.55202e-13			Ssr4	2.55917e-07	0.0534356	0.906	0.857	0.00557055
Csk	8.16542e-51	0.13886	0.638	0.538	1.77737e-46			Gm4673	1.36057e-08	0.23055	0.121	0.181	0.000296155			Pigc	0.00193837	0.0387754	0.169	0.162	1			Txnl4a	1.44042e-239	0.180442	0.442	0.239	3.13536e-235			Mapk6	1.82578e-09	0.0202036	0.151	0.107	3.97418e-05			Blvrb	4.93649e-11	0.0534304	0.552	0.423	1.07453e-06
Usp8	1.80929e-41	0.138531	0.601	0.514	3.93829e-37			Trim26	2.58879e-25	0.230464	0.252	0.446	5.63501e-21			Rnf6	0.00831857	0.0387625	0.341	0.348	1			Rrp1	2.84778e-182	0.180241	0.682	0.462	6.19877e-178			Prdx6	1.88531e-14	0.0201091	0.359	0.266	4.10376e-10			Dnaja2	6.57977e-10	0.0534033	0.581	0.456	1.43222e-05
Ccdc50	4.20981e-51	0.138435	0.678	0.591	9.1635e-47			Pkd2	4.215e-11	0.230405	0.115	0.182	9.17479e-07			Pag1	1.06133e-47	0.0387012	0.849	0.809	2.31019e-43			Spcs1	1.21324e-158	0.180081	0.745	0.547	2.64085e-154			Tomm20	4.04419e-08	0.0200479	0.783	0.643	0.000880298			Myh9	4.00743e-07	0.0532905	0.66	0.554	0.00872298
Vezf1	2.06862e-61	0.138428	0.328	0.22	4.50277e-57			Ccnt1	1.94105e-29	0.230403	0.206	0.377	4.22507e-25			Cpne3	0.00605466	0.03868	0.367	0.375	1			Mybbp1a	9.38567e-229	0.17935	0.504	0.292	2.04298e-224			Fam213b	1.08127e-14	0.02001	0.343	0.253	2.35361e-10			Mrps14	1.0917e-09	0.0532348	0.625	0.5	2.3763e-05
Cnrip1	6.54437e-55	0.138418	0.344	0.236	1.42451e-50			Rlim	2.41976e-21	0.230386	0.177	0.306	5.2671e-17			Stxbp3	2.94112e-06	0.0386375	0.325	0.317	0.0640193			Nudt19	1.03862e-303	0.179093	0.345	0.152	2.26076e-299			Snrpc	2.03791e-12	0.0199081	0.487	0.372	4.43592e-08			mt-Co2	1.12343e-09	0.0531948	0.995	0.993	2.44538e-05
Hacd4	1.84037e-69	0.138343	0.315	0.199	4.00593e-65			Foxp1	7.40341e-22	0.230314	0.204	0.35	1.6115e-17			Fcho2	2.08631e-21	0.038621	0.539	0.514	4.54128e-17			Ndufs7	5.34932e-157	0.178688	0.699	0.491	1.16439e-152			Ndufb4	1.21598e-09	0.0199017	0.665	0.537	2.64683e-05			Pfn1	1.23522e-06	0.0531896	0.945	0.891	0.026887
0610040J01Rik	5.00595e-51	0.138342	0.521	0.407	1.08965e-46			Gtf2i	9.56905e-24	0.230312	0.245	0.431	2.0829e-19			Tmem208	1.61184e-06	0.0385693	0.584	0.59	0.0350849			Rars	2.98794e-243	0.178639	0.452	0.243	6.50385e-239			Tapbpl	2.71071e-14	0.0198815	0.283	0.204	5.90039e-10			Nono	2.85896e-10	0.0531873	0.665	0.531	6.2231e-06
Man2a2	6.8038e-55	0.138339	0.397	0.287	1.48098e-50			Rnf38	7.66608e-09	0.230259	0.114	0.173	0.000166867			AL590144.2	0.000143369	0.0384822	0.083	0.074	1			Zcrb1	1.9614e-195	0.178353	0.586	0.372	4.26938e-191			Plp1	8.07068e-10	0.0198488	0.06	0.034	1.75674e-05			Ccr2	4.60407e-24	0.0531428	0.076	0.029	1.00217e-19
Trmt1l	8.20679e-51	0.138305	0.449	0.334	1.78637e-46			Slc9a8	1.95986e-13	0.230235	0.124	0.202	4.26603e-09			Madd	2.94304e-08	0.0384802	0.364	0.353	0.000640611			Eef1a1	2.87382e-233	0.178218	0.998	0.978	6.25545e-229			Gm6133	3.18286e-12	0.0197768	0.059	0.031	6.92814e-08			Hspa4	3.55106e-07	0.0531347	0.636	0.524	0.0077296
Zbtb37	7.55468e-67	0.138295	0.36	0.24	1.64443e-62			Mapk1ip1l	2.19618e-23	0.230011	0.175	0.309	4.78043e-19			Sys1	0.00212099	0.0383988	0.487	0.508	1			Eif1a	2.02774e-201	0.177984	0.52	0.31	4.41378e-197			Cyb5r3	1.15827e-16	0.0196767	0.292	0.207	2.5212e-12			Chmp5	4.25548e-12	0.0530222	0.53	0.399	9.26291e-08
Nek7	2.69261e-42	0.13827	0.593	0.504	5.86101e-38			Glg1	1.00379e-29	0.229991	0.223	0.408	2.18494e-25			Ccdc174	0.00249147	0.038375	0.304	0.306	1			Glrx5	4.78025e-212	0.17794	0.489	0.284	1.04052e-207			Cd302	8.06285e-11	0.0194359	0.628	0.499	1.75504e-06			F830016B08Rik	1.92796e-127	0.0529038	0.047	0.003	4.19658e-123
Mier1	4.88969e-47	0.138219	0.585	0.486	1.06434e-42			Larp1	1.18084e-26	0.229628	0.274	0.487	2.57034e-22			Arsk	0.000128061	0.0383696	0.238	0.229	1			2010111I01Rik	1.85479e-298	0.17787	0.269	0.104	4.03732e-294			Sod1	7.21826e-16	0.019429	0.282	0.2	1.5712e-11			Eef1d	9.04563e-06	0.0528731	0.798	0.709	0.196896
Csf3r	9.68729e-55	0.138051	0.68	0.578	2.10863e-50			Tnfrsf1a	2.77277e-13	0.229624	0.347	0.574	6.0355e-09			Nuak2	0.00161369	0.0382378	0.228	0.223	1			Eif3h	5.7599e-145	0.177794	0.777	0.588	1.25376e-140			Ndufb9	7.97782e-08	0.0194224	0.725	0.602	0.00173653			Gbp4	1.01635e-213	0.0527859	0.054	0.002	2.21229e-209
Nlrp3	1.37686e-64	0.137754	0.345	0.231	2.99701e-60			Strn3	5.76415e-26	0.229371	0.228	0.406	1.25468e-21			Camk1	2.39843e-19	0.0381772	0.842	0.829	5.22066e-15			Yif1b	3.15099e-177	0.177754	0.669	0.455	6.85876e-173			Il6	8.34801e-10	0.0193249	0.073	0.044	1.81711e-05			Ndufa7	4.42169e-07	0.052697	0.705	0.591	0.00962469
Phf1	6.4714e-107	0.13775	0.255	0.13	1.40863e-102			Rnf169	1.65276e-20	0.229358	0.171	0.294	3.59755e-16			Ociad1	0.00452294	0.0381418	0.508	0.53	1			Rpl10	1.2057e-184	0.177656	0.986	0.918	2.62445e-180			Lrmda	2.05255e-11	0.0193035	0.124	0.081	4.46778e-07			Sh3bp2	9.04131e-29	0.0526773	0.306	0.176	1.96802e-24
Cdk12	3.72857e-52	0.13765	0.531	0.418	8.11597e-48			Tmem44	1.11957e-12	0.229295	0.14	0.222	2.43697e-08			Layn	1.27783e-05	0.0380637	0.087	0.076	0.278144			Rnaseh2b	0	0.177466	0.317	0.131	0			Ucp2	0.0017383	0.0192967	0.923	0.835	1			Tomm40	2.49231e-11	0.0526416	0.556	0.428	5.425e-07
Dnajb6	1.83078e-44	0.137638	0.644	0.557	3.98507e-40			Chka	7.76842e-37	0.229193	0.2	0.381	1.69095e-32			Son	2.51266e-49	0.0379016	0.92	0.894	5.46931e-45			Coro1a	1.11201e-138	0.177379	0.945	0.84	2.42051e-134			Purb	1.48674e-06	0.0192107	0.795	0.661	0.0323618			Snrpb	1.99511e-07	0.0522966	0.76	0.648	0.00434276
Coro1b	1.29916e-48	0.137549	0.501	0.395	2.82788e-44			Ppp1r3b	2.22044e-14	0.229112	0.134	0.219	4.83322e-10			Tmem52	5.52738e-05	0.037843	0.089	0.079	1			Pno1	1.19638e-287	0.177351	0.355	0.162	2.60415e-283			Timm13	1.3116e-07	0.0192067	0.703	0.58	0.00285496			Arf4	2.11325e-06	0.0522831	0.649	0.538	0.0459992
Plekho1	3.13311e-55	0.137548	0.848	0.783	6.81985e-51			Gpr107	1.25428e-23	0.22903	0.244	0.426	2.7302e-19			Gdi1	8.22616e-05	0.0378029	0.336	0.333	1			Rrs1	2.3777e-251	0.177331	0.366	0.179	5.17554e-247			Igfbp6	1.52923e-10	0.0190968	0.146	0.101	3.32867e-06			St13	1.1715e-05	0.0522071	0.73	0.633	0.255001
Mark3	9.27577e-54	0.137393	0.544	0.433	2.01906e-49			Stat3	2.16329e-24	0.229014	0.282	0.496	4.70883e-20			Rhog	2.17118e-06	0.0375571	0.603	0.621	0.04726			Mrps18b	3.78851e-238	0.177279	0.483	0.268	8.24644e-234			S100a1	1.95211e-14	0.0189604	0.187	0.125	4.24916e-10			Xrn2	1.43694e-11	0.0519378	0.564	0.437	3.12779e-07
Gtf2h2	1.0777e-49	0.137188	0.688	0.597	2.34583e-45			Sec24c	5.93467e-15	0.228688	0.126	0.209	1.2918e-10			Swt1	3.13602e-05	0.0375297	0.37	0.371	0.682618			Cfdp1	1.12248e-219	0.177251	0.486	0.277	2.4433e-215			Zfp622	7.85762e-16	0.0189191	0.304	0.217	1.71037e-11			Psmc5	1.78594e-08	0.0518731	0.64	0.514	0.000388746
Snx30	2.73589e-63	0.137016	0.296	0.19	5.95522e-59			Fam193a	1.23113e-23	0.228512	0.221	0.385	2.67979e-19			Dnajb14	7.10766e-07	0.0374676	0.444	0.448	0.0154713			Emg1	2.75843e-190	0.176703	0.662	0.443	6.00427e-186			Clec5a	9.22305e-13	0.0189083	0.602	0.466	2.00758e-08			Fkbp3	3.5952e-10	0.051844	0.547	0.419	7.82567e-06
Tns3	5.63433e-48	0.136916	0.503	0.399	1.22642e-43			Gm20342	1.05168e-16	0.228421	0.118	0.201	2.28918e-12			Arhgap5	1.65352e-55	0.0374419	0.911	0.865	3.59922e-51			Cks2	6.02698e-248	0.176568	0.268	0.114	1.31189e-243			Tkt	4.69469e-10	0.0188967	0.678	0.552	1.02189e-05			Drap1	2.09192e-09	0.0517269	0.643	0.521	4.55349e-05
Ncoa4	2.43816e-62	0.136899	0.473	0.352	5.30715e-58			AY036118	9.9104e-05	0.228388	0.357	0.49	1			Pkig	7.48409e-08	0.0374042	0.62	0.626	0.00162906			Rbmxl1	9.24178e-208	0.17568	0.56	0.344	2.01166e-203			Hist2h3c1	2.58596e-10	0.0188402	0.028	0.012	5.62886e-06			Gm10073	8.84254e-15	0.0516693	0.482	0.352	1.92476e-10
Tmem65	5.70361e-57	0.136803	0.353	0.246	1.24151e-52			Ralgps2	1.47572e-19	0.228384	0.173	0.294	3.2122e-15			Srsf5	2.43029e-25	0.03736	0.761	0.759	5.29001e-21			Cd74	9.13464e-169	0.175338	0.322	0.171	1.98834e-164			B430010I23Rik	8.83866e-15	0.018824	0.402	0.3	1.92391e-10			Eif3h	4.03476e-06	0.0516687	0.72	0.618	0.0878246
Rffl	7.79712e-88	0.136651	0.267	0.149	1.6972e-83			Pld4	2.45374e-10	0.228107	0.686	0.859	5.34106e-06			Tbc1d23	9.78028e-11	0.0371683	0.379	0.364	2.12887e-06			Naa38	9.18836e-200	0.175242	0.503	0.299	2.00003e-195			Kctd10	4.69684e-12	0.0187512	0.093	0.057	1.02236e-07			Ell2	9.65855e-24	0.0516635	0.173	0.091	2.10238e-19
Abcd1	1.69877e-53	0.136594	0.317	0.216	3.69771e-49			Cdk8	5.13475e-24	0.228064	0.188	0.333	1.11768e-19			Haghl	0.0022695	0.0369641	0.203	0.197	1			Gar1	7.7027e-254	0.175049	0.394	0.198	1.67665e-249			Gmppb	8.72437e-10	0.0186208	0.251	0.19	1.89903e-05			Chic1	1.8835e-36	0.0516047	0.039	0.007	4.09982e-32
Stxbp3	1.07026e-56	0.136382	0.424	0.309	2.32963e-52			Klf6	2.45021e-15	0.227994	0.313	0.51	5.33337e-11			Mtif2	2.16732e-06	0.0369219	0.212	0.2	0.047176			Rpa1	0	0.174547	0.296	0.117	0			Grasp	3.77393e-13	0.0186173	0.03	0.011	8.21471e-09			Ddx39	1.66533e-24	0.0515989	0.419	0.267	3.62493e-20
Cables1	1.99872e-52	0.136297	0.433	0.32	4.35062e-48			Lrif1	6.84043e-23	0.227799	0.171	0.3	1.48896e-18			Ndufc2	1.4734e-06	0.0368621	0.646	0.646	0.0320714			Eif3j1	3.11838e-157	0.174499	0.647	0.439	6.78779e-153			Sag	2.77356e-09	0.0185689	0.039	0.02	6.0372e-05			Rap2c	5.1707e-15	0.0515601	0.432	0.306	1.12551e-10
H2-Oa	1.19604e-88	0.136173	0.266	0.148	2.60343e-84			Ubash3b	1.38905e-11	0.227669	0.367	0.59	3.02355e-07			Sertad2	0.0064128	0.0367939	0.273	0.272	1			Naa20	8.67125e-192	0.174474	0.586	0.371	1.88747e-187			Gm15889	5.42153e-46	0.0184604	0.014	0.001	1.1801e-41			Crybg1	3.10967e-84	0.0515219	0.039	0.003	6.76882e-80
Rnf111	2.04838e-43	0.136157	0.509	0.407	4.4587e-39			Mid1	8.80895e-24	0.227564	0.154	0.276	1.91744e-19			Akna	1.29937e-06	0.0367174	0.332	0.324	0.0282834			Srp9	8.5475e-151	0.174273	0.746	0.544	1.86053e-146			Dnajb2	2.05123e-13	0.0184545	0.157	0.104	4.46491e-09			Tpd52	1.23432e-06	0.051292	0.689	0.587	0.0268674
Snx13	3.61897e-56	0.136052	0.375	0.265	7.87741e-52			Wdr13	1.60801e-09	0.227456	0.125	0.191	3.50015e-05			Zbtb38	1.04676e-07	0.036683	0.31	0.295	0.00227847			Prdx3	6.45976e-203	0.174118	0.502	0.297	1.4061e-198			Naprt	1.63899e-11	0.0183795	0.115	0.074	3.56758e-07			Arpp19	2.39088e-06	0.0512592	0.663	0.556	0.0520424
Morf4l1	5.48501e-53	0.135776	0.838	0.788	1.19392e-48			Lrrc8a	1.78003e-14	0.227382	0.145	0.236	3.8746e-10			Tada3	0.00841064	0.0366622	0.225	0.222	1			Lsm3	1.14882e-210	0.173953	0.5	0.292	2.50064e-206			Morn2	1.95757e-12	0.0183761	0.18	0.124	4.26105e-08			Daam1	2.671e-21	0.0512131	0.211	0.121	5.81397e-17
Larp4b	5.76656e-41	0.135633	0.543	0.452	1.25521e-36			Tial1	2.50857e-29	0.227329	0.236	0.431	5.46041e-25			Ndfip2	0.000133922	0.0366406	0.465	0.475	1			Vars	1.16251e-230	0.173767	0.522	0.301	2.53043e-226			Hist1h2br	2.14217e-19	0.0183183	0.013	0.002	4.66286e-15			Oas1g	3.2966e-188	0.0510471	0.044	0.001	7.17571e-184
Adgrl2	1.10281e-75	0.135583	0.265	0.155	2.40049e-71			Gigyf2	1.24095e-21	0.227085	0.181	0.314	2.70117e-17			Fahd1	0.00010875	0.0366252	0.112	0.102	1			Uchl3	2.66296e-229	0.17361	0.475	0.266	5.79647e-225			Cd63	0.000870794	0.0182262	0.886	0.803	1			Ly9	5.93352e-27	0.0509244	0.164	0.081	1.29155e-22
Lpar6	3.74436e-44	0.135523	0.615	0.52	8.15034e-40			Pcmtd2	2.87937e-12	0.22688	0.138	0.219	6.26752e-08			Grn	8.48862e-18	0.0366014	0.955	0.927	1.84772e-13			AB124611	0	0.173522	0.204	0.052	0			Htra3	2.55987e-08	0.018209	0.076	0.048	0.000557206			Coa5	1.84104e-20	0.0508787	0.347	0.224	4.00739e-16
Map1lc3a	7.42962e-48	0.135348	0.47	0.361	1.61721e-43			Ttr	8.85281e-13	0.226779	0.111	0.18	1.92699e-08			Trim35	3.90954e-06	0.0365583	0.483	0.489	0.0850989			D8Ertd738e	6.3206e-137	0.173453	0.756	0.567	1.3758e-132			Gm46224	1.4499e-10	0.0181423	0.184	0.131	3.15599e-06			Pim1	2.33147e-22	0.0508289	0.242	0.141	5.07492e-18
Crim1	1.58108e-85	0.135322	0.22	0.115	3.44153e-81			Mxd4	1.23771e-26	0.226706	0.218	0.387	2.69412e-22			Zfp644	1.65898e-15	0.0365409	0.576	0.571	3.6111e-11			Ubxn1	7.57545e-152	0.173182	0.713	0.503	1.64895e-147			Coa6	7.94403e-11	0.0181181	0.225	0.165	1.72918e-06			Elp5	1.57914e-24	0.0507925	0.282	0.166	3.43731e-20
Tbc1d23	4.04219e-44	0.135229	0.465	0.361	8.79864e-40			Hmg20a	3.83889e-20	0.226648	0.167	0.287	8.3561e-16			Wdr83os	1.00508e-06	0.0365403	0.605	0.608	0.0218775			Txnrd1	5.52685e-214	0.17304	0.437	0.241	1.20303e-209			Ost4	7.55436e-10	0.0180444	0.697	0.563	1.64436e-05			Dennd1b	2.6978e-23	0.0506574	0.377	0.239	5.8723e-19
Sqor	3.12304e-50	0.135229	0.413	0.31	6.79793e-46			Smchd1	1.98293e-15	0.226589	0.314	0.522	4.31623e-11			mt-Nd3	3.60657e-29	0.0364968	0.875	0.85	7.85043e-25			Emc6	3.51891e-180	0.173013	0.66	0.44	7.65961e-176			Polr1d	5.38889e-09	0.0179655	0.715	0.58	0.0001173			Mrpl21	5.49545e-16	0.0505236	0.405	0.282	1.19619e-11
Rbm33	3.02056e-60	0.135107	0.422	0.301	6.57486e-56			Slc38a1	4.28839e-29	0.226189	0.24	0.435	9.33453e-25			Man1a2	1.13407e-17	0.0364797	0.73	0.725	2.46852e-13			Dtnbp1	5.41458e-229	0.172844	0.486	0.276	1.17859e-224			Ybx1	1.15004e-07	0.0179385	0.909	0.783	0.00250329			Hcls1	4.74225e-08	0.0505207	0.708	0.598	0.00103224
Prex1	8.49702e-57	0.135091	0.719	0.616	1.84955e-52			Trim65	5.86671e-23	0.226111	0.129	0.235	1.27701e-18			Abhd12	1.57906e-13	0.0364527	0.934	0.91	3.43714e-09			Psmb8	2.42328e-122	0.172558	0.803	0.626	5.27476e-118			Glo1	4.47996e-12	0.017867	0.374	0.285	9.75152e-08			Dynlrb1	1.81004e-07	0.0505155	0.656	0.53	0.00393992
Ttc14	1.67591e-49	0.134962	0.775	0.698	3.64794e-45			Ifnar1	5.41398e-32	0.225871	0.181	0.342	1.17846e-27			Fgfr1op2	0.000403646	0.0364201	0.48	0.497	1			Gtf2h5	7.17083e-193	0.172488	0.562	0.35	1.56087e-188			Gstp1	1.74045e-08	0.017849	0.141	0.101	0.000378844			Evi2a	7.65813e-07	0.0504639	0.802	0.709	0.0166694
Ing1	2.2986e-38	0.134932	0.379	0.29	5.00336e-34			Rexo1	6.22086e-21	0.225836	0.193	0.333	1.35409e-16			Armc3	7.42498e-05	0.0364115	0.102	0.091	1			Esco2	0	0.17222	0.108	0.004	0			Lrpap1	3.31488e-08	0.0178311	0.665	0.537	0.000721551			Anxa4	5.28597e-22	0.0504137	0.181	0.099	1.1506e-17
Kmt2d	3.01956e-52	0.134905	0.286	0.189	6.57267e-48			Ddx3y	3.10763e-10	0.225732	0.214	0.32	6.76437e-06			Dynlrb1	0.00127873	0.0363612	0.528	0.543	1			Gart	2.09407e-256	0.172196	0.437	0.228	4.55817e-252			Camk2n1	6.86406e-08	0.0177866	0.705	0.585	0.0014941			Mybbp1a	4.15731e-16	0.0503235	0.457	0.325	9.04921e-12
Soat1	7.82535e-39	0.134711	0.473	0.376	1.70334e-34			Scd2	2.46458e-15	0.225542	0.112	0.189	5.36466e-11			Vps35	0.00791683	0.0362669	0.534	0.556	1			Ostc	1.18176e-153	0.171941	0.779	0.579	2.57233e-149			Mobp	6.42804e-13	0.0177567	0.019	0.006	1.39919e-08			Mob1a	7.95874e-11	0.0502375	0.625	0.496	1.73238e-06
Higd2a	9.74989e-33	0.134588	0.602	0.517	2.12226e-28			Usf2	4.18232e-13	0.225445	0.36	0.595	9.10365e-09			4732440D04Rik	6.281e-08	0.0362003	0.152	0.135	0.00136719			Cndp2	1.24762e-101	0.17192	0.607	0.444	2.7157e-97			Arhgap15	1.24207e-09	0.017745	0.045	0.024	2.70362e-05			Cfp	7.63624e-64	0.050104	0.061	0.011	1.66218e-59
Amn1	2.82417e-46	0.134479	0.324	0.228	6.14738e-42			Rsbn1	8.48945e-27	0.225184	0.197	0.355	1.8479e-22			Prdx5	7.68896e-09	0.0361751	0.659	0.655	0.000167366			Bcl2a1b	1.31161e-105	0.171617	0.766	0.594	2.85498e-101			Gm2814	1.12482e-06	0.0177177	0.03	0.016	0.0244839			Ubxn1	2.50735e-08	0.0500596	0.658	0.536	0.000545775
Pou2f2	9.46443e-52	0.134476	0.932	0.882	2.06012e-47			Dstyk	3.9234e-12	0.225112	0.13	0.206	8.54006e-08			Ppp1r18	1.45546e-11	0.0361548	0.611	0.62	3.1681e-07			Rnaseh2c	2.41138e-161	0.171528	0.628	0.423	5.24885e-157			Mrpl23	7.00739e-07	0.0174623	0.664	0.544	0.015253			Gpx1	9.25259e-05	0.0500472	0.824	0.755	1
Ccdc93	7.34531e-54	0.134381	0.411	0.301	1.59885e-49			Lacc1	1.04457e-11	0.225006	0.376	0.61	2.27372e-07			Ripor2	8.68668e-13	0.0361162	0.105	0.085	1.89083e-08			Mrpl34	5.21988e-186	0.171391	0.564	0.356	1.13621e-181			Fabp5	8.60948e-09	0.0174029	0.086	0.055	0.000187403			Gtf2f1	1.22009e-16	0.0500341	0.362	0.245	2.65576e-12
Pttg1ip	1.47443e-49	0.134374	0.564	0.457	3.20939e-45			Atp13a3	3.27387e-24	0.224839	0.199	0.351	7.12623e-20			Rasal3	2.61508e-08	0.0360795	0.45	0.451	0.000569224			Pole3	0	0.171019	0.308	0.122	0			Hist1h2bb	4.19283e-17	0.0173735	0.017	0.004	9.12652e-13			Specc1l	2.68182e-21	0.0499657	0.291	0.178	5.83751e-17
Lrrc58	9.27691e-46	0.134245	0.47	0.371	2.0193e-41			Tgfbrap1	2.49606e-17	0.224785	0.163	0.273	5.43318e-13			Igfbp6	2.9198e-06	0.0360538	0.109	0.096	0.0635552			Tspan4	6.82368e-170	0.170727	0.687	0.476	1.48531e-165			Ctsc	0.00482904	0.0173142	0.952	0.875	1			mt-Nd6	1.70026e-19	0.0496718	0.212	0.124	3.70095e-15
Flcn	5.91406e-85	0.134245	0.292	0.171	1.28731e-80			Gna15	3.21779e-07	0.224489	0.398	0.63	0.00700417			Sort1	7.59238e-11	0.0360531	0.384	0.368	1.65263e-06			Iqgap1	9.41179e-131	0.170404	0.184	0.087	2.04866e-126			Gm31410	2.33649e-11	0.0173086	0.051	0.026	5.08584e-07			Notch2	3.00293e-12	0.0496383	0.292	0.203	6.53648e-08
Tmem170b	1.71534e-54	0.134035	0.391	0.281	3.73378e-50			Zyg11b	7.81949e-22	0.224471	0.161	0.283	1.70207e-17			Hacd4	0.00442957	0.0360319	0.215	0.208	1			Sigmar1	2.80534e-228	0.170381	0.526	0.305	6.10637e-224			Acyp1	2.35386e-12	0.017155	0.183	0.126	5.12365e-08			Mzt2	4.44515e-11	0.0495763	0.529	0.4	9.67575e-07
Plgrkt	2.40142e-48	0.133924	0.65	0.548	5.22718e-44			Pias1	3.25377e-25	0.224431	0.211	0.373	7.08249e-21			Ddx24	3.8229e-07	0.0359897	0.557	0.571	0.00832131			Ndufs8	2.34893e-156	0.17017	0.63	0.425	5.11291e-152			Gm9493	3.31624e-11	0.0171372	0.232	0.169	7.21846e-07			Capza1	6.75136e-09	0.0495392	0.626	0.493	0.000146957
Zfp608	1.80025e-79	0.133877	0.242	0.134	3.9186e-75			Rhobtb1	2.28111e-17	0.224426	0.146	0.246	4.96529e-13			Mylip	2.85438e-25	0.0359713	0.705	0.69	6.21314e-21			Taf1d	1.612e-149	0.170144	0.634	0.44	3.50885e-145			Spns2	2.2419e-13	0.0171271	0.196	0.136	4.87994e-09			Hsd17b10	2.71298e-18	0.0495158	0.421	0.288	5.90535e-14
Gm4631	2.05021e-161	0.133658	0.181	0.064	4.46269e-157			Zfp280d	6.87396e-23	0.224366	0.179	0.315	1.49626e-18			Atp8a1	6.11324e-21	0.0359376	0.613	0.616	1.33067e-16			Wee1	0	0.170117	0.182	0.034	0			Trp53inp2	3.27826e-11	0.0170744	0.05	0.025	7.13578e-07			Ppp6r1	1.01043e-17	0.0495133	0.497	0.354	2.1994e-13
Arhgap39	7.36459e-56	0.133596	0.481	0.363	1.60305e-51			Atg16l1	4.76095e-16	0.224237	0.136	0.228	1.03632e-11			1700017B05Rik	5.87087e-25	0.035828	0.63	0.612	1.27791e-20			Cinp	0	0.169773	0.313	0.128	0			Arsa	2.01396e-17	0.017073	0.191	0.123	4.38378e-13			Eif5a	7.92595e-09	0.0494683	0.867	0.789	0.000172524
Chmp1b	1.33255e-65	0.133437	0.313	0.202	2.90057e-61			Ranbp2	3.25118e-22	0.224184	0.235	0.406	7.07683e-18			Pnpla8	0.00019499	0.0357224	0.362	0.362	1			Lsm12	7.43506e-174	0.169694	0.609	0.403	1.61839e-169			Wdr83os	7.7947e-08	0.0170653	0.724	0.6	0.00169667			Ndufa6	9.89086e-08	0.049245	0.671	0.546	0.00215294
Lyn	4.36851e-61	0.133401	0.887	0.847	9.50894e-57			Tbc1d13	2.39053e-05	0.224169	0.094	0.132	0.520346			Ptpra	3.91127e-11	0.0353911	0.635	0.643	8.51365e-07			Pbk	0	0.16929	0.104	0.004	0			Hscb	1.25566e-12	0.0170315	0.179	0.123	2.7332e-08			Ptrhd1	7.54256e-23	0.0492138	0.319	0.197	1.64179e-18
Pbxip1	1.16413e-42	0.133202	0.503	0.405	2.53396e-38			4933434E20Rik	1.87593e-32	0.224159	0.251	0.467	4.08333e-28			Ing4	9.20979e-07	0.0352834	0.392	0.386	0.020047			Nsun2	9.47877e-223	0.169007	0.472	0.266	2.06324e-218			Mrpl30	4.14921e-14	0.017021	0.456	0.345	9.03158e-10			Tceal9	2.34413e-16	0.0491993	0.353	0.238	5.10247e-12
Rbm26	1.14678e-46	0.133183	0.635	0.538	2.49619e-42			Trafd1	1.7392e-33	0.224148	0.186	0.353	3.78571e-29			Necap2	0.00227596	0.0352694	0.521	0.545	1			H2afx	1.99218e-212	0.168922	0.23	0.096	4.33639e-208			S100a9	4.6506e-05	0.016981	0.098	0.073	1			Stx8	1.20513e-13	0.049199	0.391	0.277	2.62322e-09
Jmy	1.56169e-94	0.133068	0.212	0.105	3.39932e-90			B4galt6	3.31904e-19	0.224083	0.159	0.271	7.22456e-15			Aamp	0.00730317	0.0352432	0.512	0.538	1			Incenp	0	0.168785	0.209	0.064	0			Pih1d1	2.08398e-11	0.0169292	0.326	0.247	4.53621e-07			Ndufa5	8.96478e-10	0.0489501	0.522	0.403	1.95136e-05
Hltf	7.51088e-51	0.132964	0.517	0.404	1.63489e-46			Mbtps1	1.21902e-23	0.22404	0.151	0.271	2.65344e-19			Cyp4f13	0.00018334	0.0352002	0.259	0.251	1			Prc1	0	0.168497	0.088	0.005	0			Cenpx	1.29836e-09	0.0168804	0.616	0.493	2.82614e-05			Sod1	3.36889e-25	0.0489193	0.326	0.199	7.33306e-21
Tmcc3	6.11754e-57	0.132876	0.8	0.705	1.3316e-52			Trim35	1.8427e-18	0.223994	0.298	0.501	4.011e-14			Atp6v1g1	2.53588e-10	0.0351979	0.778	0.757	5.51984e-06			Capns1	6.65309e-151	0.168272	0.726	0.525	1.44818e-146			Akr7a5	5.69652e-13	0.0168781	0.267	0.193	1.23996e-08			Nmral1	1.4859e-20	0.0488606	0.218	0.127	3.23436e-16
Asxl2	1.15324e-36	0.132865	0.509	0.419	2.51026e-32			Nfatc3	5.5164e-14	0.223961	0.144	0.234	1.20075e-09			Chmp2a	0.00335086	0.0351623	0.517	0.533	1			Rpn1	3.44089e-134	0.1681	0.794	0.619	7.48979e-130			Prdx4	5.55502e-16	0.0168547	0.456	0.338	1.20916e-11			Bola3	5.02012e-15	0.048785	0.381	0.262	1.09273e-10
Nhlrc3	4.69619e-60	0.132788	0.375	0.26	1.02222e-55			Erbin	2.22405e-21	0.223828	0.186	0.321	4.84109e-17			Atat1	2.37005e-06	0.0350757	0.227	0.213	0.051589			Gcsh	1.37608e-263	0.167897	0.345	0.161	2.99532e-259			Snrpd3	5.50488e-10	0.0168106	0.547	0.433	1.19825e-05			Rhbdf2	1.68912e-33	0.0487765	0.154	0.068	3.67672e-29
Trpm7	2.23817e-54	0.132678	0.393	0.284	4.87181e-50			Fam120b	4.0532e-25	0.223817	0.167	0.301	8.82259e-21			Mtus1	5.63413e-16	0.0350118	0.6	0.591	1.22638e-11			Commd3	4.67814e-168	0.167718	0.658	0.446	1.01829e-163			Junos	1.53797e-11	0.0168072	0.024	0.009	3.34769e-07			Snrpe	4.97599e-08	0.0487268	0.637	0.53	0.00108312
Mras	5.39099e-77	0.132624	0.29	0.174	1.17346e-72			Arhgap22	6.4415e-25	0.223801	0.175	0.314	1.40212e-20			Sgk1	1.41117e-13	0.0349607	0.666	0.654	3.07169e-09			Ctps	0	0.167714	0.258	0.087	0			Hist1h4h	4.10521e-13	0.0167573	0.035	0.015	8.9358e-09			Itgax	4.08853e-46	0.0487256	0.084	0.023	8.89951e-42
Cln8	5.43488e-55	0.13247	0.402	0.291	1.18301e-50			Zfp62	2.23562e-18	0.223666	0.206	0.344	4.86628e-14			Calr	1.99603e-40	0.0349501	0.972	0.941	4.34476e-36			Mrpl55	5.45275e-243	0.1675	0.419	0.22	1.1869e-238			Prelid2	4.41941e-11	0.0166969	0.104	0.066	9.61972e-07			Pcbp2	2.02416e-06	0.0486457	0.689	0.6	0.0440599
Ythdc1	8.74519e-44	0.132387	0.498	0.399	1.90357e-39			Taok2	1.25188e-25	0.223158	0.178	0.322	2.72497e-21			Nisch	4.85783e-18	0.0349171	0.642	0.641	1.0574e-13			Metap2	3.55005e-141	0.167378	0.736	0.538	7.7274e-137			Rpl9-ps6	2.96598e-12	0.0166599	0.161	0.109	6.45604e-08			Sertad1	1.15157e-26	0.0485489	0.123	0.055	2.50662e-22
Man2b1	1.84186e-70	0.132264	0.921	0.877	4.00917e-66			Setd1b	8.34966e-25	0.22278	0.159	0.287	1.81747e-20			Top1	1.27669e-08	0.0348764	0.634	0.644	0.000277896			Pgls	2.07246e-144	0.167339	0.747	0.543	4.51112e-140			Zc3h13	1.11745e-16	0.0166556	0.351	0.254	2.43235e-12			Chd4	4.56229e-07	0.0485366	0.661	0.547	0.00993073
Kif13b	6.12409e-58	0.132255	0.312	0.206	1.33303e-53			N4bp1	1.30617e-20	0.222766	0.259	0.442	2.84314e-16			Pfdn5	1.43978e-08	0.0348445	0.798	0.773	0.000313396			Ube2n	1.52524e-160	0.166879	0.68	0.471	3.32e-156			Smagp	9.83764e-19	0.0166218	0.366	0.259	2.14136e-14			Smarca4	1.04522e-13	0.0484402	0.464	0.34	2.27512e-09
Prpf39	6.2455e-55	0.13218	0.408	0.295	1.35946e-50			Vhl	2.19243e-15	0.222524	0.146	0.241	4.77225e-11			Smad4	0.00112833	0.0348217	0.292	0.291	1			Lsm8	1.37036e-215	0.166793	0.449	0.252	2.98285e-211			D730003I15Rik	3.70241e-11	0.0165064	0.163	0.113	8.05903e-07			Pi4k2a	5.34839e-17	0.0483134	0.435	0.306	1.16418e-12
Nub1	6.05898e-57	0.132178	0.344	0.237	1.31886e-52			Slf2	2.01734e-18	0.222415	0.184	0.309	4.39115e-14			Mfng	0.00123109	0.0348184	0.385	0.389	1			Fh1	3.24009e-253	0.166596	0.383	0.191	7.05269e-249			Cwc15	6.30089e-11	0.0164227	0.619	0.494	1.37152e-06			Fam26f	2.9515e-17	0.0483102	0.117	0.061	6.42454e-13
Gpr160	1.18288e-72	0.132118	0.326	0.206	2.57477e-68			Pcyox1	2.16533e-14	0.222312	0.134	0.219	4.71328e-10			Skap2	4.36188e-11	0.0347542	0.643	0.653	9.4945e-07			Pmf1	0	0.166582	0.255	0.086	0			Selenom	5.12811e-11	0.0163239	0.131	0.088	1.11624e-06			Mfsd12	3.35029e-28	0.0482132	0.251	0.139	7.29258e-24
Zfp217	7.84283e-78	0.132102	0.311	0.19	1.70715e-73			Copa	4.76462e-17	0.222121	0.302	0.508	1.03711e-12			Top3b	0.00322572	0.0347376	0.234	0.23	1			Rnh1	4.72667e-116	0.166483	0.647	0.467	1.02885e-111			Egr4	1.55713e-11	0.0162157	0.004	0	3.38941e-07			Polr2k	2.51763e-13	0.0481864	0.439	0.317	5.48012e-09
Zfp871	2.66655e-50	0.132013	0.483	0.373	5.80428e-46			Arhgap4	1.47598e-30	0.22209	0.194	0.357	3.21276e-26			Rtn4	2.71829e-13	0.0347334	0.757	0.752	5.9169e-09			Selenof	1.16313e-132	0.166311	0.902	0.761	2.53178e-128			Fcgrt	1.80044e-09	0.0161285	0.494	0.394	3.91901e-05			Suclg1	2.33131e-08	0.0481427	0.56	0.442	0.000507455
Casp8	1.08244e-47	0.1318	0.64	0.54	2.35615e-43			Zmym5	7.0696e-21	0.22205	0.187	0.321	1.53884e-16			Vav1	6.69407e-05	0.0347124	0.551	0.568	1			Polr2i	2.08116e-186	0.16626	0.483	0.289	4.53007e-182			Eva1b	1.1418e-13	0.0159679	0.293	0.212	2.48535e-09			Krtcap2	4.85364e-06	0.0481125	0.78	0.665	0.105649
Hivep3	1.65466e-39	0.131752	0.542	0.441	3.60169e-35			Rin3	2.27407e-14	0.22193	0.141	0.231	4.94998e-10			Rp2	0.00148386	0.0346806	0.408	0.414	1			Mrps25	1.27264e-223	0.166259	0.469	0.264	2.77016e-219			Csnk2b	1.81138e-15	0.0158914	0.535	0.401	3.94282e-11			Rbm8a	2.96048e-10	0.0480619	0.577	0.444	6.44407e-06
Plcb2	2.2787e-68	0.131702	0.349	0.23	4.96005e-64			Ssbp2	1.19985e-29	0.221927	0.176	0.325	2.61172e-25			Zfp398	0.000623067	0.0346688	0.246	0.239	1			Mcts1	8.03854e-174	0.166223	0.573	0.367	1.74975e-169			Rex1bd	7.58646e-12	0.0158317	0.555	0.432	1.65134e-07			Pebp1	1.22038e-05	0.0480366	0.775	0.679	0.26564
Lasp1	2.63754e-48	0.131672	0.449	0.345	5.74114e-44			Grk3	2.31373e-15	0.221722	0.105	0.179	5.03629e-11			Sec14l1	5.82577e-10	0.0346273	0.486	0.485	1.26809e-05			Cdc45	0	0.165845	0.165	0.02	0			Psma2	2.03797e-08	0.0158171	0.707	0.572	0.000443606			Atp6v1d	1.82797e-11	0.0476714	0.475	0.354	3.97894e-07
Pknox1	4.71512e-63	0.131609	0.367	0.248	1.02634e-58			Ppm1h	2.49699e-23	0.221706	0.226	0.393	5.43519e-19			Cryl1	0.00558203	0.0345843	0.431	0.445	1			Timm10	1.04767e-197	0.165684	0.455	0.261	2.28047e-193			Prkra	9.93995e-11	0.0158066	0.246	0.183	2.16363e-06			Tomm20	6.51035e-06	0.0475274	0.742	0.647	0.141711
Ndfip2	8.90405e-50	0.131598	0.561	0.458	1.93815e-45			Tbc1d5	1.76442e-21	0.221672	0.206	0.356	3.84061e-17			Epn1	9.25172e-09	0.0345822	0.528	0.538	0.000201382			Trappc2l	1.40434e-166	0.165623	0.603	0.398	3.05682e-162			Osgep	3.55323e-14	0.0157461	0.549	0.422	7.73432e-10			Pfdn1	4.36181e-17	0.0474877	0.451	0.314	9.49436e-13
I830077J02Rik	4.46781e-47	0.131523	0.454	0.345	9.72507e-43			Chd7	4.03508e-20	0.221639	0.332	0.566	8.78315e-16			Lamtor2	0.000347165	0.0345733	0.539	0.55	1			Rrp7a	5.37918e-214	0.165439	0.495	0.287	1.17089e-209			Acadvl	2.31367e-12	0.0156576	0.28	0.208	5.03616e-08			Syce2	1.61078e-15	0.0474797	0.211	0.131	3.50618e-11
Dtx4	7.11207e-36	0.131305	0.509	0.422	1.54808e-31			Tsc22d2	4.63644e-23	0.221616	0.196	0.343	1.00921e-18			Atp6v1f	2.29099e-08	0.0345471	0.685	0.682	0.00049868			Txndc5	2.31099e-240	0.165337	0.433	0.23	5.03033e-236			Fndc7	9.60651e-21	0.0156439	0.018	0.004	2.09105e-16			Bcl2l1	2.33528e-15	0.0473103	0.441	0.31	5.0832e-11
Itpripl2	1.26569e-43	0.131258	0.407	0.31	2.75503e-39			Cbfa2t3	1.2614e-18	0.221443	0.17	0.286	2.74569e-14			Fbrsl1	6.20393e-07	0.0345455	0.398	0.391	0.0135041			Cnih4	3.06486e-165	0.164964	0.669	0.459	6.67127e-161			Ostf1	3.1006e-06	0.0156301	0.774	0.658	0.0674908			Eif6	2.86716e-07	0.0472776	0.562	0.456	0.00624095
Rilpl1	8.09629e-48	0.131036	0.455	0.348	1.76232e-43			Slc26a2	5.33668e-18	0.221234	0.167	0.281	1.16164e-13			Lipa	8.00547e-05	0.0345179	0.472	0.483	1			Psmc1	1.68389e-195	0.164611	0.532	0.325	3.66532e-191			1700061E18Rik	1.62827e-12	0.0156242	0.015	0.004	3.54425e-08			Gm13822	1.80896e-157	0.0471102	0.029	0.001	3.93756e-153
Rasa1	5.78349e-41	0.130808	0.446	0.351	1.25889e-36			Angel2	8.99071e-27	0.221201	0.211	0.377	1.95701e-22			Zfp90	7.25408e-11	0.0342108	0.426	0.411	1.57899e-06			Haus4	0	0.164375	0.261	0.095	0			Crybb1	0.000663313	0.0156011	0.841	0.745	1			Lcp1	3.32314e-06	0.0470396	0.862	0.799	0.0723348
Ebf3	4.34767e-103	0.130661	0.249	0.128	9.46357e-99			Edem1	4.83247e-18	0.221193	0.343	0.585	1.05188e-13			Clcn4	4.44165e-05	0.0341942	0.453	0.464	0.966815			Psmg4	7.19919e-233	0.164341	0.408	0.214	1.56705e-228			Gm8186	2.59932e-07	0.0155781	0.103	0.072	0.00565795			Ccr1	5.31432e-30	0.0468674	0.142	0.063	1.15677e-25
Scaf11	4.94906e-40	0.130555	0.718	0.643	1.07726e-35			Crk	9.84898e-26	0.221115	0.194	0.347	2.14383e-21			Erp29	2.40918e-18	0.0340543	0.928	0.886	5.24406e-14			Smc3	2.44737e-167	0.163974	0.549	0.354	5.32718e-163			Milr1	2.90287e-12	0.0155649	0.323	0.241	6.31868e-08			Ndufa8	5.32421e-08	0.0468644	0.65	0.522	0.00115892
Gab1	2.67255e-87	0.130478	0.254	0.139	5.81734e-83			Ncor1	9.82846e-08	0.220996	0.401	0.64	0.00213936			Prcp	2.0734e-07	0.0340396	0.54	0.551	0.00451316			Cenpf	0	0.163247	0.085	0.009	0			Ctnna1	9.12701e-11	0.0155648	0.302	0.228	1.98668e-06			Sdcbp	6.12093e-05	0.0468335	0.817	0.733	1
Zfp62	3.12477e-59	0.130217	0.441	0.321	6.80168e-55			Trmt1l	7.80966e-24	0.220961	0.204	0.357	1.69993e-19			Brd1	3.67992e-12	0.0339953	0.534	0.531	8.01008e-08			Myo1e	1.30325e-249	0.162858	0.29	0.127	2.83678e-245			Timm8b	1.80544e-12	0.0155239	0.462	0.353	3.9299e-08			Spi1	0.000591681	0.0467644	0.897	0.843	1
Irak2	6.43199e-69	0.130216	0.351	0.231	1.40005e-64			Mfng	7.80573e-25	0.220721	0.226	0.4	1.69907e-20			Tnfrsf1a	1.78846e-05	0.0339823	0.548	0.567	0.389295			Clta	3.09165e-146	0.162828	0.972	0.907	6.72959e-142			Xlr	7.93919e-13	0.0154634	0.503	0.388	1.72812e-08			1110008F13Rik	1.3929e-07	0.0466367	0.665	0.549	0.00303193
Hnmt	6.56474e-78	0.129996	0.282	0.166	1.42895e-73			Liph	2.84413e-19	0.220697	0.141	0.244	6.19081e-15			Slc25a23	0.00249723	0.0338712	0.124	0.116	1			Mrpl36	7.31945e-179	0.162793	0.529	0.33	1.59322e-174			Map1b	2.0266e-15	0.0153583	0.029	0.01	4.4113e-11			Asna1	2.09558e-17	0.0466072	0.327	0.213	4.56145e-13
Kdm5b	4.65964e-87	0.129953	0.296	0.171	1.01426e-82			Far1	1.29096e-25	0.220653	0.244	0.432	2.81003e-21			Tgfbr2	5.73409e-30	0.0337808	0.711	0.704	1.24814e-25			Mapkapk2	1.55816e-197	0.162442	0.543	0.331	3.39166e-193			Chchd6	8.70596e-08	0.0153389	0.126	0.09	0.00189503			Ap2m1	7.51106e-06	0.0465153	0.618	0.513	0.163493
Tmcc1	4.49848e-38	0.129659	0.475	0.379	9.79183e-34			Fam117b	3.36416e-24	0.220641	0.19	0.336	7.32277e-20			Gpatch8	1.97314e-06	0.0337215	0.419	0.418	0.0429493			Phb	1.16473e-214	0.162406	0.452	0.253	2.53527e-210			Tpgs1	8.62713e-14	0.0152244	0.347	0.257	1.87787e-09			Psmc3	3.32181e-07	0.0463362	0.663	0.542	0.00723058
Bhlhe41	8.23581e-17	0.129646	0.655	0.59	1.79269e-12			Lpin1	1.10804e-15	0.220587	0.128	0.213	2.41186e-11			Leng8	1.95027e-10	0.0336684	0.429	0.419	4.24516e-06			Trmt6	1.99537e-237	0.162328	0.407	0.212	4.34332e-233			Gm26826	2.18677e-11	0.0151364	0.023	0.008	4.75995e-07			Gm16118	4.40175e-20	0.0463285	0.162	0.088	9.5813e-16
Rbm7	3.35587e-42	0.129615	0.458	0.361	7.30473e-38			Trim44	6.44377e-24	0.220548	0.25	0.436	1.40262e-19			Zfp646	0.000336188	0.0336586	0.228	0.22	1			Nt5dc2	9.32354e-306	0.161829	0.259	0.096	2.02945e-301			Eif3d	7.94661e-12	0.015114	0.534	0.415	1.72974e-07			Timp2	2.8747e-05	0.0463239	0.868	0.795	0.625736
Grk2	3.40243e-38	0.129586	0.567	0.48	7.40608e-34			Scamp2	4.13835e-13	0.220546	0.689	0.888	9.00794e-09			Ndufb10	1.89019e-05	0.0336414	0.571	0.578	0.411438			Kif15	0	0.161388	0.131	0.018	0			Commd6	2.00233e-15	0.0150876	0.466	0.348	4.35846e-11			Ly86	5.99523e-07	0.0462972	0.984	0.968	0.0130498
Pcf11	1.41027e-57	0.129571	0.413	0.296	3.06974e-53			Zfp738	6.22082e-13	0.220415	0.128	0.206	1.35409e-08			Cebpa	2.54719e-13	0.0336383	0.582	0.578	5.54447e-09			Mrps12	1.9625e-211	0.161002	0.481	0.277	4.27178e-207			Pam16	4.85261e-11	0.015086	0.384	0.295	1.05627e-06			Cct2	1.29045e-06	0.0462845	0.736	0.626	0.0280892
Akna	7.59547e-49	0.129528	0.424	0.317	1.65331e-44			Dctn4	3.49014e-25	0.220227	0.26	0.458	7.59698e-21			Acin1	3.88997e-09	0.0334451	0.607	0.621	8.4673e-05			Ndufc2	3.71897e-121	0.160947	0.793	0.614	8.09507e-117			Ppp1r11	8.46797e-13	0.0150368	0.608	0.474	1.84322e-08			Ndufb2	3.04585e-11	0.0461502	0.486	0.364	6.62991e-07
Tle4	9.31226e-48	0.129506	0.441	0.335	2.027e-43			Nr1d2	4.33308e-12	0.22017	0.112	0.18	9.43182e-08			Ankrd12	0.000108315	0.0334271	0.36	0.356	1			Thop1	0	0.160844	0.273	0.104	0			Serf1	1.89507e-09	0.0149777	0.157	0.111	4.125e-05			Pno1	1.58461e-17	0.046093	0.299	0.193	3.44922e-13
Atp13a3	3.95511e-48	0.129406	0.435	0.329	8.6091e-44			Lcorl	1.31406e-16	0.220147	0.158	0.262	2.8603e-12			Tacc1	2.14807e-23	0.0333182	0.749	0.741	4.67571e-19			Gm17018	2.0417e-233	0.160797	0.38	0.194	4.44416e-229			Yars2	4.87859e-09	0.0149386	0.175	0.128	0.000106192			Irf8	8.02118e-08	0.0460892	0.907	0.862	0.00174597
Ccr5	7.68027e-56	0.129346	0.887	0.829	1.67176e-51			Abcd2	4.21886e-28	0.220025	0.207	0.373	9.18319e-24			Zfp266	0.00123145	0.0332835	0.269	0.265	1			Tmem167	6.41434e-163	0.160538	0.673	0.462	1.39621e-158			Galk1	1.4417e-09	0.0147704	0.274	0.209	3.13815e-05			Sdhb	2.35936e-07	0.0459633	0.552	0.444	0.00513562
Spag9	9.83689e-43	0.129247	0.575	0.479	2.1412e-38			Snx13	1.00381e-21	0.219771	0.163	0.286	2.18499e-17			Rab8b	0.000749051	0.0331771	0.433	0.444	1			Sap18	8.47483e-185	0.160365	0.552	0.343	1.84472e-180			Pcp4	1.31916e-05	0.0147144	0.069	0.047	0.287141			Lyn	1.90482e-05	0.0459024	0.913	0.849	0.414621
Tmem106b	2.159e-42	0.129033	0.395	0.297	4.69948e-38			Slc9a9	1.6418e-21	0.219343	0.266	0.455	3.57371e-17			Ccdc88b	3.45263e-05	0.033151	0.358	0.358	0.751535			Smim11	8.94816e-184	0.160263	0.508	0.308	1.94775e-179			Nudt14	5.62313e-13	0.014503	0.165	0.111	1.22399e-08			Igf1	1.52622e-91	0.0458429	0.062	0.008	3.32213e-87
Ptp4a3	5.71465e-45	0.128757	0.663	0.564	1.24391e-40			Ptbp2	1.70106e-11	0.21922	0.127	0.2	3.7027e-07			Dennd4a	1.37555e-35	0.0330891	0.761	0.735	2.99416e-31			Psmd7	1.03401e-151	0.159946	0.742	0.537	2.25072e-147			Ptgr1	2.13576e-10	0.01449	0.148	0.102	4.6489e-06			Cltb	1.22996e-12	0.0454659	0.435	0.312	2.67726e-08
Bend6	2.71554e-106	0.128751	0.231	0.113	5.91091e-102			Cyp4f13	6.85281e-17	0.219045	0.158	0.264	1.49165e-12			Malsu1	0.00318757	0.0330564	0.24	0.266	1			Kmt5a	6.82075e-214	0.159793	0.483	0.277	1.48467e-209			1700058P15Rik	3.94731e-06	0.014467	0.014	0.006	0.0859211			Zcchc6	1.19464e-08	0.0454479	0.623	0.504	0.000260038
Cyp4v3	8.92979e-68	0.128734	0.284	0.175	1.94375e-63			Zbtb1	1.90288e-20	0.218811	0.215	0.367	4.142e-16			Ppp3ca	3.53653e-13	0.032721	0.583	0.582	7.69796e-09			Usp14	8.44748e-191	0.159774	0.563	0.349	1.83876e-186			Grhpr	1.55006e-11	0.0144531	0.182	0.127	3.37401e-07			Hnrnpc	1.19658e-07	0.0453289	0.616	0.497	0.0026046
Sppl2a	1.4113e-39	0.128701	0.667	0.586	3.07197e-35			Pogz	4.81928e-17	0.218765	0.125	0.214	1.04901e-12			Cracr2b	4.46584e-05	0.0326598	0.174	0.162	0.97208			Msh6	1.64216e-280	0.159694	0.263	0.104	3.5745e-276			Kif5b	2.9103e-13	0.0143379	0.622	0.495	6.33486e-09			Sin3b	7.77201e-11	0.0452883	0.55	0.418	1.69173e-06
Sik2	3.22701e-43	0.128394	0.35	0.253	7.02423e-39			Bicd2	3.45627e-21	0.218737	0.248	0.425	7.52326e-17			Rbm5	4.35089e-30	0.0326512	0.632	0.604	9.47059e-26			Slc25a39	2.98598e-198	0.159542	0.534	0.323	6.49959e-194			Nme2	6.13343e-08	0.0141952	0.11	0.076	0.00133506			P2rx4	4.12144e-12	0.0451875	0.552	0.417	8.97115e-08
Casp3	1.37196e-55	0.128227	0.283	0.184	2.98634e-51			Csad	1.28999e-24	0.218653	0.229	0.4	2.80791e-20			Yif1a	0.00448857	0.0326308	0.297	0.328	1			Eif4g1	2.77491e-151	0.159464	0.706	0.501	6.04015e-147			Sik1	4.0966e-15	0.0141854	0.027	0.009	8.91707e-11			mt-Atp8	3.16649e-16	0.0451557	0.381	0.26	6.8925e-12
Ttc3	4.98466e-48	0.127911	0.382	0.279	1.08501e-43			Prkab1	4.96232e-22	0.218605	0.162	0.284	1.08015e-17			5031425E22Rik	7.1101e-07	0.0325719	0.248	0.233	0.0154766			Erp44	9.72985e-184	0.159137	0.565	0.356	2.1179e-179			1810037I17Rik	7.69194e-10	0.0141263	0.582	0.466	1.67431e-05			Gm10076	6.35655e-15	0.0451237	0.365	0.254	1.38363e-10
Yipf4	8.53725e-46	0.127792	0.509	0.406	1.8583e-41			Prrc2c	5.59902e-08	0.218518	0.415	0.657	0.00121874			Ttc14	1.82188e-24	0.03256	0.712	0.699	3.96569e-20			Hsbp1	6.60295e-107	0.159081	0.789	0.62	1.43726e-102			Cmc1	8.80184e-14	0.0141099	0.247	0.175	1.9159e-09			Iqgap2	1.05857e-65	0.0451224	0.03	0.003	2.30418e-61
Ralgps1	6.81438e-68	0.127767	0.372	0.25	1.48329e-63			C87436	1.09916e-21	0.218514	0.167	0.292	2.39254e-17			Cd33	1.5382e-39	0.0325216	0.754	0.704	3.3482e-35			Ppid	1.58448e-180	0.158789	0.579	0.368	3.44894e-176			Trappc6a	2.32432e-14	0.0140372	0.283	0.204	5.05935e-10			Sri	4.12513e-11	0.0451141	0.549	0.42	8.97918e-07
Chd6	2.13741e-46	0.127689	0.464	0.359	4.65249e-42			Lrrc58	5.77424e-26	0.218308	0.222	0.394	1.25688e-21			Cldnd1	0.00498712	0.0324731	0.498	0.518	1			Cetn3	3.34701e-156	0.158622	0.616	0.411	7.28543e-152			Fkbp3	1.67415e-11	0.0140187	0.537	0.417	3.64413e-07			Rrbp1	8.30056e-05	0.0451137	0.977	0.962	1
Zfp148	7.70884e-36	0.127688	0.497	0.41	1.67798e-31			Ppp1r21	2.74207e-27	0.218166	0.252	0.448	5.96865e-23			Csf2ra	0.0030301	0.0324637	0.461	0.477	1			Lage3	5.77063e-209	0.158243	0.535	0.319	1.25609e-204			Tctex1d2	4.48626e-13	0.014011	0.246	0.177	9.76525e-09			Psma2	1.88876e-07	0.0450182	0.694	0.575	0.00411126
Cep350	5.40564e-36	0.127598	0.439	0.349	1.17665e-31			Rnasel	5.7621e-14	0.217986	0.113	0.186	1.25424e-09			Mbtd1	7.902e-05	0.0324551	0.274	0.265	1			Sf3b6	7.2247e-156	0.158176	0.652	0.444	1.5726e-151			Borcs8	1.25563e-12	0.0139868	0.146	0.096	2.73313e-08			Ccdc152	3.29776e-07	0.0447658	0.061	0.036	0.00717824
Dennd6a	5.78241e-54	0.127527	0.322	0.219	1.25866e-49			Bcl2l11	3.61727e-12	0.217982	0.117	0.187	7.87372e-08			Nmt1	0.000146464	0.0323896	0.588	0.611	1			Psen2	2.08765e-197	0.157836	0.314	0.159	4.54419e-193			Id3	5.61539e-15	0.0139812	0.021	0.007	1.2223e-10			Ptpn18	1.05378e-05	0.0446114	0.866	0.773	0.229375
Snapin	5.96614e-37	0.127525	0.387	0.296	1.29865e-32			Ptpra	5.24312e-07	0.217951	0.412	0.657	0.0114127			Tsc22d4	2.95704e-24	0.0323862	0.751	0.741	6.43659e-20			Mpc1	1.11794e-97	0.157775	0.861	0.712	2.43341e-93			Hist3h2ba	3.9653e-06	0.0139767	0.026	0.013	0.0863126			Tubb5	7.89422e-08	0.0445933	0.866	0.782	0.00171833
Slc26a2	3.77301e-49	0.127457	0.364	0.261	8.2127e-45			Ubr5	6.79218e-26	0.217922	0.164	0.299	1.47845e-21			Cox7a2l	1.60519e-06	0.0322521	0.697	0.696	0.0349402			Plaur	2.98945e-286	0.157707	0.196	0.063	6.50714e-282			Bbip1	1.30455e-14	0.0139456	0.404	0.3	2.83961e-10			Nhp2	1.34573e-10	0.0445902	0.516	0.397	2.92925e-06
Cyth3	9.02936e-58	0.12738	0.332	0.224	1.96542e-53			Cabin1	1.45491e-21	0.217795	0.185	0.321	3.1669e-17			Abcc3	0.000125147	0.0320779	0.372	0.373	1			Dynlrb1	1.40471e-129	0.157315	0.693	0.5	3.05764e-125			A530013C23Rik	4.91045e-13	0.013936	0.024	0.008	1.06886e-08			Ndufb6	1.52163e-11	0.0445883	0.47	0.347	3.31213e-07
Midn	2.65824e-51	0.127316	0.282	0.188	5.78618e-47			Cfap74	4.86925e-08	0.217712	0.093	0.14	0.00105989			Tmem14c	2.08897e-07	0.0320557	0.697	0.689	0.00454707			Mrps18c	6.49204e-169	0.157108	0.511	0.317	1.41312e-164			Gm26809	2.66296e-17	0.0139118	0.018	0.004	5.79646e-13			Atp5g3	1.24718e-08	0.0445091	0.55	0.438	0.000271473
Bri3	3.51851e-38	0.127269	0.809	0.742	7.65873e-34			Golga4	6.41277e-33	0.217535	0.199	0.373	1.39587e-28			Mrpl22	0.00876222	0.0320149	0.202	0.222	1			Mrpl11	5.04881e-190	0.157037	0.499	0.298	1.09897e-185			Wwtr1	1.24686e-05	0.0139087	0.015	0.007	0.271404			Casp1	4.24176e-15	0.0444513	0.384	0.267	9.23304e-11
Gpr183	7.65297e-39	0.127152	0.703	0.625	1.66582e-34			Thoc2	8.52727e-23	0.217509	0.272	0.471	1.85613e-18			Heatr5a	1.85617e-09	0.0319918	0.451	0.446	4.04033e-05			Rbm8a	4.70892e-159	0.157027	0.618	0.412	1.02499e-154			Alg5	1.08592e-11	0.0138841	0.609	0.483	2.36372e-07			Psma3	7.69571e-06	0.0444327	0.763	0.664	0.167513
St8sia4	4.95942e-92	0.126911	0.182	0.085	1.07952e-87			Bcl2l1	3.89719e-24	0.217434	0.184	0.325	8.48301e-20			Pnisr	3.23168e-34	0.031837	0.774	0.742	7.0344e-30			Ddost	5.08466e-127	0.157021	0.811	0.64	1.10678e-122			Flot1	3.42104e-16	0.0138745	0.394	0.29	7.44658e-12			Ifitm1	3.95877e-26	0.0443869	0.07	0.024	8.61706e-22
Spata13	3.41083e-46	0.12691	0.494	0.386	7.42436e-42			Rbm47	7.23037e-26	0.217257	0.208	0.371	1.57383e-21			Sh3glb1	4.19398e-14	0.0317764	0.841	0.83	9.12904e-10			Prpf31	9.79927e-221	0.156714	0.46	0.257	2.13301e-216			Letm1	1.04831e-17	0.013868	0.33	0.232	2.28186e-13			Eif3j1	2.99938e-06	0.0443445	0.574	0.473	0.0652875
Vcpip1	4.66864e-55	0.126893	0.385	0.274	1.01622e-50			Fry	7.00607e-14	0.217214	0.13	0.211	1.52501e-09			Epc1	0.0032007	0.0316994	0.275	0.272	1			Ppp1cc	1.88581e-141	0.156665	0.706	0.507	4.10485e-137			Lsm6	2.07114e-07	0.0138584	0.679	0.561	0.00450825			Arhgdib	9.10001e-05	0.0442181	0.858	0.77	1
Elf2	1.23938e-50	0.126856	0.424	0.317	2.69777e-46			Tgoln1	9.40457e-24	0.217097	0.266	0.464	2.04709e-19			Pik3r1	2.29666e-29	0.031658	0.723	0.707	4.99914e-25			Cbx3	7.34127e-159	0.156651	0.626	0.42	1.59797e-154			Mrps36	1.8184e-11	0.0138457	0.411	0.316	3.95811e-07			Prdx2	2.5667e-07	0.0441503	0.674	0.555	0.00558693
Ube2b	7.21119e-42	0.126789	0.578	0.482	1.56966e-37			Per1	4.58014e-10	0.21688	0.106	0.164	9.96959e-06			Gng2	0.000177881	0.0316228	0.471	0.481	1			Ndufaf8	1.31075e-171	0.15653	0.488	0.296	2.8531e-167			Pdha1	9.14673e-13	0.0138046	0.281	0.206	1.99097e-08			Nop53	8.43677e-12	0.0441194	0.476	0.352	1.83643e-07
Fam208b	1.72396e-64	0.126771	0.382	0.262	3.75255e-60			Sun2	1.16753e-23	0.216791	0.193	0.34	2.54137e-19			Fmo5	1.03881e-05	0.0314356	0.102	0.09	0.226117			Adh5	1.696e-150	0.156413	0.6	0.398	3.69168e-146			Ntrk2	2.28981e-08	0.0137848	0.017	0.007	0.000498422			Itsn1	3.46601e-31	0.0439206	0.084	0.029	7.54446e-27
Eif4ebp2	1.99744e-39	0.126673	0.428	0.333	4.34783e-35			Itsn2	8.95691e-32	0.216762	0.218	0.404	1.94965e-27			Lman2l	0.00123804	0.0313678	0.42	0.43	1			Psmd1	1.98598e-165	0.15621	0.577	0.374	4.32288e-161			Atg3	4.61992e-13	0.0137737	0.468	0.358	1.00562e-08			Eef2	0.000137981	0.0438044	0.895	0.851	1
Slc1a3	8.06393e-41	0.1266	0.704	0.609	1.75528e-36			Casd1	7.57966e-24	0.216667	0.173	0.307	1.64987e-19			C4b	1.10911e-10	0.0313011	0.094	0.077	2.41419e-06			Cdc6	0	0.156185	0.144	0.011	0			Gm31597	1.05828e-12	0.0137256	0.096	0.057	2.30356e-08			Smim11	4.30341e-13	0.0437468	0.463	0.339	9.36722e-09
Zbtb1	9.00178e-37	0.12649	0.437	0.346	1.95942e-32			Rai1	2.74417e-14	0.216357	0.113	0.187	5.97323e-10			Irak4	0.000228669	0.0312908	0.197	0.188	1			Zwint	5.78691e-214	0.15577	0.428	0.234	1.25964e-209			Pomc	9.34374e-16	0.0135025	0.044	0.019	2.03385e-11			Snrpd3	1.70613e-09	0.0436962	0.561	0.435	3.71374e-05
Ifngr2	7.85346e-51	0.126438	0.714	0.621	1.70946e-46			Bank1	1.0176e-22	0.216227	0.197	0.34	2.21502e-18			Smim14	0.00867027	0.0312666	0.378	0.385	1			Brip1	0	0.155719	0.138	0.011	0			Gfap	2.74089e-11	0.0134302	0.025	0.01	5.96609e-07			Lamtor5	1.32176e-08	0.0436852	0.574	0.45	0.000287708
Ankle2	4.09023e-50	0.126329	0.378	0.273	8.9032e-46			Rab11fip2	7.42067e-17	0.216214	0.166	0.276	1.61526e-12			Gpr160	0.00121235	0.0312136	0.222	0.214	1			Fkbp2	9.30985e-115	0.155678	0.86	0.698	2.02648e-110			Mrpl39	1.14505e-10	0.0134144	0.201	0.145	2.49243e-06			Batf3	5.87649e-18	0.043593	0.384	0.258	1.27914e-13
Ube3a	6.17554e-34	0.126317	0.639	0.562	1.34423e-29			Abcg1	2.36233e-25	0.216118	0.188	0.335	5.14207e-21			Mynn	0.00798781	0.0311235	0.176	0.17	1			Sfxn1	1.9171e-222	0.155594	0.455	0.251	4.17295e-218			Cnpy4	5.91971e-06	0.0134015	0.13	0.098	0.128854			Etfa	9.4125e-21	0.0435885	0.339	0.216	2.04882e-16
Mgll	4.11043e-55	0.126283	0.485	0.367	8.94718e-51			Vcpip1	3.00056e-21	0.215793	0.17	0.295	6.53133e-17			Prex1	2.31901e-16	0.0311182	0.628	0.625	5.04779e-12			A430005L14Rik	1.92325e-232	0.155586	0.406	0.213	4.18634e-228			Irs2	1.9249e-09	0.0133867	0.145	0.102	4.18993e-05			Msrb1	3.67234e-21	0.0433376	0.294	0.183	7.99358e-17
Asph	3.65349e-40	0.126128	0.698	0.619	7.95255e-36			Wdr48	1.58767e-11	0.215672	0.119	0.189	3.45589e-07			Syngr2	1.99226e-08	0.0310641	0.754	0.752	0.000433656			Ssb	4.72647e-124	0.155504	0.778	0.585	1.02881e-119			Rida	1.94057e-12	0.0133394	0.185	0.127	4.22404e-08			Il15ra	1.1825e-21	0.0432961	0.281	0.171	2.57394e-17
Nek6	3.48508e-49	0.125984	0.441	0.336	7.58597e-45			Srrm2	1.78415e-10	0.215511	0.683	0.884	3.88356e-06			Ccdc85b	0.000931481	0.0310556	0.077	0.069	1			Slc3a2	8.38903e-96	0.155434	0.881	0.765	1.82604e-91			Gadd45a	0.000673443	0.0133286	0.018	0.01	1			Alad	1.11187e-16	0.0430973	0.206	0.125	2.4202e-12
S100a9	5.39677e-223	0.125947	0.194	0.06	1.17471e-218			Rnpepl1	5.34946e-33	0.215445	0.182	0.345	1.16442e-28			Lims1	5.60243e-06	0.0309881	0.587	0.6	0.121948			Pea15a	4.72528e-168	0.155309	0.595	0.387	1.02855e-163			Hist2h2ac	4.29937e-06	0.0132579	0.048	0.03	0.0935843			Ndufb3	3.0988e-07	0.0430863	0.597	0.477	0.00674515
Cyth4	1.47687e-86	0.125897	0.963	0.932	3.21471e-82			Phf21a	1.02934e-25	0.215338	0.136	0.253	2.24055e-21			Cx3cr1	9.00412e-42	0.0309768	0.996	0.978	1.95993e-37			Mettl1	9.87349e-210	0.154984	0.489	0.282	2.14916e-205			Fgfr1op	1.25003e-09	0.0132387	0.29	0.223	2.72093e-05			Ehd4	8.19345e-06	0.0429932	0.724	0.619	0.178347
Polr3gl	1.71815e-55	0.125839	0.294	0.192	3.73989e-51			Wipi2	2.3485e-15	0.215333	0.114	0.193	5.11198e-11			Hsbp1	1.44947e-06	0.0309698	0.649	0.652	0.0315505			Ndufs4	1.89639e-175	0.154954	0.546	0.342	4.12788e-171			Ghitm	3.95396e-13	0.0132292	0.527	0.406	8.60659e-09			Acsl4	4.145e-20	0.0429841	0.366	0.238	9.02243e-16
Tmem119	8.3983e-102	0.125766	0.981	0.969	1.82806e-97			Sgk1	2.44287e-07	0.215279	0.45	0.677	0.00531739			St6galnac4	0.00572961	0.0307847	0.494	0.515	1			Dnajc15	1.16359e-187	0.154283	0.483	0.288	2.53278e-183			Nfkb2	5.82318e-09	0.0132047	0.124	0.086	0.000126753			Cd44	3.15117e-42	0.0428889	0.07	0.018	6.85916e-38
Mat2b	1.70575e-50	0.125647	0.443	0.335	3.71291e-46			Cep170	3.90685e-25	0.215261	0.248	0.437	8.50405e-21			Dpp8	6.91699e-12	0.0307173	0.448	0.438	1.50562e-07			Rangrf	0	0.154166	0.218	0.068	0			Rras	4.02806e-11	0.0131539	0.191	0.135	8.76787e-07			Toe1	6.9091e-15	0.0428296	0.218	0.138	1.5039e-10
Amz1	6.71374e-80	0.125456	0.277	0.162	1.46138e-75			Dopey1	2.68743e-18	0.215175	0.138	0.237	5.84972e-14			Zfp62	0.000812749	0.0307092	0.335	0.332	1			Cenpm	0	0.153754	0.143	0.01	0			Rpp21	1.20794e-15	0.0130875	0.315	0.226	2.62931e-11			Mcur1	8.74265e-13	0.0427915	0.467	0.34	1.90301e-08
Purb	1.5353e-35	0.125452	0.727	0.661	3.3419e-31			Rgl1	4.13621e-15	0.215103	0.135	0.222	9.0033e-11			Plpp7	0.00336313	0.0305751	0.079	0.072	1			Wdr46	9.4049e-217	0.153721	0.357	0.182	2.04717e-212			Fxn	7.81465e-06	0.013069	0.091	0.066	0.170102			Fosb	1.01149e-20	0.04273	0.096	0.044	2.2017e-16
Zeb2os	3.91802e-35	0.125309	0.572	0.479	8.52835e-31			Ets1	9.63041e-23	0.215011	0.22	0.382	2.09625e-18			Trip11	6.86928e-06	0.0304734	0.443	0.444	0.149524			Mrpl49	1.13903e-263	0.153686	0.356	0.167	2.47934e-259			AI463229	7.99282e-08	0.0130338	0.037	0.02	0.0017398			Limd2	1.84333e-05	0.0426632	0.825	0.735	0.401237
Tmed7	2.38801e-46	0.125276	0.663	0.569	5.19798e-42			Epm2aip1	7.78211e-10	0.214948	0.114	0.176	1.69393e-05			Grb2	5.66824e-07	0.0304583	0.647	0.659	0.012338			Cmc2	4.97471e-268	0.153672	0.287	0.121	1.08285e-263			Ptms	0.00363285	0.013012	0.802	0.717	1			Snhg6	1.84791e-19	0.0426079	0.285	0.179	4.02235e-15
Arhgap25	2.6389e-43	0.125214	0.439	0.338	5.7441e-39			Tmem86a	0.00138036	0.214785	0.465	0.706	1			Ep300	2.93889e-14	0.0304543	0.509	0.498	6.39708e-10			Gm10073	3.60651e-164	0.15361	0.514	0.322	7.8503e-160			Atp5a1	6.25991e-06	0.012998	0.803	0.676	0.136259			Arl3	1.02632e-17	0.0425296	0.309	0.2	2.23398e-13
Ranbp10	3.87203e-52	0.12519	0.318	0.216	8.42826e-48			Rsbn1l	2.35444e-23	0.214683	0.308	0.538	5.12491e-19			Syk	0.000169614	0.0304355	0.386	0.385	1			Cenph	0	0.153257	0.153	0.017	0			Gm5547	9.63821e-08	0.0129029	0.041	0.023	0.00209795			Snrpa1	3.49767e-09	0.0425103	0.52	0.404	7.61337e-05
Syf2	1.32263e-41	0.125064	0.546	0.449	2.87896e-37			Stx5a	4.84289e-33	0.214672	0.189	0.359	1.05415e-28			Ank2	8.39791e-11	0.0304014	0.385	0.368	1.82797e-06			Kpnb1	3.84952e-153	0.152793	0.661	0.455	8.37925e-149			Retsat	1.52484e-07	0.0128449	0.129	0.093	0.00331912			Mrpl33	1.06863e-09	0.0424269	0.541	0.417	2.32609e-05
Arhgef12	5.13599e-53	0.12501	0.337	0.233	1.11795e-48			Rps6kb1	1.35618e-32	0.214546	0.205	0.383	2.95199e-28			Lamtor1	6.79861e-07	0.0302887	0.693	0.7	0.0147985			Mea1	2.60261e-198	0.152775	0.403	0.222	5.6651e-194			Syngr1	3.00943e-05	0.0128267	0.879	0.764	0.655063			Ebi3	2.40356e-18	0.0420913	0.26	0.161	5.23183e-14
Csde1	8.8822e-32	0.124998	0.64	0.564	1.93339e-27			Cds2	1.07141e-13	0.214497	0.131	0.212	2.33214e-09			Pirb	1.32837e-06	0.0302659	0.141	0.127	0.0289146			Eef2	2.07329e-124	0.152593	0.937	0.834	4.51292e-120			Ephx1	1.01602e-06	0.0127393	0.035	0.02	0.0221158			Pin4	1.96695e-16	0.0420648	0.375	0.254	4.28145e-12
Add1	9.7827e-40	0.124896	0.434	0.341	2.1294e-35			Tgfa	1.27883e-19	0.214451	0.138	0.241	2.78363e-15			Cdkn1c	0.00141998	0.0301451	0.083	0.075	1			Ddx27	1.39555e-201	0.152584	0.444	0.25	3.0377e-197			Higd1a	7.21412e-11	0.0127281	0.511	0.401	1.5703e-06			Itpr1	1.76098e-27	0.0419451	0.145	0.068	3.83312e-23
Zufsp	1.84435e-46	0.124838	0.522	0.409	4.01461e-42			Ulk2	9.36032e-19	0.21441	0.28	0.471	2.03746e-14			AC160562.1	1.07541e-06	0.0300195	0.077	0.065	0.0234084			Mrps34	2.00348e-179	0.152448	0.502	0.305	4.36098e-175			Dtd1	1.43528e-08	0.0126281	0.146	0.105	0.000312417			Traf1	9.67643e-11	0.0418967	0.017	0.004	2.10627e-06
Tceal1	1.98906e-98	0.124807	0.213	0.103	4.32958e-94			Wdr44	1.19559e-25	0.214188	0.191	0.341	2.60245e-21			Large1	0.000200616	0.0299129	0.276	0.269	1			Afp	3.22107e-248	0.151571	0.182	0.061	7.01131e-244			Aip	1.17006e-14	0.0126082	0.34	0.249	2.54686e-10			H2afy	1.73258e-06	0.0418794	0.759	0.656	0.037713
Mvb12b	7.35219e-52	0.124788	0.42	0.31	1.60035e-47			Map3k2	4.74663e-20	0.214006	0.177	0.302	1.0332e-15			Rassf5	2.03817e-07	0.0299074	0.368	0.359	0.00443648			Hars	1.88556e-206	0.151424	0.371	0.196	4.1043e-202			Pet100	1.6495e-14	0.0125782	0.423	0.318	3.59047e-10			5430427O19Rik	7.7807e-19	0.041873	0.279	0.174	1.69363e-14
Ezh1	3.77366e-63	0.124694	0.284	0.178	8.21412e-59			Slc45a4	1.47167e-14	0.213749	0.11	0.185	3.20338e-10			Phf14	3.23037e-19	0.0298322	0.667	0.659	7.03156e-15			Nifk	2.86939e-164	0.151405	0.442	0.264	6.24581e-160			Thyn1	2.61128e-11	0.0125752	0.281	0.209	5.68397e-07			Slc25a5	3.31729e-05	0.0417348	0.878	0.792	0.722074
Rab39	1.8073e-68	0.124565	0.32	0.203	3.93396e-64			Aagab	3.09827e-24	0.213697	0.149	0.269	6.744e-20			Polr3f	0.000517973	0.0297645	0.227	0.218	1			Eif3d	5.88462e-156	0.151374	0.588	0.385	1.28091e-151			Prdx2	1.38211e-08	0.0125623	0.688	0.552	0.000300844			Psma6	4.09884e-06	0.0417188	0.607	0.497	0.0892194
Aftph	5.043e-41	0.124368	0.617	0.524	1.09771e-36			Upk1b	1.67289e-09	0.213678	0.116	0.176	3.64137e-05			Cetn2	3.9799e-05	0.0297577	0.24	0.272	0.866306			Trnau1ap	2.59227e-227	0.151163	0.37	0.188	5.64259e-223			Neu1	1.71187e-15	0.0124465	0.444	0.332	3.72623e-11			Hdgf	6.62517e-09	0.0416658	0.57	0.446	0.00014421
R3hdm1	1.89699e-34	0.12431	0.556	0.47	4.12917e-30			Flcn	4.43079e-16	0.213626	0.111	0.19	9.64449e-12			Mlxip	2.01165e-11	0.0297511	0.261	0.24	4.37877e-07			Tomm22	2.14166e-138	0.151145	0.714	0.513	4.66175e-134			Vti1b	1.0732e-11	0.0123144	0.395	0.303	2.33604e-07			Anp32e	1.09451e-09	0.0416558	0.448	0.339	2.38242e-05
Nlk	2.93269e-51	0.124263	0.293	0.196	6.38359e-47			Aff1	3.3275e-10	0.21356	0.127	0.196	7.24297e-06			Zfp706	1.63451e-07	0.029704	0.704	0.711	0.00355785			Psmc6	6.09624e-142	0.151035	0.665	0.461	1.32697e-137			AC127341.3	1.03243e-20	0.0123001	0.017	0.003	2.24728e-16			Khsrp	5.4719e-15	0.0416288	0.304	0.203	1.19107e-10
Yes1	2.83872e-50	0.124039	0.305	0.206	6.17904e-46			Dennd1a	7.90609e-19	0.213495	0.128	0.223	1.72092e-14			D430042O09Rik	0.00121437	0.0296904	0.208	0.201	1			Tmem160	3.60099e-136	0.15098	0.661	0.46	7.83827e-132			Ifnb1	0.000139895	0.0122953	0.002	0	1			Birc3	5.55134e-20	0.0416278	0.239	0.143	1.20836e-15
Gnpda1	6.32761e-66	0.123992	0.324	0.21	1.37733e-61			Lpcat3	2.2283e-16	0.213418	0.365	0.614	4.85034e-12			Slc38a2	1.45065e-06	0.0296497	0.523	0.531	0.0315762			Rpn2	6.52396e-105	0.1506	0.841	0.696	1.42007e-100			Gm26698	1.39454e-10	0.0122741	0.019	0.006	3.0355e-06			Cpsf2	1.11806e-18	0.0415438	0.438	0.298	2.43369e-14
B2m	7.68486e-58	0.123849	0.935	0.896	1.67276e-53			Atat1	7.84915e-16	0.21321	0.137	0.228	1.70852e-11			Dmtf1	1.09045e-07	0.0296437	0.381	0.373	0.00237358			Fis1	1.2192e-111	0.15032	0.735	0.545	2.65383e-107			Gm29367	5.98063e-10	0.0122517	0.03	0.014	1.3018e-05			Cnn2	4.56183e-27	0.0414882	0.188	0.096	9.92974e-23
Cds1	1.63198e-60	0.123765	0.377	0.262	3.55233e-56			Arid3a	7.18688e-16	0.213196	0.141	0.235	1.56437e-11			Zfp770	0.00159063	0.0295638	0.202	0.195	1			Mrpl41	3.47871e-191	0.150251	0.458	0.266	7.57211e-187			Gba	1.35941e-13	0.0122488	0.349	0.26	2.95902e-09			Cuedc2	9.04415e-08	0.0413329	0.602	0.486	0.00196864
Ldhb	1.21947e-39	0.123764	0.818	0.774	2.65443e-35			Raf1	2.80286e-24	0.213039	0.16	0.288	6.10099e-20			Atp2c1	1.79896e-08	0.0295158	0.585	0.591	0.000391579			Fam136a	1.66992e-225	0.15007	0.345	0.17	3.63492e-221			Trmt112	4.06038e-07	0.012225	0.67	0.551	0.00883823			Ddit3	2.45135e-22	0.0413264	0.3	0.183	5.33585e-18
Arih1	1.35109e-46	0.123694	0.418	0.316	2.94092e-42			Snapc3	7.99126e-14	0.212994	0.113	0.187	1.73946e-09			Il21r	0.00816299	0.0294215	0.486	0.507	1			Emc8	2.61216e-205	0.149968	0.449	0.254	5.68588e-201			Lamp1	0.00209677	0.0121773	0.967	0.904	1			Ywhae	0.000108888	0.0412079	0.879	0.791	1
Ptpra	7.70856e-42	0.123678	0.712	0.63	1.67792e-37			Fryl	4.83279e-18	0.212964	0.136	0.233	1.05195e-13			BC037034	0.00152544	0.0294182	0.436	0.447	1			Ubap2	3.83626e-257	0.149962	0.325	0.148	8.35038e-253			1110004E09Rik	1.1446e-10	0.0120675	0.154	0.106	2.49144e-06			Pstpip1	3.39107e-25	0.0412053	0.105	0.045	7.38134e-21
Aim2	3.55855e-39	0.12358	0.458	0.363	7.74589e-35			Kcnd1	3.82604e-06	0.21292	0.093	0.134	0.0832815			Zeb1	0.00423628	0.0293459	0.24	0.235	1			Gpatch4	6.60402e-234	0.149883	0.306	0.141	1.4375e-229			Higd2a	1.40509e-11	0.0120016	0.663	0.519	3.05845e-07			Anapc13	5.02162e-08	0.0411371	0.531	0.418	0.00109306
Sowahc	1.8725e-38	0.123544	0.56	0.466	4.07587e-34			Fam160b1	1.7911e-17	0.212837	0.125	0.215	3.89869e-13			Tbc1d5	0.000939306	0.0292497	0.345	0.345	1			Srpk1	7.21506e-205	0.149853	0.532	0.317	1.5705e-200			Pdlim2	1.3431e-10	0.0119136	0.167	0.117	2.92352e-06			Fam50a	8.42797e-09	0.0411263	0.448	0.341	0.000183452
Son	5.01341e-71	0.123408	0.935	0.906	1.09127e-66			Rffl	3.71658e-11	0.212793	0.104	0.166	8.08989e-07			Dhrs3	8.0573e-06	0.0292012	0.486	0.489	0.175383			Nelfe	5.35609e-214	0.149172	0.366	0.189	1.16586e-209			Nfil3	1.16357e-06	0.0117083	0.064	0.041	0.0253274			Utp3	5.03245e-11	0.0410142	0.55	0.42	1.09541e-06
Ypel2	2.43032e-141	0.12338	0.159	0.056	5.29009e-137			Usp12	8.29105e-26	0.212759	0.186	0.333	1.80471e-21			Uvrag	0.00831221	0.029201	0.411	0.42	1			Ndufaf2	5.81716e-237	0.148989	0.317	0.148	1.26622e-232			Ddah2	1.6595e-13	0.0116963	0.324	0.239	3.61223e-09			C3	1.59827e-76	0.0409972	0.041	0.004	3.47896e-72
Cd80	2.10879e-126	0.123233	0.155	0.058	4.5902e-122			Hltf	1.40091e-21	0.21274	0.25	0.43	3.04935e-17			Tcf4	9.54024e-25	0.0291022	0.74	0.72	2.07662e-20			Tmed2	3.7425e-116	0.148971	0.871	0.71	8.1463e-112			Plau	1.06717e-05	0.0116462	0.085	0.061	0.23229			C2	2.86782e-38	0.0407861	0.034	0.006	6.24237e-34
Tcf12	1.46587e-42	0.123173	0.426	0.329	3.19076e-38			Mier1	2.78136e-22	0.212499	0.295	0.513	6.0542e-18			Tcp11l2	0.00063289	0.0290293	0.122	0.113	1			Pkmyt1	0	0.148768	0.148	0.017	0			0610010K14Rik	7.54656e-13	0.0115669	0.364	0.273	1.64266e-08			Rcn1	1.99802e-19	0.040744	0.152	0.082	4.34909e-15
Nipa2	1.61587e-38	0.123124	0.594	0.502	3.51725e-34			Naip5	2.09622e-10	0.212496	0.103	0.162	4.56283e-06			Picalm	4.48785e-29	0.0289953	0.881	0.865	9.76869e-25			Psmd3	5.26655e-173	0.148631	0.551	0.347	1.14637e-168			Gm34961	6.59723e-07	0.0115616	0.023	0.011	0.0143602			Gas7	1.49136e-34	0.0406991	0.034	0.006	3.24625e-30
Osbpl2	1.54377e-71	0.123038	0.254	0.149	3.36033e-67			Dyrk1a	2.39503e-18	0.212407	0.132	0.227	5.21325e-14			Selenof	8.26646e-06	0.028981	0.793	0.779	0.179936			Ncapd2	0	0.148569	0.151	0.03	0			Thop1	5.26284e-09	0.0115609	0.179	0.131	0.000114556			Mdh2	9.79544e-09	0.0406749	0.594	0.476	0.000213217
Tnrc18	3.95933e-44	0.123013	0.409	0.312	8.61826e-40			E230001N04Rik	9.9706e-20	0.212288	0.155	0.265	2.1703e-15			Cep152	0.000118779	0.0287908	0.165	0.154	1			Eef1akmt4	4.08774e-263	0.148496	0.253	0.1	8.89779e-259			Gm12195	2.21051e-37	0.0115221	0.012	0.001	4.81162e-33			Trim21	3.30601e-25	0.0406668	0.16	0.079	7.19619e-21
Rlim	2.55529e-44	0.12297	0.385	0.286	5.5621e-40			Btbd9	2.39832e-28	0.21219	0.195	0.355	5.22041e-24			Arhgap4	0.00187194	0.0287864	0.344	0.346	1			Pole	0	0.148264	0.149	0.02	0			Thap1	0.00436403	0.0114983	0.101	0.083	1			Tiam1	3.70824e-24	0.0406238	0.132	0.062	8.07173e-20
Herc4	3.63788e-53	0.122769	0.345	0.24	7.91858e-49			Gm26724	5.59371e-16	0.212045	0.119	0.202	1.21758e-11			Cdc42	1.54252e-08	0.0286743	0.928	0.903	0.000335761			Rer1	3.59242e-120	0.148237	0.776	0.589	7.81961e-116			Ndufs3	2.55385e-11	0.0114631	0.56	0.439	5.55896e-07			Eif1ax	1.6666e-13	0.0406213	0.421	0.3	3.62769e-09
Pnpla2	3.52178e-47	0.12271	0.334	0.238	7.66586e-43			Tle4	1.76902e-21	0.211875	0.208	0.357	3.85063e-17			Lmo2	2.56992e-10	0.0286703	0.67	0.675	5.59395e-06			Dck	7.50008e-271	0.148169	0.227	0.084	1.63254e-266			A430078I02Rik	2.87052e-31	0.0114455	0.016	0.002	6.24826e-27			Smchd1	1.52738e-09	0.0406185	0.638	0.501	3.32465e-05
Capza2	1.14174e-70	0.122573	0.932	0.922	2.48523e-66			Creb3l2	1.86227e-16	0.211581	0.123	0.21	4.05361e-12			Lpin2	1.4416e-12	0.0286561	0.517	0.506	3.13792e-08			Zfp367	0	0.148147	0.184	0.047	0			Psma7	5.28177e-06	0.0114436	0.775	0.654	0.114968			Pabpc1	5.38799e-06	0.0406044	0.851	0.791	0.11728
Hccs	5.32737e-58	0.122418	0.288	0.187	1.15961e-53			Csf2rb	2.13148e-32	0.211436	0.223	0.413	4.6396e-28			Pik3ip1	4.64475e-14	0.0286324	0.05	0.035	1.01102e-09			Immp1l	7.66573e-186	0.147853	0.415	0.235	1.6686e-181			Mpc2	3.69453e-09	0.0114297	0.617	0.5	8.04189e-05			Zbtb8os	1.96975e-12	0.0405315	0.364	0.258	4.28755e-08
Trpc4ap	1.08223e-48	0.122378	0.584	0.474	2.35569e-44			Arid4b	2.23907e-26	0.211352	0.179	0.323	4.87378e-22			Il10ra	3.82978e-25	0.0286294	0.599	0.572	8.33628e-21			Uqcrc1	1.37565e-147	0.14736	0.584	0.386	2.99439e-143			Gm43221	8.87023e-07	0.0114263	0.037	0.021	0.0193078			Cd300ld	1.00771e-40	0.0404451	0.062	0.015	2.19348e-36
Sipa1l2	1.33175e-47	0.122322	0.512	0.407	2.89881e-43			Gm32036	3.03427e-08	0.211329	0.1	0.15	0.000660469			Cbx8	0.00687756	0.0285584	0.078	0.072	1			Bcl2a1d	5.73169e-263	0.14735	0.185	0.06	1.24762e-258			Igbp1	1.62099e-13	0.0113111	0.474	0.362	3.52842e-09			Prelid1	4.17829e-07	0.0404263	0.613	0.5	0.00909488
Usp35	3.93976e-80	0.122234	0.228	0.123	8.57568e-76			Hnrnpl	1.30964e-26	0.211248	0.285	0.507	2.85069e-22			Aup1	0.00070994	0.0285568	0.534	0.556	1			Rad50	3.38007e-172	0.147196	0.437	0.257	7.3574e-168			Iqgap1	2.28235e-06	0.0112828	0.138	0.103	0.0496799			Bud23	8.87278e-19	0.0403172	0.386	0.256	1.93134e-14
Cd82	2.6566e-50	0.122172	0.494	0.38	5.78263e-46			Sbno2	1.08001e-26	0.211112	0.283	0.501	2.35086e-22			Usp12	0.00591647	0.0284895	0.321	0.324	1			Arl6ip6	7.17132e-232	0.147133	0.372	0.187	1.56098e-227			Gm44851	7.40516e-58	0.0112704	0.013	0.001	1.61188e-53			Gm17435	3.60743e-15	0.0402941	0.122	0.067	7.8523e-11
Tpst2	8.91311e-45	0.122076	0.749	0.66	1.94012e-40			Trib1	2.19019e-21	0.21111	0.147	0.259	4.76738e-17			Tbc1d14	1.11209e-05	0.0282902	0.401	0.402	0.242069			Nudt21	1.93249e-201	0.147081	0.43	0.241	4.20645e-197			Taf9b	0.00585623	0.0111979	0.036	0.026	1			Wdr43	2.00454e-16	0.0402822	0.47	0.331	4.36328e-12
Cnot2	9.35734e-45	0.12205	0.45	0.345	2.03681e-40			Rnf114	3.94808e-21	0.211064	0.131	0.233	8.59378e-17			Vasp	4.76476e-05	0.028251	0.566	0.585	1			Ruvbl1	5.13745e-186	0.14705	0.428	0.243	1.11827e-181			Iah1	1.18825e-16	0.0111903	0.302	0.212	2.58647e-12			F630028O10Rik	5.95615e-29	0.0401349	0.067	0.022	1.29647e-24
Hs6st1	8.42673e-60	0.122039	0.362	0.249	1.83425e-55			Ppp1r12c	1.73928e-34	0.210999	0.177	0.341	3.7859e-30			Vapa	2.61224e-05	0.0281772	0.712	0.713	0.568606			Tacc3	0	0.146967	0.17	0.038	0			Gch1	1.31012e-07	0.0111756	0.068	0.043	0.00285173			Pop5	8.52348e-11	0.0400915	0.439	0.326	1.85531e-06
Ikbkb	1.49966e-43	0.12166	0.553	0.452	3.2643e-39			Dtx3	1.45656e-14	0.21084	0.119	0.198	3.17049e-10			Rnf150	0.000683525	0.0281097	0.161	0.152	1			Dnph1	0	0.146868	0.181	0.035	0			Mogs	8.9622e-13	0.0111744	0.416	0.317	1.9508e-08			Nosip	3.48881e-15	0.0400699	0.241	0.155	7.5941e-11
Bcl9	6.73309e-56	0.121522	0.334	0.226	1.46559e-51			Pcm1	1.86559e-20	0.210726	0.257	0.435	4.06082e-16			Utp23	0.00512298	0.0279969	0.143	0.158	1			Cuta	1.50581e-128	0.146465	0.664	0.472	3.27771e-124			Ier5l	2.48555e-07	0.0111005	0.026	0.013	0.00541029			Odc1	5.66313e-21	0.0400669	0.324	0.205	1.23269e-16
Lrrc39	1.49486e-132	0.121495	0.148	0.052	3.25385e-128			Akap9	1.30216e-18	0.210702	0.331	0.559	2.8344e-14			Zfp658	0.000112162	0.0278678	0.152	0.141	1			Aurkb	0	0.146196	0.129	0.012	0			Adssl1	6.59555e-09	0.0110916	0.155	0.112	0.000143565			Coq10b	2.20375e-14	0.0400177	0.349	0.24	4.7969e-10
Spg20	1.24426e-48	0.121451	0.361	0.259	2.70837e-44			Sesn1	4.83889e-26	0.210505	0.194	0.347	1.05328e-21			Zfp157	0.000331783	0.0278035	0.273	0.266	1			Arpc3	1.29483e-90	0.146189	0.895	0.766	2.81846e-86			Crip1	7.61327e-14	0.0110831	0.088	0.05	1.65718e-09			Rtcb	1.00303e-08	0.0399968	0.568	0.452	0.000218331
Wnk1	9.4167e-47	0.121352	0.88	0.829	2.04973e-42			Zranb1	5.37262e-25	0.210483	0.16	0.289	1.16946e-20			Stat3	1.74436e-07	0.0277946	0.477	0.484	0.00379694			Chek1	0	0.146168	0.155	0.024	0			Yif1b	2.34335e-11	0.0110509	0.623	0.486	5.10076e-07			Csnk2b	5.16606e-11	0.0399663	0.531	0.404	1.1245e-06
Sf3b1	2.37966e-47	0.12126	0.835	0.778	5.1798e-43			Csf2rb2	5.37892e-13	0.210482	0.109	0.178	1.17083e-08			Gm6277	0.0014193	0.0277252	0.19	0.181	1			Ndufa10	5.44543e-163	0.14606	0.622	0.411	1.18531e-158			Fmr1nb	3.26177e-06	0.011047	0.031	0.017	0.0709989			Zcchc2	6.42982e-20	0.0399129	0.302	0.191	1.39958e-15
Uhrf2	1.21982e-38	0.121252	0.529	0.435	2.65519e-34			Tmed7	2.05255e-16	0.210425	0.352	0.598	4.46779e-12			Ccr5	4.01774e-23	0.0276709	0.841	0.827	8.74542e-19			Eri1	3.05271e-187	0.145984	0.387	0.213	6.64483e-183			Acaa2	7.50038e-11	0.0108793	0.221	0.162	1.63261e-06			Spata5	5.60937e-16	0.0399067	0.202	0.124	1.22099e-11
Tnfaip8l2	6.14407e-44	0.121202	0.811	0.75	1.33738e-39			mt-Nd4l	1.40798e-16	0.210321	0.381	0.63	3.06474e-12			Hbp1	7.11674e-05	0.0275202	0.331	0.323	1			Nsmce1	4.66999e-160	0.145585	0.461	0.281	1.01652e-155			Pfkm	0.00123621	0.0108755	0.029	0.019	1			Mcts1	1.89587e-09	0.0398182	0.524	0.399	4.12674e-05
Man1a2	1.14581e-45	0.120992	0.792	0.72	2.49409e-41			Ascc3	8.29942e-19	0.210236	0.175	0.296	1.80653e-14			2810405F17Rik	6.96433e-05	0.0274664	0.153	0.142	1			Med29	1.29317e-166	0.145251	0.423	0.247	2.81484e-162			S100a11	4.27109e-06	0.0108716	0.062	0.041	0.0929689			Arpc5	2.97512e-06	0.0397983	0.738	0.634	0.0647594
Srcap	6.2118e-62	0.120947	0.291	0.185	1.35212e-57			Gxylt1	1.06081e-26	0.210148	0.169	0.306	2.30907e-22			Pbxip1	2.72397e-06	0.0274568	0.416	0.415	0.0592927			Arpc5l	6.76522e-135	0.145194	0.726	0.519	1.47258e-130			2310009B15Rik	4.79278e-07	0.010761	0.15	0.112	0.0104324			Tnf	2.47715e-30	0.0397743	0.213	0.112	5.39202e-26
Usp9x	4.24025e-39	0.120851	0.468	0.376	9.22975e-35			Irak2	6.175e-18	0.210132	0.149	0.251	1.34411e-13			Smarcb1	0.00897154	0.0274557	0.309	0.342	1			Alg8	9.03286e-210	0.145157	0.368	0.191	1.96618e-205			Hist2h2bb	0.000374953	0.0107336	0.011	0.005	1			Ighm	1.3019e-05	0.0396903	0.744	0.649	0.283385
Spopl	1.35381e-47	0.12084	0.329	0.23	2.94683e-43			Ldb1	8.67794e-29	0.209919	0.182	0.335	1.88893e-24			Kdm7a	3.6515e-09	0.0274456	0.397	0.383	7.94821e-05			Akr1b3	1.09836e-131	0.145139	0.639	0.443	2.39081e-127			Gla	0.00065362	0.0106973	0.055	0.04	1			Glrx3	5.03606e-07	0.0396846	0.6	0.488	0.010962
Plcg1	4.06367e-57	0.120801	0.279	0.178	8.84538e-53			Pbx2	1.24964e-28	0.209896	0.165	0.308	2.7201e-24			Rhob	2.94932e-38	0.0273214	0.935	0.9	6.41979e-34			Zmynd19	1.09555e-285	0.145062	0.246	0.091	2.38468e-281			Ifitm1	1.07481e-06	0.0105413	0.042	0.025	0.0233953			2210016L21Rik	6.71057e-16	0.0396811	0.338	0.227	1.46069e-11
Swap70	5.36888e-46	0.120787	0.428	0.324	1.16865e-41			Taf1d	1.71413e-25	0.209754	0.281	0.49	3.73115e-21			Ccdc93	0.0014708	0.0273096	0.313	0.312	1			Uqcrc2	4.55169e-135	0.144957	0.634	0.437	9.90766e-131			Pnpla2	9.85602e-16	0.0105238	0.337	0.243	2.14536e-11			Eif3a	3.73288e-07	0.0396774	0.709	0.608	0.00812536
Prdm2	2.57902e-43	0.120652	0.369	0.272	5.61376e-39			Epn1	1.59e-27	0.209702	0.306	0.55	3.46094e-23			Ralbp1	0.000101335	0.0271705	0.484	0.497	1			Tmem109	2.98672e-135	0.144678	0.666	0.47	6.5012e-131			Pmm1	7.24533e-09	0.0104306	0.153	0.11	0.000157709			Ist1	4.60379e-19	0.0396624	0.323	0.208	1.00211e-14
P4ha1	1.81643e-39	0.120619	0.714	0.628	3.95381e-35			Rps6ka3	2.53741e-18	0.20961	0.131	0.227	5.52319e-14			Soat2	2.78043e-09	0.0270797	0.063	0.05	6.05217e-05			Cdc7	0	0.144569	0.178	0.042	0			Slc2a6	4.22224e-08	0.0104126	0.049	0.028	0.000919055			Vps33a	1.94261e-22	0.039581	0.219	0.124	4.22849e-18
Epsti1	2.04497e-49	0.120599	0.384	0.278	4.45128e-45			Ddit4	3.42499e-19	0.209539	0.265	0.431	7.45518e-15			Tmem106b	0.00172057	0.0268033	0.308	0.307	1			Eif3f	1.38286e-104	0.144195	0.806	0.636	3.01008e-100			D830025C05Rik	0.00214092	0.0104045	0.04	0.028	1			mt-Nd5	4.43264e-06	0.0395579	0.813	0.726	0.0964853
Kansl1	9.16595e-38	0.120498	0.524	0.429	1.99515e-33			Pfkfb4	2.29203e-18	0.209451	0.136	0.234	4.98906e-14			Phf3	4.51952e-07	0.0267821	0.52	0.528	0.00983765			Tsn	9.2975e-129	0.143936	0.759	0.564	2.02379e-124			Rala	3.32408e-13	0.0103734	0.532	0.408	7.23552e-09			Gmppb	1.24043e-17	0.0395272	0.294	0.189	2.70005e-13
Gm26520	1.35206e-61	0.120496	0.283	0.178	2.94303e-57			Pikfyve	1.59815e-19	0.209402	0.12	0.212	3.4787e-15			Bptf	2.61134e-10	0.0267501	0.562	0.561	5.6841e-06			Alg3	2.08096e-228	0.143551	0.358	0.178	4.52962e-224			Mrpl22	9.55701e-12	0.0103309	0.28	0.207	2.08028e-07			Hscb	8.78306e-19	0.0394782	0.209	0.123	1.91181e-14
Iffo1	1.77978e-43	0.120483	0.577	0.47	3.87405e-39			Acvr2b	5.35322e-16	0.209394	0.116	0.196	1.16524e-11			Arrdc3	0.000324961	0.0267265	0.118	0.108	1			Plk4	6.69395e-304	0.143427	0.185	0.055	1.45707e-299			Neurl2	7.18133e-07	0.0103228	0.089	0.061	0.0156316			Slfn1	2.65927e-170	0.0392872	0.041	0.001	5.78843e-166
Eya4	8.1519e-52	0.120453	0.267	0.175	1.77442e-47			Rab8b	6.56068e-21	0.209377	0.265	0.452	1.42806e-16			Whrn	1.92771e-09	0.0266105	0.339	0.32	4.19605e-05			Commd4	6.30038e-149	0.143207	0.536	0.349	1.3714e-144			Nqo2	1.23229e-06	0.0102781	0.086	0.059	0.0268232			Pet100	3.25535e-13	0.0392741	0.44	0.319	7.08593e-09
Ankrd17	2.30059e-33	0.120371	0.561	0.481	5.0077e-29			Jarid2	5.23598e-15	0.209104	0.118	0.197	1.13972e-10			Mcee	0.00314715	0.0265684	0.19	0.21	1			Ssr3	2.75609e-146	0.143172	0.627	0.425	5.99919e-142			Gm35154	3.20754e-06	0.0102459	0.052	0.033	0.0698186			Myo1c	8.36971e-26	0.0391328	0.293	0.171	1.82184e-21
Ldb1	4.72698e-41	0.120255	0.408	0.313	1.02892e-36			Ddx50	8.90452e-28	0.209004	0.301	0.541	1.93825e-23			AU041133	0.000775469	0.0265181	0.123	0.114	1			Metrn	6.259e-260	0.142939	0.238	0.092	1.3624e-255			Fggy	7.64266e-06	0.0102243	0.089	0.063	0.166358			Set	1.98616e-05	0.0390842	0.81	0.715	0.432328
Fam76a	1.8949e-42	0.120243	0.354	0.26	4.12463e-38			Akap8	5.54045e-29	0.208975	0.179	0.331	1.20599e-24			Rnf111	8.38657e-06	0.026515	0.418	0.419	0.182551			Mcm10	0	0.142798	0.134	0.011	0			Fuom	0.000326222	0.0101731	0.059	0.042	1			Bms1	3.86162e-23	0.039056	0.273	0.162	8.4056e-19
Mef2d	1.05022e-48	0.120236	0.396	0.291	2.28601e-44			4932438A13Rik	5.8294e-21	0.20896	0.166	0.289	1.26889e-16			Ppt1	0.000171213	0.0264908	0.656	0.674	1			Ppih	6.00089e-270	0.142728	0.272	0.11	1.30621e-265			Spr	5.04696e-11	0.0101331	0.326	0.249	1.09857e-06			Rars	7.13891e-15	0.0389817	0.395	0.276	1.55393e-10
Rgl2	3.50494e-55	0.119971	0.449	0.332	7.6292e-51			Cep350	2.06181e-21	0.208834	0.216	0.37	4.48794e-17			Vash1	0.000106298	0.0264579	0.095	0.085	1			Rpf2	4.78436e-197	0.14271	0.316	0.158	1.04141e-192			Hist1h3e	2.63966e-10	0.01004	0.02	0.008	5.74575e-06			Cap1	9.23477e-06	0.0388311	0.648	0.535	0.201013
E130307A14Rik	5.15894e-76	0.119825	0.19	0.098	1.12295e-71			Trappc8	9.6407e-28	0.208796	0.13	0.247	2.09849e-23			6330418K02Rik	0.00297202	0.0263911	0.107	0.1	1			Elovl1	1.33368e-144	0.142674	0.639	0.436	2.90302e-140			Creg1	0.000361183	0.0100138	0.889	0.785	1			Ptpn6	2.48392e-05	0.0387826	0.755	0.659	0.540676
Stau1	9.38905e-43	0.119804	0.36	0.265	2.04371e-38			Myo1f	1.08064e-28	0.208422	0.232	0.42	2.35223e-24			Fuz	0.00128904	0.0263705	0.105	0.096	1			Bzw2	1.97847e-196	0.142434	0.366	0.194	4.30653e-192			Nsmce1	6.3522e-13	0.00997864	0.407	0.308	1.38268e-08			Slc39a1	1.64862e-17	0.0387613	0.406	0.277	3.58856e-13
Zfp280d	1.2259e-41	0.119797	0.391	0.295	2.66843e-37			Polg	1.32795e-26	0.208323	0.161	0.295	2.89054e-22			Zfc3h1	0.000222141	0.0263272	0.268	0.261	1			Trir	5.35013e-123	0.142382	0.735	0.543	1.16456e-118			Adm	3.24632e-10	0.00992925	0.006	0.001	7.06627e-06			Gsn	6.75871e-36	0.0387434	0.084	0.027	1.47117e-31
Dcaf12	2.98745e-48	0.119728	0.359	0.257	6.50279e-44			Ppm1a	1.51024e-31	0.208319	0.181	0.341	3.28734e-27			Gm20342	4.19963e-06	0.0262354	0.201	0.187	0.0914134			Alad	8.35336e-262	0.142128	0.254	0.101	1.81828e-257			Olfr156	0.000467072	0.00992446	0.005	0.002	1			Mmp2	1.29453e-18	0.038729	0.195	0.114	2.8178e-14
Pja2	1.07402e-38	0.119721	0.387	0.294	2.33782e-34			AI314180	1.2612e-26	0.207977	0.211	0.379	2.74526e-22			Msl1	1.96645e-08	0.0262059	0.391	0.386	0.000428037			Gm9493	1.24163e-240	0.141929	0.312	0.142	2.70265e-236			Mcub	7.37243e-08	0.00991292	0.028	0.014	0.00160476			Serpinb6a	2.82268e-21	0.0387138	0.108	0.05	6.14414e-17
Lair1	2.12359e-54	0.119718	0.933	0.906	4.62242e-50			Atf6	7.56745e-25	0.207922	0.165	0.297	1.64721e-20			Pomp	5.12701e-07	0.0261752	0.769	0.747	0.01116			Ppan	3.55207e-169	0.141741	0.432	0.254	7.73178e-165			Snrpb2	2.39951e-12	0.00987022	0.446	0.339	5.22301e-08			Hypk	6.32549e-10	0.0387123	0.397	0.295	1.37687e-05
Pecam1	3.87711e-104	0.119688	0.183	0.081	8.4393e-100			U2surp	3.27461e-27	0.20773	0.303	0.54	7.12785e-23			Adcy7	1.42606e-06	0.0261274	0.419	0.416	0.031041			Qdpr	1.49148e-175	0.141604	0.439	0.257	3.24649e-171			1600020E01Rik	4.0427e-06	0.00983766	0.089	0.063	0.0879974			Sh2d6	6.09732e-38	0.0385956	0.072	0.02	1.3272e-33
Gm20045	3.69719e-44	0.119635	0.281	0.191	8.04767e-40			Zfp263	8.69943e-24	0.207656	0.148	0.267	1.8936e-19			Pcbp1	0.00375052	0.0260525	0.661	0.679	1			Got1	2.756e-197	0.141551	0.342	0.176	5.99899e-193			F3	8.00247e-09	0.00983015	0.026	0.012	0.00017419			Plxna4os1	4.17512e-27	0.0385928	0.317	0.186	9.08798e-23
Strada	1.04443e-43	0.119508	0.375	0.275	2.27341e-39			BC017643	6.75756e-26	0.207545	0.272	0.481	1.47092e-21			Abhd18	0.00338769	0.0260454	0.111	0.103	1			Oat	3.1512e-174	0.141274	0.44	0.258	6.85921e-170			Cox20	8.4982e-13	0.00982209	0.403	0.305	1.8498e-08			Ndufa3	5.15173e-09	0.038577	0.539	0.419	0.000112138
Sypl	1.00193e-42	0.119292	0.598	0.497	2.18089e-38			Kidins220	6.55737e-19	0.207545	0.151	0.258	1.42734e-14			9330160F10Rik	2.01412e-05	0.0260323	0.077	0.066	0.438413			Mms22l	0	0.141045	0.178	0.041	0			Ndufab1	8.82215e-10	0.00981265	0.665	0.538	1.92032e-05			Dnajc15	1.05496e-11	0.038507	0.437	0.318	2.29634e-07
Appl2	1.21414e-73	0.119039	0.274	0.163	2.64282e-69			Zdhhc5	1.7323e-18	0.207351	0.146	0.25	3.7707e-14			Rap1b	3.43974e-07	0.025999	0.851	0.829	0.00748729			Smn1	2.51688e-184	0.140995	0.393	0.218	5.47848e-180			Gsn	2.51359e-08	0.00974449	0.049	0.028	0.000547134			Ndufaf8	5.15273e-13	0.0384174	0.45	0.326	1.12159e-08
Fyco1	2.52274e-48	0.11884	0.365	0.261	5.49125e-44			Plekha2	7.48165e-24	0.207334	0.143	0.258	1.62853e-19			Zufsp	6.25869e-07	0.025994	0.423	0.418	0.0136233			Aimp2	3.25393e-260	0.140426	0.311	0.137	7.08283e-256			Dad1	0.00017954	0.0097266	0.854	0.746	1			Ghitm	1.70799e-08	0.0383633	0.523	0.409	0.000371779
Prdm11	1.64218e-78	0.118681	0.186	0.094	3.57452e-74			Gtf2h2	1.25802e-17	0.207019	0.366	0.626	2.73833e-13			Tmed7	0.000200601	0.0259352	0.57	0.591	1			Ppat	8.08003e-250	0.14028	0.256	0.104	1.75878e-245			Gm11713	4.99006e-11	0.00945832	0.122	0.08	1.08619e-06			Srp19	5.01116e-11	0.0383578	0.514	0.387	1.09078e-06
Mfng	4.46336e-45	0.118674	0.481	0.376	9.71539e-41			Zrsr2	1.75822e-28	0.206736	0.181	0.332	3.82712e-24			Ehd4	8.27421e-05	0.0259343	0.615	0.631	1			Zfp593	3.70677e-214	0.140225	0.281	0.128	8.06853e-210			Lemd2	3.0349e-16	0.0094547	0.413	0.304	6.60606e-12			Tpr	6.49094e-07	0.0382828	0.694	0.58	0.0141288
Rora	4.28551e-102	0.118602	0.12	0.043	9.32828e-98			Mepce	2.26753e-20	0.206707	0.146	0.255	4.93573e-16			Calcoco1	0.00249066	0.0259252	0.11	0.102	1			Oser1	8.49253e-190	0.140222	0.42	0.237	1.84857e-185			Tob1	1.22896e-05	0.00945316	0.027	0.015	0.267507			Nsmaf	2.75581e-22	0.0382794	0.313	0.194	5.99856e-18
Baz2a	1.1905e-45	0.118565	0.285	0.195	2.59135e-41			Filip1l	2.77661e-21	0.206699	0.215	0.365	6.04384e-17			Atp6v0e	6.44526e-06	0.0259084	0.693	0.689	0.140294			Rif1	5.12467e-139	0.140168	0.453	0.287	1.11549e-134			Gm9889	2.31135e-17	0.00940363	0.009	0.001	5.03112e-13			Setdb2	5.14533e-23	0.0382619	0.09	0.038	1.11998e-18
Mbtd1	5.89593e-54	0.118512	0.371	0.258	1.28337e-49			Luc7l	2.30422e-31	0.206485	0.153	0.292	5.01559e-27			Zfp874b	1.02575e-08	0.0259047	0.071	0.057	0.000223275			Eef1akmt1	2.1685e-204	0.140156	0.344	0.176	4.72016e-200			Pemt	0.00678472	0.00938832	0.02	0.013	1			Pdk3	8.11812e-16	0.0382519	0.167	0.098	1.76707e-11
Tnfrsf17	7.61577e-97	0.118466	0.192	0.089	1.65772e-92			Ubr3	3.02188e-16	0.206461	0.135	0.226	6.57773e-12			2610037D02Rik	0.00127334	0.025804	0.305	0.301	1			Mad2l1	0	0.13998	0.161	0.032	0			Nefl	8.14443e-08	0.00936754	0.009	0.002	0.0017728			Mrpl39	7.78841e-20	0.0381674	0.242	0.144	1.6953e-15
Ncf1	1.1804e-40	0.118366	0.837	0.774	2.56938e-36			Gm32849	4.32394e-23	0.206423	0.147	0.264	9.41191e-19			Rpn1	0.000429143	0.0258011	0.647	0.655	1			Ube2c	3.09602e-297	0.139951	0.061	0.004	6.7391e-293			S100a10	2.31423e-10	0.00930718	0.129	0.086	5.03738e-06			Clec10a	3.21181e-80	0.0381489	0.038	0.003	6.99114e-76
Lncpint	8.24206e-60	0.11823	0.308	0.2	1.79405e-55			Cog5	7.18408e-16	0.206255	0.132	0.22	1.56376e-11			Tjp1	2.50401e-07	0.0257691	0.445	0.436	0.00545048			Clns1a	8.63479e-174	0.139943	0.503	0.306	1.87954e-169			Mgmt	1.45622e-06	0.00926667	0.119	0.087	0.0316975			Zfp91	5.48559e-07	0.0380397	0.583	0.475	0.0119405
Cyp4f13	6.39152e-56	0.118153	0.356	0.244	1.39124e-51			Ubap2l	1.97462e-09	0.206211	0.387	0.621	4.29815e-05			Bet1	0.00453042	0.0256206	0.286	0.315	1			Marcksl1	4.55003e-217	0.139789	0.315	0.152	9.90405e-213			Fhad1	5.03631e-07	0.00919183	0.076	0.05	0.0109625			Gpx3	8.08821e-97	0.0380003	0.043	0.004	1.76056e-92
Plxna4os1	1.63642e-57	0.118024	0.281	0.18	3.56199e-53			Pdzd8	3.51859e-23	0.206037	0.191	0.335	7.65892e-19			Polg	0.00702704	0.0255328	0.285	0.286	1			Pcbd2	1.66206e-186	0.139366	0.367	0.198	3.6178e-182			Ndufs4	3.73254e-11	0.00919116	0.48	0.373	8.12462e-07			Trmt112	1.1888e-05	0.0379884	0.665	0.553	0.258766
Sh3pxd2a	2.06326e-60	0.11802	0.243	0.148	4.49109e-56			Exoc4	1.43541e-31	0.205965	0.167	0.316	3.12447e-27			Fam49b	2.39187e-10	0.02536	0.872	0.864	5.20638e-06			Cyb5r3	1.39363e-209	0.139219	0.352	0.181	3.0335e-205			Gm10603	6.81747e-06	0.00917759	0.008	0.003	0.148396			Nab1	9.26202e-22	0.0379342	0.285	0.173	2.01606e-17
Samd8	3.99555e-45	0.117983	0.315	0.22	8.6971e-41			Dhx36	8.35594e-30	0.20595	0.241	0.437	1.81884e-25			Vps9d1	0.00125439	0.0252611	0.355	0.358	1			Thoc7	7.94335e-158	0.139197	0.518	0.324	1.72903e-153			Med11	2.44193e-11	0.00913661	0.201	0.143	5.31534e-07			Clta	0.00144216	0.0379041	0.961	0.917	1
Tcirg1	6.32697e-52	0.117961	0.597	0.484	1.37719e-47			Nrros	2.15442e-32	0.205941	0.269	0.494	4.68953e-28			Cep44	0.00946038	0.025252	0.143	0.137	1			Ptrh2	5.70177e-195	0.139197	0.336	0.173	1.2411e-190			Furin	6.8806e-17	0.00910673	0.314	0.223	1.4977e-12			Htatip2	6.76074e-18	0.037903	0.142	0.077	1.47161e-13
Taok3	7.85084e-29	0.117802	0.458	0.381	1.70889e-24			Nacc2	1.07276e-18	0.205933	0.111	0.197	2.33507e-14			Mvb12a	0.000123583	0.0252141	0.237	0.266	1			Pycrl	4.67068e-219	0.139112	0.298	0.139	1.01667e-214			Dhrs7	2.91148e-16	0.00907658	0.489	0.365	6.33742e-12			Lipe	1.2686e-20	0.0378284	0.223	0.13	2.76137e-16
Tulp4	9.94976e-36	0.1178	0.453	0.361	2.16576e-31			Gm49336	1.49851e-21	0.205827	0.119	0.216	3.2618e-17			Hdhd2	0.000949825	0.0251029	0.214	0.239	1			Adrm1	2.39039e-174	0.139031	0.52	0.32	5.20316e-170			Ndrg2	8.37859e-13	0.00906816	0.061	0.031	1.82377e-08			Zmynd15	2.5493e-19	0.0378154	0.081	0.035	5.54907e-15
Cnot4	2.7977e-43	0.117719	0.504	0.398	6.08976e-39			Knop1	2.32518e-31	0.205662	0.248	0.454	5.06123e-27			Pibf1	0.00569933	0.0250895	0.234	0.23	1			Coro1c	1.33846e-196	0.138899	0.354	0.187	2.91343e-192			Skp1a	1.28564e-07	0.0090622	0.369	0.296	0.00279844			Cox17	1.00996e-08	0.0378019	0.503	0.39	0.000219837
Stxbp5	4.44262e-53	0.117626	0.361	0.252	9.67024e-49			Lman2	1.17691e-22	0.205588	0.304	0.533	2.56177e-18			Rnf166	0.000614446	0.0250538	0.289	0.283	1			Tex30	2.76721e-295	0.13878	0.23	0.08	6.02339e-291			Ndufs7	3.31276e-08	0.00891833	0.647	0.521	0.000721089			Mcl1	5.41478e-06	0.0377305	0.811	0.718	0.117864
Siah1a	2.00838e-54	0.117543	0.301	0.199	4.37164e-50			Tifab	5.25565e-23	0.205449	0.275	0.478	1.144e-18			Pnkp	0.00272116	0.0249481	0.204	0.225	1			Itga5	3.64153e-236	0.138777	0.2	0.073	7.92652e-232			Gm9949	1.63553e-05	0.00887839	0.031	0.018	0.356005			Grina	6.06322e-10	0.0377094	0.656	0.523	1.31978e-05
Dopey2	1.38619e-60	0.117484	0.267	0.167	3.01731e-56			Smad3	6.13189e-15	0.205442	0.139	0.228	1.33473e-10			Fkbp15	0.00152926	0.024946	0.433	0.443	1			Casp8ap2	3.97805e-167	0.138771	0.455	0.273	8.65903e-163			Slc12a3	1.59944e-25	0.00883968	0.01	0.001	3.4815e-21			2010107E04Rik	5.41733e-08	0.037671	0.647	0.525	0.00117919
Hnrnpa2b1	3.26704e-45	0.117393	0.895	0.851	7.11136e-41			Eif4g3	1.54588e-28	0.205313	0.215	0.389	3.36492e-24			Ablim1	6.77897e-05	0.0249232	0.109	0.098	1			Rps9	5.11295e-122	0.138539	0.991	0.951	1.11294e-117			Rbm17	1.54042e-11	0.0088164	0.343	0.26	3.35303e-07			Timm8b	1.26111e-10	0.0376283	0.47	0.354	2.74506e-06
Acvr2b	2.29114e-73	0.117386	0.294	0.178	4.98713e-69			Acin1	8.05909e-15	0.20495	0.38	0.632	1.75422e-10			Rbm4b	0.00106144	0.0249191	0.336	0.334	1			Nubp1	2.82768e-182	0.138258	0.437	0.251	6.15502e-178			Zswim4	1.35009e-06	0.00878111	0.04	0.024	0.0293875			Trappc2l	2.91217e-09	0.0376238	0.559	0.43	6.33892e-05
Cdip1	1.84271e-48	0.11733	0.354	0.252	4.01102e-44			Map3k14	5.08378e-24	0.204849	0.117	0.218	1.10659e-19			Sdhaf1	0.00161791	0.0248551	0.227	0.252	1			Rai14	0	0.138179	0.141	0.023	0			Gm17334	6.5929e-15	0.00877713	0.009	0.001	1.43508e-10			Fbl	4.69403e-07	0.0376032	0.591	0.478	0.0102175
Laptm4a	2.87747e-44	0.117266	0.849	0.81	6.2634e-40			Ddhd2	3.97634e-24	0.204797	0.182	0.322	8.6553e-20			Cwf19l2	4.5269e-05	0.0248293	0.391	0.389	0.98537			Prps1	5.1441e-261	0.138046	0.272	0.112	1.11972e-256			Tmem132a	0.000953187	0.00874954	0.038	0.026	1			Rpl9-ps6	2.41168e-17	0.037554	0.186	0.109	5.24951e-13
Gm32036	1.352e-63	0.117234	0.235	0.136	2.94289e-59			Alkbh1	2.82835e-30	0.204642	0.198	0.364	6.15646e-26			Polr2h	0.000242066	0.0248007	0.231	0.259	1			Gde1	6.61916e-147	0.138037	0.577	0.381	1.44079e-142			Tmem238	2.12224e-07	0.00871507	0.088	0.059	0.00461947			Taok3	9.65941e-12	0.0375259	0.513	0.385	2.10256e-07
Gm6277	1.58369e-61	0.117215	0.281	0.175	3.44723e-57			Dusp11	2.89531e-31	0.204596	0.23	0.423	6.30223e-27			Tmco6	0.00506461	0.0247029	0.087	0.08	1			Arf6	1.12956e-173	0.138018	0.443	0.26	2.45872e-169			Gm5475	6.33699e-23	0.00869213	0.009	0.001	1.37937e-18			Lamtor4	0.000118311	0.0373464	0.808	0.717	1
Tspan7	2.77749e-36	0.117158	0.46	0.365	6.04577e-32			Arfgap2	3.66695e-27	0.204575	0.215	0.388	7.98186e-23			Sft2d2	3.59694e-07	0.0246894	0.365	0.354	0.00782945			Parp1	2.42359e-140	0.137601	0.57	0.38	5.27544e-136			Acot13	2.81607e-13	0.00868016	0.34	0.252	6.12974e-09			Rras	2.12182e-15	0.037308	0.217	0.135	4.61858e-11
Dync1i2	7.30459e-37	0.117045	0.653	0.573	1.58999e-32			Nr2c2	1.071e-24	0.20443	0.142	0.26	2.33125e-20			Maml3	1.37016e-09	0.0246665	0.454	0.443	2.98242e-05			Exo1	0	0.137538	0.136	0.014	0			Ctla2b	8.80984e-07	0.00867555	0.03	0.016	0.0191764			Mrps25	3.43317e-12	0.0372055	0.41	0.296	7.47298e-08
Prag1	2.98238e-52	0.117033	0.303	0.203	6.49175e-48			Mtmr6	6.10736e-29	0.204429	0.179	0.332	1.32939e-24			Mtx1	0.000146382	0.0245224	0.246	0.276	1			Smarcc1	6.29819e-170	0.137503	0.475	0.286	1.37093e-165			Med30	4.58128e-15	0.00867373	0.341	0.247	9.97208e-11			Nsa2	8.02839e-07	0.0371845	0.662	0.547	0.0174754
Gna15	5.14067e-40	0.116922	0.686	0.604	1.11897e-35			Slc1a3	4.40466e-11	0.204378	0.401	0.637	9.58763e-07			P4ha1	0.000114529	0.0245175	0.629	0.647	1			Taldo1	1.47994e-68	0.137479	0.792	0.633	3.22139e-64			Haao	4.26394e-05	0.00864699	0.03	0.018	0.928133			2310009B15Rik	4.48752e-23	0.0371727	0.2	0.11	9.76798e-19
Ddi2	3.12734e-36	0.116826	0.374	0.285	6.80727e-32			Tnfrsf11a	1.0655e-36	0.204143	0.19	0.367	2.31927e-32			Washc3	0.000432694	0.0244961	0.239	0.267	1			Cdc25a	9.20795e-246	0.137164	0.241	0.096	2.0043e-241			Gm48882	1.58282e-07	0.00864136	0.025	0.012	0.00344533			Rad23b	4.58452e-16	0.037145	0.45	0.316	9.97912e-12
Mast3	1.18686e-34	0.116693	0.341	0.257	2.58343e-30			Tk2	4.32978e-16	0.204111	0.134	0.224	9.42464e-12			Mkln1	2.1082e-17	0.0244763	0.624	0.615	4.58893e-13			Gatad1	1.14885e-182	0.136948	0.439	0.254	2.5007e-178			Lmna	0.000666439	0.00858835	0.102	0.08	1			Nol12	4.0678e-14	0.0371439	0.354	0.246	8.85438e-10
2010315B03Rik	3.81179e-59	0.116564	0.265	0.165	8.29712e-55			Gpr146	1.31517e-27	0.204059	0.209	0.376	2.86274e-23			Zranb2	0.000574241	0.0243997	0.52	0.536	1			Pold3	4.04979e-198	0.136844	0.329	0.168	8.81517e-194			Zmiz1os1	7.32166e-10	0.00851541	0.01	0.003	1.59371e-05			Pdcd1	4.0244e-28	0.0370637	0.087	0.032	8.75991e-24
Retreg1	3.70747e-38	0.11655	0.744	0.677	8.07005e-34			Ifngr2	3.47728e-11	0.203959	0.396	0.65	7.56901e-07			Trp53cor1	1.44467e-05	0.0243841	0.084	0.073	0.31446			Rdx	3.85052e-90	0.136773	0.758	0.589	8.38142e-86			Kcnip3	4.09185e-07	0.00849311	0.094	0.065	0.00890673			Psmc4	5.63763e-08	0.0370248	0.571	0.452	0.00122714
Sfswap	4.32415e-43	0.116512	0.399	0.299	9.41238e-39			Orai2	3.29324e-16	0.203945	0.122	0.206	7.16841e-12			Sfi1	1.50947e-05	0.0243709	0.188	0.175	0.328567			Ndufv1	9.75539e-182	0.136415	0.438	0.252	2.12346e-177			Cryba4	2.16323e-11	0.00849298	0.526	0.415	4.70871e-07			Gbp6	1.76009e-114	0.0369912	0.019	0	3.83119e-110
Gtf2i	1.88316e-31	0.116394	0.491	0.409	4.09907e-27			Narf	6.3088e-23	0.203635	0.126	0.23	1.37324e-18			Cbfa2t3	1.27402e-08	0.0243447	0.286	0.267	0.000277316			Rbm17	6.13098e-179	0.136396	0.409	0.232	1.33453e-174			Peg3	3.6148e-06	0.00848099	0.008	0.002	0.0786834			Rbx1	3.1486e-05	0.0369772	0.791	0.701	0.685355
Chd8	1.34125e-31	0.116389	0.462	0.379	2.9195e-27			I830077J02Rik	4.66368e-30	0.203472	0.201	0.369	1.01514e-25			Acaa2	0.000703328	0.0242626	0.157	0.175	1			Chmp2a	7.41141e-110	0.136232	0.679	0.49	1.61324e-105			Smpdl3a	2.84646e-12	0.00846923	0.166	0.112	6.1959e-08			Arhgap15	1.99408e-38	0.0368506	0.077	0.023	4.34051e-34
Cdk13	1.61672e-45	0.116384	0.42	0.316	3.51912e-41			Irak1	4.2089e-31	0.203414	0.243	0.446	9.16151e-27			Sbno2	0.00122083	0.0242062	0.478	0.495	1			Gm47283	9.96237e-78	0.13588	0.683	0.53	2.16851e-73			Gm26711	3.89344e-08	0.00846766	0.021	0.009	0.000847485			Fam96a	3.12738e-07	0.0367794	0.601	0.48	0.00680736
Usf1	1.29739e-47	0.116373	0.388	0.284	2.82403e-43			Lrch1	2.02001e-22	0.203398	0.139	0.249	4.39694e-18			Wac	0.00123103	0.0241861	0.419	0.427	1			Wdr18	3.43669e-196	0.135803	0.425	0.237	7.48065e-192			Hist1h4a	1.94343e-14	0.00843243	0.011	0.002	4.23026e-10			Emc7	3.94458e-05	0.0367636	0.675	0.568	0.858616
Eng	2.75267e-46	0.116337	0.401	0.295	5.99174e-42			Notch2	5.30496e-16	0.203246	0.127	0.213	1.15473e-11			Smim12	0.00447847	0.0239913	0.265	0.293	1			Xpo1	2.39378e-193	0.135708	0.409	0.228	5.21054e-189			Tmsb15b1	3.07657e-06	0.00836104	0.044	0.027	0.0669678			Hnrnpul2	7.65738e-13	0.0366888	0.459	0.334	1.66678e-08
Otulin	6.81388e-33	0.116286	0.381	0.299	1.48318e-28			Nup98	1.26938e-25	0.203197	0.148	0.27	2.76307e-21			Usf2	7.21278e-05	0.0239644	0.57	0.588	1			Nol12	6.32369e-167	0.135393	0.386	0.22	1.37648e-162			Dazap2	1.00888e-10	0.00833575	0.594	0.47	2.19603e-06			Ube2s	2.12558e-08	0.0366551	0.545	0.43	0.000462674
Brd4	3.421e-33	0.116137	0.523	0.434	7.4465e-29			Mfhas1	2.22842e-26	0.203125	0.136	0.254	4.8506e-22			Bmf	9.91628e-11	0.0238653	0.229	0.207	2.15848e-06			Cap1	4.99771e-106	0.134724	0.692	0.506	1.08785e-101			Traf1	2.80267e-12	0.00832633	0.015	0.004	6.10057e-08			Gnptab	7.66056e-26	0.0366469	0.186	0.097	1.66747e-21
Rnf145	1.65658e-57	0.11613	0.345	0.235	3.60588e-53			Kbtbd2	2.70349e-22	0.202885	0.154	0.272	5.88468e-18			Zkscan3	2.76296e-10	0.0237619	0.479	0.47	6.01414e-06			Trappc1	1.93103e-150	0.134689	0.529	0.338	4.20327e-146			Dcps	8.05028e-09	0.00827902	0.249	0.192	0.00017523			Fam111a	3.36281e-08	0.0366352	0.585	0.468	0.000731983
Ythdf3	1.24623e-48	0.116101	0.405	0.299	2.71267e-44			Usp22	1.21836e-24	0.202784	0.172	0.306	2.652e-20			Dusp11	0.00605067	0.0236432	0.404	0.415	1			Crtap	7.11386e-229	0.134675	0.273	0.12	1.54847e-224			Ets2	2.28949e-09	0.00827895	0.165	0.119	4.98353e-05			Cox14	5.03459e-11	0.036513	0.541	0.409	1.09588e-06
4932438A13Rik	1.53989e-48	0.11606	0.373	0.269	3.35187e-44			Amfr	2.51201e-29	0.202782	0.208	0.382	5.46789e-25			Fam208a	6.68263e-10	0.0235888	0.439	0.427	1.45461e-05			Gipc1	2.59864e-179	0.134615	0.428	0.246	5.65646e-175			Cnnm4	3.79695e-05	0.00825526	0.075	0.054	0.826482			Nfkbia	7.73689e-14	0.0365019	0.696	0.577	1.68409e-09
Ppp6r2	3.60579e-79	0.11595	0.209	0.109	7.84873e-75			Setdb1	2.23608e-22	0.20273	0.147	0.262	4.86727e-18			Hk2	8.16739e-14	0.0235176	0.684	0.684	1.7778e-09			Polr2g	1.10576e-129	0.134571	0.552	0.368	2.40691e-125			Pold4	1.7554e-10	0.00821256	0.67	0.532	3.82098e-06			Fundc2	2.7902e-15	0.0364509	0.347	0.236	6.07343e-11
Myadm	1.17106e-62	0.115802	0.282	0.178	2.54904e-58			Mecp2	5.69167e-27	0.202728	0.166	0.304	1.23891e-22			Cmya5	5.8771e-10	0.0234927	0.066	0.051	1.27927e-05			Lamtor5	2.01166e-123	0.134569	0.608	0.421	4.37878e-119			Adprh	1.56797e-12	0.00817301	0.553	0.428	3.41299e-08			Mrps24	3.9781e-10	0.0363673	0.579	0.453	8.65912e-06
Rogdi	1.58267e-34	0.115801	0.567	0.472	3.44501e-30			Uvrag	9.08898e-22	0.202701	0.249	0.429	1.9784e-17			Gm26510	2.38117e-05	0.0234772	0.053	0.044	0.51831			Myg1	5.51215e-192	0.134109	0.37	0.198	1.19983e-187			Polr2j	7.27925e-12	0.00816994	0.504	0.39	1.58447e-07			Mrpl15	2.16959e-11	0.0363393	0.477	0.353	4.72254e-07
Ppp1cb	7.59802e-33	0.115719	0.418	0.332	1.65386e-28			AU020206	1.7209e-37	0.202443	0.223	0.426	3.74589e-33			Tmem87b	0.000231398	0.0233287	0.313	0.31	1			Tmem208	7.81917e-118	0.134099	0.741	0.553	1.702e-113			Cst7	1.2799e-07	0.0081491	0.185	0.14	0.00278595			Nod1	2.89281e-25	0.0362948	0.103	0.044	6.29679e-21
Ccl9	2.22719e-29	0.115615	0.423	0.338	4.84793e-25			Med1	6.92021e-37	0.202061	0.193	0.372	1.50632e-32			Acp2	4.14399e-10	0.0233255	0.547	0.547	9.02023e-06			Chchd4	1.67651e-186	0.134088	0.389	0.214	3.64926e-182			Nptxr	9.29555e-05	0.00812112	0.043	0.028	1			Rhoa	0.00327579	0.0362586	0.906	0.848	1
Crk	1.12435e-36	0.115573	0.416	0.326	2.44737e-32			Itpripl2	4.82226e-34	0.201913	0.173	0.332	1.04966e-29			Dnajb6	0.00140735	0.02309	0.556	0.578	1			Anapc15	1.08586e-213	0.134059	0.359	0.183	2.3636e-209			Psma6	6.79729e-09	0.00811953	0.625	0.494	0.000147957			Plin3	4.12104e-23	0.0362188	0.189	0.102	8.97027e-19
Herpud2	2.25492e-55	0.115481	0.378	0.267	4.90828e-51			Hmbox1	4.99521e-21	0.201889	0.147	0.258	1.08731e-16			Hcls1	0.000611948	0.0230536	0.593	0.614	1			Bcl2a1a	7.32786e-127	0.134026	0.361	0.219	1.59506e-122			Rab4a	2.21888e-07	0.00809701	0.067	0.043	0.00482983			Slc25a25	4.42842e-16	0.0361947	0.192	0.116	9.63934e-12
Qrich1	2.05122e-39	0.115418	0.393	0.3	4.46489e-35			Ubl3	7.16771e-11	0.201884	0.379	0.611	1.5602e-06			Lcmt1	0.000675663	0.0230125	0.144	0.161	1			Snrpc	2.73031e-152	0.133993	0.536	0.344	5.94306e-148			Gm13383	5.81135e-11	0.00809377	0.008	0.002	1.26496e-06			Psmd12	9.39219e-07	0.0361812	0.572	0.468	0.020444
Sh2b3	4.57535e-41	0.115399	0.492	0.391	9.95917e-37			Adam15	6.12607e-19	0.201875	0.359	0.618	1.33346e-14			AI480526	0.000162492	0.0228434	0.134	0.123	1			Rrp15	6.71332e-174	0.133927	0.314	0.164	1.46129e-169			Atraid	1.54153e-07	0.00809039	0.747	0.61	0.00335544			Ppdpf	1.52995e-15	0.0361473	0.334	0.224	3.33024e-11
Tubgcp5	2.82608e-35	0.115231	0.652	0.567	6.15152e-31			Zfp672	5.4451e-13	0.201855	0.121	0.196	1.18524e-08			Thap7	0.000316475	0.0228101	0.18	0.201	1			Mis18bp1	0	0.133416	0.125	0.017	0			Gm45805	2.9624e-12	0.00805525	0.008	0.001	6.44826e-08			Batf2	1.77575e-48	0.0361151	0.039	0.006	3.86528e-44
Chsy1	1.54307e-35	0.11517	0.338	0.253	3.3588e-31			Tmem131l	4.69974e-18	0.201544	0.139	0.238	1.02299e-13			Cdk12	0.000134111	0.022795	0.428	0.432	1			Rbl1	6.97618e-207	0.133365	0.256	0.115	1.51851e-202			Gm29340	9.12569e-12	0.00805447	0.018	0.006	1.98639e-07			Snrpg	2.12995e-10	0.0360302	0.522	0.395	4.63626e-06
Rbm39	1.57239e-61	0.115157	0.94	0.906	3.42263e-57			Lyst	4.16827e-20	0.201404	0.132	0.232	9.07306e-16			Eif4g2	2.17197e-05	0.0226643	0.756	0.766	0.472772			Tfrc	5.57875e-187	0.133304	0.219	0.095	1.21433e-182			Mpv17l2	3.57114e-09	0.0080427	0.255	0.194	7.7733e-05			Tox4	5.69268e-09	0.0359245	0.567	0.442	0.000123912
Plekhf2	2.18744e-36	0.115132	0.435	0.34	4.76139e-32			Ppp3cb	5.37618e-28	0.201259	0.177	0.325	1.17023e-23			Urod	0.0031485	0.022641	0.16	0.178	1			AC160336.1	1.92713e-113	0.133025	0.373	0.232	4.19478e-109			Ik	1.61717e-12	0.00799993	0.513	0.394	3.5201e-08			Tmem229b	1.8282e-29	0.0358867	0.222	0.116	3.97945e-25
Avl9	7.79865e-60	0.11512	0.384	0.265	1.69753e-55			Arl10	6.324e-19	0.200929	0.208	0.349	1.37655e-14			Lix1	0.00755647	0.0226289	0.055	0.049	1			Tpx2	0	0.132471	0.112	0.012	0			Mien1	6.0857e-12	0.00793065	0.498	0.386	1.32468e-07			Rap1gap2	2.18748e-17	0.0358774	0.128	0.068	4.7615e-13
Sbno1	9.05685e-37	0.114939	0.547	0.459	1.97141e-32			Asap1	1.79102e-10	0.200697	0.387	0.629	3.89852e-06			Zfp36l2	8.02874e-29	0.0226201	0.769	0.742	1.74762e-24			Tmed3	3.16995e-93	0.132416	0.814	0.644	6.90002e-89			Mthfsl	4.51175e-12	0.00791752	0.251	0.182	9.82073e-08			Tmem256	1.6064e-06	0.0358586	0.599	0.492	0.0349664
Pnrc2	5.19732e-50	0.114901	0.368	0.263	1.1313e-45			Zfx	6.22063e-23	0.200478	0.163	0.289	1.35405e-18			Arhgap39	0.000118787	0.0225047	0.376	0.375	1			Hsph1	2.40137e-186	0.132412	0.326	0.168	5.22706e-182			Txnrd2	8.4754e-14	0.00786292	0.291	0.211	1.84484e-09			Cd22	2.36615e-13	0.0358199	0.059	0.027	5.1504e-09
Malt1	2.43508e-52	0.114871	0.301	0.201	5.30043e-48			Slc37a2	1.53935e-31	0.200434	0.176	0.332	3.35069e-27			Smo	0.00196682	0.0225046	0.351	0.353	1			Abcf1	1.29426e-133	0.132342	0.598	0.401	2.81722e-129			Stbd1	0.000117482	0.00785176	0.035	0.022	1			Rex1bd	1.46867e-09	0.0357279	0.559	0.434	3.19686e-05
Adcy7	9.42954e-39	0.114785	0.506	0.407	2.05253e-34			Stk40	2.25717e-18	0.2004	0.105	0.186	4.91318e-14			Tram1	1.47896e-05	0.0224984	0.665	0.677	0.321925			Zbtb8os	4.59702e-177	0.132273	0.406	0.23	1.00063e-172			Ccl22	0.0030747	0.00784073	0.007	0.003	1			Gnb1	4.43464e-05	0.0356594	0.674	0.572	0.965288
Bank1	1.23091e-45	0.114751	0.427	0.318	2.67931e-41			Herc4	2.86204e-20	0.20036	0.149	0.259	6.22981e-16			Csk	0.000112096	0.0223974	0.541	0.557	1			Ndufb3	9.53374e-112	0.132128	0.637	0.448	2.07521e-107			Dnajc24	9.37413e-11	0.00780802	0.253	0.187	2.04047e-06			Iah1	8.4547e-19	0.0356414	0.327	0.213	1.84033e-14
Kif1b	3.43542e-37	0.114619	0.388	0.297	7.47788e-33			Rbpj	3.57827e-27	0.200357	0.251	0.448	7.78882e-23			Pacsin2	0.000154908	0.0223759	0.529	0.548	1			Atp6v1f	3.70953e-75	0.132021	0.812	0.656	8.07453e-71			Maged2	3.58008e-10	0.00780791	0.165	0.116	7.79275e-06			Scpep1	6.56038e-15	0.0355939	0.311	0.208	1.428e-10
Ncoa2	1.01355e-55	0.114577	0.346	0.237	2.2062e-51			Safb	1.30722e-27	0.200292	0.217	0.389	2.84543e-23			Gnptg	0.00584329	0.0223736	0.217	0.239	1			Exosc1	3.31719e-184	0.131954	0.364	0.196	7.22052e-180			Snap25	4.57879e-06	0.00777449	0.021	0.011	0.0996666			Ppp1r11	4.14661e-08	0.035593	0.596	0.476	0.000902592
Neat1	1.23677e-75	0.114521	0.387	0.253	2.69207e-71			Rbm12	7.14831e-09	0.200176	0.092	0.141	0.000155597			Gm26734	9.77708e-09	0.0223438	0.056	0.044	0.000212818			Fam96b	4.51991e-141	0.131757	0.536	0.349	9.83848e-137			A330069E16Rik	0.00164403	0.00773633	0.022	0.014	1			Tuba1c	9.93159e-26	0.0355915	0.228	0.125	2.16181e-21
Gabarapl2	7.7575e-34	0.114448	0.646	0.563	1.68857e-29			Heca	1.96618e-22	0.200078	0.159	0.28	4.27978e-18			Sdf2l1	6.31806e-14	0.0223312	0.767	0.719	1.37525e-09			Dap3	8.21577e-199	0.13164	0.337	0.172	1.78833e-194			Pkm	1.80478e-08	0.00772809	0.834	0.704	0.000392847			Chchd1	6.7701e-09	0.0355895	0.559	0.435	0.000147365
Vapa	1.20495e-32	0.114428	0.761	0.706	2.62281e-28			Ctc1	9.56393e-17	0.199834	0.332	0.555	2.08178e-12			Rnf216	0.000346509	0.0222801	0.413	0.417	1			Mrpl2	7.98915e-173	0.131204	0.411	0.235	1.739e-168			Palld	0.00341298	0.00772003	0.018	0.011	1			Tnfsf8	1.95448e-21	0.035553	0.056	0.019	4.25431e-17
Usp34	2.60341e-29	0.114398	0.48	0.398	5.66684e-25			Gabpb2	1.60474e-28	0.199739	0.149	0.278	3.49305e-24			Cyth2	0.00526093	0.0222382	0.224	0.246	1			Imp4	8.54412e-164	0.131142	0.547	0.345	1.8598e-159			Ccdc61	1.28568e-06	0.00771822	0.1	0.071	0.0279855			Fkbp4	8.75983e-08	0.0355192	0.581	0.466	0.00190675
B4galt6	3.72634e-39	0.114301	0.345	0.253	8.11112e-35			Malt1	1.76964e-19	0.199724	0.124	0.219	3.85197e-15			Tmem191c	6.49326e-05	0.0222181	0.048	0.04	1			Prdx6	4.40316e-178	0.13108	0.417	0.239	9.58436e-174			Arl3	6.53174e-13	0.00770656	0.275	0.2	1.42176e-08			Arl5c	7.0422e-27	0.0354852	0.231	0.126	1.53287e-22
Zfp329	1.30406e-40	0.114284	0.365	0.267	2.83855e-36			Inpp5k	4.5893e-19	0.199696	0.128	0.223	9.98953e-15			Parp8	6.15552e-06	0.0221981	0.281	0.269	0.133987			Cops5	1.31217e-143	0.13091	0.6	0.402	2.85619e-139			Adamtsl4	0.00096007	0.00767428	0.012	0.006	1			Ldlr	5.69238e-40	0.03529	0.064	0.016	1.23906e-35
Cd53	3.77831e-47	0.114207	0.911	0.866	8.22425e-43			Xpo6	1.14354e-20	0.199486	0.127	0.225	2.48914e-16			Git2	3.14663e-26	0.0220832	0.745	0.718	6.84927e-22			Mrps18a	8.39787e-162	0.130796	0.478	0.294	1.82797e-157			Birc2	1.62765e-17	0.00767264	0.351	0.249	3.5429e-13			Pam16	2.10199e-13	0.0352821	0.416	0.296	4.57541e-09
Cdc40	2.53875e-34	0.114176	0.481	0.389	5.5261e-30			Mroh1	7.88909e-26	0.199434	0.119	0.226	1.71722e-21			1110035H17Rik	0.00257203	0.0220804	0.05	0.043	1			Acadl	5.73159e-163	0.130681	0.419	0.246	1.2476e-158			Polr2k	8.01251e-11	0.00767261	0.408	0.316	1.74408e-06			Coro1c	6.69649e-21	0.0352605	0.334	0.212	1.45762e-16
Crot	5.90392e-40	0.114043	0.351	0.26	1.28511e-35			Senp5	1.16782e-17	0.199424	0.115	0.199	2.542e-13			Dld	0.000695005	0.0219872	0.291	0.324	1			Mrps33	1.65956e-108	0.130428	0.664	0.479	3.61236e-104			Ticam1	1.21269e-07	0.00767151	0.119	0.084	0.00263966			Cpt1a	4.0563e-21	0.0352585	0.183	0.101	8.82936e-17
Ccnl1	5.04384e-38	0.113944	0.607	0.514	1.09789e-33			Prkd3	9.52794e-25	0.199328	0.147	0.267	2.07395e-20			Strada	0.000245209	0.0219105	0.288	0.282	1			Samm50	9.70853e-139	0.130393	0.539	0.352	2.11326e-134			Itgb1bp1	2.83944e-09	0.00758484	0.278	0.213	6.1806e-05			Gvin1	1.23234e-30	0.0352488	0.05	0.013	2.68243e-26
Zfp157	5.09942e-49	0.113934	0.365	0.258	1.10999e-44			Tnrc18	1.53524e-28	0.199164	0.182	0.333	3.34176e-24			Tbc1d9	2.52211e-07	0.021869	0.389	0.38	0.00548987			Eny2	5.97334e-164	0.130218	0.51	0.314	1.30022e-159			C030034L19Rik	2.77172e-05	0.00756653	0.021	0.011	0.603321			App	4.29137e-07	0.0352308	0.652	0.546	0.00934102
Mthfsl	1.82136e-52	0.113904	0.27	0.175	3.96456e-48			Rasgrp3	1.37934e-20	0.199157	0.328	0.553	3.00241e-16			Fgfbp3	0.00448459	0.021864	0.072	0.065	1			Ube2i	4.6388e-112	0.130181	0.73	0.539	1.00973e-107			Stk17b	5.66832e-12	0.00753988	0.425	0.327	1.23382e-07			Fam129b	2.34805e-22	0.035165	0.105	0.047	5.111e-18
Ypel5	1.04304e-46	0.113798	0.295	0.2	2.27038e-42			Fam168a	2.25594e-29	0.199088	0.183	0.337	4.91051e-25			Brms1	0.000565941	0.0218508	0.212	0.237	1			Sms	7.4434e-185	0.130172	0.37	0.2	1.62021e-180			Nuak2	9.41663e-09	0.00751869	0.287	0.223	0.000204972			Cyc1	3.37502e-09	0.0351547	0.592	0.468	7.34641e-05
Slc38a1	3.26977e-31	0.113607	0.496	0.412	7.11732e-27			Brd2	1.05245e-28	0.198843	0.257	0.463	2.29086e-24			Akap13	1.21991e-12	0.0218467	0.721	0.723	2.65538e-08			Surf4	6.71729e-129	0.129874	0.656	0.46	1.46215e-124			Pigx	3.16214e-11	0.0075026	0.436	0.339	6.88302e-07			Pdap1	5.88185e-08	0.0350999	0.584	0.471	0.0012803
Arvcf	2.15682e-70	0.113598	0.255	0.15	4.69474e-66			Stat5b	3.66815e-10	0.19875	0.099	0.155	7.98446e-06			Sipa1l1	0.00136005	0.0217736	0.321	0.319	1			Polr2j	2.59691e-126	0.129725	0.545	0.363	5.65269e-122			Thap8	3.7415e-09	0.00750083	0.034	0.017	8.14413e-05			Mdfic	5.98181e-33	0.034979	0.096	0.035	1.30206e-28
Itsn2	8.56926e-37	0.113438	0.475	0.381	1.86527e-32			Adipor2	1.98534e-27	0.198723	0.171	0.312	4.32148e-23			Dtd2	0.00370744	0.0217656	0.121	0.134	1			Spc25	0	0.129463	0.125	0.019	0			Gm15853	0.000147392	0.00746906	0.034	0.021	1			Tbc1d8	3.62737e-23	0.0348091	0.183	0.098	7.8957e-19
Fbrsl1	2.59494e-43	0.113385	0.488	0.383	5.64842e-39			Atad2b	2.83088e-30	0.198356	0.169	0.317	6.16197e-26			Dennd1c	0.000777963	0.0217023	0.234	0.226	1			Pole2	0	0.129262	0.168	0.042	0			Gm13205	0.00182896	0.00742276	0.019	0.011	1			Stx7	0.00048959	0.0347774	0.722	0.632	1
Gtf3c2	3.98163e-37	0.113344	0.365	0.276	8.66681e-33			Ssfa2	2.76531e-23	0.198279	0.158	0.282	6.01925e-19			Ccnl2	3.95759e-05	0.02169	0.465	0.474	0.861449			Gtf2f1	3.78988e-172	0.128837	0.389	0.219	8.24944e-168			Babam1	4.43517e-10	0.00738797	0.276	0.209	9.65403e-06			Cope	3.70082e-05	0.0346102	0.634	0.532	0.805557
Ssbp2	1.27886e-42	0.113329	0.403	0.303	2.78369e-38			Dlgap4	9.07206e-39	0.198271	0.206	0.399	1.97471e-34			Ptcd2	0.00222923	0.0216288	0.199	0.22	1			Aimp1	2.65637e-128	0.128782	0.638	0.437	5.78213e-124			Gm5468	1.22765e-08	0.00738311	0.009	0.002	0.000267223			Pafah1b3	3.17454e-13	0.034518	0.241	0.159	6.91001e-09
Pias1	4.47089e-43	0.113324	0.451	0.35	9.73178e-39			Elk3	9.16687e-27	0.198229	0.244	0.435	1.99535e-22			Hpgds	5.58669e-42	0.0216017	0.927	0.907	1.21605e-37			Eif2s3x	1.52321e-179	0.128719	0.388	0.217	3.31556e-175			Fbxl7	9.33711e-05	0.00738226	0.013	0.006	1			Lrrc4	1.67107e-23	0.0344619	0.098	0.042	3.63741e-19
Gclc	3.93599e-29	0.113316	0.371	0.295	8.56748e-25			Ctso	2.92576e-32	0.198199	0.21	0.391	6.3685e-28			Gm10384	0.000136293	0.0216011	0.079	0.069	1			Mrps26	3.85219e-176	0.128677	0.478	0.285	8.38506e-172			Ccpg1	7.47847e-14	0.00736274	0.234	0.164	1.62784e-09			Vac14	1.59085e-19	0.0343909	0.258	0.157	3.46281e-15
Epc1	5.53613e-43	0.11329	0.362	0.264	1.20505e-38			Pofut1	4.34668e-23	0.198141	0.137	0.248	9.46142e-19			Lars2	9.64303e-05	0.0215882	0.348	0.347	1			Psmd4	1.31744e-106	0.128661	0.716	0.525	2.86767e-102			Bloc1s6os	6.72404e-06	0.00731616	0.018	0.008	0.146362			Tnpo2	3.79271e-14	0.0343412	0.183	0.112	8.25559e-10
Klhl3	3.27949e-134	0.113182	0.141	0.048	7.13847e-130			Slc38a10	7.78766e-30	0.198015	0.254	0.459	1.69514e-25			Mlxipl	4.3708e-14	0.0215847	0.472	0.454	9.51392e-10			Acbd6	2.57752e-145	0.128627	0.486	0.305	5.61049e-141			Dpp7	1.7816e-11	0.00730156	0.256	0.188	3.87802e-07			Rmdn3	1.90486e-23	0.0343206	0.227	0.128	4.14631e-19
Dirc2	2.66244e-55	0.113168	0.315	0.21	5.79534e-51			Anapc1	8.95307e-25	0.197913	0.128	0.238	1.94881e-20			Rrp8	0.00112903	0.0215835	0.174	0.194	1			Gtpbp4	4.73135e-135	0.128551	0.565	0.375	1.02987e-130			4930595D18Rik	9.10917e-23	0.00728351	0.006	0	1.98279e-18			Emc1	7.26991e-12	0.0343099	0.308	0.214	1.58244e-07
Fkbp7	4.17094e-92	0.11311	0.194	0.093	9.07889e-88			Kmt2b	1.12549e-23	0.197886	0.136	0.248	2.44986e-19			Mcrs1	0.00599078	0.0215632	0.235	0.258	1			Ckap2l	0	0.128486	0.115	0.016	0			Rhox5	6.35914e-06	0.00726743	0.005	0.001	0.138419			2310001H17Rik	5.03993e-21	0.0342413	0.076	0.031	1.09704e-16
Mgea5	1.80118e-47	0.112981	0.381	0.278	3.92064e-43			Pitpnc1	9.01537e-28	0.197723	0.184	0.333	1.96238e-23			Pik3r6	0.000986516	0.0212717	0.177	0.168	1			Adk	1.46624e-218	0.128427	0.243	0.104	3.19156e-214			Unc13a	8.06214e-06	0.00722698	0.032	0.019	0.175489			Hspbp1	2.82653e-14	0.034201	0.237	0.153	6.1525e-10
Ago1	2.54087e-35	0.112894	0.347	0.261	5.5307e-31			Nhlrc3	6.82647e-27	0.197715	0.153	0.282	1.48592e-22			Mark3	1.4619e-05	0.0212032	0.444	0.447	0.318211			Ethe1	2.36265e-186	0.128417	0.298	0.148	5.14279e-182			3830403N18Rik	2.6767e-08	0.00714405	0.083	0.054	0.000582636			Dera	4.70658e-14	0.0341594	0.251	0.163	1.02448e-09
Znrf1	3.8471e-44	0.112856	0.39	0.289	8.37398e-40			Stx4a	3.65192e-40	0.197652	0.214	0.417	7.94913e-36			Tex264	0.000387106	0.021198	0.236	0.263	1			Sf3b4	5.21745e-157	0.128324	0.442	0.266	1.13568e-152			Snhg11	3.09826e-08	0.00708525	0.011	0.003	0.000674398			Rmi1	7.85624e-15	0.0341283	0.31	0.209	1.71007e-10
Ppp1r12a	3.42522e-37	0.112746	0.572	0.479	7.45569e-33			Zfp703	2.47406e-24	0.19764	0.175	0.31	5.38528e-20			Ifngr2	0.000400264	0.021184	0.622	0.641	1			Rbbp4	2.049e-126	0.128195	0.602	0.415	4.46006e-122			Ddx56	9.77718e-12	0.00708467	0.226	0.163	2.1282e-07			Acot13	7.01912e-13	0.0341094	0.362	0.253	1.52785e-08
Dcun1d1	1.05795e-48	0.112514	0.321	0.223	2.30285e-44			Ncbp3	2.39696e-31	0.197624	0.199	0.367	5.21747e-27			Fam91a1	9.02895e-13	0.021153	0.517	0.506	1.96533e-08			Mcrip2	2.2456e-179	0.128165	0.287	0.144	4.888e-175			Erlec1	9.02316e-13	0.00708304	0.409	0.31	1.96407e-08			Hlx	2.53566e-16	0.0340938	0.273	0.175	5.51937e-12
Gm37306	7.1879e-178	0.112494	0.135	0.037	1.56459e-173			Sidt2	1.24053e-12	0.197438	0.101	0.166	2.70027e-08			Yipf2	0.00961671	0.0211281	0.097	0.091	1			Pycr2	1.4841e-143	0.127927	0.509	0.326	3.23044e-139			Taf10	6.72757e-09	0.00704517	0.646	0.517	0.000146439			Katna1	2.59504e-15	0.0340836	0.248	0.159	5.64861e-11
Zdhhc14	2.35919e-60	0.112461	0.248	0.15	5.13524e-56			Plekha1	1.66627e-32	0.197345	0.162	0.31	3.62697e-28			Myadml2	0.00114809	0.0209744	0.059	0.052	1			Emc4	3.72623e-146	0.127794	0.502	0.318	8.11088e-142			Ttll7	7.04808e-11	0.0070049	0.007	0.001	1.53416e-06			Rnf19b	1.45858e-13	0.0340542	0.383	0.272	3.17488e-09
Akr1b10	5.8912e-34	0.112393	0.536	0.446	1.28234e-29			Ggt5	1.49088e-21	0.197303	0.162	0.283	3.2452e-17			Bad	0.00329787	0.0209486	0.261	0.288	1			Zcchc17	2.74412e-156	0.127647	0.464	0.282	5.97312e-152			2010013B24Rik	1.42997e-05	0.00696149	0.014	0.006	0.311262			Smagp	4.83077e-09	0.0339944	0.356	0.261	0.000105151
Igfbp4	1.56199e-51	0.112306	0.178	0.103	3.39998e-47			Kdm5d	1.32853e-05	0.197185	0.105	0.147	0.289181			Coro1a	1.29818e-05	0.0208748	0.869	0.846	0.282575			Sars	6.42466e-131	0.12761	0.534	0.35	1.39846e-126			Fbxo6	2.33183e-10	0.0069603	0.193	0.139	5.07569e-06			Ywhaz	1.48689e-06	0.0338336	0.679	0.572	0.032365
Pou2f1	2.92081e-65	0.112126	0.313	0.201	6.35773e-61			Brd9	1.14711e-26	0.197137	0.172	0.313	2.49691e-22			Csnk1a1	6.92961e-09	0.0208504	0.688	0.702	0.000150837			Abhd11	8.41765e-212	0.127604	0.329	0.161	1.83227e-207			Clec1b	1.45063e-05	0.00695269	0.017	0.008	0.315758			Eif3m	3.0466e-06	0.0338217	0.598	0.49	0.0663154
Mfap1a	3.96796e-44	0.112107	0.25	0.165	8.63706e-40			Exoc6b	1.5701e-13	0.19688	0.136	0.22	3.41763e-09			Sipa1	1.4933e-10	0.0208315	0.624	0.629	3.25046e-06			Fam104a	2.92782e-135	0.127422	0.601	0.403	6.37299e-131			Chst2	0.00189411	0.00693313	0.024	0.016	1			Mcm6	2.11578e-13	0.0337945	0.31	0.212	4.60541e-09
Rasa4	8.78105e-31	0.112105	0.382	0.298	1.91137e-26			Ccdc93	1.93996e-32	0.196835	0.171	0.324	4.2227e-28			Mapk1ip1	0.000151934	0.0208158	0.115	0.105	1			Ccdc124	2.50429e-151	0.127334	0.483	0.302	5.45109e-147			Il4i1	1.5e-06	0.00691999	0.053	0.033	0.0326506			Stat6	3.04957e-12	0.0337451	0.455	0.332	6.63799e-08
Tsc22d2	8.06369e-35	0.112033	0.411	0.322	1.75522e-30			Ncln	2.54423e-32	0.196717	0.241	0.445	5.53803e-28			Tgfbr1	2.87621e-53	0.0207295	0.951	0.907	6.26064e-49			Ywhab	1.59e-90	0.127205	0.8	0.628	3.46096e-86			Pafah1b3	2.76511e-11	0.00691393	0.221	0.159	6.01882e-07			Ahsa1	3.91431e-09	0.0337441	0.554	0.425	8.52027e-05
Hps4	1.65897e-35	0.112017	0.647	0.562	3.61109e-31			Vps13d	2.97059e-14	0.196672	0.115	0.191	6.46608e-10			Atp6ap2	3.37033e-05	0.0207178	0.704	0.706	0.733621			Atad3a	7.763e-182	0.127094	0.368	0.199	1.68977e-177			Cpq	1.04305e-07	0.00689836	0.093	0.063	0.00227041			Mrpl55	4.57424e-14	0.0337149	0.364	0.251	9.95674e-10
Slc7a8	4.51165e-27	0.112011	0.675	0.602	9.8205e-23			Pibf1	5.81832e-22	0.196624	0.134	0.24	1.26647e-17			Pim2	1.16268e-08	0.0207015	0.056	0.044	0.000253082			Mrpl35	4.3754e-172	0.126962	0.393	0.222	9.52394e-168			Ifitm3	7.90906e-13	0.00688435	0.267	0.194	1.72157e-08			Exosc3	6.50003e-13	0.0337071	0.321	0.222	1.41486e-08
Ythdf2	4.64922e-28	0.111931	0.526	0.445	1.012e-23			Clcn7	5.62778e-12	0.196543	0.094	0.154	1.225e-07			Ostc	0.00923959	0.0206988	0.606	0.626	1			Rheb	1.40611e-111	0.12652	0.688	0.495	3.06067e-107			Gm42372	0.00355056	0.00687551	0.014	0.008	1			Pld4	0.00912975	0.0335911	0.896	0.845	1
Otud1	9.14675e-83	0.111915	0.206	0.106	1.99097e-78			Pik3c2a	1.73138e-17	0.1965	0.142	0.241	3.76869e-13			Ube3a	1.32541e-05	0.0206668	0.563	0.579	0.288503			Rab7b	0	0.126474	0.108	0.013	0			Ndufaf8	1.15056e-11	0.00686305	0.424	0.325	2.50443e-07			Mrpl46	1.93815e-13	0.0335553	0.291	0.197	4.21877e-09
Parvg	1.31932e-36	0.111839	0.437	0.342	2.87176e-32			Rnmt	4.52903e-28	0.196386	0.141	0.266	9.85834e-24			Sde2	8.68318e-05	0.0206561	0.213	0.24	1			Acot7	0	0.126346	0.174	0.043	0			Gm8251	5.20778e-06	0.00683627	0.009	0.003	0.113358			Ergic3	8.25467e-06	0.0334489	0.68	0.571	0.179679
Bcor	2.8461e-49	0.111798	0.278	0.185	6.1951e-45			Furin	1.89174e-26	0.196283	0.125	0.236	4.11774e-22			BC051226	0.00165596	0.0206528	0.059	0.052	1			Bri3bp	2.4838e-190	0.126199	0.294	0.145	5.4065e-186			Wfs1	9.04837e-05	0.00683031	0.056	0.038	1			Ebna1bp2	5.30013e-11	0.0333938	0.448	0.336	1.15368e-06
Inpp5k	7.11901e-59	0.111786	0.311	0.204	1.5496e-54			Zfp532	3.43345e-10	0.196156	0.1	0.157	7.47358e-06			Gm45606	0.000549195	0.0205477	0.064	0.056	1			Blm	1.11185e-284	0.126154	0.169	0.048	2.42017e-280			Aprt	1.1153e-09	0.00682673	0.529	0.418	2.42767e-05			Coro2a	2.34405e-19	0.0333701	0.168	0.092	5.10228e-15
Ppm1l	1.36626e-79	0.111725	0.212	0.111	2.97394e-75			Uty	5.94179e-06	0.19602	0.094	0.134	0.129335			Eci1	0.000197149	0.0204916	0.235	0.263	1			Ruvbl2	1.11428e-172	0.126041	0.323	0.171	2.42546e-168			Smim3	7.98284e-12	0.0067864	0.25	0.181	1.73762e-07			Tnfrsf12a	2.60949e-14	0.0333632	0.125	0.07	5.68007e-10
2510009E07Rik	1.4866e-39	0.11171	0.319	0.232	3.23588e-35			Sdccag3	2.85556e-27	0.196004	0.159	0.293	6.2157e-23			Fbxo6	0.00604349	0.0204908	0.135	0.149	1			Nrp2	4.50524e-103	0.125783	0.419	0.279	9.80656e-99			Rfk	2.8136e-09	0.00678478	0.22	0.165	6.12435e-05			Gm26797	9.45524e-112	0.0333606	0.034	0.002	2.05812e-107
Chpt1	2.81534e-29	0.111634	0.271	0.201	6.12816e-25			Tob2	1.35031e-21	0.195979	0.141	0.25	2.93922e-17			Plet1os	1.06638e-19	0.0204702	0.022	0.01	2.32118e-15			Prdx5	2.01683e-69	0.125776	0.79	0.629	4.39003e-65			Fam241a	0.000139809	0.0067696	0.053	0.037	1			Ccl24	3.2263e-15	0.0333411	0.085	0.041	7.02268e-11
Rgmb	6.91912e-25	0.111593	0.465	0.388	1.50608e-20			Mfsd11	9.5451e-31	0.19597	0.174	0.327	2.07768e-26			Emc4	0.000383884	0.0202559	0.334	0.372	1			Polr2k	7.65368e-140	0.125415	0.464	0.29	1.66598e-135			Nme1	3.11527e-09	0.00672597	0.659	0.535	6.781e-05			Cyb5r3	3.38169e-17	0.0332344	0.317	0.207	7.36093e-13
Rc3h1	8.37008e-44	0.111562	0.332	0.239	1.82192e-39			Tns3	3.53436e-35	0.195943	0.226	0.425	7.69324e-31			Ppp1r12a	0.000518215	0.0202533	0.484	0.496	1			Mrpl58	1.91873e-162	0.125277	0.419	0.245	4.17651e-158			Btd	7.14595e-10	0.00668759	0.142	0.098	1.55546e-05			Acvrl1	3.66585e-18	0.0331577	0.295	0.188	7.97946e-14
B130006D01Rik	1.80719e-73	0.111556	0.234	0.131	3.93371e-69			Pip4k2b	8.72405e-12	0.195895	0.098	0.16	1.89896e-07			Trim65	0.000706345	0.020202	0.231	0.223	1			Atp1b3	6.86354e-99	0.125156	0.696	0.515	1.49399e-94			Azin2	0.000602317	0.00667895	0.025	0.016	1			Mad2l2	4.78407e-13	0.0331154	0.231	0.151	1.04135e-08
Slc17a5	3.37683e-55	0.111486	0.258	0.162	7.35035e-51			Ap2a2	1.5704e-28	0.195796	0.17	0.314	3.41828e-24			Zcchc11	0.00351661	0.0201693	0.372	0.372	1			Cope	2.61727e-106	0.124765	0.69	0.503	5.69701e-102			Ccnd2	5.77514e-05	0.00667803	0.035	0.021	1			St8sia1	9.77264e-33	0.0330398	0.043	0.01	2.12721e-28
Pbrm1	1.06914e-24	0.111433	0.577	0.505	2.3272e-20			Trrap	6.87616e-24	0.195442	0.132	0.242	1.49673e-19			Arl3	4.92979e-05	0.0201456	0.193	0.218	1			Pfdn2	4.41676e-97	0.124623	0.641	0.465	9.61395e-93			Dynlt3	2.4888e-11	0.00666328	0.39	0.299	5.41737e-07			1810022K09Rik	2.79748e-11	0.0330099	0.462	0.343	6.08928e-07
Zfp120	1.20976e-34	0.111368	0.367	0.281	2.63327e-30			Bach1	4.07606e-22	0.195431	0.276	0.476	8.87236e-18			Zfp131	0.00070053	0.0201446	0.232	0.258	1			Memo1	3.19e-189	0.124594	0.317	0.161	6.94367e-185			Il1r1	0.00510907	0.00665819	0.013	0.008	1			Cct4	5.15276e-05	0.0329651	0.683	0.585	1
Prkx	3.65949e-57	0.111348	0.219	0.13	7.96562e-53			Ankrd12	8.24005e-28	0.195195	0.209	0.37	1.79361e-23			Atf7ip	5.25719e-09	0.0200614	0.431	0.418	0.000114433			Ncln	2.58991e-164	0.124362	0.603	0.393	5.63745e-160			Adgre5	0.000630378	0.00663998	0.007	0.003	1			Ddx21	3.00591e-09	0.0328417	0.571	0.449	6.54296e-05
Thoc2	3.10726e-34	0.111246	0.536	0.447	6.76357e-30			Map3k7	8.50803e-18	0.195088	0.113	0.198	1.85194e-13			Dctn4	0.00903661	0.0200577	0.437	0.451	1			Mtap	1.6357e-189	0.124311	0.35	0.183	3.56042e-185			Acvrl1	9.81249e-13	0.00656638	0.26	0.188	2.13588e-08			Phf11c	7.30237e-27	0.0327282	0.039	0.01	1.58951e-22
Rsrc2	2.13439e-31	0.111226	0.668	0.596	4.64593e-27			1810011H11Rik	1.29611e-29	0.195008	0.224	0.406	2.82125e-25			Ikzf1	1.01259e-14	0.0200373	0.673	0.667	2.20411e-10			Wdr12	2.77227e-152	0.124193	0.464	0.283	6.0344e-148			1810022K09Rik	8.66751e-13	0.00651718	0.446	0.342	1.88666e-08			Nt5c	1.13131e-13	0.0326733	0.417	0.295	2.46253e-09
Rab3gap1	2.04464e-41	0.111184	0.42	0.324	4.45057e-37			Rbmx	1.41572e-29	0.19485	0.147	0.278	3.08161e-25			Rpf1	0.00251456	0.0200205	0.218	0.241	1			Tssc4	5.68188e-184	0.124057	0.387	0.213	1.23678e-179			Paip2	8.70322e-10	0.00651649	0.604	0.483	1.89443e-05			Psmd14	1.30725e-10	0.0326468	0.462	0.342	2.84549e-06
Fam160b1	1.9303e-51	0.111137	0.295	0.198	4.20169e-47			Rcbtb2	7.9238e-29	0.19483	0.29	0.518	1.72477e-24			Ube2a	0.00329086	0.0199729	0.326	0.36	1			Mbd2	1.0106e-155	0.124018	0.463	0.282	2.19978e-151			Ppp1r18os	0.000182627	0.00651332	0.043	0.029	1			N6amt1	1.04885e-14	0.0325919	0.287	0.19	2.28304e-10
Tmbim6	8.83524e-57	0.111093	0.913	0.894	1.92317e-52			Skap2	9.788e-14	0.194767	0.4	0.667	2.13055e-09			2610008E11Rik	3.20039e-05	0.0199371	0.131	0.118	0.69663			Snrnp40	5.25148e-150	0.123813	0.407	0.241	1.14309e-145			Cplx2	3.64229e-07	0.00649127	0.017	0.007	0.00792818			Atp5g2	0.00130327	0.0325807	0.866	0.798	1
Pum1	1.19065e-32	0.111086	0.5	0.416	2.59169e-28			Smg6	2.91189e-26	0.194755	0.153	0.281	6.33831e-22			Sap30l	0.000594898	0.0198869	0.257	0.287	1			Racgap1	0	0.123782	0.111	0.015	0			Rasl11b	9.26659e-06	0.00648504	0.011	0.004	0.201706			Csrp1	4.16121e-11	0.0325237	0.085	0.047	9.0577e-07
Slc39a10	4.74605e-40	0.110955	0.281	0.196	1.03307e-35			Gm26518	0.000347645	0.194656	0.081	0.11	1			Nr1d1	1.85016e-09	0.0198203	0.047	0.035	4.02725e-05			Sfr1	2.28495e-97	0.123652	0.692	0.51	4.97365e-93			Tmigd3	4.5019e-06	0.00648119	0.015	0.007	0.0979928			Atf6	1.23921e-12	0.0324882	0.396	0.283	2.6974e-08
Aak1	7.7585e-38	0.110854	0.298	0.214	1.68879e-33			Kcnj2	0.00499777	0.194643	0.071	0.092	1			Nelfcd	0.00540359	0.0197844	0.161	0.178	1			Mt2	3.38452e-134	0.123639	0.109	0.038	7.36709e-130			Slc2a12	5.71401e-07	0.00646084	0.032	0.017	0.0124377			Leprotl1	9.27983e-11	0.0324198	0.51	0.383	2.01994e-06
Btk	1.11095e-42	0.11054	0.408	0.308	2.41821e-38			Ptbp1	4.47898e-32	0.194632	0.252	0.467	9.74939e-28			D10Jhu81e	0.000481536	0.0197572	0.213	0.238	1			Mgat2	4.16765e-116	0.123525	0.69	0.494	9.07172e-112			H2-M2	0.00245252	0.00644192	0.003	0.001	1			Gnb2	0.00414246	0.0323663	0.862	0.809	1
Leprot	1.82197e-33	0.110535	0.592	0.506	3.96587e-29			Fbrs	5.23502e-23	0.194542	0.129	0.235	1.13951e-18			Kmt5b	4.34725e-07	0.0197037	0.346	0.331	0.00946266			Med9	5.54445e-193	0.12349	0.326	0.165	1.20686e-188			Epb41l4aos	6.7064e-10	0.00644074	0.141	0.097	1.45978e-05			Hnrnpd	0.000685038	0.0322949	0.704	0.596	1
Stk4	3.94511e-39	0.110386	0.423	0.327	8.58731e-35			Neurl3	2.1141e-20	0.19416	0.149	0.257	4.60176e-16			Rab42	0.000149971	0.0196928	0.051	0.043	1			Hnrnpc	1.48115e-113	0.123425	0.659	0.466	3.22402e-109			Ppie	3.42279e-10	0.0064224	0.232	0.172	7.45038e-06			Gm12216	3.61982e-17	0.0322156	0.076	0.034	7.87927e-13
Usf3	1.49937e-64	0.110346	0.212	0.12	3.26367e-60			Srsf6	1.86717e-28	0.194157	0.326	0.589	4.06428e-24			Fmnl3	0.00279565	0.0196888	0.421	0.431	1			Arf1	5.91721e-87	0.123078	0.885	0.754	1.288e-82			2310034O05Rik	2.87957e-09	0.00641278	0.006	0.001	6.26797e-05			Lrrfip1	7.00721e-10	0.0322034	0.547	0.422	1.52526e-05
Oxr1	3.55012e-46	0.110334	0.351	0.251	7.72755e-42			Dock7	8.25669e-24	0.194033	0.143	0.258	1.79723e-19			Atg3	0.00460772	0.0196721	0.348	0.384	1			Reep5	9.4578e-83	0.122857	0.861	0.719	2.05868e-78			Cd300lf	9.64016e-09	0.00640699	0.13	0.091	0.000209837			Clec4d	5.0884e-37	0.0321711	0.031	0.005	1.10759e-32
Spen	3.56509e-33	0.110236	0.339	0.256	7.76013e-29			Nos1ap	6.35152e-22	0.194011	0.127	0.228	1.38253e-17			Akr1e1	0.000629412	0.0195735	0.115	0.129	1			Psme3	4.78174e-196	0.1228	0.352	0.184	1.04084e-191			Gm26526	1.79275e-06	0.00640646	0.058	0.037	0.0390228			Babam1	1.30566e-17	0.0321628	0.321	0.209	2.84203e-13
Lrrc8d	4.46371e-40	0.110145	0.333	0.243	9.71615e-36			Dclre1c	1.773e-15	0.193942	0.105	0.178	3.8593e-11			Il4i1	0.000410862	0.0195158	0.037	0.031	1			Ubb	1.74873e-70	0.122595	0.979	0.917	3.80645e-66			Tob2	1.03532e-09	0.00637219	0.308	0.238	2.25359e-05			Pfkfb3	1.33901e-17	0.0321138	0.381	0.255	2.91463e-13
Tspyl1	2.50721e-51	0.109937	0.294	0.196	5.45744e-47			Pts	3.22502e-20	0.193926	0.304	0.516	7.01989e-16			Wdr26	2.97367e-06	0.0195073	0.586	0.603	0.064728			Ccna2	0	0.122541	0.087	0.005	0			Myom1	0.00205383	0.00636837	0.033	0.022	1			Snx12	4.82395e-17	0.0320334	0.275	0.173	1.05003e-12
9930021J03Rik	8.86008e-38	0.109841	0.359	0.266	1.92857e-33			Larp4	3.06153e-31	0.193806	0.231	0.425	6.66403e-27			Snn	8.74086e-08	0.0194466	0.389	0.375	0.00190262			Pam16	2.87729e-143	0.122241	0.441	0.27	6.26299e-139			Llph	3.88867e-10	0.00636223	0.549	0.435	8.46447e-06			Erh	7.16445e-10	0.0319882	0.422	0.313	1.55949e-05
Pura	2.19906e-33	0.109839	0.718	0.642	4.7867e-29			Suco	3.56623e-16	0.193749	0.115	0.196	7.76261e-12			Ogt	1.01955e-18	0.0193109	0.605	0.583	2.21926e-14			Chchd3	2.29032e-160	0.122228	0.439	0.261	4.98534e-156			Gng12	2.9859e-10	0.00635039	0.385	0.299	6.4994e-06			Sfmbt1	1.18914e-15	0.0319606	0.309	0.204	2.5884e-11
Pdk1	4.24293e-39	0.109702	0.42	0.326	9.23559e-35			Cd47	1.99194e-09	0.193622	0.407	0.649	4.33585e-05			Nsmce1	0.0015293	0.0192974	0.299	0.331	1			Med28	5.56258e-115	0.122201	0.625	0.436	1.21081e-110			Polr2g	7.82824e-12	0.00633953	0.511	0.394	1.70397e-07			Ndufab1	3.78507e-06	0.0319571	0.649	0.541	0.0823896
Kbtbd2	1.5e-51	0.109641	0.357	0.252	3.26505e-47			Chsy1	2.56379e-29	0.193618	0.142	0.272	5.5806e-25			Zfp874a	1.70113e-05	0.0192897	0.048	0.039	0.370284			Pim1	8.10865e-160	0.122115	0.249	0.122	1.76501e-155			Nudc	3.404e-09	0.00633328	0.687	0.546	7.40949e-05			Dcaf13	1.58861e-16	0.0319488	0.339	0.227	3.45793e-12
Phf21a	6.76319e-47	0.10955	0.333	0.234	1.47214e-42			Wdfy4	2.26418e-22	0.193527	0.121	0.222	4.92844e-18			Zfp738	0.00632924	0.0192489	0.203	0.197	1			Suclg1	3.24997e-110	0.1221	0.598	0.413	7.07422e-106			Gm4285	0.00538297	0.00632467	0.018	0.011	1			Etv3	9.95374e-13	0.0319137	0.443	0.321	2.16663e-08
Dyrk1a	1.29207e-50	0.109541	0.31	0.21	2.81245e-46			St3gal5	2.73295e-18	0.193398	0.363	0.613	5.94881e-14			Slc35a1	0.00108293	0.0192339	0.19	0.211	1			Pabpc4	8.83939e-180	0.121931	0.349	0.187	1.92407e-175			Fh1	3.50987e-10	0.0063085	0.29	0.222	7.63992e-06			Nsmce2	5.08758e-15	0.0319022	0.295	0.196	1.10741e-10
Ppp2ca	1.91495e-30	0.109515	0.67	0.592	4.16826e-26			Zfp260	3.5201e-24	0.193351	0.149	0.269	7.6622e-20			Mrpl32	0.000808561	0.0191205	0.307	0.342	1			Znhit1	6.33677e-157	0.121872	0.432	0.258	1.37932e-152			Hdac10	4.66982e-06	0.0062546	0.09	0.064	0.101648			Supt16	5.67759e-12	0.0318917	0.503	0.376	1.23584e-07
Polr3f	1.3219e-38	0.109347	0.3	0.214	2.87738e-34			Rab11fip5	1.4597e-15	0.193226	0.107	0.183	3.17733e-11			Washc4	6.61186e-06	0.0191025	0.449	0.448	0.14392			Map2k2	1.15333e-107	0.121605	0.727	0.536	2.51045e-103			Fam162a	1.86211e-10	0.00623605	0.356	0.275	4.05326e-06			Art3	1.44608e-38	0.0318695	0.03	0.005	3.14768e-34
Arsk	1.49074e-44	0.108951	0.318	0.224	3.24489e-40			Arhgef12	1.36646e-21	0.193178	0.143	0.252	2.97437e-17			Nsfl1c	0.00195258	0.0190218	0.327	0.362	1			Srp19	4.12152e-124	0.121294	0.54	0.359	8.97131e-120			Smim4	1.0351e-08	0.00623225	0.165	0.12	0.000225311			Rexo2	2.11318e-07	0.0318334	0.576	0.46	0.00459977
Letm2	3.23227e-54	0.108891	0.231	0.14	7.03567e-50			Fam126a	6.62443e-16	0.193087	0.097	0.169	1.44194e-11			Vkorc1	0.000529084	0.0189809	0.34	0.38	1			Il1rn	2.22029e-92	0.121294	0.036	0.007	4.83291e-88			Rab29	6.52555e-05	0.00621415	0.101	0.076	1			Ptgds	5.69781e-25	0.0318126	0.046	0.013	1.24024e-20
Nhsl2	4.96905e-73	0.108884	0.165	0.081	1.08161e-68			Lgals8	5.99998e-28	0.192951	0.178	0.327	1.30601e-23			Dcaf8	2.70117e-06	0.0189647	0.451	0.446	0.0587963			Rnf7	1.55471e-87	0.121063	0.769	0.591	3.38413e-83			Ap1s2	4.74609e-11	0.00621017	0.394	0.302	1.03308e-06			Sptan1	1.14647e-11	0.0318078	0.231	0.155	2.49553e-07
Scamp2	7.27037e-51	0.108775	0.899	0.87	1.58254e-46			Rbbp6	3.22331e-27	0.192865	0.281	0.497	7.01618e-23			Ankrd44	8.03568e-19	0.0189385	0.619	0.594	1.74913e-14			Hsd17b10	5.91297e-130	0.121046	0.426	0.264	1.28708e-125			C1qtnf4	1.03664e-05	0.00619449	0.008	0.002	0.225646			Hars	2.35085e-14	0.0317861	0.329	0.223	5.1171e-10
Lacc1	9.62542e-31	0.10867	0.667	0.584	2.09516e-26			Syvn1	1.544e-20	0.192861	0.101	0.186	3.36083e-16			Gm10645	8.06877e-05	0.0189248	0.05	0.042	1			Nup62	3.11112e-201	0.120925	0.297	0.143	6.77198e-197			2900026A02Rik	0.00863408	0.00616441	0.042	0.032	1			Grpel1	4.11184e-09	0.0317582	0.486	0.37	8.95023e-05
Matk	1.50893e-57	0.108569	0.384	0.264	3.28448e-53			Tecpr1	1.94032e-18	0.192792	0.11	0.194	4.22349e-14			Exosc10	0.00477136	0.0189232	0.225	0.247	1			Eif5b	1.52669e-109	0.120832	0.711	0.517	3.32314e-105			Ddx39	3.03561e-10	0.00615042	0.35	0.269	6.60761e-06			Rfc3	4.78617e-16	0.0317248	0.306	0.2	1.04181e-11
Rhoa	8.04652e-41	0.108556	0.886	0.846	1.75149e-36			Proser1	2.48163e-20	0.192769	0.13	0.23	5.40176e-16			Itgb3	2.15069e-06	0.0189228	0.18	0.165	0.046814			Trim27	4.62651e-154	0.120598	0.48	0.297	1.00705e-149			Efnb2	0.00459637	0.00614164	0.021	0.014	1			Mrps28	2.12221e-12	0.0316842	0.311	0.214	4.6194e-08
Tppp	1.38274e-79	0.10853	0.216	0.115	3.00982e-75			Atxn2	4.95586e-33	0.192667	0.174	0.331	1.07874e-28			Nufip2	0.000416338	0.0188959	0.476	0.486	1			Hebp1	9.43796e-96	0.120577	0.582	0.413	2.05436e-91			Pes1	8.78419e-12	0.00607108	0.3	0.224	1.91206e-07			Mrpl58	3.51318e-11	0.031544	0.377	0.272	7.64713e-07
Zmym4	1.30571e-41	0.108247	0.326	0.234	2.84214e-37			Adora3	3.2898e-27	0.192597	0.289	0.51	7.1609e-23			Pdcd2	0.00824702	0.0188638	0.142	0.155	1			Snrnp25	1.94834e-218	0.120503	0.227	0.093	4.24095e-214			Guca1a	7.22449e-08	0.00604694	0.196	0.148	0.00157255			Rrp1	2.68002e-06	0.031383	0.604	0.497	0.0583361
Zfp113	6.27875e-59	0.108236	0.213	0.125	1.3667e-54			Mgrn1	3.60258e-25	0.192374	0.137	0.253	7.84174e-21			Inpp4b	0.00011724	0.01874	0.36	0.354	1			Utp18	2.40165e-163	0.119965	0.33	0.177	5.22767e-159			Lmtk3	1.91467e-05	0.00599615	0.01	0.004	0.416767			Man2a1	5.9516e-17	0.0313465	0.252	0.159	1.29549e-12
Irf2bpl	1.77708e-29	0.108204	0.554	0.474	3.86818e-25			Tbkbp1	6.40606e-12	0.192368	0.081	0.135	1.39441e-07			Spata13	0.000423508	0.0187307	0.396	0.399	1			Bex3	5.47464e-198	0.119823	0.189	0.074	1.19167e-193			Mrpl20	2.30788e-08	0.00599127	0.582	0.466	0.000502356			Fh1	2.30319e-17	0.0313302	0.336	0.221	5.01335e-13
Ip6k1	4.05156e-57	0.108162	0.32	0.211	8.81903e-53			Slc30a7	1.88076e-18	0.192362	0.125	0.217	4.09385e-14			Adrb2	1.36362e-16	0.0187287	0.553	0.521	2.96818e-12			Orc2	1.27343e-171	0.119817	0.299	0.153	2.77188e-167			H2afj	2.63314e-09	0.00599092	0.545	0.436	5.73155e-05			Ccdc88a	1.51147e-12	0.0312484	0.47	0.345	3.29002e-08
Pik3cd	1.07031e-37	0.108111	0.44	0.342	2.32973e-33			Cant1	7.54809e-26	0.192327	0.137	0.255	1.64299e-21			Dad1	1.36481e-05	0.0186977	0.76	0.741	0.297078			Dctn3	9.85468e-108	0.119752	0.562	0.387	2.14507e-103			Msrb1	1.14085e-12	0.00598867	0.253	0.183	2.4833e-08			Rbm43	8.89232e-13	0.0312367	0.205	0.133	1.93559e-08
Atad2b	2.32923e-36	0.108087	0.387	0.297	5.07003e-32			Scn1b	2.48123e-31	0.192278	0.235	0.429	5.40089e-27			Ms4a6b	5.20956e-05	0.0186736	0.593	0.601	1			Brix1	4.31769e-160	0.119385	0.377	0.214	9.39833e-156			Nrsn1	6.84135e-09	0.00598711	0.012	0.004	0.000148916			Clec12a	4.35804e-117	0.0310452	0.041	0.002	9.48614e-113
Setd1b	1.66397e-42	0.108026	0.365	0.267	3.62197e-38			Arhgap12	1.38947e-24	0.192219	0.225	0.395	3.02445e-20			Sppl2a	2.90559e-05	0.0186446	0.589	0.601	0.63246			Vmp1	7.20513e-120	0.119282	0.632	0.438	1.56834e-115			Gm17034	0.000112935	0.00596347	0.009	0.003	1			Klf6	2.10667e-06	0.0309918	0.604	0.492	0.0458559
Nktr	7.72651e-33	0.107969	0.746	0.68	1.68183e-28			Gab1	3.95548e-10	0.192091	0.099	0.156	8.60989e-06			Ddx47	0.00364427	0.0186391	0.209	0.229	1			Prim2	6.47265e-214	0.118973	0.23	0.096	1.4089e-209			Icam4	1.34795e-05	0.00594439	0.009	0.003	0.293409			Nop56	6.63189e-07	0.0309351	0.601	0.491	0.0144356
Fam110a	1.27287e-49	0.107939	0.39	0.282	2.77065e-45			Tsc1	1.9032e-17	0.192079	0.1	0.178	4.1427e-13			Gpn1	0.00443045	0.0186146	0.22	0.242	1			Tufm	6.11597e-196	0.11896	0.337	0.173	1.33126e-191			Arpc1a	1.8395e-12	0.005941	0.575	0.444	4.00404e-08			Fam46c	2.48119e-15	0.0309243	0.492	0.352	5.4008e-11
Paxbp1	4.38655e-45	0.107912	0.356	0.255	9.5482e-41			Tmx3	1.38112e-27	0.192035	0.226	0.406	3.00628e-23			Med19	0.00118712	0.0185831	0.253	0.281	1			Bud31	8.15346e-132	0.118947	0.484	0.309	1.77476e-127			9930022D16Rik	1.39205e-11	0.0059045	0.008	0.002	3.03007e-07			Itga4	9.66043e-57	0.0309176	0.056	0.01	2.10279e-52
Ubxn7	1.46502e-65	0.107905	0.243	0.143	3.18891e-61			Irf5	2.48775e-18	0.191966	0.366	0.625	5.41509e-14			Mrpl44	0.00293583	0.0185823	0.17	0.188	1			Anapc5	9.04304e-130	0.118939	0.606	0.412	1.9684e-125			Catip	8.1547e-10	0.0058952	0.086	0.054	1.77503e-05			Znhit1	3.02474e-11	0.0308676	0.393	0.285	6.58396e-07
Pld4	1.02447e-52	0.107902	0.9	0.84	2.22996e-48			Glrp1	6.38333e-13	0.191768	0.102	0.167	1.38946e-08			Clec16a	0.0030727	0.0185346	0.07	0.063	1			Srsf9	9.19238e-75	0.118819	0.851	0.693	2.00091e-70			Uqcrfs1	2.42317e-10	0.00589256	0.52	0.406	5.2745e-06			Sra1	3.53176e-14	0.0308557	0.487	0.351	7.68758e-10
Etv5	4.05459e-36	0.107852	0.369	0.28	8.82563e-32			Dnajc1	1.50717e-28	0.19174	0.275	0.492	3.28066e-24			Ccl24	0.00109816	0.0185213	0.045	0.039	1			Rps12-ps3	1.0016e-153	0.118683	0.307	0.166	2.18018e-149			Ethe1	6.88113e-08	0.00588798	0.225	0.172	0.00149782			Ttc1	5.69496e-14	0.0308448	0.364	0.248	1.23962e-09
Cass4	4.0124e-106	0.107842	0.155	0.063	8.7338e-102			Smad7	4.05473e-18	0.191645	0.339	0.565	8.82592e-14			Sdhd	0.00811218	0.0184669	0.337	0.37	1			Actn4	7.88145e-164	0.118506	0.413	0.242	1.71556e-159			F9	0.00101899	0.00587678	0.046	0.032	1			Hat1	3.75131e-09	0.0308354	0.331	0.241	8.16548e-05
Atf2	5.03116e-46	0.107812	0.322	0.227	1.09513e-41			Zfp865	3.02179e-22	0.191628	0.11	0.203	6.57752e-18			C730034F03Rik	0.0044951	0.0183913	0.052	0.046	1			Grwd1	2.74454e-191	0.118435	0.258	0.119	5.97403e-187			Proscos	1.5768e-11	0.00587127	0.009	0.002	3.43223e-07			Rpl36al	1.37623e-05	0.0308123	0.701	0.591	0.299565
Vhl	2.23289e-45	0.107777	0.32	0.224	4.86034e-41			Tor1aip1	1.07646e-12	0.191622	0.373	0.614	2.34313e-08			Nckap1l	8.90483e-10	0.0183705	0.651	0.66	1.93831e-05			Sdhd	3.78232e-121	0.118333	0.492	0.321	8.23298e-117			Psd	0.000638414	0.00584814	0.013	0.007	1			Coro7	5.29787e-22	0.0307872	0.288	0.174	1.15319e-17
Gm20342	3.17449e-53	0.107751	0.283	0.184	6.9099e-49			Vps50	2.9449e-31	0.191596	0.155	0.295	6.41017e-27			Hps3	9.69839e-11	0.0183466	0.528	0.523	2.11105e-06			H3f3a	5.19975e-54	0.118326	0.942	0.847	1.13183e-49			Mast2	1.51107e-07	0.00583574	0.128	0.092	0.00328915			Xdh	2.92016e-20	0.0307695	0.034	0.009	6.35631e-16
Ccz1	3.95942e-37	0.107728	0.449	0.357	8.61846e-33			Slc35c2	2.54043e-34	0.191527	0.239	0.447	5.52976e-30			Med6	0.00213117	0.0182727	0.134	0.149	1			Atp6v1g1	3.2022e-53	0.11815	0.872	0.746	6.97023e-49			Ank3	4.71827e-08	0.00581656	0.007	0.002	0.00102702			Gaa	1.38043e-13	0.0307579	0.422	0.3	3.00479e-09
Tmx4	2.66906e-30	0.107662	0.482	0.398	5.80973e-26			Pacsin2	3.38228e-24	0.191232	0.317	0.555	7.3622e-20			Hgsnat	0.00027545	0.0182566	0.191	0.213	1			Farsb	9.85195e-175	0.118101	0.361	0.197	2.14447e-170			Lat2	6.0649e-08	0.00579274	0.674	0.551	0.00132015			Lsm5	8.64007e-11	0.0306474	0.4	0.292	1.88068e-06
Krit1	2.71619e-29	0.10766	0.596	0.516	5.91234e-25			Zfp407	2.02166e-12	0.191181	0.099	0.163	4.40055e-08			BC004004	0.00997438	0.0182461	0.33	0.364	1			Fn1	5.05395e-67	0.117755	0.048	0.015	1.10009e-62			Bambi	0.000132935	0.00576567	0.027	0.016	1			Nufip1	8.40767e-17	0.0305047	0.253	0.16	1.8301e-12
Rsbn1l	9.00061e-34	0.107611	0.598	0.512	1.95916e-29			Dock2	7.53868e-25	0.19112	0.35	0.613	1.64094e-20			Sccpdh	0.00830907	0.0182216	0.129	0.141	1			Spcs3	2.05072e-123	0.117548	0.599	0.411	4.46379e-119			Myl2	9.70412e-06	0.0057612	0.125	0.094	0.21123			Thrap3	4.90934e-07	0.0304845	0.622	0.499	0.0106862
Slc6a6	6.71833e-26	0.107494	0.602	0.53	1.46238e-21			Taf15	1.35916e-26	0.190943	0.286	0.508	2.95848e-22			Dlg3	0.00352846	0.0182194	0.073	0.067	1			Gnas	1.43629e-60	0.117071	0.894	0.769	3.12638e-56			Hspa1l	5.86987e-06	0.00575022	0.007	0.002	0.12777			Rhbdd2	1.68778e-14	0.0304627	0.191	0.118	3.67379e-10
Narf	7.46193e-48	0.107474	0.311	0.212	1.62424e-43			9930111J21Rik2	1.10303e-17	0.190779	0.347	0.57	2.40096e-13			Gm16638	0.00268776	0.0182027	0.056	0.049	1			Plek	2.94698e-52	0.117039	0.729	0.582	6.4147e-48			Fam43a	0.00573224	0.00574197	0.025	0.017	1			Cdk6	7.01248e-10	0.0304573	0.525	0.408	1.52641e-05
Npepps	4.43694e-24	0.107449	0.389	0.317	9.65789e-20			Rhob	1.82249e-24	0.190635	0.791	0.93	3.96702e-20			Dars	0.000178033	0.0181975	0.311	0.348	1			Ormdl2	2.01137e-121	0.116778	0.561	0.379	4.37815e-117			2810457G06Rik	1.78268e-07	0.00574184	0.005	0.001	0.00388035			Mcemp1	1.58895e-40	0.030373	0.03	0.004	3.45868e-36
Akap13	1.15259e-33	0.107405	0.777	0.715	2.50885e-29			Brwd1	5.14024e-24	0.190621	0.131	0.239	1.11888e-19			Nbea	0.0073391	0.0181741	0.149	0.142	1			Bysl	1.69138e-201	0.116765	0.276	0.128	3.68162e-197			Cbr2	0.00314094	0.00573461	0.021	0.013	1			Rnpep	4.11689e-09	0.0303507	0.728	0.61	8.96123e-05
Zmym2	4.50946e-49	0.107334	0.281	0.187	9.81575e-45			Appl2	1.16613e-15	0.190442	0.106	0.181	2.53832e-11			Ppcs	0.00229407	0.01811	0.111	0.124	1			Dazap1	4.21199e-142	0.116726	0.476	0.297	9.16825e-138			Shank1	1.26514e-08	0.00568231	0.01	0.003	0.000275382			Ccr7	1.24942e-09	0.0303405	0.006	0.001	2.71961e-05
Prdm1	2.32146e-75	0.107322	0.178	0.089	5.05312e-71			Cd300a	2.45269e-21	0.190434	0.292	0.495	5.33876e-17			Hpcal1	0.000564346	0.0180064	0.18	0.2	1			Mpc2	1.70612e-89	0.116694	0.652	0.475	3.71371e-85			Rsph3a	9.7915e-05	0.00565245	0.025	0.014	1			Alg9	8.90645e-18	0.0302808	0.219	0.132	1.93867e-13
Evi5	5.13578e-35	0.10719	0.346	0.26	1.11791e-30			Scai	6.37996e-11	0.19037	0.088	0.142	1.38873e-06			Blnk	0.000277166	0.0179733	0.5	0.507	1			Gm2000	1.50935e-176	0.116613	0.239	0.111	3.2854e-172			Gm47079	4.07368e-09	0.00562535	0.007	0.001	8.86718e-05			Efhd2	2.14255e-05	0.0302181	0.89	0.853	0.466369
Cd34	2.37084e-28	0.107174	0.584	0.497	5.16062e-24			Prag1	5.07276e-20	0.190062	0.125	0.221	1.10419e-15			Dnajc24	2.09691e-05	0.0178258	0.179	0.204	0.456435			Ube2t	0	0.116611	0.131	0.021	0			Pld4	0.000431215	0.00559766	0.935	0.842	1			Commd9	1.10225e-13	0.0301804	0.452	0.321	2.39927e-09
Dtx3l	8.10058e-69	0.107169	0.252	0.147	1.76325e-64			Sorl1	2.44168e-17	0.18996	0.122	0.21	5.3148e-13			Gm9856	0.00421176	0.0177847	0.111	0.104	1			Commd9	6.34487e-138	0.116473	0.469	0.294	1.38109e-133			Alox5	4.46462e-14	0.005594	0.225	0.157	9.71813e-10			Lsm7	8.06938e-09	0.0301347	0.514	0.393	0.000175646
Snrk	2.95525e-43	0.10705	0.375	0.275	6.4327e-39			Clcn4	3.84003e-37	0.189745	0.251	0.474	8.3586e-33			Vamp7	0.000404433	0.0177787	0.178	0.198	1			2610524H06Rik	0	0.116446	0.162	0.039	0			Alkbh7	2.75806e-08	0.00559189	0.182	0.135	0.000600346			Egr1	7.50743e-34	0.030097	0.209	0.103	1.63414e-29
Crbn	6.08856e-47	0.106973	0.341	0.24	1.3253e-42			Armc8	1.57148e-22	0.18974	0.103	0.195	3.42064e-18			Ubap2l	0.00635107	0.0177401	0.592	0.618	1			Itpa	3.22544e-191	0.116311	0.318	0.16	7.02082e-187			S100b	3.49572e-07	0.00557896	0.015	0.006	0.00760913			Micu2	9.03755e-14	0.0300934	0.273	0.183	1.9672e-09
Abcc3	1.1154e-40	0.10682	0.46	0.362	2.42789e-36			Efcab14	1.78124e-23	0.189729	0.223	0.389	3.87723e-19			Cwc27	0.000497609	0.0177348	0.137	0.154	1			Skp2	4.42248e-227	0.116195	0.209	0.08	9.62641e-223			Gm29650	0.000360059	0.00556618	0.01	0.005	1			Sash1	3.14511e-37	0.030048	0.067	0.018	6.84596e-33
Clstn1	3.20683e-37	0.106793	0.371	0.279	6.98031e-33			Champ1	2.017e-14	0.189678	0.104	0.175	4.3904e-10			Gm46411	0.000392107	0.0176824	0.035	0.028	1			Csrp1	0	0.115908	0.14	0.028	0			E130208F15Rik	9.50921e-07	0.00555999	0.01	0.003	0.0206987			Dhrs4	4.90195e-11	0.0300448	0.259	0.18	1.06701e-06
Kat6b	1.23418e-54	0.10669	0.212	0.126	2.68644e-50			Usp33	6.20748e-22	0.189647	0.11	0.203	1.35118e-17			2610001J05Rik	0.00156639	0.0176552	0.316	0.35	1			Hikeshi	3.91503e-144	0.115837	0.378	0.221	8.52184e-140			Capn11	1.2743e-05	0.0055459	0.02	0.01	0.277378			Ggct	9.20532e-21	0.0300234	0.132	0.066	2.00372e-16
Strn3	5.47937e-33	0.106582	0.471	0.384	1.19269e-28			Usp4	4.50464e-32	0.189402	0.153	0.296	9.80525e-28			Mrpl9	0.00136496	0.0176231	0.19	0.21	1			Nomo1	2.25517e-190	0.11577	0.295	0.146	4.90883e-186			Nrgn	2.55625e-05	0.00552391	0.026	0.014	0.556418			Scly	1.61827e-16	0.0299669	0.184	0.109	3.5225e-12
Dmtf1	3.44505e-37	0.10656	0.466	0.367	7.49884e-33			Gmeb1	5.36317e-24	0.189399	0.116	0.218	1.1674e-19			Smim26	0.00526705	0.0175812	0.226	0.248	1			9130401M01Rik	2.94486e-182	0.115574	0.291	0.145	6.41007e-178			Rnd2	4.05303e-05	0.00550866	0.022	0.012	0.882222			Pmpcb	1.09361e-13	0.0299324	0.384	0.267	2.38045e-09
Phf3	6.70315e-31	0.106343	0.594	0.515	1.45908e-26			Atrn	2.62063e-15	0.189195	0.091	0.159	5.70433e-11			Pef1	0.00312594	0.0175776	0.117	0.13	1			Ssna1	3.51977e-133	0.115565	0.52	0.337	7.66149e-129			Cystm1	0.000317615	0.00549678	0.01	0.004	1			Atp10a	5.25994e-27	0.0298761	0.03	0.006	1.14493e-22
Nudt16	4.96944e-50	0.106288	0.258	0.166	1.0817e-45			Tmem184b	1.3438e-19	0.18916	0.11	0.198	2.92505e-15			Aldh3b1	0.0043807	0.0175223	0.135	0.149	1			Fbxo5	1.51187e-193	0.115529	0.123	0.037	3.29089e-189			Mrpl14	6.0954e-12	0.00545477	0.43	0.327	1.32679e-07			Capns1	8.80493e-07	0.0298622	0.687	0.556	0.0191657
Azi2	4.61596e-28	0.106269	0.296	0.224	1.00476e-23			Lats1	1.2839e-14	0.188881	0.104	0.176	2.79467e-10			Pex14	0.0033447	0.0174641	0.177	0.195	1			Hspbp1	2.1401e-194	0.115291	0.277	0.13	4.65836e-190			Spaar	6.89011e-11	0.00545252	0.008	0.001	1.49977e-06			Gstm5	1.27062e-17	0.0297638	0.226	0.137	2.76577e-13
Zfp518a	1.9485e-46	0.106187	0.287	0.194	4.2413e-42			Taz	1.67547e-26	0.188782	0.302	0.535	3.647e-22			Mettl6	0.00201639	0.0173674	0.173	0.192	1			Kars	1.18338e-180	0.115241	0.312	0.16	2.57585e-176			Zbtb8os	1.26852e-10	0.00539304	0.338	0.257	2.7612e-06			Sh3glb1	0.0023291	0.0296405	0.897	0.834	1
Kdm1a	4.9544e-37	0.106057	0.395	0.303	1.07842e-32			Bcl9	1.81955e-26	0.188782	0.131	0.246	3.96062e-22			Cox20	0.000632845	0.0173634	0.295	0.328	1			Gm42047	2.53718e-153	0.115153	0.102	0.032	5.52268e-149			Gab2	1.05999e-09	0.00538936	0.196	0.143	2.30727e-05			Hsbp1	0.000224875	0.0296262	0.752	0.647	1
Plekha2	5.47495e-40	0.10602	0.331	0.24	1.19173e-35			Srcap	1.09931e-21	0.18878	0.111	0.204	2.39287e-17			Ppp1ca	0.00902454	0.0172752	0.726	0.725	1			Gtf2a2	3.87447e-128	0.115123	0.598	0.405	8.43356e-124			Lif	1.83667e-17	0.00535743	0.004	0	3.99788e-13			Acot7	1.3474e-11	0.0295479	0.112	0.065	2.93288e-07
Mid1ip1	5.82322e-32	0.105997	0.535	0.449	1.26754e-27			Sema4b	1.94968e-07	0.188659	0.085	0.126	0.00424388			Maged2	0.00676991	0.0171425	0.114	0.125	1			Rpa3	1.41126e-180	0.115117	0.253	0.119	3.0719e-176			Fxyd2	0.000575393	0.00535691	0.027	0.017	1			Rwdd1	3.45579e-08	0.0295219	0.533	0.418	0.000752223
Dpy19l4	8.68284e-32	0.105719	0.46	0.374	1.88999e-27			Rabgap1	4.80128e-26	0.188269	0.171	0.309	1.04509e-21			Man1a	2.11375e-08	0.0171287	0.569	0.573	0.000460099			Rad18	1.20507e-298	0.114976	0.139	0.032	2.62308e-294			Olfm1	0.00039464	0.00534316	0.012	0.006	1			Ndufs8	2.24806e-07	0.029495	0.573	0.457	0.00489336
Usp22	2.14125e-42	0.105323	0.384	0.286	4.66086e-38			Usp7	5.50419e-40	0.188145	0.188	0.372	1.1981e-35			Ncoa3	0.00724012	0.0170962	0.343	0.345	1			Nop14	4.46938e-154	0.114963	0.359	0.202	9.72851e-150			Hist1h2ad	1.16439e-08	0.00533974	0.005	0.001	0.000253454			Oas1c	1.3249e-25	0.0294822	0.04	0.01	2.88391e-21
Rps6ka1	1.59674e-27	0.105304	0.702	0.636	3.47563e-23			Ndel1	3.628e-32	0.188109	0.167	0.318	7.89707e-28			Tmem11	0.000488732	0.0170876	0.252	0.279	1			Hacd1	1.2599e-209	0.114916	0.208	0.083	2.74242e-205			Taf4b	0.0028892	0.00531233	0.027	0.018	1			Tbcb	5.5815e-07	0.0294641	0.639	0.521	0.0121493
Rmnd5a	3.88067e-54	0.105253	0.235	0.145	8.44706e-50			Tlr13	8.82488e-36	0.188059	0.209	0.397	1.92091e-31			Mapk9	0.00237242	0.0170859	0.144	0.16	1			Sec13	3.45049e-110	0.114865	0.535	0.364	7.51068e-106			Cib1	1.72176e-12	0.00528388	0.434	0.332	3.74775e-08			Nop10	6.49842e-07	0.0294274	0.587	0.469	0.0141451
Gnai2	1.5068e-49	0.105212	0.955	0.928	3.27986e-45			Clasp1	1.90405e-18	0.188053	0.104	0.185	4.14455e-14			Eif4g3	0.00348172	0.01701	0.375	0.378	1			Gsr	1.20135e-181	0.114828	0.265	0.127	2.61499e-177			Asrgl1	0.000221676	0.00526369	0.056	0.039	1			Adam9	1.22813e-14	0.0293493	0.265	0.173	2.67327e-10
R3hdm2	2.11763e-29	0.105024	0.426	0.344	4.60945e-25			Ganc	2.9686e-20	0.187984	0.126	0.223	6.46175e-16			Sptlc1	0.000629232	0.016977	0.186	0.207	1			Psmg1	9.50598e-179	0.114788	0.283	0.14	2.06917e-174			1110008P14Rik	1.03933e-07	0.00525872	0.122	0.086	0.0022623			Tmem52	1.06861e-13	0.0293077	0.141	0.083	2.32605e-09
Arfgef1	1.06848e-29	0.10499	0.418	0.336	2.32575e-25			Zranb2	1.72424e-25	0.18796	0.308	0.545	3.75315e-21			Slc1a4	8.54784e-05	0.0169641	0.057	0.049	1			Serp1	3.01272e-81	0.114728	0.72	0.546	6.5578e-77			Impa2	0.00271223	0.00522564	0.06	0.045	1			Pgm2	5.5962e-16	0.0292646	0.161	0.093	1.21812e-11
Dynlt1c	3.10193e-102	0.104811	0.146	0.058	6.75196e-98			Stxbp3	2.28462e-31	0.18789	0.178	0.333	4.97292e-27			Polr3d	0.000734299	0.0168991	0.15	0.167	1			Adsl	3.65468e-176	0.114709	0.3	0.153	7.95514e-172			Il2rg	0.00012396	0.00520123	0.039	0.025	1			Mrps12	2.37535e-10	0.0291812	0.419	0.309	5.17043e-06
Ganc	4.61838e-42	0.104751	0.297	0.206	1.00528e-37			Ttc9c	5.60308e-21	0.187644	0.123	0.221	1.21962e-16			Bloc1s5	0.00729959	0.0168847	0.115	0.126	1			Nucb2	3.43075e-155	0.11459	0.38	0.217	7.46771e-151			Ifi35	7.43671e-13	0.00519247	0.404	0.304	1.61875e-08			Sptbn1	1.835e-14	0.0291338	0.126	0.07	3.99424e-10
Grb2	2.03035e-28	0.104723	0.712	0.645	4.41946e-24			Lyl1	6.6847e-29	0.187628	0.271	0.485	1.45506e-24			Gm26526	1.76721e-06	0.0168754	0.042	0.033	0.0384669			Ufc1	6.69896e-115	0.114586	0.615	0.427	1.45816e-110			Pdp1	0.00815392	0.00518452	0.038	0.028	1			Hirip3	1.81907e-14	0.0290947	0.282	0.187	3.95956e-10
Cabin1	9.29293e-37	0.104719	0.394	0.3	2.02279e-32			Bod1l	8.72296e-31	0.187611	0.271	0.488	1.89873e-26			Nufip1	0.000335007	0.0168731	0.155	0.174	1			Ube2k	1.63073e-123	0.113629	0.596	0.404	3.54961e-119			Gm10655	0.00254174	0.00517303	0.007	0.003	1			Fam213b	2.45222e-11	0.029024	0.355	0.254	5.33775e-07
Gm5086	3.62927e-47	0.104689	0.303	0.206	7.89984e-43			Tmem268	7.2259e-25	0.187475	0.135	0.249	1.57286e-20			Ubl5	0.000622476	0.016859	0.642	0.644	1			St13	1.04994e-76	0.113599	0.777	0.606	2.28541e-72			P2rx4	1.00946e-11	0.00516713	0.534	0.416	2.19729e-07			Stoml1	5.49566e-16	0.02901	0.187	0.112	1.19624e-11
Gm32849	3.7985e-29	0.104586	0.326	0.247	8.26819e-25			Tmem68	5.58163e-24	0.187404	0.143	0.259	1.21495e-19			Zfp771	0.000186474	0.0168005	0.212	0.236	1			Blvra	4.96697e-131	0.113583	0.448	0.281	1.08116e-126			Gm26714	0.00384326	0.00515939	0.045	0.033	1			Nudt19	2.73797e-15	0.0290085	0.279	0.183	5.95974e-11
Vps39	2.721e-49	0.104429	0.239	0.152	5.92279e-45			Atr	1.05623e-23	0.187378	0.135	0.245	2.29909e-19			Zbtb49	0.000409004	0.0167991	0.042	0.035	1			Aen	8.54792e-152	0.113574	0.291	0.153	1.86063e-147			Ppm1n	3.23296e-14	0.00514651	0.009	0.001	7.03718e-10			Eif1ad	2.41431e-09	0.0289153	0.404	0.301	5.25523e-05
Cradd	1.96271e-51	0.104417	0.239	0.15	4.27223e-47			6030458C11Rik	6.2091e-27	0.18732	0.125	0.238	1.35153e-22			Mrpl46	2.8608e-05	0.0167877	0.189	0.214	0.622711			Zmat2	2.62633e-108	0.113529	0.572	0.393	5.71674e-104			Mcts1	6.83282e-11	0.00512261	0.51	0.398	1.4873e-06			Bcat2	3.84526e-16	0.0289131	0.275	0.177	8.36999e-12
2610037D02Rik	3.92451e-44	0.104108	0.395	0.292	8.54247e-40			Kdm5c	2.37637e-23	0.187308	0.122	0.225	5.17264e-19			Mrps9	0.000202773	0.0167597	0.209	0.234	1			Speg	1.30048e-161	0.113474	0.274	0.14	2.83076e-157			Pop5	1.21608e-12	0.00511009	0.43	0.325	2.64704e-08			Ruvbl1	3.95589e-13	0.0289107	0.386	0.272	8.61078e-09
Zfp704	7.12692e-36	0.104092	0.183	0.118	1.55132e-31			Pom121	3.53928e-24	0.187052	0.148	0.268	7.70394e-20			Gm47754	0.000273626	0.0167456	0.044	0.037	1			Pin4	8.09004e-138	0.11343	0.387	0.231	1.76096e-133			Ccr7	0.00162474	0.0051065	0.003	0.001	1			Ints9	7.09632e-23	0.0288453	0.205	0.113	1.54466e-18
Camk1d	1.09146e-20	0.10407	0.436	0.369	2.37578e-16			Zbtb26	3.77064e-08	0.18705	0.099	0.148	0.000820755			Tnrc6c	1.61553e-05	0.0166988	0.465	0.466	0.351652			Nrm	3.97288e-122	0.113354	0.389	0.242	8.64777e-118			Ilvbl	1.41713e-13	0.00506118	0.387	0.29	3.08466e-09			Runx3	2.59613e-88	0.0288343	0.031	0.002	5.651e-84
Stk24	1.47516e-39	0.103841	0.428	0.329	3.21097e-35			Mllt10	8.344e-30	0.186978	0.163	0.306	1.81624e-25			Sp3os	0.00588377	0.0166961	0.125	0.138	1			Ulbp1	8.10784e-290	0.113219	0.146	0.037	1.76483e-285			Nudt1	3.17872e-08	0.00502738	0.114	0.079	0.000691912			Paf1	4.79655e-17	0.0288118	0.264	0.167	1.04406e-12
Zc3h7a	1.72137e-36	0.10381	0.508	0.416	3.7469e-32			D1Ertd622e	1.37663e-36	0.186637	0.202	0.385	2.9965e-32			B230219D22Rik	0.000247603	0.0166459	0.543	0.558	1			Ndufs3	3.25724e-106	0.113149	0.593	0.413	7.09002e-102			Nudt2	5.97055e-09	0.0050269	0.215	0.161	0.000129961			Prdx4	3.66293e-10	0.0288067	0.455	0.34	7.9731e-06
Bsdc1	1.64048e-49	0.103801	0.291	0.194	3.57084e-45			9930021J03Rik	4.77469e-27	0.186607	0.156	0.286	1.03931e-22			Armc1	0.000161716	0.0165864	0.31	0.348	1			Fasn	2.04125e-230	0.113065	0.194	0.071	4.44319e-226			Ttc25	5.84361e-05	0.00500967	0.029	0.017	1			Dazap1	2.67884e-09	0.0288032	0.435	0.325	5.83103e-05
Dennd1b	1.42779e-38	0.10371	0.323	0.235	3.10786e-34			R3hdm2	1.18315e-27	0.186603	0.202	0.365	2.57536e-23			Trpc4ap	0.00247374	0.0165857	0.479	0.495	1			Slfn2	1.28886e-118	0.113018	0.418	0.263	2.80546e-114			Cox7a1	0.00467248	0.0049971	0.014	0.008	1			9330175E14Rik	1.2164e-21	0.0288032	0.021	0.004	2.64774e-17
Csnk1g1	3.1068e-34	0.103581	0.295	0.214	6.76257e-30			Csnk1d	3.34718e-31	0.186535	0.197	0.368	7.28581e-27			0610010K14Rik	0.000341829	0.0165049	0.265	0.295	1			Uqcrfs1	2.51314e-114	0.112677	0.557	0.38	5.47035e-110			Iscu	3.6845e-06	0.00497884	0.745	0.618	0.0802005			Scnm1	2.44976e-18	0.0287985	0.27	0.169	5.3324e-14
Pfkfb4	2.24212e-43	0.103575	0.31	0.217	4.88043e-39			Tmem168	2.66766e-27	0.186455	0.186	0.337	5.8067e-23			Oaz2	0.0014486	0.0165048	0.13	0.145	1			Alkbh2	1.2107e-218	0.112637	0.203	0.078	2.63533e-214			Slc19a1	6.15282e-10	0.00495753	0.166	0.118	1.33929e-05			Csde1	8.77458e-08	0.0287968	0.685	0.568	0.00190996
Crebzf	6.80553e-40	0.103572	0.419	0.321	1.48136e-35			Rspry1	2.29252e-32	0.186448	0.158	0.303	4.99013e-28			Mef2c	1.20724e-26	0.016476	0.957	0.93	2.62781e-22			Nubp2	3.89599e-163	0.112218	0.354	0.195	8.48041e-159			Epha4	2.34587e-09	0.00493069	0.008	0.002	5.10626e-05			Ppfia4	0.00010459	0.0287386	0.78	0.686	1
Tnfrsf13b	3.53e-27	0.103482	0.513	0.433	7.68375e-23			Cirbp	3.62863e-28	0.186344	0.19	0.345	7.89843e-24			Hsd17b10	8.23316e-05	0.0164485	0.278	0.312	1			Prkcsh	8.27283e-112	0.112111	0.598	0.415	1.80075e-107			Aven	1.31834e-07	0.00479955	0.186	0.141	0.00286963			Plaa	1.00502e-13	0.0287077	0.316	0.215	2.18764e-09
Map3k14	3.59485e-48	0.103285	0.297	0.201	7.82492e-44			Crebrf	5.3862e-23	0.186279	0.152	0.269	1.17241e-18			Dnajc4	3.23975e-06	0.0164025	0.169	0.193	0.0705197			Cenpe	0	0.112106	0.09	0.011	0			Spaca1	0.00012692	0.00478775	0.01	0.004	1			Rab1a	2.64041e-05	0.0286625	0.612	0.515	0.574738
Arap3	1.47867e-44	0.103154	0.369	0.268	3.21862e-40			Hnrnpul1	5.35983e-23	0.186196	0.295	0.512	1.16667e-18			Snapc1	0.00259826	0.0163604	0.182	0.2	1			Cd320	1.60326e-178	0.112037	0.299	0.151	3.48983e-174			1200007C13Rik	2.23531e-10	0.00476323	0.004	0	4.8656e-06			Dad1	0.000797572	0.0285723	0.833	0.748	1
Arid1b	1.03328e-43	0.103064	0.288	0.197	2.24914e-39			Stag1	2.23533e-31	0.186133	0.237	0.434	4.86564e-27			Plpp3	0.00391176	0.0163599	0.045	0.039	1			Mtx2	4.19073e-128	0.111976	0.415	0.256	9.12197e-124			Eef1a2	0.00427152	0.00474389	0.009	0.004	1			Dok2	2.88836e-23	0.0285392	0.083	0.033	6.2871e-19
Clcn3	6.79482e-35	0.102794	0.425	0.333	1.47903e-30			Atf4	4.53571e-33	0.186132	0.262	0.481	9.87287e-29			Gm44752	3.05981e-05	0.0162946	0.038	0.03	0.666029			Eif4e2	2.71549e-109	0.111784	0.637	0.45	5.9108e-105			Ccdc91	1.69173e-06	0.00471687	0.11	0.079	0.0368239			Setd3	3.05004e-11	0.0285351	0.566	0.427	6.63903e-07
Plxdc2	1.1428e-47	0.102766	0.915	0.883	2.48754e-43			Rsrc2	4.67898e-24	0.185953	0.358	0.623	1.01847e-19			Numa1	0.000767653	0.0162497	0.499	0.506	1			Rps19bp1	1.30197e-151	0.111764	0.43	0.257	2.834e-147			Gm15298	0.00091718	0.0047162	0.003	0.001	1			Tsr3	1.82031e-15	0.0285226	0.239	0.152	3.96227e-11
Slc8a1	4.21876e-38	0.102725	0.296	0.208	9.18297e-34			Eng	9.159e-31	0.185832	0.169	0.318	1.99364e-26			Naaa	0.00816118	0.0162425	0.492	0.496	1			Zcwpw1	1.69961e-137	0.111748	0.307	0.172	3.69953e-133			Utp4	5.96763e-07	0.00471518	0.117	0.084	0.0129897			Naaa	3.36968e-08	0.0284362	0.603	0.49	0.000733479
Rnf44	7.93291e-48	0.102699	0.257	0.168	1.72676e-43			Ppp3ca	5.59043e-25	0.185585	0.344	0.601	1.21687e-20			St3gal5	0.00913806	0.0162209	0.586	0.604	1			Etfa	3.56086e-154	0.111671	0.346	0.193	7.75092e-150			AI413582	1.84582e-11	0.00470681	0.376	0.287	4.0178e-07			Nfkbie	2.4383e-19	0.0284191	0.2	0.115	5.30744e-15
Ildr2	7.47382e-91	0.102595	0.109	0.04	1.62683e-86			Ppip5k2	2.2905e-21	0.185497	0.115	0.209	4.98573e-17			Kcnk6	1.47654e-09	0.0161858	0.469	0.463	3.21399e-05			Tsfm	1.63717e-166	0.111036	0.38	0.212	3.56364e-162			Nudt4	4.02819e-09	0.00469383	0.303	0.234	8.76817e-05			A230050P20Rik	2.12825e-22	0.028322	0.187	0.101	4.63257e-18
Hmg20a	1.46327e-33	0.102572	0.356	0.269	3.18509e-29			Synrg	1.12489e-26	0.185471	0.177	0.321	2.44855e-22			Tlr5	0.000947664	0.0161578	0.068	0.06	1			Haus1	8.80242e-205	0.110995	0.208	0.084	1.91602e-200			Il23a	6.13772e-07	0.00466901	0.004	0.001	0.01336			Plp1	2.15489e-06	0.0283202	0.059	0.034	0.0469056
Rad21	3.84833e-36	0.102452	0.378	0.288	8.37667e-32			Rxra	3.40989e-08	0.185458	0.091	0.138	0.000742231			Rad9b	0.00601963	0.016151	0.08	0.073	1			Rnps1	1.27948e-136	0.110947	0.452	0.281	2.78504e-132			Lrp10	1.68163e-12	0.00463068	0.51	0.394	3.6604e-08			Eef1akmt1	8.21986e-15	0.0282922	0.304	0.202	1.78922e-10
Spsb1	2.03133e-22	0.102439	0.381	0.312	4.42161e-18			Icosl	1.05779e-28	0.18534	0.154	0.288	2.3025e-24			Dmap1	0.00576325	0.0161366	0.119	0.131	1			Mrps11	1.04011e-151	0.110908	0.356	0.201	2.26401e-147			Tlcd2	0.000127041	0.00462116	0.104	0.079	1			Vps28	1.8698e-07	0.0282884	0.616	0.491	0.00406999
Calhm2	1.26864e-42	0.102433	0.377	0.277	2.76146e-38			Myo7a	1.72252e-19	0.185307	0.104	0.188	3.7494e-15			Msmo1	0.00553594	0.0161328	0.19	0.208	1			Faf1	6.40346e-165	0.11083	0.323	0.172	1.39384e-160			Cct4	9.45726e-07	0.0045807	0.71	0.582	0.0205856			Psme4	6.48731e-12	0.0282446	0.306	0.214	1.41209e-07
Vps37a	1.42144e-31	0.102366	0.355	0.273	3.09404e-27			Il7r	8.68464e-18	0.185096	0.149	0.249	1.89039e-13			Cux1	0.000218464	0.016075	0.579	0.6	1			Dph3	4.47476e-150	0.11079	0.391	0.228	9.74022e-146			Lyrm4	0.000854641	0.00457593	0.068	0.051	1			Mrpl34	3.81195e-08	0.028143	0.498	0.389	0.000829748
Mtpn	1.05704e-21	0.10234	0.507	0.437	2.30087e-17			Ttc28	1.61858e-28	0.184852	0.228	0.408	3.52316e-24			Stk16	0.00157751	0.0160687	0.261	0.289	1			Lars	5.51394e-139	0.110789	0.493	0.311	1.20022e-134			Bloc1s1	1.39077e-06	0.00453292	0.111	0.08	0.030273			Ftsj3	1.56019e-15	0.0281284	0.401	0.276	3.39607e-11
Zfp729a	1.56237e-35	0.10229	0.219	0.146	3.40081e-31			Ttc39b	1.39143e-29	0.184673	0.122	0.24	3.02873e-25			Syap1	0.00037422	0.0159842	0.152	0.17	1			Cers2	2.13494e-95	0.11076	0.705	0.527	4.64712e-91			Minos1	1.31622e-06	0.00452861	0.669	0.553	0.0286502			Lilrb4a	2.29851e-30	0.0279801	0.07	0.022	5.00316e-26
Socs6	1.94242e-39	0.10229	0.277	0.193	4.22806e-35			Grk2	1.57884e-35	0.184619	0.271	0.506	3.43666e-31			Ift74	0.000841357	0.0159811	0.097	0.11	1			Abcf2	2.30946e-164	0.110757	0.384	0.217	5.027e-160			Arid5a	2.1563e-10	0.00451571	0.255	0.19	4.69363e-06			Comp	2.67584e-14	0.0279592	0.059	0.025	5.82449e-10
Vgll4	5.54984e-41	0.102213	0.676	0.582	1.20803e-36			Slc39a9	1.54855e-12	0.184527	0.093	0.154	3.37074e-08			Nup214	0.00184427	0.0159528	0.25	0.275	1			Nmral1	6.77672e-182	0.110732	0.236	0.108	1.47509e-177			Mnt	1.08586e-10	0.0044896	0.189	0.135	2.3636e-06			Ifnar1	1.52541e-11	0.0279558	0.445	0.326	3.32036e-07
Mark2	2.38031e-33	0.102044	0.419	0.329	5.18122e-29			Diaph2	1.58185e-24	0.18451	0.291	0.509	3.44322e-20			Rpp14	1.01852e-06	0.0158591	0.187	0.214	0.0221702			Gtf3c6	3.38967e-135	0.110679	0.419	0.256	7.37828e-131			1700065D16Rik	1.78554e-10	0.00445046	0.006	0.001	3.88659e-06			Sertad3	2.21415e-21	0.0278799	0.138	0.069	4.81954e-17
H2-Ob	8.38386e-76	0.101938	0.167	0.081	1.82491e-71			Rela	1.56375e-34	0.184504	0.181	0.347	3.40382e-30			Sqor	0.00384277	0.0158552	0.307	0.337	1			Tmco1	1.1282e-74	0.110513	0.773	0.606	2.45576e-70			Glyctk	2.55651e-06	0.00443728	0.009	0.003	0.0556475			Coa6	2.34475e-12	0.0278628	0.246	0.165	5.10382e-08
Creb3l2	4.80916e-40	0.101859	0.279	0.194	1.04681e-35			Xpot	1.97511e-32	0.184502	0.142	0.277	4.29922e-28			Ckap4	0.000366108	0.0158491	0.301	0.334	1			Sdcbp	3.59357e-50	0.11047	0.847	0.712	7.82213e-46			Glrx5	6.45483e-12	0.00443246	0.415	0.316	1.40502e-07			Inf2	5.77182e-24	0.0278384	0.048	0.014	1.25635e-19
Prkacb	2.22035e-34	0.101766	0.379	0.291	4.83304e-30			Yod1	1.42209e-09	0.184489	0.091	0.142	3.09546e-05			Cmas	2.73973e-06	0.0158469	0.288	0.328	0.0596357			Golt1b	1.31533e-145	0.110136	0.412	0.246	2.86307e-141			1600002K03Rik	2.60415e-07	0.00442393	0.196	0.15	0.00566846			Il15	1.45454e-18	0.0278093	0.194	0.112	3.16609e-14
Trim2	7.3803e-43	0.101723	0.328	0.234	1.60647e-38			Ube2z	2.26764e-28	0.184467	0.133	0.255	4.93597e-24			Zfp652os	0.0018587	0.0157913	0.051	0.045	1			Carnmt1	1.54752e-166	0.110133	0.306	0.159	3.36849e-162			Nab2	1.56052e-06	0.00441934	0.156	0.118	0.0339679			Nbn	1.91299e-18	0.0277535	0.184	0.105	4.16401e-14
Tns1	1.26957e-43	0.101694	0.362	0.26	2.76347e-39			Serinc3	7.70292e-46	0.18436	0.905	0.974	1.67669e-41			Ptprj	3.12965e-10	0.0157842	0.503	0.503	6.8123e-06			3110082I17Rik	7.19648e-173	0.110113	0.209	0.092	1.56646e-168			Gm19582	9.16452e-06	0.00441409	0.003	0.001	0.199484			Mcm5	8.87907e-12	0.0277283	0.283	0.194	1.93271e-07
Trim44	1.623e-25	0.101692	0.489	0.414	3.53279e-21			Camsap1	4.50507e-22	0.184135	0.135	0.241	9.80618e-18			Pwp1	2.47305e-06	0.0157815	0.159	0.183	0.0538308			Hmmr	0	0.110106	0.061	0.002	0			Gm15736	0.000579265	0.00440847	0.004	0.001	1			Tsn	2.34722e-05	0.0276459	0.699	0.595	0.510919
Rprd2	8.40572e-37	0.101689	0.324	0.238	1.82967e-32			Plcl2	3.64933e-30	0.184134	0.224	0.407	7.9435e-26			Gm49085	8.38844e-06	0.015772	0.03	0.023	0.182591			Bcl7c	5.53176e-144	0.10995	0.437	0.266	1.2041e-139			Sh2d1b1	0.000254579	0.00439846	0.035	0.022	1			Kat2a	8.67569e-21	0.0275761	0.257	0.155	1.88844e-16
Ppp2r5c	1.10265e-25	0.101497	0.503	0.427	2.40014e-21			Tango2	2.17749e-43	0.183948	0.157	0.326	4.73975e-39			Nt5c3	0.000216206	0.015764	0.16	0.18	1			Hnrnpu	4.30111e-65	0.1096	0.86	0.719	9.36223e-61			Tmem38b	1.86115e-06	0.00439054	0.114	0.083	0.0405117			Timm17a	5.40816e-10	0.0275708	0.457	0.344	1.17719e-05
Cmip	1.23217e-36	0.101473	0.359	0.271	2.68207e-32			Mib2	3.67624e-17	0.183871	0.101	0.177	8.00207e-13			Chd7	0.000119285	0.0157351	0.542	0.557	1			Cdca3	0	0.109576	0.081	0.005	0			Gm14327	0.00347728	0.00437263	0.005	0.002	1			Epb41l4aos	5.94817e-12	0.0275614	0.156	0.097	1.29474e-07
Frs2	4.13324e-44	0.101323	0.211	0.132	8.99682e-40			Nemf	6.01061e-44	0.183866	0.191	0.384	1.30833e-39			Dpp7	3.09785e-06	0.0156689	0.18	0.206	0.067431			Dok2	0	0.109548	0.113	0.018	0			Efna5	3.25181e-05	0.00436485	0.005	0.001	0.707823			Tgs1	5.54102e-06	0.0275524	0.625	0.51	0.120611
Sash3	2.62565e-32	0.101268	0.369	0.285	5.71525e-28			Mtx3	3.45648e-06	0.183766	0.076	0.111	0.0752371			Ppp1r7	3.92303e-06	0.0155516	0.289	0.327	0.0853927			Ltv1	6.41275e-162	0.109393	0.329	0.178	1.39586e-157			1700095J07Rik	4.16566e-10	0.0043441	0.001	0	9.06739e-06			Tufm	6.32194e-16	0.0275116	0.302	0.199	1.3761e-11
Il21r	1.56245e-36	0.101226	0.582	0.485	3.401e-32			Hdac5	7.14055e-20	0.183735	0.103	0.188	1.55428e-15			Ebag9	0.00052644	0.0155317	0.163	0.182	1			Cdk2ap1	1.44534e-115	0.109314	0.569	0.388	3.14607e-111			Gsto2	0.00561172	0.00431572	0.015	0.009	1			Cops6	5.94388e-10	0.0274628	0.548	0.419	1.2938e-05
Slc16a7	3.56982e-51	0.101223	0.25	0.159	7.77042e-47			Zbtb34	6.35439e-07	0.183477	0.084	0.124	0.0138316			Akr7a5	2.46193e-05	0.0154575	0.186	0.21	0.535888			C3ar1	4.75958e-34	0.109194	0.739	0.618	1.03602e-29			Stat3	8.74022e-11	0.00429438	0.6	0.473	1.90248e-06			Fcgr2b	0.000962403	0.0274485	0.765	0.679	1
Acads	1.1182e-37	0.101185	0.512	0.416	2.43399e-33			Il16	1.79547e-30	0.183461	0.23	0.418	3.90821e-26			Sh2b3	0.00212362	0.0153276	0.399	0.406	1			Gins4	8.98881e-164	0.109104	0.32	0.17	1.95659e-159			Gm6563	0.000542128	0.00426582	0.037	0.024	1			Hip1	2.32055e-24	0.027395	0.119	0.054	5.05115e-20
Mfhas1	5.77726e-33	0.101005	0.317	0.237	1.25754e-28			4732440D04Rik	6.70684e-06	0.183431	0.105	0.147	0.145988			Elf1	0.00606695	0.0152814	0.459	0.469	1			Cox20	8.58776e-119	0.108961	0.44	0.282	1.8693e-114			Elavl3	0.00408258	0.00425688	0.006	0.002	1			Msn	0.00875303	0.0273723	0.843	0.783	1
Taok2	1.26461e-30	0.100974	0.386	0.302	2.75268e-26			Ccdc82	1.92864e-22	0.183414	0.107	0.199	4.19806e-18			Hibadh	0.000265307	0.015243	0.265	0.296	1			Nipsnap3b	1.06785e-142	0.10893	0.407	0.243	2.32439e-138			Batf	5.77144e-07	0.00424756	0.104	0.073	0.0125627			Sat1	0.00217448	0.0273587	0.861	0.808	1
Mbtps1	7.48384e-39	0.100933	0.344	0.253	1.62901e-34			Cd82	3.16759e-27	0.183224	0.228	0.405	6.8949e-23			St6gal1	7.39578e-05	0.0152246	0.112	0.101	1			Glo1	7.90772e-130	0.108843	0.423	0.261	1.72127e-125			Pex5l	1.02532e-06	0.00423106	0.004	0.001	0.0223182			Srp9	0.000444008	0.0273519	0.676	0.576	1
Fam174a	1.92924e-24	0.100868	0.454	0.379	4.19938e-20			Aebp2	9.05323e-33	0.183049	0.144	0.281	1.97062e-28			AW112010	0.0030424	0.0151807	0.155	0.171	1			Pfkl	2.63076e-118	0.108781	0.515	0.341	5.72639e-114			Chmp5	3.05306e-12	0.0042076	0.515	0.398	6.64559e-08			Ccdc25	9.19442e-11	0.0272958	0.262	0.181	2.00135e-06
Slc37a2	4.54666e-33	0.100798	0.399	0.311	9.89671e-29			Sec16a	1.44868e-17	0.183038	0.119	0.206	3.15334e-13			Fam220a	0.00237035	0.0151141	0.249	0.274	1			Noc2l	3.32163e-129	0.108601	0.474	0.303	7.23018e-125			Jph4	0.00246482	0.00420161	0.004	0.001	1			Slc12a4	2.99506e-23	0.0272924	0.162	0.083	6.51935e-19
Zfp646	4.58751e-40	0.10078	0.304	0.215	9.98562e-36			Mfsd14a	3.76343e-33	0.182997	0.174	0.332	8.19186e-29			Prpf4b	2.79524e-07	0.015094	0.616	0.625	0.00608441			Mrpl16	3.10536e-137	0.108359	0.388	0.231	6.75943e-133			Coro1c	4.4019e-08	0.00420148	0.275	0.213	0.000958162			Rbks	5.30216e-13	0.0272874	0.092	0.048	1.15412e-08
Braf	4.66826e-37	0.100739	0.275	0.194	1.01614e-32			Pip4k2a	1.67112e-18	0.182965	0.353	0.597	3.63753e-14			Iffo1	0.000410851	0.01509	0.477	0.486	1			Slc7a1	7.97528e-182	0.108192	0.252	0.118	1.73598e-177			Nradd	1.99017e-08	0.00417173	0.156	0.113	0.0004332			Uap1l1	2.48704e-16	0.0272855	0.332	0.22	5.41354e-12
Slc9a9	7.84555e-27	0.100583	0.516	0.432	1.70774e-22			Birc2	3.87817e-22	0.182782	0.149	0.263	8.44162e-18			Pnpla1	6.2184e-13	0.0150447	0.018	0.009	1.35356e-08			Wdr89	1.22223e-128	0.10782	0.402	0.245	2.66043e-124			Pla2g16	1.79393e-06	0.00415505	0.142	0.106	0.0390484			Triobp	1.67671e-19	0.0272592	0.205	0.12	3.64969e-15
Gtpbp2	2.34318e-31	0.100582	0.533	0.445	5.10039e-27			Erf	5.735e-28	0.182745	0.161	0.298	1.24834e-23			Malat1	5.37491e-43	0.015042	0.994	0.967	1.16996e-38			Atp6v0e	4.31812e-57	0.107756	0.807	0.666	9.39926e-53			Slc17a7	9.25539e-05	0.00415395	0.006	0.002	1			Rac1	0.00154704	0.0272247	0.853	0.783	1
5730455P16Rik	3.18242e-41	0.100523	0.203	0.129	6.92717e-37			Xpo7	3.29099e-21	0.182625	0.123	0.221	7.1635e-17			Mak16	0.000156018	0.0150055	0.259	0.289	1			1110004E09Rik	5.61706e-174	0.107512	0.204	0.088	1.22267e-169			Fundc2	2.64179e-10	0.00413994	0.31	0.236	5.75038e-06			Immp1l	5.80512e-13	0.0272213	0.374	0.263	1.2636e-08
Jade2	5.53105e-47	0.100515	0.371	0.267	1.20394e-42			Cstf3	3.66524e-19	0.182613	0.125	0.218	7.97813e-15			Eef2kmt	0.00724854	0.0149848	0.265	0.291	1			Med8	2.67477e-122	0.107491	0.512	0.335	5.82218e-118			Tmem219	6.43281e-09	0.00413783	0.538	0.43	0.000140023			Mt2	4.15132e-08	0.0271919	0.083	0.049	0.000903617
Evl	1.29561e-29	0.100465	0.673	0.597	2.82016e-25			Smcr8	1.11509e-09	0.182526	0.068	0.111	2.42722e-05			Fam13a	2.30186e-05	0.0149616	0.074	0.064	0.501046			Cdk14	1.92601e-128	0.107412	0.341	0.201	4.19234e-124			Grin1	2.80702e-05	0.00411147	0.004	0.001	0.611005			Mrpl24	8.05643e-08	0.0271502	0.532	0.416	0.00175364
D5Ertd579e	8.43674e-32	0.100452	0.384	0.299	1.83642e-27			Neat1	4.24013e-23	0.182464	0.158	0.277	9.22949e-19			Fam3c	0.00100911	0.0149085	0.318	0.352	1			Parl	2.04011e-142	0.107083	0.384	0.226	4.44072e-138			Cdkn1c	6.10247e-07	0.0041104	0.11	0.078	0.0132832			Idnk	4.23066e-15	0.0271128	0.429	0.3	9.20887e-11
Rrm2b	3.17728e-53	0.100399	0.273	0.176	6.916e-49			Retreg3	3.78198e-16	0.182422	0.098	0.171	8.23224e-12			Gemin7	1.59172e-05	0.0149022	0.264	0.298	0.34647			Emc7	2.41801e-86	0.106937	0.715	0.541	5.26327e-82			Pcsk4	0.00868168	0.00410301	0.016	0.01	1			Tcp1	2.08153e-06	0.0270891	0.633	0.515	0.0453087
Khdrbs3	6.12746e-26	0.100233	0.392	0.316	1.33377e-21			Klf13	1.88089e-32	0.182295	0.262	0.478	4.09413e-28			Ugp2	0.000110705	0.0149003	0.269	0.301	1			2210016F16Rik	2.70583e-110	0.106887	0.465	0.305	5.88977e-106			Timm17b	9.09684e-10	0.00409512	0.348	0.269	1.98011e-05			Upf3a	1.0808e-15	0.0270819	0.317	0.212	2.35257e-11
Supt20	1.58912e-37	0.100212	0.527	0.427	3.45904e-33			Kctd18	8.72874e-11	0.182288	0.093	0.149	1.89999e-06			Morn2	1.54139e-07	0.0148559	0.117	0.138	0.00335515			Uba2	1.09052e-114	0.106628	0.541	0.362	2.37373e-110			Gm27019	5.16366e-12	0.00406183	0.007	0.001	1.12397e-07			Vcpip1	9.23876e-14	0.0270158	0.399	0.281	2.011e-09
Pxn	1.21257e-42	0.100189	0.367	0.269	2.63941e-38			9530068E07Rik	1.7322e-35	0.182124	0.247	0.465	3.77048e-31			Cdc14a	0.00120623	0.014844	0.132	0.123	1			Exosc7	1.01142e-144	0.106468	0.453	0.278	2.20156e-140			Hilpda	3.87925e-05	0.00406175	0.112	0.085	0.844396			Diaph1	1.53244e-15	0.0269083	0.28	0.183	3.33566e-11
Gm28874	7.35912e-73	0.100143	0.156	0.075	1.60186e-68			Ercc5	1.84926e-20	0.182021	0.108	0.196	4.02528e-16			Cdc37l1	0.00659876	0.0148356	0.415	0.423	1			Gmds	1.05408e-173	0.10641	0.268	0.131	2.29442e-169			Lrg1	0.000614057	0.0040593	0.016	0.009	1			Zfand5	0.000118515	0.0267835	0.601	0.504	1
Eif4e3	8.00591e-47	0.100062	0.188	0.113	1.74265e-42			Ate1	3.55462e-24	0.18195	0.177	0.314	7.73735e-20			Chil1	0.000828254	0.0148322	0.037	0.031	1			Cenpn	0	0.106403	0.11	0.014	0			Nceh1	1.9354e-05	0.00404186	0.13	0.099	0.421278			Baz1a	1.21872e-10	0.0267626	0.455	0.337	2.65278e-06
Gpsm3	2.10408e-27	0.100036	0.651	0.573	4.57996e-23			Itpkb	6.42842e-36	0.181929	0.186	0.357	1.39928e-31			Xiap	8.47441e-09	0.0147912	0.497	0.493	0.000184462			Exosc2	6.25984e-156	0.10632	0.254	0.126	1.36258e-151			Optn	5.61531e-06	0.00403565	0.033	0.019	0.122228			Acp1	3.65376e-10	0.0267438	0.498	0.375	7.95314e-06
Gnb1	5.55172e-16	0.0999745	0.636	0.568	1.20844e-11			Tpst2	1.38853e-13	0.181878	0.415	0.689	3.02242e-09			Akap8l	1.15629e-06	0.0147629	0.422	0.416	0.0251689			Ssr1	4.66478e-97	0.106202	0.714	0.53	1.01538e-92			Gm41030	2.32268e-10	0.0040242	0.002	0	5.05578e-06			Rps6ka5	1.0125e-13	0.026591	0.231	0.149	2.2039e-09
Fyb	1.78103e-41	0.099945	0.925	0.889	3.87677e-37			Dgcr2	4.20919e-24	0.181839	0.105	0.2	9.16214e-20			Gpalpp1	0.000847467	0.0147548	0.132	0.147	1			Hnrnpk	3.3392e-59	0.106108	0.906	0.794	7.26843e-55			Guk1	3.79423e-11	0.00402029	0.35	0.267	8.25891e-07			Actn4	2.28805e-12	0.0265838	0.378	0.268	4.98041e-08
Lmbrd1	2.993e-29	0.0999028	0.43	0.348	6.51486e-25			Fbxw5	6.71026e-14	0.181783	0.099	0.167	1.46062e-09			Churc1	2.23806e-06	0.0147397	0.248	0.282	0.0487159			Cmss1	6.64841e-205	0.105898	0.188	0.072	1.44716e-200			Hexim2	0.000246282	0.00399951	0.028	0.017	1			Fam213a	4.01636e-09	0.0264839	0.076	0.043	8.74242e-05
Mlxipl	8.85813e-38	0.0998767	0.553	0.454	1.92815e-33			Secisbp2l	1.44323e-25	0.181754	0.195	0.346	3.14147e-21			Herc2	6.71307e-08	0.014714	0.6	0.599	0.00146123			Lamtor4	2.71664e-56	0.105858	0.841	0.694	5.9133e-52			Hoga1	0.00366355	0.00399756	0.019	0.012	1			Sgcb	1.95432e-18	0.026398	0.217	0.129	4.25396e-14
Nectin4	6.11785e-56	0.0998413	0.253	0.157	1.33167e-51			Tcn2	0.000635445	0.181748	0.493	0.749	1			Hacd3	0.00353751	0.014691	0.21	0.23	1			Bop1	1.41756e-166	0.105838	0.278	0.14	3.0856e-162			Nos3	1.06131e-05	0.00399494	0.005	0.001	0.231016			1110065P20Rik	1.05841e-12	0.0263585	0.236	0.157	2.30383e-08
Snx20	2.36047e-27	0.0998412	0.624	0.546	5.13804e-23			Man2b1	1.80017e-05	0.181697	0.704	0.896	0.391842			Slc25a17	0.00266545	0.0146842	0.199	0.219	1			Gm11808	6.20072e-110	0.105807	0.374	0.233	1.34971e-105			Amigo2	0.00378844	0.00397188	0.003	0.001	1			Eif2s3y	8.57102e-08	0.0263535	0.41	0.323	0.00186565
Fam172a	2.15597e-32	0.0998401	0.413	0.327	4.69289e-28			Top1	6.74367e-15	0.181562	0.397	0.658	1.4679e-10			Gm15545	0.000204042	0.0146697	0.024	0.018	1			Larp7	1.40965e-156	0.105584	0.336	0.184	3.06839e-152			Pcsk1n	6.41087e-06	0.00395838	0.029	0.016	0.139545			Lsm4	4.87788e-08	0.0263477	0.542	0.423	0.00106177
Alkbh5	3.48527e-34	0.099796	0.34	0.255	7.58639e-30			Foxj2	1.36702e-14	0.181525	0.105	0.177	2.97559e-10			Trpv2	0.00963062	0.0146018	0.225	0.245	1			Gmppb	2.17099e-146	0.105524	0.308	0.168	4.7256e-142			Tshz2	0.000922654	0.0039228	0.003	0.001	1			Dync1h1	5.48245e-05	0.0262977	0.583	0.486	1
Abhd6	7.10016e-21	0.0996383	0.493	0.428	1.54549e-16			Otud5	3.00536e-33	0.181515	0.126	0.254	6.54178e-29			2310033P09Rik	0.00173872	0.0145933	0.247	0.273	1			Ndufs2	7.38268e-94	0.105499	0.64	0.461	1.60699e-89			Dusp4	2.38007e-05	0.0039133	0.005	0.001	0.518069			Plekhf2	4.18742e-14	0.0262819	0.481	0.346	9.11476e-10
Pfkfb3	1.45778e-42	0.0995694	0.346	0.25	3.17316e-38			Vps54	6.3757e-21	0.181252	0.116	0.209	1.3878e-16			Elp2	0.00165807	0.0145303	0.139	0.154	1			Diaph1	4.7036e-137	0.105421	0.295	0.163	1.02383e-132			Map1a	0.00578124	0.00390993	0.01	0.005	1			G3bp1	0.000337794	0.0262537	0.68	0.582	1
Zzz3	6.28658e-32	0.0995666	0.347	0.264	1.3684e-27			Med22	2.13996e-27	0.181117	0.139	0.262	4.65805e-23			2810006K23Rik	3.35484e-05	0.014521	0.205	0.231	0.730247			E2f8	0	0.105409	0.089	0.004	0			Seh1l	1.58615e-07	0.00388948	0.213	0.164	0.00345256			Ppp1r3d	1.40549e-15	0.0262494	0.14	0.078	3.05933e-11
[truncated: 10,193 more rows]
