# Supplementary material for: Phospholipids of APOE lipoproteins activate microglia in an isoform-specific manner in preclinical models of Alzheimer’s disease
Source: Nat Commun. 2021 Jun 7;12:3416. doi: 10.1038/s41467-021-23762-0 (PMC8184801; doi:10.1038/s41467-021-23762-0)
Supplement: Supplementary file 7 — Supplementary Data 4 [file 41467_2021_23762_MOESM7_ESM.xlsx]

## Sheet: Supplementary Data 4
cluster1a-gene	p_val	avg_logFC	pct.1	pct.2	p_val_adj			cluster1b-gene	p_val	avg_logFC	pct.1	pct.2	p_val_adj			cluster2-gene	p_val	avg_logFC	pct.1	pct.2	p_val_adj			cluster3-gene	p_val	avg_logFC	pct.1	pct.2	p_val_adj			cluster4-gene	p_val	avg_logFC	pct.1	pct.2	p_val_adj
Gm42418	8.37116e-291	1.17316	0.978	0.939	1.73593e-286			P2ry12	0	0.649144	0.976	0.897	0			Spp1	3.35315e-168	1.2765	0.157	0.062	6.95343e-164			Fos	0	2.45988	0.812	0.086	0			Cxcl10	0	2.10682	0.35	0.056	0
Ddx17	2.19766e-115	0.964952	0.668	0.55	4.55729e-111			Selenop	0	0.516827	0.946	0.864	0			Ccl12	0	1.25297	0.91	0.638	0			Ccl4	0	2.10455	0.644	0.16	0			Ifitm3	0	1.86666	0.814	0.193	0
Zfhx3	2.24686e-195	0.837641	0.906	0.862	4.65931e-191			Ddit4	0	0.514388	0.523	0.325	0			Lpl	0	1.07957	0.585	0.162	0			Junb	0	1.93705	0.987	0.619	0			Isg15	0	1.85168	0.75	0.073	0
Ssh2	5.18977e-209	0.832744	0.907	0.872	1.0762e-204			Rsrp1	0	0.50549	0.963	0.881	0			Mif	0	1.01566	0.877	0.519	0			Egr1	0	1.91541	0.785	0.062	0			Ifit3	0	1.77053	0.661	0.028	0
Ints6l	8.59586e-65	0.813307	0.592	0.527	1.78252e-60			Selplg	0	0.497908	0.989	0.943	0			Ccl2	0	0.946151	0.416	0.111	0			Zfp36	0	1.91375	0.968	0.4	0			Ccl5	9.39527e-149	1.69028	0.256	0.06	1.9483e-144
Tanc2	7.83866e-138	0.801402	0.834	0.803	1.6255e-133			Siglech	0	0.485762	0.954	0.853	0			Stmn1	0	0.87642	0.606	0.229	0			Jun	0	1.88121	0.955	0.48	0			Ccl12	1.27283e-189	1.36265	0.916	0.689	2.63947e-185
Macf1	6.03834e-126	0.792505	0.809	0.781	1.25217e-121			Gpr34	0	0.481002	0.954	0.888	0			Lgals3	4.12174e-212	0.859817	0.134	0.041	8.54726e-208			Ier2	0	1.82166	0.714	0.192	0			Ifi27l2a	0	1.34108	0.584	0.123	0
Kcnk6	2.57703e-46	0.783239	0.515	0.455	5.34398e-42			Ifngr1	0	0.43714	0.945	0.886	0			Pkm	0	0.840986	0.93	0.672	0			Tnf	0	1.81742	0.585	0.094	0			Ifi204	0	1.33956	0.7	0.072	0
Mef2a	9.79038e-196	0.78205	0.91	0.88	2.03023e-191			Vsir	0	0.436997	0.962	0.901	0			Gapdh	0	0.79028	0.985	0.866	0			Ccl3	0	1.80483	0.579	0.133	0			Ifit2	0	1.29186	0.526	0.023	0
Il6ra	3.68757e-90	0.771785	0.709	0.676	7.64691e-86			Arhgap45	0	0.431539	0.845	0.746	0			Ran	0	0.777157	0.937	0.656	0			Atf3	0	1.72555	0.612	0.099	0			Irf7	0	1.24588	0.638	0.03	0
Lars2	4.45098e-39	0.762658	0.44	0.357	9.23e-35			Ypel3	0	0.426766	0.65	0.527	0			Cd72	0	0.775595	0.432	0.123	0			Nfkbia	0	1.62452	0.917	0.583	0			Ifit1	0	1.22244	0.474	0.016	0
Malat1	0	0.758082	0.995	0.98	0			Tgfbr1	0	0.425241	0.95	0.879	0			Rps2	0	0.762104	0.997	0.95	0			Il1b	0	1.54336	0.362	0.054	0			Bst2	6.50951e-281	1.14544	0.906	0.632	1.34988e-276
Plxnb2	6.02167e-88	0.750694	0.69	0.66	1.24871e-83			Entpd1	0	0.416936	0.743	0.612	0			Eif5a	0	0.760668	0.967	0.768	0			Dusp1	0	1.53297	0.676	0.091	0			Slfn5	0	1.08049	0.573	0.028	0
Runx1	9.80744e-81	0.740523	0.715	0.704	2.03377e-76			Slc2a5	0	0.412708	0.694	0.57	0			Nme1	0	0.751915	0.858	0.49	0			Socs3	0	1.38446	0.899	0.413	0			Phf11b	0	1.05473	0.663	0.113	0
Zcchc7	6.47316e-47	0.739452	0.556	0.526	1.34234e-42			Maf	0	0.405349	0.87	0.791	0			Ranbp1	0	0.729769	0.873	0.521	0			Hspa1a	0	1.37051	0.519	0.112	0			Ccl4	3.11608e-66	1.04921	0.383	0.18	6.46181e-62
Ivns1abp	2.17508e-131	0.73879	0.841	0.836	4.51046e-127			Lag3	1.52441e-224	0.396493	0.649	0.579	3.16118e-220			Npm1	0	0.726824	0.963	0.76	0			Btg2	0	1.34734	0.925	0.559	0			Rtp4	0	1.03674	0.679	0.066	0
Smg1	8.50381e-27	0.731912	0.41	0.359	1.76343e-22			Itm2b	0	0.395978	0.991	0.976	0			Rpsa	0	0.724998	0.998	0.956	0			Ier3	0	1.27584	0.579	0.114	0			Oasl2	0	1.03602	0.568	0.02	0
Dennd4a	1.85541e-79	0.724116	0.735	0.745	3.84756e-75			Nrip1	0	0.394686	0.86	0.777	0			Tagln2	0	0.715928	0.758	0.348	0			Jund	0	1.10839	0.941	0.644	0			Rsad2	0	0.95901	0.332	0.007	0
Slc29a3	9.2162e-87	0.723902	0.72	0.714	1.91116e-82			Cst3	0	0.393097	1	1	0			Tubb5	0	0.696578	0.956	0.758	0			Hspa1b	0	1.09863	0.46	0.129	0			Stat1	0	0.940936	0.729	0.243	0
Son	1.67236e-180	0.720112	0.913	0.906	3.46798e-176			Ivns1abp	0	0.385938	0.858	0.789	0			Anp32b	0	0.689594	0.84	0.467	0			Gadd45b	0	1.05354	0.456	0.035	0			Ccl2	1.50683e-159	0.935041	0.473	0.166	3.12471e-155
Abca9	1.03862e-62	0.714148	0.617	0.569	2.15379e-58			AC149090.1	0	0.384413	0.842	0.754	0			Msr1	0	0.683267	0.422	0.091	0			Ccrl2	0	1.05007	0.518	0.073	0			Parp14	1.00864e-272	0.91517	0.707	0.267	2.09161e-268
Fus	4.5107e-141	0.710334	0.881	0.872	9.35383e-137			Ltc4s	0	0.384322	0.879	0.809	0			Hsp90aa1	0	0.67538	0.946	0.715	0			Nfkbiz	0	1.04864	0.553	0.087	0			Lgals3bp	1.59966e-251	0.910821	0.789	0.388	3.31721e-247
Tgfbr1	3.81049e-171	0.702239	0.925	0.927	7.90181e-167			Serinc3	0	0.381498	0.979	0.95	0			Lgals1	0	0.666943	0.321	0.112	0			Hist1h1c	0	1.03248	0.599	0.163	0			Usp18	0	0.903269	0.49	0.022	0
Slco2b1	4.4874e-134	0.701809	0.838	0.828	9.30553e-130			Arhgap5	0	0.381049	0.905	0.843	0			Rpl41	0	0.663607	0.991	0.915	0			Cd83	0	1.01234	0.637	0.286	0			Trim30a	4.57603e-257	0.873081	0.808	0.396	9.48931e-253
Atp8a1	5.19895e-51	0.701224	0.613	0.617	1.07811e-46			Malat1	0	0.377153	0.995	0.949	0			Atp5g1	0	0.661931	0.899	0.631	0			Cxcl10	9.20821e-192	0.962308	0.223	0.055	1.90951e-187			Slfn2	1.16603e-280	0.828675	0.747	0.296	2.418e-276
Ptprj	1.41362e-39	0.700741	0.527	0.497	2.93142e-35			Cd33	0	0.371986	0.745	0.649	0			Ptma	0	0.661352	0.987	0.885	0			Ier5	0	0.956278	0.95	0.645	0			Zbp1	0	0.812922	0.523	0.031	0
Inpp5d	4.07081e-135	0.698989	0.874	0.853	8.44164e-131			Fam105a	0	0.371617	0.809	0.748	0			Ldha	0	0.660302	0.869	0.563	0			Il1a	1.09827e-249	0.93807	0.614	0.302	2.27747e-245			Rnf213	0	0.783556	0.578	0.127	0
Lnpep	1.3507e-32	0.697176	0.478	0.444	2.80095e-28			Man2b1	0	0.367166	0.894	0.846	0			Hint1	0	0.660021	0.931	0.695	0			Rgs1	3.62516e-269	0.936996	0.554	0.231	7.51749e-265			Tor3a	7.89712e-213	0.781183	0.678	0.294	1.63763e-208
Sirpa	4.79205e-146	0.696096	0.886	0.894	9.93728e-142			Crybb1	0	0.362044	0.774	0.682	0			Eef1g	0	0.654955	0.935	0.69	0			Ppp1r15a	0	0.912446	0.515	0.079	0			Apoe	2.10171e-20	0.775233	0.652	0.526	4.35831e-16
Luc7l2	4.32067e-97	0.691316	0.795	0.806	8.95977e-93			Hpgd	1.81624e-289	0.361326	0.714	0.648	3.76633e-285			Pgk1	0	0.653911	0.738	0.37	0			Hist1h2bc	0	0.888119	0.539	0.181	0			Ifi207	0	0.773577	0.462	0.038	0
Mlxipl	3.93456e-26	0.689287	0.47	0.451	8.15911e-22			Frmd4a	0	0.360209	0.879	0.798	0			Mcm3	0	0.653177	0.706	0.308	0			Fosb	0	0.870055	0.426	0.018	0			Ifi209	0	0.772353	0.452	0.02	0
Extl3	3.38592e-23	0.68774	0.397	0.351	7.02139e-19			P2ry13	0	0.35579	0.861	0.8	0			Ybx1	0	0.647754	0.95	0.761	0			Dusp2	0	0.860539	0.27	0.023	0			Cd52	1.51885e-142	0.771614	0.895	0.698	3.14963e-138
Stab1	5.73647e-74	0.687178	0.737	0.747	1.18957e-69			Marcks	0	0.351667	0.977	0.967	0			Hspd1	0	0.626569	0.834	0.494	0			Nr4a1	0	0.809145	0.396	0.019	0			Sp100	0	0.761757	0.561	0.091	0
Abca1	8.07316e-43	0.669613	0.578	0.573	1.67413e-38			Mef2a	0	0.350792	0.899	0.841	0			Hmgb2	0	0.625356	0.642	0.325	0			Icam1	6.44849e-146	0.802738	0.664	0.437	1.33722e-141			S100a9	1.11113e-11	0.756519	0.168	0.105	2.30415e-07
Chd9	8.84281e-42	0.666945	0.594	0.606	1.83373e-37			Sox4	1.61022e-169	0.350622	0.522	0.425	3.33911e-165			Nap1l1	0	0.623381	0.778	0.418	0			H3f3b	9.11128e-297	0.801405	0.991	0.93	1.88941e-292			Phf11d	0	0.751118	0.542	0.122	0
Rbm5	1.18352e-44	0.666788	0.602	0.607	2.45427e-40			Tmcc3	0	0.346992	0.738	0.639	0			Rps18	0	0.621813	0.988	0.906	0			Tnfaip3	0	0.792914	0.541	0.099	0			Ifit3b	0	0.738245	0.349	0.005	0
Kcnq1ot1	3.37847e-11	0.663002	0.519	0.58	7.00594e-07			Zfhx3	0	0.346832	0.886	0.815	0			Prdx1	0	0.616397	0.908	0.662	0			Klf2	7.0506e-140	0.753214	0.253	0.086	1.46208e-135			Eif2ak2	5.27731e-225	0.724701	0.673	0.271	1.09436e-220
Pik3r1	4.40482e-67	0.661243	0.698	0.712	9.13427e-63			Tnfaip8l2	0	0.34208	0.771	0.724	0			Rps17	0	0.603433	0.954	0.787	0			Id2	5.31351e-194	0.680497	0.608	0.32	1.10186e-189			Xaf1	0	0.70279	0.572	0.102	0
1700017B05Rik	1.21473e-49	0.660369	0.612	0.608	2.51899e-45			Rnase4	0	0.339137	0.836	0.806	0			Rpl32	0	0.600138	0.991	0.921	0			Btg1	1.98651e-266	0.663305	0.883	0.593	4.11942e-262			S100a8	5.38915e-15	0.700975	0.142	0.079	1.11755e-10
Nav3	1.68573e-66	0.656107	0.741	0.776	3.4957e-62			Tcn2	2.37895e-300	0.338141	0.745	0.684	4.93323e-296			Tpi1	0	0.598447	0.749	0.432	0			Cebpb	8.77793e-297	0.661578	0.958	0.817	1.82028e-292			Mx1	0	0.688987	0.375	0.014	0
Mbnl1	1.44329e-117	0.655481	0.832	0.86	2.99295e-113			Abca9	1.03072e-282	0.336374	0.61	0.483	2.13739e-278			Rps26	0	0.598335	0.973	0.841	0			Hist1h1e	0	0.648678	0.535	0.125	0			Herc6	6.53739e-197	0.682242	0.517	0.176	1.35566e-192
Zfp950	6.23113e-22	0.654953	0.454	0.44	1.29215e-17			Unc93b1	0	0.334641	0.952	0.924	0			Ftl1	0	0.597063	0.999	0.99	0			Adamts1	1.02012e-282	0.643894	0.237	0.046	2.11542e-278			Ccl3	1.0667e-43	0.672228	0.308	0.152	2.21202e-39
Mertk	3.00659e-77	0.652267	0.759	0.774	6.23477e-73			Cd300c2	0	0.334077	0.822	0.772	0			Top2a	0	0.585574	0.264	0.027	0			Nfkbid	0	0.641228	0.415	0.06	0			H2-K1	2.99786e-98	0.629057	0.898	0.767	6.21667e-94
Dst	6.16542e-54	0.652135	0.676	0.697	1.27852e-49			Numb	2.02535e-265	0.333552	0.661	0.572	4.19997e-261			H2afz	0	0.584502	0.928	0.744	0			Gem	0	0.624407	0.311	0.019	0			Cybb	0	0.623904	0.321	0.043	0
Cbl	8.34021e-30	0.648135	0.517	0.51	1.72951e-25			Nav2	1.1817e-283	0.330354	0.686	0.59	2.4505e-279			Rps27l	0	0.584296	0.869	0.584	0			Hist1h1d	0	0.61451	0.317	0.032	0			Ly6a	8.44474e-280	0.615411	0.356	0.066	1.75119e-275
Pag1	4.02937e-108	0.648013	0.829	0.824	8.3557e-104			Pnrc1	7.82053e-199	0.327251	0.541	0.44	1.62174e-194			Ncl	0	0.581626	0.93	0.712	0			Serpine1	4.47062e-80	0.601127	0.163	0.058	9.27073e-76			Ccl7	8.65324e-92	0.604366	0.171	0.041	1.79442e-87
Ubn2	4.28567e-24	0.645954	0.507	0.528	8.8872e-20			Csf1r	0	0.326471	0.995	0.978	0			Tuba1b	0	0.578909	0.951	0.76	0			Zfp36l1	1.4266e-175	0.585952	0.9	0.694	2.95833e-171			Slfn8	1.12969e-187	0.602575	0.597	0.221	2.34264e-183
Arsb	3.21806e-27	0.644735	0.561	0.599	6.6733e-23			Txnip	0	0.326436	0.806	0.735	0			Mcm6	0	0.576565	0.534	0.15	0			Mcl1	3.15179e-219	0.576526	0.903	0.712	6.53588e-215			Tspo	6.45071e-127	0.599683	0.838	0.608	1.33768e-122
Csf3r	1.02163e-37	0.643015	0.573	0.578	2.11855e-33			Fam46a	5.859e-193	0.325573	0.557	0.455	1.21498e-188			Rpl35	0	0.576365	0.953	0.795	0			Ubc	2.0209e-238	0.567386	0.99	0.924	4.19074e-234			H2-D1	3.12455e-84	0.596644	0.908	0.774	6.47937e-80
Rassf2	2.40207e-38	0.640933	0.581	0.592	4.98118e-34			Tanc2	0	0.324747	0.827	0.755	0			Rpl14	0	0.575855	0.989	0.914	0			Tnfsf9	0	0.538236	0.234	0.037	0			Sdc3	9.83192e-204	0.591879	0.543	0.187	2.03885e-199
Sall1	6.00675e-54	0.640289	0.648	0.644	1.24562e-49			Srgap2	0	0.32198	0.875	0.825	0			Hmox1	9.24703e-187	0.574022	0.38	0.216	1.91756e-182			Gm26522	8.79253e-140	0.501331	0.326	0.128	1.82331e-135			Trim30d	3.39744e-192	0.590059	0.628	0.247	7.04526e-188
Dock4	1.07462e-78	0.639935	0.737	0.746	2.22845e-74			Cyth4	0	0.320958	0.943	0.918	0			Cstb	0	0.572814	0.642	0.375	0			Cd14	8.20861e-108	0.464932	0.893	0.73	1.70222e-103			Stat2	2.53793e-284	0.579061	0.479	0.115	5.2629e-280
Gns	2.52392e-69	0.637832	0.714	0.736	5.23384e-65			Epb41l2	0	0.320195	0.92	0.889	0			Rpl31	0	0.563481	0.913	0.685	0			Arl5c	1.45714e-117	0.458001	0.286	0.113	3.02166e-113			Samhd1	2.37823e-136	0.567203	0.646	0.313	4.93173e-132
Zbtb20	3.56044e-05	0.636868	0.367	0.403	0.738327			Cd37	0	0.318409	0.851	0.814	0			Lig1	0	0.563026	0.491	0.138	0			Rps29	0	0.454555	0.998	0.964	0			B2m	1.9874e-131	0.546115	0.967	0.898	4.12127e-127
Ago3	1.40665e-09	0.635339	0.3	0.28	2.91696e-05			Rgs2	1.33434e-292	0.317959	0.747	0.678	2.76701e-288			Bola2	0	0.562784	0.735	0.399	0			Bcl2a1b	1.61098e-103	0.435754	0.808	0.611	3.3407e-99			Fcgr1	3.5855e-128	0.538079	0.95	0.847	7.43525e-124
Adgrg1	6.89498e-40	0.635042	0.632	0.683	1.42981e-35			Plxdc2	0	0.317228	0.899	0.857	0			Fth1	0	0.562396	0.999	0.989	0			Neat1	1.52616e-115	0.42441	0.463	0.238	3.16481e-111			Znfx1	2.2272e-141	0.533236	0.614	0.278	4.61854e-137
Maf	7.88876e-98	0.634717	0.825	0.845	1.63589e-93			Cd300a	1.15083e-153	0.316667	0.484	0.391	2.38648e-149			Atad2	0	0.560661	0.497	0.167	0			Tpt1	0	0.41083	0.998	0.969	0			Ifi35	2.79804e-148	0.53094	0.639	0.3	5.80229e-144
Rptor	1.11454e-23	0.631107	0.463	0.449	2.31121e-19			Pmepa1	0	0.316068	0.923	0.903	0			Rbm3	0	0.553477	0.84	0.524	0			Rps14	1.99697e-278	0.400516	0.996	0.933	4.14112e-274			Gm4951	0	0.525612	0.278	0.021	0
Fam91a1	4.66404e-27	0.63031	0.497	0.499	9.67181e-23			Dock4	0	0.314956	0.768	0.699	0			Hspe1	0	0.54717	0.913	0.693	0			Osm	4.8612e-228	0.388938	0.266	0.067	1.00807e-223			Oasl1	0	0.524104	0.253	0.004	0
Tmem245	7.71744e-11	0.62828	0.359	0.358	1.60037e-06			Pag1	0	0.314043	0.844	0.78	0			Cfl1	0	0.544343	0.98	0.885	0			Coq10b	2.74978e-179	0.383975	0.508	0.229	5.70221e-175			Epsti1	3.85331e-140	0.517661	0.595	0.267	7.99061e-136
Gm26917	9.3606e-14	0.626514	0.48	0.509	1.94111e-09			Trf	0	0.313572	0.841	0.799	0			Mcm5	0	0.542284	0.507	0.137	0			Rps28	3.14777e-188	0.379781	0.971	0.826	6.52753e-184			Isg20	0	0.516788	0.356	0.026	0
Nuak1	5.43965e-16	0.62641	0.405	0.399	1.12802e-11			Hpgds	0	0.311694	0.921	0.9	0			Rps19	0	0.535787	0.991	0.926	0			Rps23	1.21147e-242	0.376802	0.995	0.934	2.51223e-238			Cxcl13	1.01165e-91	0.516647	0.042	0.003	2.09785e-87
Ddx3y	3.41017e-19	0.624376	0.333	0.266	7.07167e-15			Qk	0	0.311527	0.939	0.912	0			Pclaf	0	0.535212	0.225	0.023	0			Rps27	2.90767e-211	0.3718	0.986	0.911	6.02963e-207			Fgl2	3.56389e-242	0.51453	0.415	0.099	7.39044e-238
Ppp1r9a	1.31981e-17	0.623484	0.448	0.456	2.7369e-13			Tmem119	0	0.311525	0.983	0.943	0			Hsp90ab1	0	0.529087	0.994	0.939	0			Gpr84	1.48606e-48	0.370941	0.752	0.583	3.08165e-44			Cd72	2.88612e-69	0.509965	0.394	0.182	5.98494e-65
Irf2bp2	2.35519e-41	0.619373	0.635	0.677	4.88395e-37			Frmd4b	9.67041e-248	0.309467	0.689	0.616	2.00535e-243			Rpl12	0	0.528533	0.986	0.912	0			Rpl35a	3.7639e-260	0.369054	0.996	0.939	7.8052e-256			Ddx58	5.5176e-233	0.504874	0.442	0.112	1.14418e-228
Fam208a	5.20457e-14	0.615706	0.409	0.417	1.07927e-09			Sirpa	0	0.309055	0.903	0.873	0			Pa2g4	0	0.525456	0.766	0.421	0			Rplp2	1.40551e-230	0.367257	0.995	0.917	2.9146e-226			Ifi211	0	0.495948	0.259	0.006	0
Il10ra	2.04833e-35	0.612838	0.57	0.573	4.24763e-31			Il6ra	2.77377e-289	0.307543	0.703	0.621	5.75197e-285			Rplp0	0	0.525233	0.995	0.949	0			Rps24	2.39823e-264	0.365173	0.998	0.959	4.97321e-260			Cxcl16	3.70517e-54	0.489482	0.565	0.362	7.68341e-50
Zeb2	6.92622e-72	0.612673	0.797	0.822	1.43629e-67			Hexa	0	0.305876	0.91	0.888	0			Dab2	0	0.52399	0.429	0.179	0			Gm26532	1.19934e-99	0.36393	0.373	0.18	2.48707e-95			Tap1	9.44665e-140	0.481765	0.539	0.221	1.95895e-135
Wnk1	7.5039e-67	0.609675	0.783	0.833	1.55608e-62			Dock10	2.53309e-307	0.305741	0.764	0.7	5.25287e-303			Rpl36	0	0.522174	0.969	0.848	0			Tsc22d3	5.50458e-70	0.359063	0.596	0.387	1.14149e-65			H2-T23	1.80251e-104	0.469586	0.7	0.394	3.73787e-100
Ttc14	1.20897e-44	0.60738	0.661	0.701	2.50705e-40			Rnf13	1.49534e-241	0.300922	0.719	0.682	3.10088e-237			Pfn1	0	0.52105	0.975	0.875	0			Rps21	1.40909e-222	0.352898	0.996	0.929	2.92203e-218			Cd74	1.06029e-64	0.468533	0.407	0.195	2.19872e-60
Lifr	9.85601e-14	0.606371	0.411	0.419	2.04384e-09			Xist	5.37819e-97	0.298778	0.475	0.354	1.11528e-92			Set	0	0.517447	0.918	0.675	0			Rpl39	4.84639e-202	0.349299	0.994	0.911	1.005e-197			Ifih1	3.22739e-198	0.468335	0.418	0.114	6.69263e-194
Zfp445	6.44042e-09	0.605466	0.321	0.313	0.000133555			Csmd3	6.86616e-144	0.2976	0.489	0.39	1.42384e-139			Nhp2	0	0.516906	0.703	0.346	0			Fau	2.52073e-278	0.349155	0.997	0.977	5.22723e-274			Sp110	1.59015e-112	0.466816	0.607	0.306	3.2975e-108
Tubgcp5	7.57923e-24	0.603733	0.532	0.569	1.57171e-19			Cmtm6	2.42835e-270	0.297552	0.788	0.759	5.03567e-266			Cycs	0	0.51457	0.759	0.423	0			Rpl37a	1.08815e-208	0.348834	0.994	0.933	2.2565e-204			Gbp2	0	0.461539	0.269	0.034	0
Ash1l	1.60277e-16	0.600736	0.486	0.529	3.32366e-12			Sult1a1	2.47513e-168	0.297504	0.405	0.285	5.13267e-164			Rps5	0	0.514392	0.985	0.91	0			Rpl26	1.50182e-221	0.346302	0.996	0.929	3.11431e-217			Igtp	5.57887e-124	0.461199	0.478	0.193	1.15689e-119
Tardbp	2.62771e-14	0.59982	0.447	0.483	5.44909e-10			Pid1	4.21959e-166	0.296444	0.541	0.447	8.75016e-162			Txn1	0	0.511409	0.738	0.422	0			Sgk1	5.27922e-67	0.3449	0.82	0.653	1.09475e-62			Parp9	3.5192e-133	0.455426	0.527	0.217	7.29776e-129
Srgap2	5.8479e-93	0.59963	0.82	0.86	1.21268e-88			Cd164	5.34334e-279	0.295234	0.781	0.737	1.10805e-274			Plin2	1.88068e-236	0.508245	0.353	0.186	3.89996e-232			Rpl30	2.37257e-233	0.344552	0.996	0.946	4.92e-229			Selenow	4.05274e-63	0.453356	0.657	0.429	8.40417e-59
Frmd4a	7.64737e-97	0.598709	0.853	0.853	1.58583e-92			Foxn3	2.66021e-204	0.294929	0.678	0.629	5.51649e-200			Uqcrq	0	0.502227	0.866	0.599	0			Cxcl2	1.09614e-89	0.341453	0.06	0.009	2.27306e-85			Clec2d	1.10933e-106	0.449608	0.497	0.219	2.30041e-102
Zfp36l2	7.68474e-57	0.598641	0.709	0.747	1.59358e-52			Smap2	0	0.294542	0.849	0.836	0			Eif4a1	0	0.502221	0.97	0.833	0			Cited2	1.27024e-44	0.341255	0.424	0.278	2.6341e-40			Irgm1	2.35422e-210	0.445438	0.449	0.124	4.88194e-206
Hnrnph1	4.5678e-29	0.597327	0.559	0.601	9.47224e-25			Tspan13	3.3789e-138	0.294033	0.519	0.452	7.00683e-134			Rpl24	0	0.501225	0.974	0.858	0			Marcksl1	7.17025e-68	0.338716	0.326	0.176	1.4869e-63			Fcgr4	6.94428e-59	0.443465	0.535	0.307	1.44003e-54
Arglu1	4.8689e-60	0.597262	0.721	0.755	1.00966e-55			Klhl24	4.96513e-160	0.292257	0.389	0.272	1.02962e-155			Rpl18	0	0.500249	0.99	0.928	0			Hist1h4i	0	0.336754	0.237	0.04	0			Parp12	1.00461e-137	0.439047	0.453	0.165	2.08325e-133
Jmjd1c	5.21641e-43	0.597105	0.638	0.675	1.08173e-38			Klf3	5.7007e-195	0.291255	0.642	0.58	1.18215e-190			Hmgn1	0	0.498505	0.853	0.578	0			Rps18	1.71163e-171	0.336182	0.994	0.919	3.54941e-167			Psme1	1.28762e-94	0.43477	0.851	0.642	2.67014e-90
Mycbp2	4.38039e-51	0.594314	0.665	0.703	9.08361e-47			Slc1a3	3.39111e-189	0.290564	0.636	0.562	7.03214e-185			Rpl15	0	0.497806	0.991	0.929	0			Rpl34	7.14535e-197	0.334656	0.991	0.919	1.48173e-192			Gpr84	9.11135e-32	0.42613	0.723	0.588	1.88942e-27
Ddx6	6.58417e-20	0.591941	0.477	0.503	1.36536e-15			F11r	0	0.290414	0.858	0.823	0			Rps6	0	0.49768	0.986	0.898	0			Rpl23a	3.31683e-170	0.332617	0.982	0.836	6.87811e-166			Psme2	4.6085e-80	0.42075	0.788	0.558	9.55665e-76
Arid1a	1.16913e-23	0.591347	0.525	0.56	2.42442e-19			Zbtb20	9.33969e-117	0.289561	0.43	0.343	1.93677e-112			Capg	0	0.496618	0.376	0.151	0			Smad7	3.54673e-90	0.330206	0.754	0.522	7.35486e-86			Psmb8	1.07434e-76	0.414528	0.838	0.656	2.22786e-72
Mlxip	1.97463e-08	0.590298	0.271	0.247	0.000409478			Sparc	0	0.287973	0.989	0.956	0			Cox5a	0	0.495315	0.872	0.605	0			Rps4x	1.69396e-203	0.3294	0.994	0.936	3.51276e-199			Lgals9	5.34342e-77	0.403144	0.744	0.494	1.10806e-72
Fkbp5	2.18287e-18	0.588848	0.494	0.533	4.52662e-14			Mertk	1.41916e-298	0.287063	0.79	0.739	2.94291e-294			Banf1	0	0.494332	0.716	0.37	0			Rpl37	6.06392e-186	0.328678	0.992	0.91	1.25748e-181			Ly6e	2.09087e-72	0.379138	0.978	0.926	4.33583e-68
Epb41l2	1.30573e-111	0.588813	0.908	0.91	2.70769e-107			3222401L13Rik	5.20105e-139	0.286456	0.371	0.263	1.07854e-134			Rpl38	0	0.490949	0.967	0.843	0			Rps25	1.29838e-183	0.327653	0.99	0.904	2.69246e-179			Psmb10	3.07007e-64	0.377757	0.75	0.529	6.36641e-60
Picalm	1.47964e-91	0.587531	0.832	0.872	3.06833e-87			Adgrg1	1.13095e-240	0.285055	0.704	0.634	2.34526e-236			Ccl4	5.57058e-231	0.490628	0.314	0.151	1.15517e-226			Rpl23	8.02835e-212	0.327088	0.997	0.951	1.66484e-207			Ube2l6	2.47223e-226	0.374965	0.324	0.065	5.12666e-222
Nsd1	1.56919e-21	0.587187	0.512	0.551	3.25402e-17			Inpp5d	0	0.283948	0.866	0.828	0			Mt1	0	0.484586	0.748	0.508	0			Rps9	1.78605e-226	0.322118	0.998	0.96	3.70372e-222			Ms4a6c	3.27897e-49	0.374208	0.681	0.468	6.79961e-45
Dock10	1.71823e-51	0.586524	0.699	0.745	3.5631e-47			Mef2c	0	0.28321	0.95	0.924	0			Rps12	0	0.484269	0.994	0.954	0			Rplp1	7.27887e-277	0.320169	0.998	0.991	1.50942e-272			Psmb9	1.6139e-73	0.373155	0.585	0.327	3.34674e-69
Itgav	1.71731e-18	0.584905	0.464	0.481	3.56118e-14			Ssh2	0	0.283185	0.891	0.834	0			Hells	0	0.484054	0.402	0.081	0			Rps3	5.83593e-208	0.318563	0.996	0.949	1.2102e-203			Ms4a4c	0	0.371411	0.224	0.024	0
Dnmt3a	1.01808e-07	0.583446	0.391	0.434	0.0021112			Zfp36l2	7.41144e-238	0.282597	0.763	0.711	1.53691e-233			Pgam1	0	0.482562	0.786	0.498	0			Rps10	1.90119e-216	0.317464	0.994	0.96	3.9425e-212			Axl	0	0.370184	0.238	0.026	0
Ankrd44	3.56253e-30	0.582383	0.567	0.591	7.38762e-26			Slco2b1	1.18733e-304	0.282156	0.841	0.802	2.46217e-300			Aldoa	0	0.482512	0.867	0.658	0			Adrb2	3.00393e-59	0.316903	0.694	0.508	6.22925e-55			H2-Q7	1.24884e-201	0.365575	0.228	0.037	2.58971e-197
Hpgds	7.90959e-90	0.581406	0.891	0.915	1.64021e-85			Cttnbp2nl	3.84474e-222	0.281409	0.757	0.735	7.97284e-218			Dctpp1	0	0.480753	0.748	0.436	0			Rhob	6.93417e-73	0.315794	0.98	0.915	1.43794e-68			Dhx58	1.92369e-254	0.356379	0.322	0.058	3.98915e-250
Ankrd17	7.087e-12	0.580883	0.434	0.48	1.46963e-07			Hexb	0	0.281344	0.997	0.992	0			Gatm	0	0.480328	0.791	0.504	0			Ccl2	9.23676e-18	0.314533	0.248	0.171	1.91543e-13			Etnk1	5.56825e-60	0.354155	0.671	0.437	1.15469e-55
Celf1	3.84417e-17	0.579906	0.486	0.531	7.97166e-13			Il10ra	1.14988e-159	0.281143	0.596	0.524	2.3845e-155			Mcm7	0	0.48026	0.501	0.162	0			Rpl18a	3.01414e-215	0.313873	0.995	0.961	6.25041e-211			Phf11a	0	0.352905	0.253	0.009	0
Rapgef5	2.32116e-30	0.579522	0.595	0.647	4.81338e-26			Fchsd2	1.16911e-194	0.280649	0.685	0.618	2.42439e-190			Rps27a	0	0.474043	0.995	0.957	0			Rpl32	1.54729e-169	0.310759	0.995	0.932	3.20862e-165			Iigp1	0	0.352155	0.153	0.002	0
Prpf4b	3.32572e-24	0.579397	0.559	0.616	6.89654e-20			Git2	3.53268e-237	0.280069	0.737	0.683	7.32571e-233			Snrpd1	0	0.473067	0.765	0.443	0			Rps19	4.40602e-174	0.308452	0.994	0.937	9.13676e-170			Ccnd1	9.1929e-39	0.349188	0.768	0.605	1.90633e-34
Git2	3.0676e-33	0.577885	0.657	0.722	6.36127e-29			Lpcat2	0	0.279668	0.916	0.879	0			Vim	2.62418e-126	0.472653	0.105	0.038	5.44176e-122			Rpl38	1.41898e-143	0.305026	0.982	0.863	2.94254e-139			Hmox1	3.83952e-12	0.349184	0.35	0.247	7.96201e-08
AC149090.1	3.05363e-70	0.574279	0.788	0.815	6.3323e-66			Gns	3.08447e-231	0.27954	0.747	0.711	6.39627e-227			Cpd	0	0.471428	0.564	0.245	0			Rps20	1.15501e-177	0.304557	0.995	0.928	2.39514e-173			9930111J21Rik2	3.03139e-51	0.345351	0.742	0.531	6.28619e-47
Ikzf1	1.47594e-37	0.573508	0.617	0.661	3.06065e-33			Ctsh	0	0.278865	0.924	0.899	0			Btf3	0	0.468672	0.945	0.771	0			Srgn	8.43357e-66	0.30436	0.883	0.727	1.74887e-61			Ch25h	1.05261e-57	0.344085	0.141	0.04	2.18279e-53
Phip	6.17667e-12	0.573411	0.469	0.528	1.28086e-07			Cx3cr1	0	0.278247	0.996	0.972	0			Dut	0	0.465115	0.392	0.09	0			Rps12	3.82204e-192	0.303471	0.997	0.961	7.92577e-188			Oas1a	0	0.341923	0.272	0.021	0
Fchsd2	4.3425e-26	0.572879	0.598	0.665	9.00504e-22			Tmem176a	8.67508e-168	0.278075	0.749	0.714	1.79895e-163			Rps15a	0	0.464475	0.989	0.928	0			Rps16	1.6295e-191	0.303336	0.996	0.952	3.3791e-187			Trafd1	2.56079e-66	0.335052	0.574	0.326	5.31032e-62
Vsir	8.50647e-134	0.572558	0.91	0.944	1.76399e-129			Asah1	7.26441e-256	0.277576	0.826	0.811	1.50642e-251			Ybx3	0	0.464021	0.581	0.25	0			Ptgs2	4.1099e-269	0.302747	0.098	0.008	8.5227e-265			Cmpk2	0	0.332079	0.192	0.004	0
Nav2	6.28597e-27	0.571963	0.601	0.657	1.30352e-22			Glul	2.10365e-281	0.277552	0.822	0.799	4.36235e-277			Ndufa12	0	0.463154	0.773	0.459	0			Rpl36a	1.89708e-130	0.30266	0.96	0.801	3.93398e-126			Cxcl9	1.48039e-146	0.329565	0.048	0.002	3.06989e-142
Cspp1	7.16457e-07	0.571337	0.328	0.338	0.0148572			9930111J21Rik2	1.37422e-169	0.27611	0.566	0.475	2.84973e-165			Rps8	0	0.461803	0.998	0.976	0			Rps27a	3.37683e-201	0.299269	0.997	0.963	7.00252e-197			Plac8	0	0.32807	0.172	0.011	0
Gm37494	3.66997e-07	0.571074	0.316	0.316	0.00761042			Ctc1	3.61334e-132	0.275738	0.544	0.484	7.49298e-128			Cox7b	0	0.458945	0.821	0.554	0			Rpl27a	1.71206e-194	0.294314	0.999	0.966	3.55029e-190			Ogfr	9.71151e-81	0.32497	0.557	0.29	2.01388e-76
Clk1	4.62386e-19	0.569617	0.499	0.537	9.5885e-15			Rassf2	2.66934e-168	0.275628	0.609	0.554	5.53541e-164			Rpl28	0	0.4566	0.987	0.918	0			Rps13	1.21527e-173	0.293822	0.995	0.939	2.5201e-169			Nampt	6.01056e-100	0.324782	0.43	0.173	1.24641e-95
Rbm25	3.75483e-39	0.565962	0.692	0.756	7.78639e-35			Il16	2.16635e-131	0.275171	0.416	0.319	4.49236e-127			Rack1	0	0.452332	0.987	0.912	0			Rpl22	2.46391e-137	0.293362	0.982	0.86	5.1094e-133			Tlr2	1.48657e-29	0.31581	0.541	0.371	3.08269e-25
Ogt	8.72379e-23	0.565504	0.535	0.576	1.80905e-18			Sall1	6.84379e-162	0.27401	0.657	0.615	1.4192e-157			Rps20	0	0.451636	0.986	0.918	0			Vmp1	3.8819e-101	0.292461	0.716	0.472	8.0499e-97			Pttg1	3.66579e-75	0.315409	0.478	0.233	7.60176e-71
Sla	1.44654e-19	0.565432	0.51	0.564	2.99969e-15			Prkcd	1.76908e-160	0.273352	0.651	0.613	3.66854e-156			Aprt	0	0.449867	0.674	0.374	0			Rpl13	5.07509e-224	0.29227	0.998	0.985	1.05242e-219			Pml	1.60041e-153	0.314175	0.306	0.077	3.31877e-149
Tia1	2.04524e-16	0.565228	0.476	0.507	4.24122e-12			Rgs10	0	0.273258	0.944	0.937	0			Rpl10a	0	0.448594	0.985	0.91	0			Rps5	7.83386e-156	0.29154	0.991	0.922	1.62451e-151			Ifi206	0	0.313565	0.205	0.003	0
Slc16a6	1.0517e-27	0.564828	0.56	0.6	2.18092e-23			Pnisr	4.03388e-238	0.273166	0.762	0.719	8.36506e-234			Hspa8	0	0.444128	0.989	0.926	0			Rpl17	4.95019e-170	0.291527	0.994	0.946	1.02652e-165			Ddx60	1.47989e-213	0.31211	0.278	0.051	3.06884e-209
Wsb1	9.3599e-13	0.564617	0.429	0.456	1.94096e-08			Cysltr1	1.7223e-112	0.27199	0.497	0.432	3.57153e-108			Ppp1r14b	0	0.443496	0.953	0.793	0			Rpl36	5.07427e-137	0.291132	0.984	0.867	1.05225e-132			Samd9l	0	0.31203	0.192	0.01	0
Mdm4	2.52782e-11	0.564398	0.384	0.39	5.24195e-07			Rhob	0	0.271677	0.929	0.897	0			Rpl36a	0	0.441185	0.941	0.774	0			Eef1b2	9.4638e-134	0.28987	0.974	0.85	1.96251e-129			Cdkn1a	5.54022e-59	0.307965	0.338	0.154	1.14888e-54
Tcf4	1.99834e-39	0.563318	0.669	0.724	4.14395e-35			Elmo1	2.66052e-210	0.271498	0.725	0.681	5.51712e-206			Tipin	0	0.4407	0.489	0.157	0			Slc15a3	1.09691e-76	0.288271	0.658	0.431	2.27466e-72			Hck	3.17176e-46	0.307652	0.815	0.654	6.57728e-42
Pan3	4.4828e-08	0.562628	0.4	0.445	0.000929597			Cfh	1.06863e-263	0.27093	0.825	0.799	2.21603e-259			Hnrnpab	0	0.440183	0.776	0.479	0			Rpl21	9.01196e-180	0.288165	0.995	0.952	1.86881e-175			Sppl2a	2.10435e-42	0.305846	0.773	0.578	4.36378e-38
Phf14	1.1705e-32	0.562612	0.604	0.658	2.42727e-28			Tmem50a	3.3421e-254	0.270498	0.823	0.809	6.93052e-250			Rpl4	0	0.438461	0.95	0.811	0			Rpl10	7.08838e-154	0.286635	0.993	0.93	1.46992e-149			Klf2	6.28674e-26	0.305645	0.189	0.092	1.30368e-21
Dusp6	7.68215e-23	0.561811	0.54	0.588	1.59305e-18			Laptm5	0	0.269945	0.987	0.969	0			Snrpd2	0	0.437429	0.757	0.456	0			Rps7	1.08459e-159	0.286574	0.993	0.919	2.24912e-155			Zufsp	2.52328e-46	0.300911	0.627	0.402	5.23252e-42
Taok1	2.73859e-12	0.561673	0.421	0.451	5.67902e-08			Fcgr3	0	0.268711	0.951	0.944	0			Actg1	0	0.436472	0.979	0.897	0			Rpl28	5.43764e-158	0.285092	0.995	0.929	1.1276e-153			Ccdc86	5.71191e-49	0.298192	0.582	0.369	1.18448e-44
Prpf39	1.37123e-07	0.561418	0.3	0.292	0.00284351			Pip4k2a	3.62858e-139	0.26784	0.581	0.534	7.52458e-135			Nasp	0	0.436241	0.555	0.222	0			Med21	1.6438e-27	0.284821	0.403	0.284	3.40874e-23			Slc15a3	1.63512e-36	0.298037	0.625	0.438	3.39074e-32
Cdk6	7.06384e-05	0.561232	0.361	0.411	1			Rcsd1	6.98067e-161	0.267072	0.629	0.569	1.44758e-156			Slc25a5	0	0.435696	0.938	0.764	0			AC160336.1	5.18356e-92	0.28389	0.491	0.271	1.07491e-87			Cd47	3.91527e-42	0.289939	0.788	0.613	8.11909e-38
Itga6	3.30922e-46	0.56076	0.702	0.766	6.86233e-42			Bmp2k	2.69924e-229	0.26658	0.796	0.78	5.59741e-225			Cd63	0	0.434003	0.928	0.787	0			Rps3a1	6.80976e-176	0.282626	0.996	0.958	1.41214e-171			Chmp4b	5.55658e-44	0.289734	0.702	0.504	1.15227e-39
Ccnl1	9.09248e-15	0.559518	0.466	0.512	1.88551e-10			Pld4	3.46812e-260	0.266334	0.854	0.807	7.19185e-256			Cox5b	0	0.43359	0.829	0.575	0			Rps15	4.42885e-154	0.281482	0.99	0.927	9.1841e-150			Il1b	4.75408e-31	0.288517	0.161	0.067	9.85853e-27
Zbtb4	3.32081e-07	0.559309	0.286	0.277	0.00688636			Slc40a1	6.0155e-114	0.265964	0.42	0.333	1.24743e-109			Rpl29	0	0.432699	0.976	0.881	0			Rps6	2.49975e-138	0.279884	0.989	0.913	5.18372e-134			Slfn9	3.54418e-141	0.288255	0.258	0.061	7.34957e-137
Man1a	2.68886e-22	0.557907	0.518	0.558	5.57589e-18			Ctsf	8.83666e-100	0.265417	0.52	0.471	1.83246e-95			Impdh2	0	0.432428	0.672	0.336	0			Sat1	1.3511e-38	0.279308	0.919	0.795	2.80177e-34			Prdx5	5.12125e-37	0.285751	0.8	0.656	1.06199e-32
Luc7l3	5.26286e-18	0.556875	0.536	0.607	1.09136e-13			Csnk1e	8.02858e-186	0.264082	0.728	0.706	1.66489e-181			Ms4a6d	0	0.432303	0.798	0.59	0			Rps11	6.42471e-165	0.279014	0.996	0.949	1.33229e-160			Dek	4.53e-36	0.281431	0.747	0.569	9.39385e-32
Slc25a37	7.51031e-10	0.556221	0.361	0.363	1.55741e-05			Ogt	3.40972e-149	0.264042	0.595	0.531	7.07075e-145			Rps16	0	0.432123	0.992	0.944	0			Neurl3	3.93303e-92	0.275823	0.414	0.214	8.15592e-88			Scimp	3.56841e-162	0.276944	0.23	0.045	7.39981e-158
Slc36a1	1.75946e-08	0.555454	0.354	0.365	0.00036486			Clec4a3	5.37171e-85	0.263555	0.416	0.352	1.11393e-80			Rpl8	0	0.431658	0.992	0.941	0			Sdc4	8.80486e-34	0.27508	0.225	0.129	1.82586e-29			Lgals1	6.2205e-32	0.27644	0.287	0.152	1.28994e-27
Abl2	1.83643e-07	0.552546	0.257	0.234	0.00380821			Mbnl1	0	0.263383	0.867	0.841	0			Tmsb4x	0	0.431506	1	0.999	0			Rps15a	1.2085e-152	0.273319	0.996	0.938	2.50607e-148			Marcksl1	5.14109e-45	0.276009	0.348	0.179	1.06611e-40
Mkln1	6.96643e-18	0.55189	0.532	0.609	1.44463e-13			Itch	1.25743e-138	0.263221	0.552	0.48	2.60752e-134			Selenow	0	0.427677	0.669	0.374	0			Rpl35	1.00093e-111	0.27294	0.968	0.821	2.07564e-107			Ifi47	0	0.274656	0.156	0.003	0
Chd2	1.30522e-08	0.549202	0.35	0.357	0.000270663			Mycbp2	6.94844e-194	0.263024	0.715	0.676	1.4409e-189			Cdk4	0	0.427566	0.708	0.384	0			Egr3	0	0.272102	0.113	0.004	0			Capg	2.30794e-45	0.270305	0.37	0.193	4.78597e-41
Itgb5	2.77768e-103	0.549109	0.885	0.916	5.76006e-99			Clec4a2	2.07216e-103	0.262994	0.451	0.379	4.29705e-99			Snrpf	0	0.427097	0.743	0.438	0			Tnfaip2	1.80888e-67	0.271901	0.189	0.078	3.75107e-63			Cd300lf	7.08962e-61	0.270078	0.249	0.096	1.47018e-56
Kmt2c	6.67263e-11	0.548971	0.381	0.385	1.3837e-06			Tm6sf1	9.05959e-185	0.262937	0.739	0.722	1.87869e-180			Rpl11	0	0.427007	0.993	0.943	0			Rpl12	2.79376e-142	0.271311	0.991	0.924	5.79343e-138			Parp10	1.7338e-98	0.268958	0.309	0.103	3.59538e-94
Nufip2	7.02134e-12	0.548038	0.434	0.474	1.45602e-07			Pts	2.19768e-107	0.26293	0.503	0.445	4.55732e-103			Dtl	0	0.42671	0.32	0.044	0			Actg1	2.45382e-71	0.269214	0.982	0.91	5.08848e-67			Lgals3	1.26357e-50	0.267422	0.17	0.057	2.62027e-46
Gls	1.18445e-08	0.547125	0.358	0.374	0.000245619			Mafb	0	0.2626	0.957	0.939	0			Dek	0	0.426146	0.781	0.519	0			Rpl9	5.64948e-154	0.264832	0.995	0.952	1.17153e-149			Trim30b	1.95037e-108	0.264147	0.264	0.075	4.04448e-104
Snrnp70	3.1816e-68	0.546783	0.789	0.828	6.59769e-64			Vgll4	4.79707e-120	0.262371	0.596	0.554	9.94768e-116			Rps25	0	0.425792	0.979	0.89	0			Gm43936	8.02224e-252	0.264466	0.125	0.014	1.66357e-247			Tor1aip1	2.02978e-35	0.26339	0.756	0.576	4.20916e-31
Tmem119	1.0124e-136	0.544236	0.932	0.971	2.09941e-132			Ppfia4	3.44597e-159	0.261796	0.687	0.655	7.14591e-155			Smc2	0	0.425769	0.421	0.143	0			Eef1a1	1.29936e-187	0.262943	0.998	0.984	2.69449e-183			Ifi213	0	0.263337	0.161	0.005	0
Tnrc6b	6.76877e-14	0.54397	0.465	0.501	1.40364e-09			Cmtm7	3.44086e-203	0.26111	0.779	0.768	7.1353e-199			Ch25h	0	0.425497	0.135	0.018	0			Rpl19	6.39904e-156	0.261476	0.994	0.954	1.32697e-151			Mif	1.75153e-29	0.259792	0.751	0.589	3.63215e-25
Pnisr	6.83004e-42	0.542733	0.687	0.75	1.41635e-37			Tmem55b	3.5522e-160	0.259678	0.685	0.655	7.36619e-156			Cdkn1a	0	0.425204	0.311	0.119	0			Cdkn1a	2.12574e-61	0.257749	0.293	0.152	4.40815e-57			Gbp7	1.92589e-26	0.259444	0.616	0.442	3.99372e-22
Tgfbr2	4.94888e-32	0.542287	0.622	0.707	1.02625e-27			Rcbtb2	2.10206e-82	0.259501	0.495	0.456	4.35904e-78			Snrpe	0	0.423499	0.777	0.483	0			Cd52	1.90184e-55	0.255094	0.863	0.695	3.94385e-51			H2-T22	1.99006e-70	0.258067	0.391	0.176	4.12679e-66
Nfat5	3.1046e-08	0.542037	0.366	0.384	0.0006438			Ankrd44	6.00822e-157	0.259199	0.609	0.549	1.24592e-152			Mcm2	0	0.423494	0.453	0.129	0			Zfand5	2.69166e-63	0.253651	0.696	0.488	5.58171e-59			Ccl9	1.40125e-27	0.257637	0.5	0.331	2.90577e-23
Mfap3	1.60369e-10	0.540765	0.427	0.47	3.32558e-06			Tnrc6b	1.46126e-120	0.258128	0.521	0.457	3.03022e-116			Rpl6	0	0.422921	0.989	0.938	0			Gm17056	0	0.253059	0.146	0.01	0			Calm1	4.04415e-44	0.257456	0.939	0.847	8.38635e-40
Setd2	7.0136e-08	0.539384	0.377	0.406	0.00145441			Adap2	8.12535e-191	0.25796	0.721	0.686	1.68495e-186			Rps7	0	0.422683	0.984	0.907	0			Tgif1	1.18939e-123	0.24979	0.399	0.18	2.46643e-119			B430306N03Rik	5.27718e-112	0.257422	0.279	0.08	1.09433e-107
Cyth4	8.13033e-116	0.53908	0.915	0.936	1.68599e-111			Ppcdc	4.40225e-111	0.257491	0.6	0.571	9.12894e-107			Gmnn	0	0.421362	0.387	0.087	0			Rpl4	4.8035e-98	0.249128	0.964	0.833	9.96102e-94			Adar	1.04098e-95	0.257097	0.349	0.126	2.15869e-91
Nrip1	4.39697e-76	0.538453	0.814	0.834	9.118e-72			Rasgrp3	1.97338e-108	0.255994	0.529	0.48	4.09219e-104			Cd52	0	0.419964	0.869	0.66	0			Rps17	2.3815e-88	0.244743	0.963	0.814	4.93851e-84			Dopey2	1.03874e-70	0.253913	0.364	0.157	2.15403e-66
Tbc1d9	2.88931e-07	0.536421	0.35	0.371	0.00599157			Arhgap17	3.56792e-136	0.255881	0.581	0.529	7.3988e-132			Srm	0	0.419458	0.69	0.376	0			Rps8	1.37371e-146	0.244195	0.998	0.979	2.84867e-142			Trim25	2.70171e-93	0.252991	0.314	0.108	5.60254e-89
Trpm2	6.4296e-06	0.535812	0.301	0.306	0.133331			Chd9	2.6594e-160	0.255835	0.624	0.565	5.51479e-156			Dnajc9	0	0.419399	0.473	0.159	0			Rpl8	8.96452e-127	0.243965	0.995	0.949	1.85897e-122			Dtx3l	3.26671e-74	0.252778	0.344	0.139	6.77419e-70
Trio	2.39653e-07	0.534508	0.338	0.349	0.00496969			Pwwp2a	3.52313e-105	0.25349	0.54	0.492	7.30592e-101			Glrx	0	0.418395	0.398	0.169	0			Rpl13a	1.28258e-83	0.242366	0.805	0.567	2.65969e-79			Tlr3	1.13526e-40	0.247301	0.474	0.277	2.35419e-36
Zfp652	5.31849e-14	0.532944	0.466	0.513	1.10289e-09			St3gal6	4.26247e-154	0.253164	0.713	0.697	8.83908e-150			Rpl22	0	0.417754	0.962	0.841	0			Rpl11	8.43212e-133	0.240842	0.993	0.951	1.74857e-128			Shisa5	2.95794e-36	0.246688	0.767	0.585	6.13389e-32
Ccdc50	4.24864e-13	0.532198	0.508	0.592	8.81041e-09			Csf3r	1.19086e-136	0.251138	0.594	0.545	2.46949e-132			Snrpa1	0	0.417607	0.683	0.358	0			Rpl7	3.36688e-114	0.240009	0.985	0.918	6.98191e-110			Cited2	1.06626e-19	0.245141	0.413	0.282	2.2111e-15
Il6st	2.34202e-11	0.531909	0.435	0.481	4.85665e-07			Mxd4	4.64446e-119	0.251071	0.39	0.296	9.63123e-115			Cox7a2	0	0.416999	0.836	0.586	0			Gdf15	3.35886e-133	0.237688	0.057	0.005	6.96527e-129			H2-Q6	6.07998e-219	0.243196	0.165	0.018	1.2608e-214
Rgl2	0.000144356	0.531835	0.305	0.327	1			Snx29	4.19098e-95	0.249771	0.374	0.293	8.69083e-91			Uqcrb	0	0.41633	0.852	0.609	0			Rpl5	1.17792e-109	0.237198	0.985	0.918	2.44265e-105			Actb	6.33599e-61	0.242684	0.997	0.991	1.31389e-56
Pik3cd	5.12651e-06	0.531154	0.323	0.34	0.106308			Ophn1	2.71607e-196	0.249748	0.757	0.732	5.63232e-192			Sec61b	0	0.415687	0.864	0.636	0			H2-D1	4.93858e-50	0.236384	0.903	0.771	1.02411e-45			Rpl38	6.21965e-41	0.240759	0.952	0.866	1.28977e-36
Usp34	7.48646e-07	0.530499	0.364	0.397	0.0155247			Pou2f2	2.5354e-291	0.249695	0.896	0.866	5.25766e-287			Rpl7a	0	0.413079	0.976	0.875	0			Ifrd1	1.18459e-44	0.234514	0.366	0.227	2.45649e-40			Bcl2a1b	2.89385e-25	0.237896	0.762	0.617	6.00098e-21
Nktr	8.10668e-16	0.529618	0.568	0.683	1.68108e-11			P2ry6	9.52622e-253	0.249688	0.879	0.861	1.97545e-248			Serbp1	0	0.412344	0.925	0.733	0			Csf1	8.45121e-59	0.232604	0.204	0.093	1.75253e-54			Trim34a	2.91545e-88	0.236916	0.303	0.106	6.04577e-84
Dip2b	2.40443e-09	0.529319	0.416	0.46	4.98607e-05			Rapgef5	4.02691e-165	0.249465	0.66	0.615	8.3506e-161			Pcna	0	0.411983	0.471	0.174	0			Kctd12	2.63666e-51	0.232223	0.97	0.888	5.46765e-47			Fos	7.84055e-32	0.235378	0.245	0.121	1.6259e-27
Tle3	3.56318e-05	0.528312	0.283	0.287	0.738897			Tsc22d4	1.00417e-178	0.249285	0.737	0.729	2.08235e-174			Rps15	0	0.40983	0.985	0.916	0			Rpl24	6.80106e-93	0.231623	0.981	0.877	1.41034e-88			Rps20	8.09503e-45	0.232704	0.984	0.93	1.67867e-40
Cdc37l1	8.38401e-07	0.528045	0.369	0.407	0.0173859			Cebpg	3.63288e-126	0.248459	0.633	0.608	7.53351e-122			Siva1	0	0.409352	0.542	0.217	0			Rack1	1.30439e-97	0.231259	0.986	0.924	2.70491e-93			Bcl2a1a	1.08503e-35	0.232357	0.399	0.235	2.25004e-31
Eif2s3y	9.12189e-20	0.527981	0.356	0.294	1.89161e-15			Nav3	4.88777e-204	0.247664	0.785	0.755	1.01358e-199			Ms4a6c	0	0.408885	0.657	0.426	0			Ncf1	1.60814e-57	0.230829	0.91	0.768	3.3348e-53			Aif1	8.73733e-47	0.231312	0.963	0.897	1.81186e-42
Pou2f2	4.05655e-69	0.527913	0.869	0.887	8.41206e-65			Ldhb	5.65757e-186	0.246632	0.781	0.77	1.17321e-181			Eef1b2	0	0.408823	0.959	0.83	0			Rpl10a	6.00691e-103	0.230123	0.987	0.923	1.24565e-98			Trim12a	5.8926e-42	0.23084	0.512	0.307	1.22195e-37
Ski	3.25104e-27	0.527608	0.581	0.646	6.74168e-23			Cxxc5	1.33031e-130	0.244509	0.627	0.598	2.75866e-126			Manf	0	0.407224	0.94	0.794	0			Rps26	4.32754e-86	0.229695	0.979	0.862	8.97402e-82			Nmi	5.23021e-62	0.230276	0.366	0.166	1.08459e-57
Rbm26	4.20541e-12	0.527262	0.472	0.539	8.72077e-08			Psap	0	0.244053	0.971	0.952	0			Emp3	0	0.406676	0.485	0.25	0			Kdm6b	3.14173e-80	0.225068	0.311	0.149	6.51501e-76			Trim12c	2.2597e-54	0.228585	0.395	0.195	4.68593e-50
Srsf11	8.82909e-28	0.527069	0.603	0.687	1.83089e-23			Ulk2	2.00895e-92	0.243084	0.461	0.4	4.16597e-88			Calm1	0	0.406441	0.959	0.821	0			Rplp0	2.98475e-122	0.22497	0.994	0.957	6.18948e-118			Sp140	2.04045e-50	0.22583	0.356	0.174	4.23127e-46
Ccr5	3.09581e-46	0.52696	0.747	0.829	6.41979e-42			Tmem176b	4.50362e-184	0.242677	0.841	0.811	9.33916e-180			Rpl27a	0	0.405978	0.995	0.96	0			Klf6	2.74493e-27	0.222114	0.617	0.479	5.69216e-23			Rpl32	4.37995e-40	0.225195	0.975	0.935	9.08271e-36
Kif21b	9.16176e-05	0.525213	0.36	0.411	1			Rnf167	2.09808e-90	0.242526	0.386	0.31	4.35079e-86			Nudc	0	0.405702	0.782	0.505	0			Rpl41	1.33969e-98	0.217586	0.99	0.928	2.77812e-94			Bag1	1.46015e-28	0.224067	0.747	0.584	3.02791e-24
Maml3	8.74607e-09	0.524801	0.396	0.432	0.000181367			Susd3	6.28062e-149	0.242043	0.719	0.706	1.30241e-144			Alyref	0	0.404294	0.639	0.326	0			Gadd45g	8.47384e-20	0.217387	0.259	0.178	1.75722e-15			C4b	2.19939e-65	0.223698	0.247	0.09	4.56087e-61
Cd33	5.83217e-37	0.52452	0.661	0.716	1.20942e-32			Csad	2.70753e-72	0.241422	0.39	0.329	5.61461e-68			Snu13	0	0.403896	0.773	0.487	0			Uqcrh	2.72147e-66	0.215977	0.87	0.677	5.64351e-62			Sap30	1.02941e-59	0.223573	0.348	0.159	2.1347e-55
R3hdm1	8.10376e-08	0.52388	0.41	0.469	0.00168048			Mbnl2	4.59824e-93	0.241316	0.545	0.509	9.53536e-89			Mrpl12	0	0.400861	0.701	0.385	0			Cox7a2l	5.65269e-58	0.213746	0.855	0.68	1.1722e-53			Hspa1b	7.73661e-33	0.223418	0.278	0.143	1.60434e-28
Pum2	4.09982e-14	0.523718	0.459	0.5	8.50181e-10			Arl10	4.067e-106	0.240573	0.343	0.253	8.43373e-102			Park7	0	0.398678	0.881	0.659	0			Pfdn5	7.1204e-65	0.212209	0.927	0.781	1.47656e-60			Dck	1.03504e-69	0.222441	0.281	0.106	2.14637e-65
Kmt2a	1.57891e-05	0.523691	0.345	0.377	0.327418			Ang	1.1218e-73	0.240462	0.542	0.521	2.32628e-69			Cct8	0	0.397761	0.831	0.574	0			Irf1	2.45035e-48	0.211729	0.316	0.182	5.08128e-44			Fth1	6.66191e-42	0.220499	0.997	0.991	1.38148e-37
Hps3	4.16544e-11	0.522914	0.451	0.511	8.63787e-07			Havcr2	3.30858e-74	0.24043	0.506	0.472	6.86101e-70			Rpl19	0	0.397385	0.993	0.946	0			Bcl2a1a	7.13156e-55	0.211368	0.389	0.231	1.47887e-50			Gbp5	5.79951e-66	0.220349	0.24	0.085	1.20265e-61
Pld1	8.58434e-06	0.522088	0.352	0.387	0.178013			Kmt2e	1.6127e-97	0.240049	0.545	0.502	3.34426e-93			Rpl9	0	0.396128	0.992	0.944	0			Rpl27	1.29874e-66	0.210688	0.864	0.651	2.6932e-62			Rpl36	1.30773e-36	0.219667	0.959	0.871	2.71185e-32
Herc1	6.54253e-05	0.52074	0.342	0.382	1			C1qc	0	0.239837	0.997	0.994	0			Uhrf1	0	0.39405	0.319	0.05	0			Gm20186	5.83597e-54	0.210524	0.132	0.05	1.2102e-49			Daxx	2.08828e-55	0.219392	0.28	0.118	4.33048e-51
Ep300	2.50197e-12	0.520608	0.447	0.492	5.18834e-08			Atp6v0b	0	0.239743	0.946	0.937	0			Bag1	0	0.393154	0.798	0.533	0			Cox4i1	7.93863e-74	0.210487	0.959	0.829	1.64623e-69			Cpd	3.30574e-24	0.217326	0.459	0.308	6.85512e-20
Lpin2	7.95233e-09	0.520532	0.435	0.498	0.000164907			Lrba	1.56836e-78	0.238453	0.547	0.518	3.2523e-74			Gpr84	0	0.392682	0.767	0.546	0			Klf4	8.22184e-64	0.210014	0.237	0.11	1.70496e-59			Usp25	2.97003e-47	0.216766	0.481	0.271	6.15895e-43
Pde3b	7.90413e-38	0.520192	0.647	0.711	1.63908e-33			Zfp950	5.37044e-91	0.238426	0.461	0.397	1.11367e-86			Cxcl16	0	0.390579	0.558	0.317	0			B2m	1.45127e-64	0.209315	0.976	0.896	3.0095e-60			Gbp3	5.18898e-62	0.216042	0.28	0.112	1.07604e-57
Phc3	4.03861e-08	0.520023	0.321	0.318	0.000837487			Scamp2	2.30421e-262	0.238374	0.872	0.867	4.77825e-258			Eno1	0	0.389803	0.794	0.53	0			Rpl3	1.34678e-93	0.20704	0.989	0.939	2.79281e-89			Rps18	7.49433e-36	0.212109	0.978	0.922	1.5541e-31
Prex1	1.85589e-24	0.519572	0.559	0.618	3.84857e-20			Ccng2	2.62692e-101	0.237068	0.31	0.221	5.44745e-97			Hat1	0	0.389762	0.499	0.187	0			Ubb	2.85361e-78	0.203776	0.994	0.93	5.91753e-74			Uba7	8.04763e-59	0.209726	0.348	0.156	1.66884e-54
Kctd12	6.70874e-77	0.51891	0.843	0.893	1.39119e-72			Ctss	0	0.236734	0.99	0.98	0			Rpl37a	0	0.389621	0.986	0.923	0			Pim1	4.08219e-68	0.203399	0.284	0.14	8.46524e-64			Hsp90ab1	1.58645e-31	0.208758	0.987	0.95	3.28983e-27
Frmd4b	2.13355e-26	0.518695	0.603	0.668	4.42435e-22			Itgb5	0	0.236152	0.922	0.901	0			Taf10	0	0.389612	0.761	0.479	0			Dnajb1	6.65632e-19	0.203163	0.331	0.239	1.38032e-14			Rpl19	1.52044e-41	0.20762	0.985	0.955	3.15295e-37
Larp1	3.84119e-06	0.518594	0.403	0.472	0.0796548			Nfam1	1.19088e-111	0.236067	0.519	0.457	2.46953e-107			Gm26917	8.64652e-239	0.388495	0.66	0.468	1.79303e-234			Rpl15	9.89137e-92	0.200761	0.99	0.939	2.05117e-87			Rps19	1.4835e-36	0.207093	0.978	0.939	3.07634e-32
Zfp638	5.21761e-12	0.518024	0.442	0.477	1.08198e-07			Eef2k	5.30791e-81	0.235644	0.428	0.368	1.1007e-76			Uqcr11	0	0.388419	0.827	0.587	0			Rpl18	3.31883e-91	0.20038	0.992	0.938	6.88225e-87			Ms4a6b	2.51098e-21	0.205523	0.744	0.589	5.20701e-17
Elmo1	2.54026e-28	0.516286	0.634	0.713	5.26773e-24			Mlph	3.69819e-79	0.234748	0.335	0.262	7.66893e-75			Ndufa4	0	0.388066	0.894	0.693	0			H1f0	1.08553e-32	0.200341	0.245	0.146	2.25107e-28			Morc3	5.89165e-29	0.204944	0.61	0.423	1.22175e-24
Ino80d	1.25449e-08	0.516109	0.329	0.326	0.000260144			Hsd17b11	4.93003e-71	0.234521	0.423	0.374	1.02234e-66			Rpl22l1	0	0.387991	0.818	0.571	0			Hsp90aa1	6.1015e-35	0.19912	0.898	0.756	1.26527e-30			Cnp	3.96085e-44	0.204632	0.434	0.238	8.21361e-40
Zbtb18	3.74516e-05	0.515743	0.326	0.352	0.776634			Retreg1	3.27744e-122	0.233636	0.681	0.672	6.79643e-118			Adam8	0	0.387854	0.142	0.024	0			Rpl31	2.48276e-63	0.197593	0.907	0.723	5.1485e-59			Rpl37	5.95094e-32	0.203359	0.971	0.912	1.23405e-27
Med13	1.01774e-07	0.515229	0.301	0.293	0.00211049			Calm2	2.02024e-269	0.233329	0.89	0.897	4.18938e-265			Marco	1.92909e-269	0.387833	0.114	0.023	4.00036e-265			Uba52	7.899e-60	0.196689	0.701	0.489	1.63802e-55			Bcl2a1d	4.35081e-58	0.203306	0.218	0.08	9.02228e-54
Adap2	5.02942e-28	0.514753	0.636	0.711	1.04295e-23			Lyl1	2.52822e-85	0.232984	0.466	0.408	5.24276e-81			Rplp2	0	0.387222	0.983	0.904	0			Tspo	1.17605e-52	0.196128	0.799	0.604	2.43877e-48			Glrx	8.03681e-32	0.202572	0.368	0.212	1.66659e-27
Dpp8	5.1162e-07	0.514719	0.387	0.432	0.0106095			Rbm39	2.8752e-263	0.232637	0.915	0.894	5.9623e-259			Rps23	0	0.386834	0.989	0.923	0			B930036N10Rik	6.46236e-164	0.194647	0.172	0.039	1.3401e-159			Sass6	1.38167e-46	0.201175	0.286	0.13	2.86518e-42
Zbtb7a	4.14692e-08	0.513031	0.435	0.505	0.000859947			Ubash3b	2.78155e-92	0.232012	0.571	0.543	5.7681e-88			Sdf2l1	0	0.386409	0.913	0.732	0			Rpl7a	1.40548e-72	0.194315	0.986	0.892	2.91455e-68			Hspe1	3.03063e-25	0.200243	0.848	0.736	6.28462e-21
P2rx7	9.43418e-07	0.513029	0.347	0.371	0.0195637			Herc2	6.90241e-86	0.23185	0.589	0.568	1.43135e-81			Hnrnpa1	0	0.385933	0.816	0.55	0			Rpl6	1.57895e-86	0.193924	0.993	0.946	3.27426e-82			Irf9	9.80523e-49	0.199843	0.421	0.219	2.03331e-44
Bmf	4.6347e-09	0.511296	0.246	0.209	9.61097e-05			1700017B05Rik	6.95484e-118	0.230413	0.619	0.587	1.44223e-113			Ung	0	0.38419	0.324	0.055	0			Hes1	3.76286e-70	0.193559	0.192	0.077	7.80304e-66			Ifitm2	4.3932e-22	0.199792	0.251	0.145	9.11017e-18
Mpeg1	2.29821e-40	0.508888	0.704	0.774	4.7658e-36			Adrb2	8.14432e-108	0.229877	0.542	0.468	1.68889e-103			Cct7	0	0.383764	0.778	0.501	0			Rpl14	1.91374e-81	0.193305	0.99	0.926	3.96853e-77			Hspa1a	6.16199e-32	0.199059	0.259	0.13	1.27781e-27
Ptprc	1.03286e-44	0.508833	0.709	0.786	2.14185e-40			Ccni	1.9339e-85	0.22987	0.575	0.559	4.01034e-81			Elob	0	0.383061	0.875	0.661	0			Apoe	1.05728e-08	0.192439	0.624	0.525	0.000219249			Ddx24	1.0879e-24	0.197902	0.727	0.559	2.25598e-20
Zmiz1	3.98918e-20	0.508488	0.527	0.576	8.27236e-16			Lpar6	1.1796e-72	0.228816	0.527	0.494	2.44615e-68			Ccl3	6.02027e-173	0.382817	0.262	0.129	1.24842e-168			H2-K1	6.52093e-42	0.192068	0.894	0.764	1.35225e-37			Cd83	9.48969e-15	0.197107	0.421	0.301	1.96788e-10
Cpsf6	1.60971e-07	0.508484	0.41	0.473	0.00333805			Whrn	4.9554e-78	0.22867	0.334	0.261	1.0276e-73			Naca	0	0.382064	0.958	0.821	0			Tagap	3.15017e-49	0.189183	0.547	0.367	6.53251e-45			Nlrc5	4.21523e-263	0.196955	0.163	0.015	8.74113e-259
Ccnt2	1.42347e-13	0.508316	0.496	0.561	2.95185e-09			Mtus1	1.79345e-100	0.22844	0.59	0.563	3.71907e-96			Ppia	0	0.381684	0.99	0.942	0			AY036118	1.30675e-64	0.188798	0.747	0.502	2.7098e-60			H2-Q4	2.3663e-60	0.196533	0.252	0.096	4.90699e-56
Snx18	1.73428e-30	0.507688	0.631	0.716	3.59637e-26			Fcho2	4.62013e-99	0.228238	0.527	0.476	9.58076e-95			Rpl27	0	0.381284	0.844	0.614	0			Lcp1	6.23139e-32	0.188774	0.903	0.797	1.2922e-27			Gapdh	6.913e-28	0.195686	0.967	0.889	1.43355e-23
Mapk14	3.15648e-08	0.506984	0.289	0.27	0.00065456			Col27a1	1.2517e-76	0.227364	0.472	0.422	2.59565e-72			Eif3i	0	0.380872	0.75	0.468	0			Ifi27l2a	3.48878e-31	0.184178	0.226	0.131	7.23468e-27			Tmsb10	1.35157e-28	0.1949	0.544	0.365	2.80275e-24
Creb1	0.000474506	0.505714	0.312	0.341	1			Tmem86a	4.49564e-97	0.227052	0.678	0.669	9.32261e-93			2010107E04Rik	0	0.380667	0.752	0.479	0			Clec2d	4.84718e-46	0.183559	0.364	0.219	1.00516e-41			Rpl28	1.15343e-33	0.194247	0.979	0.931	2.39186e-29
Aftph	2.48871e-10	0.505625	0.46	0.526	5.16084e-06			Sft2d1	1.00306e-119	0.227034	0.699	0.704	2.08004e-115			Actb	0	0.380162	0.999	0.989	0			Rpl29	8.62486e-69	0.183333	0.977	0.897	1.78854e-64			Rpl41	8.46694e-33	0.193474	0.972	0.93	1.75579e-28
Ophn1	1.31382e-37	0.505217	0.678	0.751	2.72446e-33			Wasf2	2.4324e-182	0.227007	0.789	0.793	5.04407e-178			Fam96a	0	0.38015	0.729	0.438	0			Atp5e	5.98032e-50	0.182063	0.912	0.754	1.24014e-45			Lap3	3.79424e-21	0.193137	0.708	0.554	7.86812e-17
Tet3	0.0013946	0.505215	0.332	0.38	1			Mylip	4.89077e-139	0.226749	0.692	0.671	1.0142e-134			Cks1b	0	0.37861	0.392	0.101	0			Tomm7	2.93468e-55	0.180162	0.748	0.534	6.08564e-51			Dnaja1	7.03504e-23	0.19242	0.817	0.675	1.45886e-18
AY036118	6.53973e-27	0.504103	0.558	0.514	1.35614e-22			Ywhah	2.67839e-203	0.226737	0.868	0.874	5.55419e-199			Rps13	0	0.378316	0.989	0.929	0			Plek	3.26822e-37	0.178974	0.764	0.592	6.7773e-33			Rps28	7.1962e-26	0.192265	0.925	0.831	1.49228e-21
Slc7a8	3.38412e-17	0.503677	0.526	0.604	7.01764e-13			Rogdi	1.4577e-64	0.226378	0.482	0.447	3.02284e-60			Atp5b	0	0.375053	0.887	0.676	0			Egr2	0	0.178549	0.12	0.004	0			Rpl37a	2.82698e-36	0.192162	0.978	0.935	5.86231e-32
Zfp451	0.00289685	0.502714	0.276	0.298	1			Slc38a9	9.94801e-84	0.226206	0.455	0.395	2.06292e-79			Tcp1	0	0.374722	0.759	0.469	0			Csrnp1	1.14442e-165	0.175396	0.173	0.039	2.37318e-161			Mbd2	5.91602e-32	0.191287	0.49	0.309	1.2268e-27
Numb	2.94944e-20	0.502144	0.563	0.635	6.11624e-16			C1qa	0	0.226087	0.997	0.996	0			Mki67	0	0.37418	0.146	0.01	0			Gnas	5.09782e-43	0.174239	0.924	0.784	1.05714e-38			Grn	3.98139e-29	0.19119	0.977	0.942	8.25622e-25
Pds5a	0.000132334	0.501435	0.355	0.408	1			Snn	1.16706e-71	0.225482	0.383	0.32	2.42013e-67			Fen1	0	0.373676	0.424	0.134	0			Sowahc	2.67062e-39	0.172461	0.623	0.455	5.53806e-35			Rpl27a	5.28897e-36	0.190829	0.992	0.967	1.09677e-31
Zbtb37	1.87069e-05	0.501193	0.249	0.236	0.387925			Aftph	7.06499e-92	0.2252	0.537	0.498	1.46507e-87			C5ar1	3.22741e-268	0.373064	0.798	0.608	6.69267e-264			Rcan1	4.50895e-21	0.172103	0.413	0.301	9.35021e-17			Rpl23	1.35763e-32	0.190482	0.985	0.952	2.81532e-28
Krit1	2.472e-07	0.499432	0.442	0.516	0.00512618			Olfml3	0	0.224914	0.982	0.962	0			Ssr4	0	0.372779	0.959	0.846	0			Hist1h2ac	3.25096e-86	0.171832	0.093	0.021	6.74151e-82			Papd7	1.91148e-59	0.189895	0.283	0.115	3.96383e-55
Btbd7	0.000876863	0.499155	0.297	0.321	1			Tra2a	1.50045e-127	0.224276	0.697	0.68	3.11149e-123			Cbx5	0	0.372319	0.52	0.218	0			Pfkfb3	3.71548e-49	0.170668	0.391	0.236	7.70478e-45			Rps23	1.27592e-31	0.189813	0.986	0.936	2.64587e-27
1700020I14Rik	1.44952e-05	0.498146	0.387	0.445	0.300588			Pde3b	8.07187e-129	0.224275	0.714	0.7	1.67386e-124			Sec61g	0	0.372052	0.819	0.592	0			Irf2bpl	5.45247e-44	0.167977	0.647	0.46	1.13068e-39			Slamf8	6.23168e-52	0.189645	0.221	0.085	1.29226e-47
Zc3h7a	0.000247423	0.497553	0.36	0.414	1			Tcf4	8.20335e-150	0.223187	0.728	0.711	1.70113e-145			Krtcap2	0	0.37155	0.869	0.636	0			Hsp90ab1	1.05613e-47	0.166883	0.99	0.948	2.19009e-43			BC147527	2.16397e-153	0.188925	0.144	0.02	4.48742e-149
Il17ra	9.94303e-05	0.497551	0.358	0.407	1			Abi3	4.13458e-193	0.222658	0.835	0.835	8.57389e-189			Uqcc2	0	0.369859	0.746	0.468	0			mt-Co1	3.38113e-66	0.164731	0.996	0.988	7.01145e-62			Mpeg1	2.436e-18	0.188291	0.881	0.769	5.05152e-14
Hook3	4.80675e-14	0.497427	0.522	0.604	9.96775e-10			Son	1.2962e-302	0.221993	0.913	0.891	2.68793e-298			Timm13	0	0.369641	0.805	0.546	0			Tlr2	3.9614e-35	0.160727	0.519	0.368	8.21476e-31			Rpl24	8.73863e-30	0.187698	0.952	0.88	1.81213e-25
Pdgfb	4.05047e-06	0.496681	0.414	0.485	0.0839947			Hook3	1.52694e-97	0.221949	0.608	0.588	3.16642e-93			Rps10	0	0.369402	0.993	0.953	0			mt-Nd3	6.99459e-39	0.159697	0.939	0.865	1.45047e-34			Helz2	0	0.187246	0.142	0.005	0
Camk2d	9.22067e-16	0.496319	0.528	0.603	1.91209e-11			Atf7ip	2.82678e-67	0.221864	0.423	0.371	5.86189e-63			Tomm20	0	0.368824	0.843	0.609	0			Pdgfb	3.52883e-25	0.159069	0.618	0.475	7.31774e-21			Rps12	2.21287e-32	0.186857	0.987	0.962	4.58884e-28
Ppp1r15b	1.25563e-06	0.495979	0.289	0.282	0.0260379			Cebpa	1.41306e-70	0.221861	0.572	0.559	2.93025e-66			Cct3	0	0.368117	0.822	0.565	0			C1qb	1.12663e-92	0.153917	0.999	0.998	2.3363e-88			Mitd1	8.67267e-40	0.185279	0.286	0.139	1.79845e-35
Pald1	0.000187458	0.495025	0.34	0.383	1			Rbm5	2.50091e-121	0.221544	0.62	0.579	5.18614e-117			Cacybp	0	0.367806	0.717	0.424	0			Tmsb10	1.65677e-41	0.153826	0.526	0.361	3.43564e-37			Cd40	0	0.18509	0.098	0.004	0
Ank2	0.00104211	0.49396	0.324	0.364	1			Tmem173	1.61224e-135	0.221142	0.737	0.725	3.34331e-131			Ddx39	0	0.367555	0.533	0.221	0			Rpsa	5.15907e-60	0.152962	0.996	0.963	1.06984e-55			Zc3hav1	9.55717e-42	0.184665	0.451	0.257	1.98187e-37
Cflar	2.93461e-17	0.49394	0.559	0.643	6.08549e-13			Scoc	2.33408e-227	0.221088	0.902	0.901	4.84017e-223			Ccl7	2.27476e-246	0.367245	0.114	0.026	4.71718e-242			Tyrobp	1.72422e-66	0.151445	0.996	0.976	3.57551e-62			Prdx1	4.67519e-26	0.184023	0.853	0.71	9.69494e-22
Kmt5b	2.72583e-05	0.493599	0.305	0.317	0.565255			Hps4	1.70436e-83	0.220796	0.568	0.548	3.53434e-79			Pdcd5	0	0.365996	0.746	0.475	0			Gngt2	4.89429e-36	0.151317	0.889	0.74	1.01493e-31			Hspa8	1.17658e-21	0.183817	0.98	0.938	2.43987e-17
Tra2a	1.05411e-23	0.493433	0.61	0.694	2.1859e-19			Ctsd	0	0.220736	0.998	0.991	0			Cct5	0	0.365632	0.811	0.55	0			Gpr183	2.11483e-27	0.151296	0.769	0.614	4.38551e-23			Casp4	1.42768e-51	0.182358	0.337	0.157	2.96057e-47
Huwe1	0.000572279	0.492029	0.336	0.385	1			Hfe	3.10554e-81	0.220684	0.57	0.545	6.43995e-77			Rpl37	0	0.365161	0.98	0.897	0			Cox6b1	1.4567e-40	0.150813	0.865	0.672	3.02077e-36			Oas3	0	0.182024	0.12	0.002	0
Nfam1	3.95226e-06	0.491736	0.421	0.501	0.081958			Tia1	3.7847e-74	0.22055	0.517	0.483	7.84833e-70			Hspa5	0	0.36466	0.964	0.916	0			Ctss	2.18929e-53	0.14951	0.999	0.987	4.53992e-49			Ranbp2	2.7012e-19	0.181823	0.533	0.385	5.60148e-15
Hnrnpa2b1	8.1332e-53	0.491572	0.774	0.854	1.68658e-48			Fli1	1.65269e-77	0.22014	0.52	0.488	3.42719e-73			Rpl3	0	0.364202	0.989	0.928	0			Myl6	1.78604e-38	0.148414	0.916	0.76	3.70372e-34			Irf1	6.03509e-32	0.18162	0.335	0.185	1.2515e-27
Sel1l	6.61351e-06	0.491359	0.366	0.411	0.137144			Tjp1	3.14436e-62	0.219909	0.434	0.391	6.52046e-58			Ppa1	0	0.363615	0.523	0.218	0			Bcl2a1d	8.89467e-57	0.146606	0.181	0.078	1.84449e-52			1600014C10Rik	1.79809e-48	0.181594	0.396	0.201	3.72871e-44
Lrp1	1.51432e-39	0.4912	0.685	0.757	3.14024e-35			Osbpl11	2.90894e-70	0.219789	0.456	0.411	6.03227e-66			Tspo	0	0.363364	0.819	0.56	0			Gm26669	8.85531e-94	0.144959	0.217	0.079	1.83633e-89			Rps11	6.36935e-28	0.178222	0.987	0.95	1.32081e-23
Zcchc6	2.75139e-06	0.490625	0.422	0.498	0.0570556			Arglu1	2.90157e-153	0.219278	0.759	0.744	6.01699e-149			E2f1	0	0.362486	0.334	0.059	0			Gm13889	2.6935e-12	0.144712	0.092	0.055	5.58551e-08			Rpl23a	1.03818e-23	0.178173	0.94	0.841	2.15287e-19
Cep68	3.3072e-06	0.48852	0.292	0.29	0.0685814			Tpcn1	1.00675e-78	0.219205	0.312	0.236	2.0877e-74			Prmt1	0	0.361354	0.7	0.404	0			Hspa8	1.46135e-28	0.144264	0.988	0.937	3.03041e-24			Rps29	4.86231e-31	0.176653	0.99	0.965	1.0083e-26
Csmd3	4.8627e-08	0.487968	0.417	0.459	0.00100838			Ecscr	1.22329e-93	0.218844	0.702	0.699	2.53674e-89			Atp5j2	0	0.360566	0.882	0.674	0			Gm42418	1.37587e-39	0.143558	0.983	0.937	2.85314e-35			Plin2	2.39242e-20	0.1763	0.345	0.218	4.96116e-16
mt-Nd3	8.45457e-49	0.48777	0.817	0.87	1.75322e-44			Ddx5	1.39869e-305	0.218159	0.958	0.954	2.90047e-301			Pabpc1	0	0.359348	0.925	0.759	0			H2-T23	1.96722e-51	0.143239	0.591	0.392	4.07943e-47			Rpl31	2.90113e-20	0.175357	0.852	0.729	6.01607e-16
Zfp329	2.98882e-06	0.486997	0.276	0.266	0.0619791			Gtpbp2	1.14319e-69	0.217975	0.461	0.415	2.37064e-65			Rps11	0	0.359006	0.991	0.941	0			Sh3bgrl3	2.74913e-38	0.143161	0.971	0.873	5.70087e-34			Fau	1.05796e-29	0.175151	0.991	0.978	2.19389e-25
Tnrc6a	0.00206027	0.486853	0.348	0.407	1			Fgd2	2.83276e-145	0.217625	0.746	0.732	5.87429e-141			Rpl23a	0	0.357937	0.952	0.815	0			Cox6c	1.56555e-35	0.140743	0.853	0.673	3.24648e-31			Rpl26	2.36317e-27	0.174727	0.975	0.931	4.90051e-23
Celf2	1.52546e-31	0.486505	0.683	0.772	3.16334e-27			Atxn7l3b	4.33371e-91	0.217457	0.625	0.616	8.98682e-87			Chchd2	0	0.357488	0.932	0.776	0			Cst3	2.16949e-45	0.139193	1	1	4.49888e-41			Apobec1	1.29918e-26	0.174301	0.468	0.303	2.69412e-22
Spata13	0.000365147	0.484996	0.34	0.386	1			Fam102b	7.55919e-93	0.21686	0.69	0.695	1.56755e-88			Creld2	0	0.357334	0.634	0.368	0			Phlda1	5.57215e-75	0.138142	0.08	0.018	1.1555e-70			Trim30c	3.35056e-149	0.173873	0.147	0.021	6.94805e-145
Bmp2k	9.08342e-40	0.484959	0.708	0.793	1.88363e-35			Ogfrl1	5.66791e-96	0.216848	0.651	0.65	1.17535e-91			Cdk1	0	0.356874	0.268	0.046	0			Rps2	2.48558e-53	0.137354	0.994	0.958	5.15435e-49			Rpl39	1.43465e-24	0.173258	0.964	0.914	2.97504e-20
Mga	0.00461944	0.484789	0.297	0.331	1			Tgfb1	1.99247e-131	0.216805	0.795	0.802	4.13178e-127			Rpl26	0	0.356667	0.986	0.918	0			Zc3h12a	9.43167e-82	0.136257	0.215	0.084	1.95585e-77			Gatm	8.51468e-16	0.173233	0.692	0.561	1.76569e-11
Atrx	3.80302e-12	0.483549	0.513	0.597	7.88632e-08			Pla2g15	8.43191e-108	0.216727	0.679	0.674	1.74853e-103			Ndufab1	0	0.356199	0.763	0.499	0			Hspb1	6.24877e-39	0.134389	0.045	0.011	1.29581e-34			Rpl35a	2.96942e-30	0.171472	0.986	0.94	6.15769e-26
Srsf5	1.18961e-35	0.483437	0.673	0.753	2.46689e-31			Tmbim6	4.26439e-214	0.216711	0.896	0.892	8.84307e-210			Cox7c	0	0.355182	0.891	0.696	0			Tcim	6.06746e-66	0.134363	0.08	0.02	1.25821e-61			Rpl18a	3.68233e-26	0.170292	0.987	0.962	7.63606e-22
Mgat4a	2.90754e-12	0.482968	0.504	0.587	6.02936e-08			Zfp652	4.19029e-78	0.216393	0.523	0.488	8.68941e-74			Psmb6	0	0.355152	0.801	0.561	0			Trf	4.93282e-30	0.132948	0.936	0.822	1.02292e-25			Rpl7a	1.27433e-26	0.169669	0.958	0.895	2.64257e-22
Heatr5a	0.000626505	0.482166	0.369	0.441	1			Acap2	5.80686e-63	0.215485	0.51	0.485	1.20417e-58			Phb2	0	0.354432	0.767	0.492	0			Herpud1	8.30838e-24	0.132695	0.743	0.597	1.72291e-19			H2-T24	5.74613e-91	0.16888	0.195	0.05	1.19157e-86
Arhgap17	1.32995e-10	0.482072	0.487	0.567	2.75793e-06			Serinc1	1.77317e-96	0.215358	0.661	0.662	3.67702e-92			Ifitm2	0	0.354419	0.308	0.105	0			Ubl5	1.69815e-32	0.130788	0.819	0.643	3.52146e-28			Pkm	1.16614e-16	0.168756	0.832	0.723	2.41822e-12
Washc4	0.000254262	0.481495	0.374	0.435	1			Fscn1	2.24665e-98	0.214361	0.698	0.698	4.65888e-94			Rpl23	0	0.354158	0.992	0.943	0			Casp4	1.02642e-58	0.128555	0.3	0.155	2.1285e-54			Treml2	1.41898e-62	0.168664	0.217	0.075	2.94253e-58
Gcnt1	1.2425e-09	0.481397	0.455	0.525	2.57657e-05			Taz	4.733e-60	0.21401	0.511	0.492	9.81483e-56			Selenoh	0	0.354039	0.552	0.268	0			Ndufa13	9.18435e-30	0.128169	0.855	0.702	1.90456e-25			Tmem106a	2.80111e-36	0.168273	0.314	0.163	5.80867e-32
Msl1	0.0043079	0.481295	0.329	0.383	1			Ppp1r9a	2.78551e-86	0.21395	0.475	0.414	5.77632e-82			Tpm4	0	0.353395	0.48	0.203	0			Eef1d	1.86356e-32	0.127711	0.866	0.709	3.86447e-28			Hsp90aa1	6.38894e-16	0.167958	0.857	0.761	1.32487e-11
Akap13	6.13093e-20	0.481241	0.607	0.717	1.27137e-15			Mtdh	2.36393e-244	0.213114	0.909	0.909	4.90207e-240			Tyms	0	0.351675	0.36	0.119	0			Cox8a	3.03297e-29	0.127342	0.944	0.808	6.28947e-25			Rps27a	9.82962e-32	0.167172	0.992	0.964	2.03837e-27
Tns1	0.00223852	0.48021	0.251	0.259	1			Ep300	1.75048e-73	0.212674	0.501	0.468	3.62998e-69			Atp5j	0	0.351295	0.874	0.669	0			Ccl5	0.00100636	0.127297	0.084	0.064	1			Naa25	1.74122e-42	0.166522	0.336	0.168	3.61077e-38
BC005537	1.57587e-06	0.479944	0.389	0.439	0.0326787			Irf2	2.15646e-72	0.212355	0.559	0.543	4.47186e-68			Atp5l	0	0.350776	0.872	0.656	0			Cox7b	2.23884e-31	0.126803	0.786	0.6	4.64269e-27			Rnh1	7.93352e-21	0.166353	0.663	0.498	1.64517e-16
Mafg	2.11233e-16	0.479689	0.553	0.648	4.38034e-12			Dhrs3	1.04821e-50	0.212088	0.473	0.451	2.17368e-46			Rpl17	0	0.350675	0.99	0.938	0			Tmsb4x	1.2341e-55	0.125896	0.999	1	2.55915e-51			Cox7a2	2.62781e-17	0.165918	0.781	0.634	5.44929e-13
Fcho2	3.06823e-07	0.479442	0.438	0.512	0.00636259			Mlxipl	1.42335e-69	0.212033	0.466	0.419	2.95159e-65			Mrpl18	0	0.350289	0.658	0.37	0			Fth1	1.16057e-58	0.125507	0.999	0.991	2.40668e-54			Atp5g1	7.17214e-21	0.165608	0.823	0.683	1.48729e-16
Skil	1.93605e-16	0.478221	0.557	0.644	4.01479e-12			Atp2c1	1.6489e-57	0.212017	0.573	0.574	3.41933e-53			Cox6b1	0	0.349622	0.855	0.637	0			H2-DMa	8.58584e-33	0.125297	0.803	0.626	1.78045e-28			Tnfsf10	1.93064e-144	0.165107	0.152	0.023	4.00358e-140
Med13l	0.000676175	0.477833	0.314	0.345	1			Rtn4rl1	9.19037e-64	0.211632	0.476	0.439	1.90581e-59			Sumo2	0	0.348948	0.894	0.695	0			Gcnt2	4.29456e-42	0.123951	0.372	0.228	8.90562e-38			Gbp9	5.74258e-76	0.162915	0.172	0.046	1.19084e-71
Mylip	1.18246e-20	0.477753	0.592	0.688	2.45207e-16			Nisch	1.03342e-89	0.211453	0.63	0.627	2.143e-85			Dtymk	0	0.348773	0.538	0.237	0			Eif3k	1.29657e-31	0.123202	0.764	0.588	2.6887e-27			Cstb	6.79779e-21	0.162816	0.593	0.426	1.40966e-16
Fam102b	6.37859e-20	0.476734	0.609	0.694	1.32273e-15			Pik3cg	9.11918e-63	0.211324	0.452	0.415	1.89104e-58			Rfc4	0	0.34734	0.372	0.097	0			Hist1h2be	3.57096e-49	0.123014	0.129	0.05	7.40509e-45			Rpl13	5.947e-32	0.16113	0.994	0.986	1.23323e-27
Rb1cc1	5.19803e-06	0.476116	0.38	0.424	0.107792			Lpin2	2.48444e-69	0.210293	0.507	0.474	5.15198e-65			Nop10	0	0.347189	0.7	0.431	0			Ndufa1	2.98326e-44	0.122805	0.545	0.363	6.18638e-40			Pycard	1.60581e-16	0.160987	0.938	0.882	3.32997e-12
Zfp871	7.17596e-05	0.475875	0.337	0.371	1			Plekho1	9.02247e-134	0.210157	0.783	0.796	1.87099e-129			Eif2s1	0	0.346394	0.725	0.44	0			Naca	1.33732e-29	0.12197	0.958	0.844	2.7732e-25			Rps16	1.50577e-26	0.160542	0.988	0.953	3.12251e-22
Rbm33	2.06625e-05	0.475558	0.294	0.298	0.428478			Rapgef6	7.66233e-44	0.210014	0.456	0.435	1.58894e-39			Higd1a	0	0.345928	0.647	0.359	0			mt-Co2	6.99996e-42	0.121127	0.997	0.992	1.45158e-37			Rnf114	2.51214e-41	0.160297	0.396	0.211	5.20942e-37
Chd6	0.00080107	0.475229	0.32	0.357	1			Zfp90	7.56418e-61	0.209958	0.416	0.366	1.56858e-56			Phgdh	0	0.344726	0.783	0.545	0			Cox7c	7.18109e-29	0.121092	0.881	0.729	1.48914e-24			Thbs1	7.80922e-62	0.160232	0.075	0.013	1.6194e-57
Gm26853	2.932e-06	0.474753	0.183	0.151	0.0608009			Rhoh	1.23236e-134	0.209939	0.746	0.738	2.55554e-130			Rpl13	0	0.344471	0.998	0.983	0			Tmem176a	6.7373e-24	0.121082	0.868	0.731	1.39711e-19			Fcer1g	1.28764e-27	0.160089	0.993	0.976	2.67018e-23
Baz1b	3.69546e-05	0.474516	0.374	0.427	0.766327			Snrnp70	1.28906e-176	0.209526	0.829	0.821	2.67311e-172			Cct2	0	0.34403	0.831	0.587	0			Atp5h	6.37779e-27	0.119609	0.889	0.74	1.32256e-22			Rpl18	1.03488e-26	0.159168	0.981	0.94	2.14603e-22
Asxl2	0.000716962	0.474489	0.36	0.42	1			Itpr2	1.73499e-64	0.209312	0.514	0.487	3.59784e-60			C1qbp	0	0.34372	0.745	0.466	0			Rpl22l1	1.20063e-24	0.119365	0.778	0.614	2.48975e-20			Hmox2	7.25504e-21	0.158579	0.677	0.509	1.50448e-16
Arhgap45	1.76764e-51	0.474121	0.759	0.815	3.66556e-47			Ighm	3.85715e-83	0.209096	0.657	0.649	7.99857e-79			Gins2	0	0.343001	0.374	0.093	0			Klf10	4.03893e-47	0.119345	0.161	0.072	8.37553e-43			Ncl	4.18355e-14	0.158483	0.851	0.755	8.67543e-10
Xiap	0.000701062	0.473912	0.397	0.486	1			Mgll	9.33245e-53	0.208977	0.379	0.331	1.93527e-48			Mcm4	0	0.342873	0.4	0.119	0			Serf2	5.24853e-28	0.118791	0.974	0.882	1.08839e-23			Pik3ap1	6.21795e-25	0.158378	0.336	0.199	1.28942e-20
Wdfy2	8.24883e-05	0.473886	0.286	0.294	1			Plcl2	5.23019e-60	0.208351	0.39	0.34	1.08458e-55			Psmb2	0	0.340777	0.78	0.528	0			Atp5c1	2.28439e-29	0.118496	0.799	0.627	4.73713e-25			Gnas	1.51326e-15	0.157809	0.886	0.789	3.13804e-11
Dmtf1	0.00156106	0.473668	0.323	0.368	1			Ptpre	1.09538e-70	0.208291	0.564	0.543	2.27149e-66			Nop56	0	0.338078	0.724	0.447	0			A930007I19Rik	7.90601e-149	0.116305	0.099	0.015	1.63947e-144			Rpl34	5.67613e-25	0.157274	0.97	0.922	1.17706e-20
Etnk1	0.00240549	0.473065	0.371	0.445	1			Zeb2	3.67639e-167	0.208162	0.827	0.809	7.62374e-163			Atp5d	0	0.336508	0.837	0.609	0			Snrpg	2.25401e-37	0.11603	0.555	0.382	4.67414e-33			Tcof1	3.6691e-31	0.15667	0.444	0.27	7.60861e-27
Itch	2.72447e-11	0.472952	0.472	0.531	5.64973e-07			Tubgcp5	4.85343e-90	0.207994	0.577	0.548	1.00646e-85			Pole4	0	0.335469	0.588	0.287	0			Eef1g	6.70599e-27	0.116028	0.88	0.734	1.39062e-22			Cd180	2.39302e-15	0.156498	0.595	0.447	4.9624e-11
Foxn3	3.49724e-20	0.472322	0.586	0.665	7.25223e-16			Tsc22d3	3.95659e-75	0.207747	0.421	0.348	8.20477e-71			Bola3	0	0.335332	0.505	0.221	0			Gng5	3.37412e-27	0.115976	0.954	0.831	6.99691e-23			Slc25a22	6.28177e-61	0.156438	0.212	0.073	1.30265e-56
Prrc2c	3.17436e-11	0.471612	0.527	0.637	6.58267e-07			Clasp2	1.9269e-55	0.207677	0.411	0.367	3.9958e-51			Slc39a14	0	0.334299	0.407	0.144	0			Eif3h	3.73704e-30	0.115775	0.787	0.613	7.74949e-26			Uqcrq	9.31579e-18	0.156342	0.779	0.652	1.93181e-13
Lhfpl2	0.000260196	0.47139	0.378	0.443	1			Rab6b	1.07598e-56	0.207613	0.314	0.256	2.23125e-52			Psma7	0	0.33402	0.84	0.62	0			Ndufa3	1.03051e-38	0.115385	0.607	0.42	2.13697e-34			Rpl27	3.99027e-17	0.156308	0.791	0.658	8.27462e-13
Entpd1	6.27184e-28	0.470177	0.633	0.703	1.30059e-23			Rb1cc1	2.83031e-62	0.20738	0.437	0.392	5.86921e-58			Atp5k	0	0.334011	0.713	0.451	0			Gbp5	2.04555e-24	0.115097	0.155	0.086	4.24185e-20			H2-Aa	7.50363e-08	0.15628	0.05	0.024	0.00155603
Wdfy3	0.000224687	0.469738	0.289	0.305	1			Pnpla7	5.78841e-63	0.207377	0.34	0.278	1.20034e-58			Rpa2	0	0.333859	0.399	0.13	0			Hcar2	1.35966e-09	0.114865	0.19	0.139	2.81952e-05			Psmb4	2.33705e-16	0.15615	0.69	0.553	4.84635e-12
Cmtm6	1.03187e-33	0.469553	0.679	0.782	2.13978e-29			Crebrf	7.70423e-89	0.206727	0.258	0.173	1.59763e-84			Ezh2	0	0.333009	0.344	0.098	0			Hspe1	1.90373e-26	0.1144	0.893	0.73	3.94776e-22			D17Wsu92e	7.13496e-30	0.155883	0.351	0.201	1.47958e-25
Csf1r	5.90382e-167	0.469306	0.981	0.989	1.22427e-162			Filip1l	1.45996e-63	0.206427	0.377	0.314	3.02751e-59			Rps3	0	0.330779	0.991	0.941	0			Ergic3	2.74018e-32	0.114159	0.751	0.565	5.68231e-28			Rps2	5.90922e-26	0.155124	0.983	0.959	1.22539e-21
Prkcd	8.85091e-15	0.468944	0.546	0.641	1.83541e-10			Zkscan3	3.43329e-59	0.206271	0.47	0.436	7.11961e-55			Nedd8	0	0.330511	0.865	0.656	0			mt-Atp8	3.14316e-51	0.114139	0.439	0.267	6.51797e-47			Rps14	1.44314e-21	0.154566	0.978	0.935	2.99263e-17
2810403A07Rik	4.69401e-05	0.468329	0.24	0.23	0.973397			Bank1	8.85453e-64	0.206267	0.338	0.273	1.83616e-59			Cox6c	0	0.330202	0.852	0.638	0			Plekho2	3.24767e-59	0.112031	0.265	0.131	6.73469e-55			Enpp4	5.43868e-37	0.154214	0.225	0.102	1.12782e-32
Abcc5	4.93785e-05	0.468313	0.354	0.393	1			Golm1	1.20489e-166	0.205879	0.844	0.842	2.49858e-162			Id2	5.16961e-164	0.329872	0.469	0.299	1.07202e-159			Nsa2	3.4604e-27	0.110943	0.706	0.54	7.17583e-23			Rplp2	7.24529e-24	0.154173	0.964	0.92	1.50246e-19
Il4ra	3.92582e-05	0.468096	0.427	0.514	0.814098			Pten	3.25773e-99	0.205485	0.644	0.64	6.75555e-95			Psmb5	0	0.329656	0.813	0.576	0			Ndufb11	4.09365e-31	0.109927	0.732	0.547	8.48901e-27			Rpl35	2.38323e-20	0.153765	0.915	0.826	4.94211e-16
Gm47283	1.51063e-05	0.467656	0.474	0.577	0.313259			Cflar	4.46883e-82	0.205231	0.641	0.64	9.26701e-78			Hmgn2	0	0.329342	0.585	0.305	0			Myc	3.06571e-30	0.109433	0.248	0.149	6.35736e-26			Tor1aip2	1.35688e-29	0.153708	0.418	0.254	2.81376e-25
Usp24	3.71852e-05	0.467571	0.315	0.335	0.77111			Atp8a2	3.46326e-82	0.205161	0.362	0.284	7.18177e-78			Atp5e	0	0.329179	0.904	0.724	0			Glul	7.02086e-10	0.109376	0.91	0.809	1.45591e-05			Elob	4.96813e-14	0.15354	0.821	0.703	1.03024e-09
Gramd1a	0.00106164	0.467286	0.322	0.362	1			Scn1b	5.10295e-35	0.204951	0.415	0.396	1.0582e-30			Topbp1	0	0.328937	0.469	0.195	0			Gm28707	4.9916e-181	0.108321	0.091	0.01	1.03511e-176			Rps24	3.79636e-22	0.15328	0.988	0.96	7.8725e-18
Acp2	4.73778e-09	0.467177	0.461	0.537	9.82473e-05			Thrsp	6.76731e-51	0.204899	0.304	0.248	1.40334e-46			Ndufb8	0	0.328466	0.801	0.559	0			2010107E04Rik	4.59372e-32	0.1068	0.706	0.527	9.526e-28			Sec61g	6.95131e-19	0.153242	0.779	0.636	1.44149e-14
Mgat1	4.7281e-06	0.466409	0.393	0.453	0.0980466			Tnfrsf13b	1.84043e-50	0.204855	0.442	0.41	3.81649e-46			Slbp	0	0.328449	0.614	0.355	0			Eif3f	1.14101e-24	0.10666	0.808	0.653	2.36611e-20			Rps17	1.60723e-17	0.153231	0.904	0.82	3.33291e-13
Rsrp1	1.2616e-95	0.466009	0.92	0.937	2.61617e-91			Crlf3	1.00418e-70	0.204804	0.594	0.586	2.08237e-66			Mrpl33	0	0.328446	0.645	0.38	0			Spint1	3.84428e-34	0.106327	0.543	0.364	7.97188e-30			Fxyd5	2.00688e-23	0.15271	0.266	0.151	4.16167e-19
Bptf	1.0445e-07	0.465162	0.465	0.551	0.00216597			Picalm	1.08007e-212	0.203716	0.871	0.87	2.23974e-208			Atp5o.1	0	0.328444	0.745	0.493	0			Sparc	4.42038e-23	0.106034	0.997	0.977	9.16654e-19			Npm1	1.13144e-17	0.152624	0.906	0.799	2.34626e-13
Setd5	0.00583768	0.464511	0.362	0.438	1			Dip2b	1.30582e-70	0.203629	0.473	0.43	2.70787e-66			Mrpl20	0	0.327834	0.692	0.428	0			Klk8	2.35222e-28	0.105949	0.556	0.401	4.87781e-24			Mov10	3.05097e-55	0.15261	0.191	0.065	6.3268e-51
Larp4b	5.8074e-05	0.463769	0.386	0.452	1			Soga1	1.93931e-65	0.203518	0.433	0.381	4.02154e-61			Rpl34	0	0.327833	0.979	0.908	0			Tmem160	6.22385e-30	0.105406	0.672	0.496	1.29064e-25			Rps9	1.12366e-21	0.1522	0.986	0.961	2.33013e-17
Fgd2	3.14839e-27	0.463649	0.653	0.744	6.52882e-23			Ikzf1	6.56839e-101	0.203091	0.663	0.652	1.36209e-96			Mdh2	0	0.327654	0.694	0.43	0			Coro1a	2.45129e-23	0.105344	0.957	0.86	5.08324e-19			Nfxl1	1.07371e-27	0.151958	0.412	0.253	2.22656e-23
Sec61a1	0.00355808	0.46291	0.365	0.441	1			4833420G17Rik	2.51961e-58	0.202732	0.385	0.33	5.22491e-54			Mrpl42	0	0.327626	0.687	0.416	0			Uqcr11	2.07825e-22	0.103192	0.784	0.629	4.30966e-18			Ptma	5.69766e-22	0.151935	0.969	0.905	1.18152e-17
Clasp2	3.38675e-05	0.462315	0.359	0.398	0.70231			Tacc1	6.24892e-118	0.20232	0.735	0.739	1.29584e-113			Rfc2	0	0.326668	0.608	0.334	0			Cd86	2.71648e-21	0.101562	0.792	0.639	5.63316e-17			Npc2	7.04867e-16	0.150497	0.952	0.896	1.46168e-11
Ythdf3	0.000115416	0.461785	0.285	0.297	1			Slc9a9	2.87764e-45	0.202173	0.44	0.414	5.96735e-41			Lsm2	0	0.326525	0.629	0.34	0			Hist1h4d	4.00228e-23	0.10111	0.139	0.076	8.29952e-19			Tdrd7	1.25849e-42	0.150322	0.256	0.115	2.60973e-38
Slc40a1	0.00345596	0.460961	0.341	0.394	1			Sesn1	3.16045e-62	0.201074	0.35	0.29	6.55383e-58			Rrm1	0	0.325949	0.363	0.119	0			Ssr4	1.16267e-20	0.101051	0.962	0.865	2.41103e-16			Actr3	5.43339e-16	0.148765	0.823	0.712	1.12672e-11
Pkn1	6.48273e-08	0.460017	0.452	0.536	0.00134432			Sat1	2.34739e-184	0.200311	0.806	0.791	4.86778e-180			Lmnb1	0	0.325016	0.349	0.097	0			Sec61g	1.84325e-27	0.101041	0.809	0.631	3.82236e-23			Psmb6	1.24228e-13	0.148414	0.731	0.608	2.57612e-09
Nisch	1.17516e-13	0.459867	0.537	0.631	2.43693e-09			Tpst2	2.76867e-71	0.200237	0.654	0.669	5.74139e-67			Atp5g2	0	0.32496	0.927	0.776	0			2900060B14Rik	2.20493e-59	0.101031	0.126	0.044	4.57237e-55			Psme2b	1.51272e-30	0.147774	0.299	0.161	3.13694e-26
Pten	6.39599e-12	0.45976	0.534	0.646	1.32634e-07			Tmem100	3.31812e-52	0.20013	0.324	0.269	6.88078e-48			Polr2f	0	0.324848	0.629	0.353	0			Gm10073	2.48962e-39	0.100458	0.538	0.358	5.16272e-35			Cst7	4.3658e-25	0.147418	0.268	0.148	9.05336e-21
Dhx9	8.07302e-05	0.458493	0.401	0.474	1			Clk1	2.66288e-79	0.199919	0.549	0.507	5.522e-75			Ndufb6	0	0.323539	0.582	0.306	0			Taldo1	1.28679e-22	0.0999284	0.834	0.658	2.66841e-18			S100a6	1.44658e-43	0.147179	0.071	0.015	2.99977e-39
Gapvd1	0.00100064	0.458079	0.37	0.443	1			Phf14	9.38038e-94	0.199588	0.66	0.649	1.94521e-89			Atp5g3	0	0.322501	0.666	0.397	0			Aif1	5.05837e-21	0.0995972	0.975	0.894	1.04895e-16			AW112010	1.70865e-23	0.146856	0.275	0.156	3.54323e-19
Arhgap5	2.86453e-54	0.457535	0.821	0.887	5.94017e-50			Serpine2	3.28659e-72	0.199534	0.682	0.68	6.8154e-68			Psat1	0	0.322098	0.479	0.208	0			Atp5b	1.31651e-21	0.099188	0.866	0.712	2.73005e-17			Rpl36a	6.52269e-18	0.14673	0.895	0.807	1.35261e-13
Atp6v0a2	1.21701e-07	0.457297	0.469	0.567	0.00252372			Gna15	1.69725e-70	0.199435	0.604	0.6	3.51959e-66			Rpl7	0	0.321551	0.981	0.906	0			Tuba1a	7.2439e-18	0.0990047	0.738	0.589	1.50217e-13			Cox6b1	9.63947e-18	0.146728	0.813	0.678	1.99894e-13
Fubp1	1.32351e-21	0.457199	0.601	0.692	2.74456e-17			Ppp3ca	1.6806e-66	0.199318	0.569	0.563	3.48507e-62			Mrpl52	0	0.321259	0.865	0.658	0			Sec61b	1.2419e-22	0.098228	0.842	0.675	2.57533e-18			Rps6	3.09859e-21	0.146574	0.957	0.915	6.42555e-17
Soga1	0.00222728	0.457127	0.355	0.418	1			Zfp740	2.2759e-58	0.199186	0.366	0.309	4.71952e-54			Fam111a	0	0.321114	0.678	0.424	0			H2-Q7	3.15286e-62	0.0980542	0.118	0.038	6.53809e-58			Psma7	6.22143e-15	0.145342	0.784	0.662	1.29014e-10
2900097C17Rik	0.00411518	0.456492	0.289	0.32	1			Lyn	2.23004e-149	0.199122	0.846	0.859	4.62443e-145			Rpl39	0	0.320773	0.982	0.898	0			mt-Atp6	4.51201e-34	0.0978198	0.998	0.995	9.35656e-30			Csf1	5.47609e-52	0.144323	0.24	0.095	1.13558e-47
Slc12a6	0.00171037	0.456445	0.327	0.373	1			Map1lc3a	4.33781e-41	0.199027	0.371	0.336	8.99532e-37			Ube2m	0	0.320424	0.777	0.525	0			Chchd2	1.58462e-20	0.0972303	0.934	0.802	3.28603e-16			Rpl11	8.9905e-23	0.142756	0.986	0.952	1.86436e-18
Sort1	0.00531608	0.456198	0.317	0.363	1			Ptafr	5.41744e-55	0.198858	0.287	0.225	1.12342e-50			Ndufc1	0	0.319557	0.67	0.41	0			mt-Nd5	5.41558e-25	0.0972278	0.855	0.717	1.12303e-20			Oas2	0	0.142556	0.105	0.003	0
Bmpr2	0.000886826	0.453854	0.328	0.372	1			Il7r	3.84346e-62	0.198552	0.239	0.171	7.97019e-58			Cox6a1	0	0.316367	0.787	0.547	0			Atp5k	9.17102e-30	0.0969176	0.669	0.497	1.90179e-25			Rps15	2.05781e-20	0.141942	0.975	0.929	4.26728e-16
Tra2b	1.44956e-07	0.453353	0.478	0.588	0.00300595			Gdi2	7.52836e-186	0.198366	0.879	0.889	1.56116e-181			Cox8a	0	0.315743	0.931	0.784	0			Eif3i	1.06741e-26	0.0967873	0.694	0.518	2.21348e-22			Rps8	1.73186e-24	0.141743	0.996	0.98	3.59135e-20
Hipk1	0.000708499	0.453266	0.294	0.316	1			Nr3c1	3.88466e-55	0.198136	0.561	0.556	8.05561e-51			Cotl1	0	0.315098	0.934	0.796	0			Actb	6.51104e-41	0.0964257	0.999	0.991	1.35019e-36			Rpl6	4.49308e-21	0.141681	0.981	0.948	9.3173e-17
Bclaf1	2.58394e-09	0.452964	0.505	0.612	5.35831e-05			Snhg20	1.80065e-44	0.19778	0.393	0.354	3.73401e-40			Dynll2	0	0.315088	0.618	0.348	0			Arpc3	3.78679e-21	0.0959125	0.925	0.788	7.85267e-17			Cd69	2.58846e-177	0.141576	0.053	0.002	5.3677e-173
Pou2f1	0.0021811	0.452707	0.206	0.199	1			Cd47	6.55579e-81	0.197395	0.622	0.611	1.35947e-76			Eloc	0	0.314973	0.758	0.507	0			Prdx5	1.43933e-21	0.0955242	0.81	0.652	2.98473e-17			Cox7b	2.08155e-15	0.141471	0.739	0.606	4.31652e-11
Tet2	0.000817511	0.452633	0.269	0.279	1			Inpp4b	1.92992e-52	0.196716	0.355	0.304	4.00207e-48			Rad51ap1	0	0.314968	0.261	0.041	0			Ccnl1	4.91027e-29	0.095185	0.67	0.502	1.01824e-24			Lrch3	9.26519e-23	0.140877	0.375	0.234	1.92132e-18
Tab2	8.36125e-07	0.449236	0.426	0.499	0.0173387			Snx5	2.46541e-131	0.196423	0.791	0.811	5.11252e-127			Eef1d	0	0.31475	0.874	0.675	0			Ckb	2.60988e-22	0.0948456	0.981	0.919	5.4121e-18			Uqcc2	4.51336e-14	0.140771	0.661	0.523	9.35935e-10
Tbc1d14	0.00333541	0.44917	0.339	0.397	1			Zfp710	9.81014e-48	0.196078	0.47	0.447	2.03433e-43			Fam162a	0	0.314394	0.497	0.235	0			Gm26759	3.88913e-37	0.09422	0.111	0.046	8.06489e-33			Sh3bgrl3	2.04671e-18	0.140684	0.938	0.876	4.24426e-14
Ddx5	5.20234e-88	0.448657	0.918	0.958	1.07881e-83			Fam91a1	4.92264e-63	0.19486	0.508	0.48	1.02081e-58			Hnrnpf	0	0.313268	0.932	0.766	0			Cox5b	1.47079e-24	0.0936989	0.804	0.618	3.04998e-20			Fam46a	3.57508e-16	0.140517	0.676	0.52	7.41365e-12
Itgb3	2.30044e-06	0.447869	0.203	0.173	0.0477041			Akirin2	3.66125e-49	0.194386	0.51	0.504	7.59234e-45			Rps28	0	0.313197	0.942	0.806	0			Ldhb	8.60343e-21	0.0936488	0.9	0.771	1.78409e-16			Rps26	7.3723e-17	0.140509	0.947	0.866	1.52879e-12
Kdm2a	0.000127354	0.447295	0.379	0.44	1			Cd81	0	0.194211	0.99	0.98	0			Hprt	0	0.311156	0.759	0.507	0			Eif3m	4.86495e-27	0.0936324	0.655	0.489	1.00884e-22			Psma4	8.89442e-17	0.140255	0.708	0.56	1.84444e-12
Itpripl1	1.05731e-05	0.447254	0.327	0.343	0.219255			Ttc14	1.49703e-107	0.193936	0.703	0.694	3.10438e-103			Arpc1b	0	0.310537	0.979	0.897	0			Lyz2	8.79239e-19	0.0936103	0.786	0.653	1.82328e-14			Tapbp	4.54885e-17	0.140247	0.673	0.519	9.43295e-13
Prrc2a	0.00482569	0.446379	0.352	0.421	1			Fyb	9.04083e-189	0.193458	0.894	0.891	1.8748e-184			Nop58	0	0.310039	0.584	0.31	0			Park7	2.33802e-20	0.0933791	0.844	0.698	4.84835e-16			H2-M3	5.25722e-24	0.140135	0.412	0.26	1.09019e-19
Mtus1	5.20568e-08	0.44636	0.484	0.584	0.0010795			Lamp2	2.95574e-107	0.193366	0.765	0.776	6.12931e-103			Ndufb7	0	0.310026	0.773	0.53	0			H3f3a	4.22407e-19	0.0931419	0.96	0.863	8.75945e-15			Myl6	1.20285e-16	0.139572	0.886	0.764	2.49436e-12
Fmnl3	0.00126155	0.446154	0.354	0.415	1			Dock8	6.63691e-51	0.193349	0.523	0.517	1.3763e-46			Ube2s	0	0.309105	0.645	0.386	0			Gapdh	7.9824e-24	0.09213	0.973	0.887	1.65531e-19			Ncoa7	8.13681e-45	0.139505	0.185	0.069	1.68733e-40
Fkbp15	0.000221079	0.446137	0.366	0.424	1			Specc1	1.02656e-49	0.193339	0.51	0.499	2.12878e-45			Tomm7	0	0.309008	0.738	0.494	0			Rgs10	9.57887e-21	0.0919202	0.988	0.939	1.98637e-16			Rpl4	1.79676e-16	0.138735	0.915	0.838	3.72594e-12
Rbpj	0.000541195	0.445708	0.37	0.44	1			Gm37494	1.7021e-67	0.192708	0.338	0.27	3.52965e-63			2410015M20Rik	0	0.307393	0.771	0.518	0			Tmem88	5.02483e-234	0.0909596	0.066	0.003	1.042e-229			Clic4	6.42088e-32	0.138537	0.167	0.07	1.3315e-27
Gna13	0.000148381	0.445173	0.387	0.462	1			Matk	4.53207e-66	0.192549	0.282	0.212	9.39815e-62			Atpif1	0	0.306881	0.895	0.713	0			Gm28809	4.23197e-116	0.0909247	0.079	0.012	8.77583e-112			Prr5l	1.05557e-54	0.138175	0.194	0.068	2.18894e-50
Rcsd1	4.57488e-09	0.443946	0.513	0.613	9.48693e-05			Krit1	2.25235e-56	0.192307	0.52	0.499	4.67069e-52			Ctsc	0	0.306864	0.947	0.87	0			Gm10076	3.97017e-36	0.0907624	0.393	0.251	8.23293e-32			Rps13	1.80534e-21	0.137875	0.979	0.941	3.74373e-17
Sipa1	6.90948e-10	0.443062	0.51	0.616	1.43282e-05			Gpr155	2.0698e-45	0.19218	0.343	0.297	4.29214e-41			Psmb4	0	0.306447	0.749	0.506	0			Gm42031	1.20564e-54	0.0905403	0.186	0.082	2.50014e-50			Tpst1	1.43712e-40	0.137839	0.216	0.091	2.98015e-36
Myo9a	0.00361971	0.442612	0.264	0.283	1			Kmt5b	6.08291e-65	0.192124	0.337	0.273	1.26141e-60			Rps3a1	0	0.306302	0.992	0.952	0			Irf2bp2	7.58802e-18	0.0904839	0.813	0.668	1.57353e-13			Rps21	4.27287e-20	0.137822	0.97	0.932	8.86064e-16
Arl4c	7.86529e-15	0.440267	0.555	0.649	1.63103e-10			Rab14	2.65423e-183	0.191984	0.876	0.891	5.50407e-179			Prim1	0	0.305986	0.313	0.07	0			Tmem258	1.31887e-25	0.0902858	0.668	0.499	2.73494e-21			Atp5e	9.58613e-15	0.137553	0.875	0.759	1.98788e-10
Arhgef1	7.9963e-05	0.440195	0.422	0.512	1			Tnrc6c	4.65119e-44	0.191685	0.455	0.433	9.64517e-40			Atp5h	0	0.305915	0.896	0.709	0			Lsp1	3.97257e-35	0.0900958	0.271	0.158	8.23791e-31			Rps15a	8.01668e-19	0.137371	0.973	0.94	1.66242e-14
Nipbl	7.57057e-05	0.439662	0.429	0.524	1			Tax1bp1	1.55254e-46	0.191669	0.549	0.549	3.21951e-42			Tubb4b	0	0.305703	0.583	0.333	0			Rasgef1b	5.10827e-48	0.0900854	0.177	0.08	1.0593e-43			Rpl12	1.23307e-19	0.136699	0.962	0.927	2.55702e-15
Sema4d	0.000172464	0.4394	0.352	0.396	1			A830008E24Rik	5.73039e-80	0.191442	0.214	0.137	1.18831e-75			Uqcr10	0	0.305315	0.734	0.488	0			Ubxn1	1.94482e-24	0.090001	0.702	0.538	4.03297e-20			Rpl22	1.07883e-17	0.136372	0.938	0.864	2.23718e-13
Zfp397	0.00998726	0.437782	0.328	0.383	1			Cd53	1.31468e-162	0.191189	0.871	0.873	2.72625e-158			Dynll1	1.7771e-287	0.304106	0.817	0.606	3.68517e-283			Eef2	4.80672e-18	0.0897864	0.942	0.847	9.96769e-14			Sema4d	3.36135e-18	0.135945	0.547	0.39	6.97042e-14
C5ar2	0.00887591	0.436151	0.264	0.284	1			Zfp644	3.17569e-57	0.190685	0.564	0.557	6.58542e-53			Gng5	0	0.303212	0.946	0.809	0			Nlrp3	2.89064e-24	0.0895588	0.328	0.221	5.99431e-20			Il1rn	7.90977e-38	0.135283	0.059	0.012	1.64025e-33
Pla2g15	8.67074e-17	0.43576	0.572	0.681	1.79805e-12			Srsf5	9.81017e-116	0.190598	0.747	0.76	2.03433e-111			Eif3a	1.06803e-299	0.301961	0.789	0.569	2.21478e-295			Ncf2	1.11412e-22	0.0894578	0.738	0.572	2.31035e-18			Rps27	1.51446e-15	0.135238	0.958	0.914	3.14054e-11
Tmcc3	3.58845e-23	0.435653	0.629	0.709	7.44136e-19			Dapp1	2.58783e-51	0.190534	0.475	0.449	5.36638e-47			Snrpd3	0	0.3014	0.652	0.393	0			Per1	9.54975e-40	0.0892202	0.283	0.161	1.98033e-35			Tgm2	1.50303e-18	0.134798	0.353	0.23	3.11683e-14
Nf1	0.00401324	0.434148	0.27	0.29	1			Npc1	2.4939e-40	0.190285	0.491	0.484	5.1716e-36			Eif2s2	0	0.30138	0.884	0.69	0			Ndufa7	2.4892e-22	0.0890531	0.762	0.593	5.16185e-18			Rplp0	5.76152e-22	0.134454	0.987	0.958	1.19477e-17
Pid1	0.00171631	0.434081	0.418	0.514	1			Mkln1	9.29451e-83	0.190238	0.612	0.597	1.9274e-78			Rps24	0	0.301324	0.993	0.952	0			Rps27rt	4.14415e-42	0.0883259	0.259	0.142	8.59372e-38			Tmem160	1.03306e-17	0.133725	0.663	0.5	2.14225e-13
Slc25a36	0.00486219	0.433947	0.279	0.303	1			0610030E20Rik	4.28092e-42	0.189897	0.426	0.397	8.87734e-38			Lrrc59	0	0.300167	0.562	0.29	0			Txnip	7.92765e-07	0.0881486	0.858	0.779	0.0164396			Zfp36	1.31452e-14	0.133502	0.549	0.426	2.72592e-10
Rc3h1	0.00715438	0.43281	0.229	0.236	1			Gpsm3	5.50675e-45	0.189671	0.567	0.582	1.14194e-40			Naa50	0	0.3	0.554	0.281	0			Ndufa6	1.38417e-22	0.0881187	0.708	0.541	2.87035e-18			Rpl15	1.14953e-19	0.133194	0.979	0.941	2.38378e-15
Zfp36l1	3.77714e-14	0.432742	0.6	0.707	7.83266e-10			Akap8l	2.17734e-50	0.18952	0.414	0.374	4.51516e-46			Rpl5	0	0.299495	0.982	0.905	0			Hivep2	1.91572e-44	0.0879371	0.22	0.112	3.97264e-40			Dnajc13	1.49037e-18	0.13315	0.467	0.322	3.09058e-14
Cdk12	0.000729262	0.431003	0.359	0.418	1			Irf2bp2	4.41126e-111	0.189458	0.681	0.664	9.14762e-107			Dnmt1	0	0.299326	0.42	0.175	0			Plk3	1.20359e-39	0.0871145	0.283	0.162	2.49589e-35			Rps5	4.57055e-16	0.132974	0.969	0.925	9.47796e-12
Pcf11	0.00735531	0.43026	0.271	0.294	1			Gm26740	3.41895e-47	0.189323	0.374	0.324	7.08987e-43			Nes	0	0.298969	0.199	0.034	0			Tmem176b	7.9973e-14	0.0867639	0.928	0.826	1.6584e-09			AW011738	4.87787e-50	0.132916	0.111	0.029	1.01152e-45
Tnfrsf1b	0.00897603	0.429836	0.3	0.339	1			1810011H11Rik	1.11728e-27	0.189239	0.389	0.371	2.3169e-23			Bax	1.00005e-301	0.298908	0.752	0.511	2.0738e-297			Psme1	9.00564e-17	0.0864837	0.791	0.64	1.8675e-12			Il18	4.66063e-22	0.132835	0.416	0.271	9.66476e-18
Nsd3	0.00183033	0.428914	0.39	0.475	1			Mpeg1	3.05605e-114	0.189087	0.776	0.766	6.33734e-110			Tomm40	0	0.298184	0.66	0.39	0			Edf1	4.19804e-19	0.086314	0.779	0.626	8.70548e-15			Ifi44	2.27905e-216	0.132635	0.052	0.001	4.72607e-212
Mknk1	0.000448346	0.427725	0.401	0.486	1			Cbl	1.87734e-55	0.188886	0.515	0.5	3.89303e-51			Chchd1	0	0.297172	0.659	0.396	0			Ly86	5.31349e-17	0.0863044	0.996	0.97	1.10186e-12			Rasa4	1.85057e-21	0.132292	0.446	0.293	3.83752e-17
Spred1	0.00688758	0.426517	0.339	0.4	1			Zmiz1	4.38564e-60	0.188831	0.576	0.572	9.09449e-56			Eif1ad	0	0.297135	0.522	0.256	0			Fcgr3	1.53327e-17	0.0861184	0.992	0.946	3.17955e-13			Vcam1	3.43719e-39	0.132114	0.105	0.031	7.1277e-35
Wdr26	6.69296e-08	0.426431	0.488	0.594	0.00138792			Arhgap31	1.86461e-37	0.188659	0.434	0.41	3.86664e-33			Tpd52	3.67128e-293	0.296889	0.789	0.553	7.61313e-289			Tbca	1.15199e-20	0.0846925	0.714	0.55	2.38887e-16			Rpl30	1.72425e-17	0.131906	0.979	0.948	3.57558e-13
Map4k4	6.60686e-15	0.424778	0.605	0.723	1.37006e-10			Gabbr1	1.50092e-63	0.188405	0.303	0.235	3.11246e-59			Rps21	0	0.296629	0.983	0.919	0			Bst2	1.81466e-16	0.0839451	0.776	0.632	3.76305e-12			Ascc3	1.59558e-24	0.131691	0.434	0.276	3.30875e-20
Ube3a	1.38383e-06	0.424499	0.463	0.564	0.0286966			Cd82	7.94597e-44	0.188342	0.389	0.35	1.64776e-39			Swi5	0	0.296621	0.761	0.525	0			Ndufa2	3.59273e-22	0.083401	0.798	0.62	7.45024e-18			Tmem219	3.57942e-19	0.131295	0.583	0.422	7.42264e-15
Arhgef2	0.0038267	0.423361	0.344	0.404	1			Ptgs1	2.05324e-185	0.188242	0.902	0.875	4.25781e-181			Tmpo	0	0.296341	0.567	0.323	0			Birc3	1.73116e-36	0.0831496	0.242	0.135	3.58991e-32			Akr1a1	3.12817e-10	0.130443	0.807	0.704	6.48689e-06
Itpr2	0.00568836	0.421669	0.405	0.508	1			Hbp1	5.63842e-48	0.188152	0.323	0.27	1.16924e-43			Odc1	0	0.296177	0.417	0.164	0			Cd300c2	1.39404e-18	0.0819203	0.92	0.8	2.89081e-14			Slirp	9.70565e-18	0.130276	0.487	0.345	2.01266e-13
Lair1	6.00336e-43	0.420265	0.836	0.91	1.24492e-38			Pcmtd1	2.7278e-46	0.188101	0.369	0.325	5.65664e-42			Sem1	4.71905e-308	0.295624	0.839	0.629	9.78589e-304			S100a13	5.64374e-31	0.0816942	0.519	0.359	1.17034e-26			Pomp	1.96104e-16	0.130274	0.867	0.764	4.0666e-12
Rps6ka1	4.72273e-09	0.41933	0.523	0.641	9.79352e-05			Rps6ka1	3.54741e-82	0.18727	0.638	0.638	7.35626e-78			Cox4i1	0	0.295373	0.943	0.807	0			Rbpms	2.36982e-34	0.0816163	0.251	0.145	4.91431e-30			Rufy3	3.55936e-23	0.130209	0.348	0.213	7.38105e-19
Tm6sf1	9.19468e-18	0.41769	0.632	0.736	1.9067e-13			Ints6l	1.37396e-65	0.187185	0.538	0.508	2.84918e-61			Pdap1	0	0.295139	0.689	0.427	0			Mrpl52	8.21336e-18	0.0813134	0.835	0.694	1.70321e-13			Gdap10	1.86794e-49	0.129871	0.174	0.06	3.87354e-45
Irf8	7.60067e-36	0.416471	0.769	0.861	1.57615e-31			Arid4a	6.9477e-38	0.186942	0.406	0.377	1.44074e-33			Rexo2	0	0.294798	0.684	0.419	0			Ndufb3	3.15957e-26	0.081058	0.65	0.479	6.552e-22			Larp1	1.37191e-13	0.129676	0.605	0.466	2.84494e-09
Hk2	4.465e-16	0.415566	0.576	0.68	9.25908e-12			Tmem59	1.78844e-122	0.186499	0.811	0.822	3.70868e-118			Psme2	0	0.294594	0.758	0.513	0			Ctsb	5.48894e-19	0.0810208	0.996	0.976	1.13824e-14			Cebpb	7.05259e-14	0.129123	0.902	0.822	1.46249e-09
Numa1	0.000128255	0.415308	0.408	0.489	1			Tfe3	1.14369e-50	0.186163	0.497	0.477	2.37167e-46			Cd14	6.22126e-19	0.294539	0.803	0.722	1.2901e-14			Hspa5	7.90182e-10	0.0807553	0.976	0.923	1.6386e-05			Aldoa	1.11919e-12	0.128543	0.823	0.698	2.32086e-08
Lpar6	0.000157075	0.413777	0.429	0.519	1			Stab1	4.34654e-116	0.186106	0.75	0.741	9.01342e-112			Cdt1	0	0.294412	0.34	0.092	0			Hmgb2	7.04101e-31	0.080467	0.552	0.382	1.46009e-26			Eef1b2	1.89566e-14	0.128441	0.935	0.854	3.93102e-10
Nckap1l	6.81836e-14	0.413712	0.549	0.65	1.41392e-09			Lst1	6.15505e-33	0.185887	0.421	0.399	1.27637e-28			Hirip3	0	0.294406	0.393	0.15	0			Lst1	9.99562e-26	0.0804627	0.556	0.406	2.07279e-21			Atp5k	3.71869e-16	0.128241	0.654	0.502	7.71146e-12
Sfpq	7.22359e-12	0.412811	0.573	0.689	1.49796e-07			Sipa1	1.07983e-62	0.185475	0.611	0.618	2.23924e-58			Psmb3	3.41406e-301	0.294258	0.775	0.541	7.07974e-297			Eif2s3y	8.08905e-51	0.0804136	0.487	0.285	1.67743e-46			Rpsa	3.49046e-20	0.128083	0.991	0.964	7.23817e-16
Ncf1	1.13847e-22	0.411615	0.667	0.778	2.36085e-18			Stx16	4.25763e-43	0.185451	0.535	0.533	8.82905e-39			Rpl36al	6.26809e-304	0.293349	0.769	0.531	1.29981e-299			Arsb	6.17336e-20	0.0802893	0.738	0.591	1.28017e-15			Atox1	2.7042e-13	0.127688	0.811	0.709	5.6077e-09
Pwwp2a	8.48515e-05	0.411545	0.434	0.527	1			Supt20	2.3526e-39	0.185154	0.433	0.407	4.87859e-35			Nsd2	0	0.292324	0.51	0.269	0			Odc1	7.91428e-15	0.0800916	0.294	0.213	1.64118e-10			Txn1	2.94045e-14	0.127543	0.628	0.484	6.0976e-10
Sf3b1	1.18821e-27	0.408662	0.68	0.779	2.46398e-23			Akr1b10	2.86449e-32	0.185055	0.449	0.439	5.94009e-28			Srsf7	0	0.29176	0.746	0.485	0			Tma7	5.43118e-17	0.0798144	0.816	0.668	1.12626e-12			Rack1	1.852e-18	0.127266	0.962	0.926	3.84049e-14
Fam46a	0.00328757	0.407549	0.43	0.527	1			Celf2	6.28229e-116	0.184459	0.767	0.775	1.30276e-111			Dhfr	0	0.291728	0.266	0.052	0			Rtcb	4.43154e-23	0.0798098	0.609	0.455	9.18969e-19			Ctsb	3.84923e-13	0.126661	0.993	0.977	7.98216e-09
Dcaf8	0.00806659	0.407195	0.361	0.433	1			Trim12a	1.57668e-63	0.183703	0.334	0.266	3.26957e-59			Arpc2	0	0.290555	0.969	0.871	0			Cops9	3.19472e-23	0.0795413	0.674	0.506	6.62489e-19			Socs1	1.47066e-64	0.12659	0.127	0.031	3.04971e-60
Rock2	1.81767e-05	0.404729	0.49	0.618	0.376931			Nsd1	2.56513e-60	0.183694	0.554	0.541	5.3193e-56			Polr1d	8.83384e-307	0.290252	0.779	0.544	1.83187e-302			Psmb8	1.72391e-16	0.0791924	0.804	0.653	3.57488e-12			Ldha	8.58645e-10	0.126367	0.731	0.624	1.78057e-05
Kmt2e	0.000537908	0.404021	0.431	0.534	1			Prex1	1.87197e-69	0.183494	0.617	0.615	3.8819e-65			Usmg5	0	0.290187	0.605	0.355	0			Ptpn18	1.83585e-16	0.0780169	0.909	0.771	3.807e-12			Eef1g	2.29243e-13	0.126145	0.847	0.738	4.75381e-09
Atp2b1	0.000451803	0.404	0.494	0.638	1			Ppp1r21	3.95258e-52	0.183273	0.441	0.406	8.19646e-48			Hpf1	0	0.289854	0.63	0.37	0			Fkbp2	3.80287e-13	0.0778131	0.867	0.737	7.88601e-09			Rps10	4.52461e-20	0.125638	0.985	0.961	9.38269e-16
Kdm5d	2.18873e-09	0.403388	0.166	0.118	4.53876e-05			Sft2d2	2.11781e-51	0.183271	0.356	0.307	4.3917e-47			Ap2s1	0	0.289789	0.684	0.435	0			C1qc	5.83176e-25	0.077237	0.999	0.995	1.20933e-20			Ppa1	2.54128e-20	0.125627	0.42	0.278	5.26985e-16
Mef2c	3.40105e-73	0.401627	0.902	0.943	7.05277e-69			Bptf	1.53473e-51	0.182941	0.55	0.546	3.18257e-47			Rfc3	0	0.289176	0.405	0.159	0			Nupr1	4.92378e-16	0.0771652	0.462	0.348	1.02104e-11			Tomm7	7.41568e-13	0.125534	0.673	0.542	1.53779e-08
Nfkb1	0.00492103	0.400847	0.424	0.54	1			Irf5	1.33445e-42	0.182699	0.594	0.611	2.76725e-38			Pebp1	0	0.287754	0.851	0.646	0			Gmfg	9.3187e-26	0.0770366	0.646	0.478	1.93242e-21			Vars	3.90415e-12	0.125348	0.474	0.345	8.09604e-08
Ankrd11	5.15831e-08	0.39874	0.557	0.685	0.00106968			Arid1a	2.56232e-61	0.18261	0.561	0.554	5.31349e-57			Usp1	0	0.287095	0.442	0.195	0			C1qa	6.29814e-27	0.0766381	1	0.997	1.30605e-22			Mthfd2	1.12106e-13	0.125122	0.403	0.286	2.32475e-09
Tacc1	1.7234e-14	0.39481	0.607	0.74	3.57381e-10			Map4k4	5.4398e-89	0.182511	0.719	0.721	1.12805e-84			Atp5f1	1.59243e-303	0.285974	0.896	0.722	3.30222e-299			Timp2	2.2418e-17	0.0762776	0.904	0.785	4.64882e-13			Nectin4	1.91178e-31	0.124799	0.291	0.151	3.96446e-27
mt-Atp6	3.42615e-90	0.394721	0.985	0.995	7.1048e-86			Abl1	5.66755e-34	0.182065	0.348	0.313	1.17528e-29			Cenpx	0	0.285944	0.709	0.458	0			Ehd1	1.26929e-19	0.0761171	0.138	0.08	2.63212e-15			Rpl29	2.9564e-15	0.124418	0.943	0.9	6.13068e-11
Eif4a2	6.37449e-07	0.393984	0.52	0.657	0.0132188			Scarb2	3.48212e-37	0.181808	0.533	0.541	7.22087e-33			Tmem256	2.21004e-297	0.283715	0.697	0.455	4.58295e-293			Psmb1	2.46018e-19	0.0760523	0.774	0.608	5.10167e-15			Fndc3a	1.03054e-15	0.124125	0.482	0.344	2.13704e-11
Herc2	8.19345e-06	0.393159	0.476	0.586	0.169908			Timp2	7.49346e-104	0.181608	0.79	0.795	1.55392e-99			Flna	0	0.283659	0.454	0.22	0			Wdr89	5.94118e-26	0.0758823	0.37	0.25	1.23202e-21			Asb13	3.41653e-27	0.123958	0.284	0.155	7.08486e-23
mt-Co2	1.16475e-87	0.391894	0.983	0.993	2.41533e-83			Ing4	1.98107e-32	0.181264	0.382	0.354	4.10815e-28			Ctsb	1.73838e-83	0.283078	0.979	0.977	3.60489e-79			Mt1	6.49896e-14	0.0758258	0.678	0.552	1.34769e-09			Themis2	2.15678e-28	0.12376	0.3	0.164	4.47252e-24
Ptgs1	2.23874e-43	0.391777	0.831	0.895	4.64247e-39			Blnk	1.62012e-36	0.181194	0.487	0.483	3.35965e-32			Timm8a1	0	0.282872	0.411	0.158	0			Atp6v0e	1.15631e-19	0.0757138	0.832	0.687	2.39785e-15			Rpl14	1.90729e-15	0.123714	0.974	0.928	3.95514e-11
Cx3cr1	1.38385e-130	0.391541	0.982	0.989	2.86968e-126			Dusp7	5.25317e-35	0.18079	0.4	0.378	1.08935e-30			Smc4	0	0.282498	0.281	0.092	0			Nop53	1.52584e-34	0.0743844	0.505	0.341	3.16414e-30			Ctss	2.7497e-12	0.123495	0.994	0.987	5.70206e-08
Ubap2l	1.11631e-05	0.388942	0.478	0.6	0.231489			2810474O19Rik	6.85696e-47	0.180776	0.557	0.556	1.42193e-42			Orc6	0	0.282152	0.358	0.113	0			Clta	5.47001e-14	0.073728	0.981	0.92	1.13432e-09			Rpl9	6.69545e-18	0.123245	0.987	0.953	1.38844e-13
Crlf3	0.00033928	0.387459	0.472	0.595	1			Atraid	9.91552e-51	0.18065	0.606	0.624	2.05618e-46			Tma7	7.59319e-283	0.281857	0.836	0.633	1.5746e-278			Atp6v1f	2.06279e-16	0.0736595	0.829	0.677	4.27761e-12			Dynll1	2.7207e-11	0.123191	0.776	0.647	5.64191e-07
Uty	2.32155e-07	0.385727	0.143	0.103	0.0048142			Pld1	1.10124e-49	0.180316	0.399	0.357	2.28365e-45			Psma2	9.42852e-294	0.28102	0.772	0.538	1.95519e-289			Gm26778	9.67839e-41	0.0735051	0.167	0.078	2.00701e-36			Rps25	2.97985e-16	0.122998	0.962	0.907	6.17931e-12
Tcf25	1.95593e-07	0.385511	0.511	0.636	0.00405601			Arhgef1	1.52444e-45	0.179395	0.514	0.499	3.16124e-41			Calr	0	0.28097	0.979	0.961	0			Ndufv3	2.49813e-22	0.0733973	0.636	0.474	5.18037e-18			Lst1	2.35276e-15	0.122862	0.553	0.41	4.87891e-11
Lacc1	0.0024112	0.385375	0.455	0.586	1			Prkca	4.87321e-59	0.179353	0.302	0.238	1.01056e-54			Snx3	4.61498e-290	0.279749	0.797	0.568	9.57007e-286			Nfkbib	7.35944e-34	0.0729858	0.286	0.172	1.52613e-29			Cfl1	1.7552e-13	0.122571	0.964	0.903	3.63976e-09
Cd84	1.44714e-05	0.384393	0.548	0.695	0.300093			Slc29a3	6.65767e-108	0.17918	0.716	0.71	1.3806e-103			Cdca7	0	0.278918	0.421	0.186	0			Hist2h2aa1	1.0527e-60	0.0727195	0.062	0.014	2.18298e-56			Eef1a1	2.29531e-13	0.122136	0.998	0.984	4.75979e-09
Tmem55b	6.90284e-09	0.383142	0.546	0.679	0.000143144			Zfp292	6.66953e-34	0.179023	0.464	0.455	1.38306e-29			Cnbp	2.98696e-277	0.278669	0.855	0.659	6.19406e-273			Rnf19b	2.04856e-29	0.0726655	0.396	0.264	4.24811e-25			Irgm2	2.67416e-30	0.121937	0.25	0.125	5.54541e-26
Klf3	2.08967e-07	0.382454	0.512	0.625	0.00433334			Maml3	2.64584e-50	0.178753	0.442	0.405	5.48667e-46			Ndufs5	2.24771e-274	0.278423	0.735	0.506	4.66107e-270			Fxyd5	4.9754e-20	0.0725633	0.231	0.15	1.03175e-15			Rpl10a	1.01467e-16	0.121755	0.967	0.925	2.10413e-12
Arrb2	6.25595e-10	0.381932	0.566	0.703	1.2973e-05			Mtss1	2.35678e-51	0.178543	0.315	0.26	4.88725e-47			Smdt1	7.00941e-264	0.278362	0.799	0.584	1.45354e-259			Rpl36al	3.0385e-19	0.0722156	0.733	0.573	6.30093e-15			Trim14	6.50441e-37	0.121473	0.231	0.104	1.34882e-32
Psap	2.07113e-80	0.381892	0.931	0.966	4.2949e-76			Ankrd12	2.152e-28	0.178516	0.354	0.324	4.4626e-24			Snrpb	1.0564e-294	0.277285	0.83	0.614	2.19067e-290			Npc2	1.37035e-15	0.0721958	0.966	0.893	2.84169e-11			Ehd1	3.55092e-23	0.12137	0.167	0.08	7.36354e-19
Mob1a	0.00129856	0.379945	0.399	0.488	1			Ggt5	8.72728e-56	0.178122	0.284	0.221	1.80978e-51			Lsm6	2.40006e-279	0.275032	0.764	0.53	4.977e-275			Uqcrq	1.39606e-17	0.0719415	0.803	0.647	2.89501e-13			Capza2	2.27388e-13	0.121172	0.962	0.925	4.71535e-09
Ptpn1	1.2293e-30	0.377444	0.726	0.838	2.54919e-26			Brd1	1.28668e-42	0.177939	0.521	0.516	2.6682e-38			Lyar	0	0.274284	0.473	0.227	0			Cuta	1.56453e-20	0.0718256	0.659	0.5	3.24437e-16			Emp3	1.2908e-16	0.120922	0.432	0.295	2.67673e-12
Qk	1.89426e-57	0.377052	0.872	0.932	3.92812e-53			Foxp1	1.04196e-39	0.177815	0.333	0.289	2.16072e-35			Psma4	6.55637e-284	0.273254	0.748	0.516	1.35959e-279			mt-Nd6	1.99439e-35	0.0710102	0.223	0.122	4.13577e-31			Pgd	8.68026e-15	0.12078	0.61	0.465	1.80003e-10
Hnrnpul1	0.00730211	0.373557	0.388	0.483	1			Bnip3l	1.52902e-52	0.177532	0.597	0.608	3.17072e-48			Gpr65	0	0.273132	0.4	0.167	0			Fcer1g	5.66613e-16	0.0708188	0.998	0.975	1.17499e-11			Mb21d1	2.79664e-21	0.120708	0.402	0.259	5.79938e-17
Mlec	6.45695e-09	0.371932	0.54	0.672	0.000133898			Rabac1	4.70636e-80	0.177387	0.726	0.742	9.75958e-76			Minos1	5.93656e-281	0.27303	0.754	0.52	1.23106e-276			Bag1	4.0886e-17	0.0704858	0.731	0.58	8.47854e-13			Glipr1	3.15195e-18	0.120424	0.2	0.111	6.53619e-14
Tbc1d13	6.84354e-05	0.367876	0.152	0.125	1			Mindy2	1.00488e-27	0.177384	0.478	0.482	2.08381e-23			Ola1	0	0.272922	0.601	0.343	0			Eif1	7.56299e-16	0.0703335	0.988	0.939	1.56834e-11			Psmb5	3.32588e-11	0.120114	0.746	0.622	6.89687e-07
mt-Co3	2.43702e-82	0.364911	0.985	0.995	5.05366e-78			Commd8	1.09207e-61	0.177243	0.688	0.711	2.26463e-57			Myl12a	1.63744e-270	0.272735	0.718	0.483	3.39557e-266			Elob	1.8062e-16	0.0702996	0.846	0.698	3.74552e-12			Ndufa2	3.23149e-11	0.119646	0.758	0.626	6.70114e-07
Cd164	2.9967e-12	0.361612	0.638	0.771	6.21426e-08			Fam53b	4.73742e-37	0.177123	0.435	0.412	9.82398e-33			Lsm4	0	0.272158	0.644	0.386	0			Dbi	1.7116e-19	0.0696669	0.704	0.547	3.54935e-15			Peli1	1.83891e-14	0.119602	0.642	0.495	3.81334e-10
Fyb	1.39537e-32	0.360318	0.817	0.895	2.89357e-28			0610040J01Rik	2.53693e-28	0.177005	0.41	0.394	5.26082e-24			Cyc1	0	0.271353	0.677	0.426	0			Cox6a1	3.41254e-17	0.0695289	0.75	0.589	7.07658e-13			Il12b	9.01917e-52	0.119458	0.023	0.001	1.8703e-47
mt-Nd2	1.31731e-53	0.35994	0.96	0.987	2.73171e-49			Tifa	5.86016e-27	0.176889	0.47	0.474	1.21522e-22			Dbi	1.91254e-263	0.271094	0.737	0.507	3.96604e-259			Ndufa4	6.56258e-13	0.0694824	0.871	0.727	1.36088e-08			Eif3k	1.88744e-11	0.119439	0.726	0.593	3.91399e-07
mt-Nd4l	0.00211616	0.357151	0.48	0.613	1			Rptor	2.55883e-44	0.176838	0.457	0.432	5.30624e-40			Eif1ax	0	0.271035	0.507	0.261	0			Arl4c	8.92777e-10	0.0691566	0.765	0.64	1.85135e-05			Slc2a6	1.33835e-79	0.119218	0.131	0.028	2.77533e-75
Ptbp3	7.2591e-08	0.356462	0.522	0.647	0.00150532			Kdm7a	2.43817e-44	0.176711	0.389	0.347	5.05604e-40			Hspa9	3.54818e-304	0.270321	0.652	0.402	7.35785e-300			2410015M20Rik	5.26154e-17	0.0690987	0.714	0.563	1.09108e-12			Il18bp	1.23878e-73	0.119214	0.113	0.023	2.56886e-69
Txnip	4.08124e-19	0.354592	0.673	0.786	8.46327e-15			Abcc3	1.28734e-20	0.176672	0.363	0.35	2.66957e-16			Ptges3	7.14703e-277	0.270274	0.741	0.501	1.48208e-272			Ndufa5	8.52727e-22	0.0685109	0.552	0.409	1.7683e-17			Tpm4	1.46039e-21	0.118491	0.401	0.257	3.0284e-17
Siglech	2.37966e-40	0.353412	0.896	0.922	4.9347e-36			Slc12a6	1.17482e-32	0.176559	0.38	0.354	2.43622e-28			Clspn	0	0.269807	0.217	0.028	0			Arf4	6.16684e-21	0.068235	0.696	0.532	1.27882e-16			Rpl5	2.18402e-15	0.118168	0.967	0.92	4.529e-11
Plxdc2	1.26764e-33	0.351176	0.794	0.888	2.6287e-29			Dusp6	1.44272e-64	0.176431	0.592	0.574	2.99177e-60			Fignl1	0	0.269531	0.269	0.048	0			Rnf130	4.48699e-14	0.0670667	0.824	0.682	9.30467e-10			mt-Co1	3.71274e-14	0.117247	0.987	0.988	7.69912e-10
Csnk1e	3.41405e-06	0.347425	0.569	0.725	0.0707971			Lpcat3	2.52686e-30	0.176345	0.58	0.608	5.23994e-26			Tkt	5.56465e-280	0.269117	0.759	0.517	1.15394e-275			Slc3a2	6.10203e-10	0.0669301	0.913	0.79	1.26538e-05			Pdcd5	1.4803e-13	0.117241	0.676	0.528	3.0697e-09
Ubl3	0.00302218	0.347085	0.45	0.578	1			Fbxl12	4.95663e-62	0.176204	0.253	0.186	1.02786e-57			Rps14	0	0.269015	0.985	0.924	0			Grap	1.60683e-26	0.0667368	0.534	0.378	3.33209e-22			Pcgf5	9.11131e-36	0.117232	0.285	0.141	1.88941e-31
Srrm1	0.0021002	0.344567	0.499	0.659	1			Ly6e	8.80261e-177	0.176155	0.932	0.916	1.8254e-172			Bst2	3.45383e-275	0.268755	0.814	0.593	7.16221e-271			Mzt2	2.17484e-23	0.0665516	0.544	0.397	4.50996e-19			Rps3	5.91928e-16	0.116904	0.981	0.95	1.22748e-11
Pnn	8.13395e-06	0.343782	0.517	0.647	0.168674			Xbp1	1.41332e-44	0.176108	0.644	0.671	2.93081e-40			Slc25a3	4.67499e-297	0.267547	0.915	0.745	9.69452e-293			Nedd8	1.54601e-12	0.0657326	0.832	0.693	3.20596e-08			Kdr	6.00571e-55	0.116799	0.113	0.028	1.2454e-50
Nlrp1b	0.00281956	0.339818	0.148	0.131	1			Acp2	2.20669e-43	0.175954	0.535	0.534	4.57602e-39			Prelid1	9.6274e-277	0.267379	0.706	0.464	1.99643e-272			Sub1	4.11161e-18	0.065551	0.778	0.606	8.52625e-14			Tnf	1.74786e-23	0.116753	0.219	0.117	3.62454e-19
Laptm5	6.85846e-66	0.339605	0.941	0.982	1.42224e-61			Dennd4a	1.21132e-121	0.175827	0.75	0.731	2.51191e-117			Slc16a3	3.10057e-305	0.267378	0.44	0.224	6.42965e-301			Ddx3y	1.46271e-37	0.0655228	0.421	0.259	3.03322e-33			Cox8a	4.57114e-14	0.116395	0.896	0.813	9.47917e-10
Kcnj2	0.00325722	0.33603	0.102	0.082	1			Fcgr2b	2.54419e-60	0.175685	0.677	0.68	5.27589e-56			Ndufs6	3.32051e-282	0.266872	0.669	0.43	6.88573e-278			Tmem59	2.44806e-11	0.0650512	0.929	0.808	5.07655e-07			Tnfsf13b	1.22063e-25	0.116376	0.241	0.127	2.53122e-21
Rhoh	5.7054e-06	0.335485	0.583	0.748	0.118313			Evl	1.99557e-48	0.17531	0.594	0.604	4.13822e-44			Pin1	0	0.265976	0.568	0.316	0			Lamtor4	5.63046e-12	0.0646258	0.854	0.716	1.16759e-07			Ubl5	7.34037e-13	0.116156	0.782	0.648	1.52217e-08
Lrif1	0.00939481	0.331479	0.193	0.276	1			Man1a2	1.19223e-71	0.174679	0.718	0.731	2.47233e-67			Psip1	0	0.265395	0.369	0.145	0			Rnh1	3.43573e-21	0.0646129	0.657	0.494	7.12467e-17			Atf3	3.74412e-17	0.116066	0.215	0.124	7.76417e-13
Gm3448	0.000247294	0.330901	0.15	0.125	1			Chd2	4.8141e-35	0.174675	0.368	0.332	9.983e-31			Paics	0	0.264444	0.551	0.297	0			Ftl1	1.02532e-39	0.0645904	0.999	0.992	2.12621e-35			Actg1	1.24552e-13	0.116059	0.961	0.913	2.58283e-09
Csnk1a1	1.15456e-05	0.330212	0.534	0.689	0.239421			Dcaf8	1.52096e-37	0.174409	0.439	0.415	3.15402e-33			Dnajb11	3.6298e-263	0.264442	0.822	0.614	7.52712e-259			Ddit3	1.48997e-22	0.0635307	0.272	0.176	3.08975e-18			Cox5b	1.08454e-10	0.11577	0.738	0.625	2.24901e-06
Fip1l1	0.00213706	0.325817	0.259	0.393	1			Pkn1	7.19151e-42	0.173997	0.533	0.536	1.4913e-37			Ssrp1	0	0.264354	0.583	0.33	0			Atp5l	8.998e-14	0.0634116	0.842	0.694	1.86592e-09			Tma7	3.09918e-11	0.115286	0.789	0.672	6.42676e-07
Nfia	0.00992955	0.324459	0.237	0.342	1			Hps3	1.20594e-51	0.173718	0.515	0.498	2.50075e-47			Tlr2	4.34054e-215	0.264132	0.534	0.334	9.00097e-211			Gm11808	1.13897e-24	0.0633567	0.345	0.231	2.36188e-20			Jpt1	4.31914e-10	0.115242	0.765	0.635	8.95659e-06
Srrm2	5.37896e-19	0.317085	0.74	0.867	1.11543e-14			Sgce	2.01744e-25	0.173618	0.404	0.394	4.18357e-21			Cenpk	0	0.26408	0.236	0.034	0			Hint1	3.86029e-14	0.0632992	0.879	0.737	8.00508e-10			Itpkb	4.14444e-12	0.115143	0.444	0.326	8.59432e-08
Rbm39	2.19092e-33	0.314985	0.803	0.912	4.54331e-29			Arid5b	3.03547e-46	0.173588	0.294	0.239	6.29466e-42			Atp5c1	2.41829e-251	0.263384	0.805	0.592	5.0148e-247			Ndufb5	4.41657e-15	0.0631234	0.687	0.546	9.15864e-11			Gadd45b	6.14687e-33	0.115097	0.143	0.055	1.27468e-28
Lpgat1	0.00614793	0.314591	0.204	0.295	1			Man1a	6.96796e-49	0.17328	0.556	0.557	1.44494e-44			Eif3k	2.86233e-259	0.263362	0.776	0.549	5.93562e-255			Atp5j2	2.35092e-13	0.0629869	0.855	0.71	4.87509e-09			Mrpl54	7.92264e-15	0.114954	0.455	0.325	1.64292e-10
Daglb	0.00018601	0.314337	0.514	0.664	1			Naa35	3.50911e-24	0.172969	0.479	0.488	7.27685e-20			Rplp1	0	0.262718	0.999	0.989	0			Usmg5	3.90232e-24	0.0629079	0.554	0.399	8.09224e-20			Rpl17	1.41248e-14	0.114814	0.972	0.948	2.92906e-10
Zranb1	0.00653488	0.309075	0.189	0.272	1			Prr13	4.79438e-25	0.172948	0.412	0.405	9.9421e-21			Psmc5	1.48349e-276	0.262559	0.72	0.48	3.07631e-272			Mxd1	4.15054e-15	0.0628214	0.143	0.089	8.60698e-11			Polr2f	4.47443e-15	0.114365	0.553	0.407	9.27863e-11
Foxp1	0.00591639	0.308123	0.221	0.322	1			H2-DMa	6.12425e-45	0.172855	0.63	0.647	1.26999e-40			Fxyd5	0	0.262467	0.306	0.114	0			Snrpe	2.54645e-19	0.0627048	0.711	0.536	5.28056e-15			Psma5	2.11509e-14	0.114332	0.601	0.463	4.38607e-10
Tsc22d4	6.59573e-06	0.305486	0.579	0.739	0.136776			E230001N04Rik	1.44947e-35	0.172242	0.281	0.235	3.00577e-31			Hsd17b12	1.44327e-304	0.261755	0.681	0.428	2.9929e-300			Atpif1	7.96887e-11	0.0619611	0.88	0.744	1.65251e-06			Serf2	5.12559e-13	0.114041	0.956	0.885	1.06289e-08
Trmt1	6.50946e-05	0.302336	0.217	0.341	1			Fez2	1.05988e-49	0.172051	0.599	0.614	2.19787e-45			Rpl13a	5.3417e-248	0.260856	0.757	0.533	1.10771e-243			Gnptg	1.72986e-27	0.0615934	0.338	0.22	3.58721e-23			Ncf4	3.61797e-15	0.113858	0.581	0.443	7.50259e-11
Ncbp3	0.00556575	0.300596	0.234	0.341	1			Tab2	3.45224e-39	0.172024	0.497	0.496	7.15891e-35			Fkbp3	1.67393e-296	0.260646	0.632	0.384	3.47122e-292			Anapc13	1.9389e-20	0.0613053	0.559	0.417	4.0207e-16			Creb5	2.96216e-44	0.113739	0.172	0.062	6.14264e-40
P2ry6	4.34453e-17	0.299447	0.756	0.876	9.00926e-13			Lair1	1.30351e-164	0.171966	0.91	0.904	2.70309e-160			Snrpg	0	0.260552	0.583	0.34	0			Map3k8	7.87546e-30	0.0611354	0.299	0.185	1.63313e-25			Tap2	5.11365e-19	0.113722	0.476	0.328	1.06042e-14
Kif1b	0.00841641	0.29717	0.208	0.299	1			Tef	2.51855e-47	0.171611	0.219	0.162	5.22271e-43			Psmc4	1.07851e-301	0.259718	0.669	0.414	2.23651e-297			Otud1	2.4883e-13	0.0611071	0.154	0.1	5.15998e-09			Plek	1.00295e-10	0.11353	0.717	0.598	2.07982e-06
Zfp106	0.00326648	0.296967	0.2	0.295	1			Rock2	1.20513e-47	0.171582	0.61	0.626	2.49908e-43			Mrpl51	8.34857e-308	0.259234	0.59	0.344	1.73124e-303			Khk	3.64307e-25	0.0609773	0.502	0.356	7.55463e-21			H2-Eb1	3.46021e-07	0.113489	0.046	0.022	0.00717544
Efr3a	0.00700499	0.293591	0.234	0.342	1			Xiap	3.77774e-42	0.171231	0.489	0.473	7.83389e-38			Sod2	5.19025e-307	0.258717	0.539	0.302	1.0763e-302			Fam71a	9.83115e-233	0.0607815	0.052	0.002	2.03868e-228			Gng5	2.20646e-09	0.113194	0.909	0.836	4.57554e-05
Tm9sf4	0.0098822	0.293445	0.25	0.366	1			Lmo2	2.43991e-55	0.17117	0.651	0.673	5.05965e-51			Tk1	0	0.258705	0.19	0.025	0			Cxcl16	2.09848e-20	0.0607137	0.49	0.361	4.35161e-16			Snx2	2.16271e-10	0.112938	0.646	0.513	4.48481e-06
Dlgap4	0.000751958	0.292261	0.249	0.38	1			Lifr	7.53165e-47	0.170847	0.432	0.392	1.56184e-42			Agpat5	0	0.258155	0.529	0.273	0			Dusp8	1.13394e-55	0.0605311	0.062	0.014	2.35145e-51			AY036118	1.53934e-08	0.11292	0.629	0.512	0.000319214
Luc7l	0.00173426	0.291863	0.189	0.279	1			Gpr146	2.06853e-30	0.170841	0.361	0.331	4.2895e-26			Cisd1	0	0.2579	0.531	0.282	0			Mob3c	1.94706e-18	0.0601687	0.424	0.311	4.03762e-14			Bola2	3.31702e-12	0.112753	0.602	0.466	6.8785e-08
Ncoa2	0.00392368	0.29048	0.165	0.237	1			Abcc5	1.90929e-30	0.170685	0.399	0.376	3.95929e-26			Tuba1c	0	0.257712	0.293	0.094	0			Rgs3	4.59585e-22	0.0599474	0.175	0.103	9.53041e-18			Psmb1	9.00911e-13	0.112711	0.755	0.613	1.86822e-08
Uggt1	0.0086816	0.290268	0.218	0.317	1			B430010I23Rik	1.86883e-29	0.170462	0.303	0.262	3.87539e-25			Hbb-bs	0.00825784	0.257605	0.004	0.002	1			Klf13	5.2274e-20	0.0598527	0.595	0.45	1.08401e-15			Romo1	5.1675e-12	0.112656	0.551	0.415	1.07158e-07
Bcl2l1	0.00855039	0.287791	0.211	0.304	1			Cd2ap	1.9083e-38	0.170377	0.538	0.546	3.95724e-34			Mrto4	0	0.257524	0.532	0.28	0			Plpbp	4.25723e-22	0.059835	0.322	0.218	8.82821e-18			Mvp	1.92844e-17	0.112395	0.386	0.258	3.999e-13
Ube2d3	3.32168e-06	0.286903	0.639	0.806	0.0688816			Snx18	2.85701e-88	0.170255	0.71	0.721	5.92457e-84			Shmt2	0	0.256458	0.371	0.136	0			Ctsl	4.80557e-12	0.0597861	0.996	0.961	9.9653e-08			Lpl	1.91751e-19	0.112077	0.38	0.247	3.97633e-15
Rsbn1	0.00210149	0.286771	0.228	0.339	1			Man1c1	2.37202e-19	0.170204	0.389	0.383	4.91886e-15			Atox1	6.83769e-217	0.256387	0.86	0.672	1.41793e-212			Romo1	8.48897e-19	0.0595586	0.549	0.412	1.76036e-14			Rpl7	2.78985e-12	0.111351	0.962	0.92	5.78532e-08
Pitpnc1	0.000810078	0.28671	0.199	0.297	1			C1qb	0	0.170104	0.998	0.997	0			Psma5	1.19696e-273	0.256304	0.658	0.416	2.48213e-269			Rpl10-ps3	1.12444e-20	0.0595496	0.313	0.215	2.33174e-16			Atp5o.1	4.34271e-14	0.111205	0.684	0.542	9.00547e-10
Slc15a4	0.000655929	0.286495	0.205	0.311	1			Thap3	7.09407e-36	0.169928	0.321	0.281	1.4711e-31			Rpl35a	0	0.256066	0.986	0.93	0			Mvp	4.38375e-27	0.0588619	0.382	0.255	9.09058e-23			Synj1	7.68764e-19	0.111116	0.44	0.291	1.59419e-14
Snx30	0.00900689	0.285643	0.133	0.189	1			Ubl3	6.99019e-47	0.169683	0.57	0.583	1.44956e-42			Hnrnpd	2.57171e-257	0.256055	0.782	0.554	5.33296e-253			Nucb2	1.51987e-21	0.0587053	0.359	0.249	3.15176e-17			Lsp1	3.1294e-21	0.110946	0.275	0.161	6.48943e-17
Mapk1ip1l	0.00475349	0.285039	0.2	0.291	1			Trmt1l	9.21937e-29	0.169625	0.341	0.309	1.91182e-24			Cct4	5.48943e-251	0.255573	0.774	0.55	1.13834e-246			H2-Q10	1.41171e-71	0.058637	0.058	0.01	2.92747e-67			Cd274	1.9825e-41	0.110603	0.143	0.049	4.11111e-37
Man1a2	0.000106861	0.284892	0.556	0.726	1			Rab3il1	4.33664e-76	0.169484	0.728	0.751	8.9929e-72			Txndc17	2.00649e-240	0.255317	0.7	0.474	4.16086e-236			Ndufs5	4.26418e-15	0.0586262	0.693	0.546	8.84263e-11			Gpr65	6.60017e-21	0.110404	0.343	0.212	1.36868e-16
Tor1b	2.47087e-05	0.284311	0.224	0.356	0.512384			Dguok	8.80063e-31	0.169004	0.413	0.394	1.82499e-26			Tubb6	0	0.255203	0.263	0.067	0			Map1lc3a	1.20192e-24	0.057927	0.498	0.352	2.49242e-20			Tkt	2.04134e-11	0.110134	0.694	0.564	4.23312e-07
Fam133b	0.000622459	0.282565	0.242	0.369	1			Tpp1	1.33813e-51	0.168879	0.642	0.662	2.77488e-47			Npm3	0	0.255182	0.494	0.257	0			Ccl6	2.41941e-17	0.0577459	0.416	0.306	5.01713e-13			Swi5	1.29038e-12	0.109948	0.714	0.57	2.67586e-08
Tango2	4.1733e-07	0.28186	0.184	0.31	0.00865418			Rnf216	8.10534e-28	0.168808	0.404	0.388	1.6808e-23			Ndufb5	7.45442e-263	0.254422	0.738	0.504	1.54582e-258			Cfap45	2.80791e-93	0.0575054	0.049	0.006	5.82276e-89			Fam89a	6.39225e-31	0.109707	0.167	0.071	1.32556e-26
Dhx36	0.00466694	0.280766	0.279	0.418	1			Zcchc11	5.21679e-29	0.168763	0.364	0.336	1.08181e-24			Cops9	1.56175e-231	0.253997	0.689	0.468	3.23861e-227			Snrpd2	1.68973e-17	0.0574423	0.67	0.511	3.50399e-13			Cct8	7.9995e-12	0.109245	0.751	0.625	1.65886e-07
Epn1	0.00404556	0.280635	0.341	0.53	1			Ank2	4.37316e-40	0.168755	0.375	0.335	9.06862e-36			Erh	0	0.253739	0.499	0.264	0			Kcna7	2.57388e-146	0.0573933	0.042	0.002	5.33745e-142			Ifit1bl1	2.35987e-283	0.10915	0.047	0	4.89365e-279
Ankrd12	0.000774	0.279496	0.235	0.348	1			Skil	1.22615e-52	0.168479	0.639	0.646	2.54266e-48			U2af1	2.0262e-271	0.253638	0.67	0.429	4.20173e-267			Eif3e	2.71827e-18	0.0570472	0.693	0.539	5.63688e-14			Igbp1	7.42851e-18	0.109064	0.516	0.36	1.54045e-13
Setd1b	0.00418546	0.279095	0.185	0.268	1			Ccnt2	1.87315e-53	0.167935	0.564	0.55	3.88436e-49			Ssr2	1.59556e-251	0.25236	0.798	0.586	3.30872e-247			Cyba	2.57892e-09	0.0567505	0.99	0.936	5.34791e-05			Fmnl2	3.13197e-26	0.10901	0.213	0.106	6.49477e-22
Ipo7	0.00174314	0.278432	0.206	0.307	1			Mfng	6.31472e-19	0.167899	0.376	0.366	1.30948e-14			Asf1b	0	0.251675	0.234	0.041	0			Sem1	3.66365e-12	0.0564643	0.808	0.666	7.59732e-08			Rplp1	1.7991e-18	0.108385	0.997	0.991	3.7308e-14
Itpripl2	0.00795566	0.277354	0.214	0.309	1			Sec14l1	2.83307e-35	0.167432	0.475	0.468	5.87493e-31			Syce2	0	0.251429	0.311	0.096	0			Acaa1a	3.71827e-26	0.0564507	0.496	0.349	7.71057e-22			Msr1	1.72085e-13	0.107612	0.248	0.158	3.56852e-09
Fto	0.000782658	0.276829	0.174	0.261	1			Pik3r1	2.15829e-91	0.167151	0.712	0.71	4.47564e-87			Hdgf	1.00113e-280	0.251422	0.65	0.406	2.07604e-276			Rnaseh2c	6.1918e-16	0.0562714	0.598	0.463	1.28399e-11			Rpl8	7.06638e-16	0.107188	0.981	0.951	1.46535e-11
Peli1	0.00924735	0.276707	0.334	0.504	1			Zfand6	3.24358e-27	0.167107	0.483	0.491	6.72622e-23			Ndufa2	2.82285e-225	0.250877	0.793	0.586	5.85374e-221			Hist1h2bg	8.04989e-63	0.0562301	0.054	0.01	1.66931e-58			Atp5j	1.42022e-09	0.106645	0.824	0.709	2.9451e-05
Tmem259	0.0057397	0.276591	0.25	0.367	1			Cdc40	1.10601e-29	0.166754	0.396	0.375	2.29353e-25			Esd	1.06159e-167	0.250708	0.631	0.434	2.20142e-163			Hmox1	1.44649e-20	0.0558406	0.349	0.245	2.99959e-16			Trim56	5.13763e-19	0.106636	0.372	0.242	1.06539e-14
Accs	0.0011417	0.276311	0.165	0.244	1			Zdhhc20	5.56854e-30	0.166153	0.491	0.494	1.15475e-25			Aurkaip1	9.69987e-286	0.250493	0.626	0.384	2.01146e-281			Smdt1	2.24677e-15	0.0558352	0.776	0.621	4.65912e-11			Cox7c	1.69856e-09	0.106306	0.833	0.734	3.52231e-05
Nek6	0.000700436	0.27624	0.222	0.336	1			Bmyc	2.43923e-36	0.166025	0.601	0.627	5.05823e-32			P4hb	5.52998e-230	0.249911	0.802	0.614	1.14675e-225			Ndufb7	2.26133e-14	0.0551805	0.726	0.573	4.68933e-10			Wfdc17	1.50138e-21	0.106214	0.13	0.058	3.11341e-17
Abcg1	0.00125269	0.275886	0.209	0.31	1			Casp8	2.36311e-29	0.166003	0.536	0.55	4.90039e-25			Rwdd1	1.0374e-280	0.249406	0.625	0.381	2.15125e-276			H2-Q4	3.83727e-31	0.0550369	0.18	0.096	7.95734e-27			Grina	1.68105e-14	0.105909	0.657	0.511	3.48599e-10
Gpr107	0.00596724	0.275191	0.274	0.407	1			Fam212a	2.24408e-18	0.165844	0.363	0.353	4.65354e-14			Fkbp4	1.08666e-258	0.249197	0.667	0.433	2.25341e-254			Ndufa12	2.38181e-15	0.0547976	0.657	0.518	4.93916e-11			Cops9	1.84772e-11	0.105602	0.646	0.511	3.83162e-07
Rnmt	0.00946199	0.274747	0.175	0.249	1			Slc25a37	8.37847e-31	0.165818	0.372	0.345	1.73744e-26			Cops6	1.39282e-278	0.249035	0.624	0.383	2.88829e-274			Slc1a3	4.55722e-10	0.0545524	0.736	0.606	9.4503e-06			Ube2e1	2.08991e-16	0.105145	0.578	0.425	4.33385e-12
Pigt	0.000448194	0.274375	0.259	0.405	1			Cerk	1.85524e-28	0.165706	0.442	0.435	3.8472e-24			Romo1	6.16031e-278	0.249002	0.609	0.369	1.27746e-273			Atox1	3.93853e-11	0.0544274	0.846	0.704	8.16733e-07			Milr1	2.07913e-15	0.105081	0.377	0.253	4.31149e-11
Ccng2	0.00903159	0.273398	0.2	0.284	1			Ski	1.87042e-57	0.165658	0.638	0.657	3.87869e-53			Gpx1	3.61413e-231	0.247997	0.898	0.739	7.49461e-227			Ang	2.29953e-17	0.0544115	0.676	0.527	4.76853e-13			Dusp1	2.73301e-12	0.104839	0.193	0.12	5.66744e-08
Casc3	0.00429907	0.273069	0.187	0.271	1			Traf3ip3	2.65783e-22	0.165504	0.345	0.325	5.51153e-18			Vdac1	1.65975e-276	0.2477	0.665	0.417	3.44182e-272			Emp3	4.46863e-24	0.0542745	0.422	0.292	9.26661e-20			Ubb	5.3653e-13	0.104345	0.974	0.932	1.1126e-08
Fgd4	0.00356358	0.272929	0.186	0.27	1			Edem2	1.91744e-25	0.165496	0.509	0.527	3.97619e-21			Slc25a4	1.65228e-237	0.247471	0.776	0.561	3.42633e-233			Crybb1	7.01184e-07	0.0540249	0.84	0.739	0.0145405			Hcls1	3.19339e-10	0.103938	0.724	0.599	6.62213e-06
Snx10	7.80204e-06	0.272446	0.231	0.373	0.161791			Rbm26	1.00133e-41	0.165485	0.538	0.536	2.07646e-37			Ly86	6.41813e-242	0.246666	0.983	0.968	1.33093e-237			Selenok	4.02351e-14	0.0538416	0.882	0.755	8.34356e-10			Npnt	9.91448e-23	0.103925	0.295	0.171	2.05597e-18
Rbmx	8.90796e-05	0.272	0.169	0.262	1			Rsbn1l	7.54002e-32	0.165444	0.511	0.514	1.56357e-27			Myl6	1.86269e-173	0.246565	0.885	0.737	3.86266e-169			Hsd17b10	6.74663e-23	0.0533803	0.417	0.293	1.39905e-18			Sod2	1.6354e-11	0.103887	0.471	0.348	3.39133e-07
Slc25a45	0.00216809	0.271058	0.248	0.369	1			Klhl9	6.94394e-27	0.16531	0.311	0.28	1.43996e-22			Galk1	0	0.246561	0.402	0.172	0			Relb	6.43905e-24	0.052749	0.229	0.14	1.33527e-19			Cct7	2.47996e-07	0.103836	0.662	0.556	0.0051427
Gripap1	5.4559e-07	0.271039	0.187	0.314	0.0113139			Zfp397	8.55994e-33	0.165293	0.39	0.362	1.77508e-28			Srsf3	1.45087e-253	0.246443	0.909	0.752	3.00866e-249			Tbcb	2.10062e-16	0.0523173	0.683	0.532	4.35606e-12			Nfkbiz	1.58665e-20	0.103713	0.202	0.109	3.29023e-16
Rnpepl1	1.8562e-05	0.269918	0.203	0.325	0.38492			Ncf2	2.44297e-37	0.164316	0.575	0.594	5.06598e-33			Eef1e1	0	0.246414	0.476	0.247	0			Hcfc1r1	5.54881e-24	0.052256	0.459	0.32	1.15066e-19			Sec61b	9.64206e-11	0.103662	0.79	0.681	1.99947e-06
Ttc39b	0.00758686	0.269429	0.157	0.224	1			Yipf4	4.31401e-22	0.164258	0.405	0.402	8.94596e-18			Ndufb9	2.16438e-230	0.24636	0.779	0.572	4.48827e-226			Atp5o.1	8.46498e-14	0.0521201	0.685	0.538	1.75538e-09			Siglec1	1.39364e-203	0.103654	0.09	0.005	2.88998e-199
Rrbp1	5.40331e-35	0.269338	0.927	0.965	1.12048e-30			Fam110a	2.71693e-17	0.16417	0.287	0.266	5.63409e-13			Edf1	4.40649e-236	0.246228	0.804	0.589	9.13774e-232			Alox5ap	1.02144e-10	0.0521071	0.942	0.843	2.11816e-06			Mthfr	2.6479e-53	0.103295	0.175	0.058	5.49094e-49
Zfp398	0.00628238	0.268986	0.166	0.235	1			Syk	3.47055e-28	0.16399	0.376	0.353	7.19689e-24			Psma6	4.72203e-246	0.245859	0.687	0.464	9.79206e-242			Ndufb8	5.48243e-12	0.051877	0.755	0.602	1.13689e-07			Tesk1	6.44666e-18	0.103248	0.422	0.284	1.33684e-13
Ccdc85a	3.78615e-09	0.268879	0.092	0.053	7.85134e-05			Jak1	3.8877e-47	0.163888	0.63	0.653	8.06191e-43			Erp29	0	0.245706	0.963	0.907	0			Lamtor2	1.01369e-15	0.0516962	0.691	0.545	2.10209e-11			Akr1b3	3.22167e-12	0.103241	0.613	0.482	6.68078e-08
Nemf	0.000125614	0.268698	0.237	0.369	1			Pdcd4	1.70352e-63	0.163773	0.18	0.116	3.53259e-59			Uba52	2.48613e-233	0.245437	0.68	0.453	5.15549e-229			Pmaip1	8.0218e-35	0.0516772	0.066	0.022	1.66348e-30			Tbca	1.67371e-10	0.10297	0.681	0.555	3.47078e-06
Irf3	0.000263026	0.268368	0.205	0.314	1			Ubn2	3.47642e-38	0.163704	0.528	0.526	7.20906e-34			Eif3b	2.06476e-297	0.245396	0.616	0.365	4.2817e-293			Mrps21	1.36729e-17	0.051627	0.573	0.433	2.83536e-13			Nedd8	1.02805e-08	0.10297	0.803	0.697	0.000213188
Stx4a	3.38017e-05	0.268342	0.25	0.399	0.700946			Ctso	2.37814e-16	0.1637	0.367	0.363	4.93154e-12			Gm10076	0	0.244266	0.434	0.212	0			Sri	7.90466e-19	0.0515503	0.559	0.419	1.63919e-14			Uqcrh	1.13667e-09	0.102963	0.811	0.684	2.35712e-05
Tln2	0.000399448	0.268215	0.166	0.251	1			Macf1	4.40349e-109	0.163623	0.78	0.784	9.13151e-105			Tbca	1.03316e-231	0.244255	0.734	0.512	2.14247e-227			Uqcrb	1.1485e-10	0.0513235	0.798	0.652	2.38165e-06			Hap1	9.37337e-99	0.102689	0.064	0.006	1.94376e-94
Smarcc2	0.000284529	0.267558	0.185	0.283	1			Mark3	8.6112e-28	0.16331	0.434	0.425	1.7857e-23			Eif3g	2.48772e-237	0.243966	0.621	0.392	5.15879e-233			Cox7a2	6.06066e-13	0.0512542	0.78	0.63	1.2568e-08			Srgn	1.07883e-06	0.102542	0.815	0.733	0.0223718
Arap3	0.000225856	0.267492	0.176	0.27	1			Eif4a2	3.83215e-60	0.16321	0.649	0.664	7.94674e-56			Hacd2	4.71488e-285	0.2439	0.568	0.333	9.77725e-281			4833445I07Rik	3.78314e-88	0.0512506	0.057	0.008	7.8451e-84			Rps4x	8.98347e-11	0.102507	0.98	0.937	1.8629e-06
Ppp2r5c	0.00245915	0.267265	0.281	0.43	1			Usp2	2.33979e-31	0.163191	0.569	0.588	4.85202e-27			Psma1	1.81454e-247	0.243846	0.83	0.629	3.76281e-243			AW011738	5.56025e-10	0.0507084	0.055	0.03	1.15303e-05			Psmd2	2.4054e-11	0.102439	0.555	0.422	4.98807e-07
Epb41	0.00210814	0.266908	0.147	0.216	1			Cebpd	5.05133e-54	0.16291	0.67	0.678	1.0475e-49			Rpl21	0	0.243212	0.991	0.944	0			Ppia	4.78643e-10	0.0503155	0.994	0.949	9.92563e-06			Rps7	3.80887e-11	0.102288	0.962	0.922	7.89846e-07
Dennd6a	0.00366081	0.265831	0.15	0.217	1			Zbtb38	1.06011e-37	0.162898	0.301	0.255	2.19836e-33			Oaz1	0	0.242784	0.972	0.892	0			Gm26825	9.38002e-32	0.0502594	0.049	0.014	1.94514e-27			Taldo1	3.63783e-09	0.102109	0.768	0.664	7.54376e-05
Ggt5	0.00614521	0.265041	0.186	0.266	1			Pan3	8.27268e-39	0.162794	0.451	0.429	1.71551e-34			Eif4e	1.39683e-296	0.242302	0.611	0.361	2.8966e-292			Sdcbp	2.86922e-08	0.050204	0.863	0.731	0.000594991			Rilpl1	6.0895e-14	0.101983	0.475	0.342	1.26278e-09
Arid4b	0.00386507	0.265012	0.208	0.302	1			Fbrsl1	3.94902e-25	0.162583	0.388	0.368	8.18907e-21			Tcf19	0	0.241258	0.213	0.033	0			Calm1	4.28566e-10	0.0501388	0.949	0.844	8.88718e-06			Atp5b	1.10734e-09	0.101919	0.814	0.717	2.29629e-05
Ppp4r3b	0.000196864	0.264355	0.242	0.377	1			Ptp4a3	3.36423e-29	0.162333	0.556	0.58	6.97641e-25			Srgn	1.45225e-138	0.240859	0.857	0.703	3.01153e-134			Use1	4.58203e-21	0.0500874	0.582	0.427	9.50176e-17			Nfkb2	3.00411e-22	0.101738	0.177	0.088	6.22962e-18
Psen1	0.000527885	0.264307	0.224	0.341	1			Selenok	1.93816e-70	0.162074	0.755	0.777	4.01916e-66			Glrx3	1.75794e-252	0.240745	0.688	0.453	3.64544e-248			Chmp2a	3.28903e-14	0.0499878	0.661	0.523	6.82046e-10			Apobec3	2.13696e-06	0.101585	0.732	0.615	0.0443141
mt-Cytb	1.66887e-30	0.264279	0.976	0.991	3.46074e-26			Il10rb	1.53542e-37	0.162047	0.612	0.638	3.18401e-33			Hcar2	0	0.240568	0.282	0.105	0			Gpx1	8.27393e-07	0.0496833	0.887	0.766	0.0171577			Ifi208	0	0.101555	0.072	0.001	0
Usp36	0.00210702	0.264156	0.136	0.2	1			Adora3	5.46414e-20	0.161938	0.482	0.491	1.1331e-15			Tfdp1	0	0.239223	0.332	0.12	0			Saraf	1.56013e-11	0.0491181	0.883	0.751	3.23525e-07			Taf10	1.19824e-07	0.101139	0.651	0.535	0.00248479
Scoc	4.1087e-11	0.263866	0.77	0.905	8.5202e-07			Adgre1	3.65601e-36	0.161806	0.628	0.646	7.58147e-32			Tbcb	4.65073e-227	0.238937	0.717	0.492	9.64421e-223			Psma5	5.22423e-15	0.0490609	0.596	0.46	1.08335e-10			Ccrl2	5.45958e-26	0.101097	0.194	0.093	1.13215e-21
Cnot3	0.000142973	0.263774	0.189	0.291	1			Cyfip1	4.66039e-123	0.161722	0.871	0.888	9.66425e-119			Ctsz	1.90994e-302	0.238893	0.985	0.968	3.96064e-298			Slc15a4	1.49621e-25	0.0487602	0.435	0.301	3.10268e-21			Ndufa12	5.77259e-08	0.101074	0.628	0.522	0.00119706
Usp47	0.000249823	0.263062	0.162	0.249	1			Taok1	1.35415e-33	0.161705	0.454	0.442	2.8081e-29			Fkbp1a	1.05524e-260	0.237194	0.692	0.451	2.18825e-256			Nol7	8.43226e-17	0.0487436	0.643	0.493	1.7486e-12			Hcar2	3.68846e-22	0.100698	0.248	0.139	7.64876e-18
Nsd2	0.00156342	0.262256	0.218	0.322	1			Slc16a6	3.96779e-36	0.161666	0.593	0.613	8.22801e-32			Ndufv2	2.90361e-249	0.236619	0.625	0.393	6.02121e-245			Ggh	7.70027e-18	0.0486203	0.45	0.331	1.59681e-13			Ybx1	2.73848e-11	0.100525	0.893	0.798	5.67879e-07
Actr2	0.00132295	0.262057	0.547	0.72	1			Zfp638	2.63245e-28	0.161388	0.477	0.475	5.4589e-24			Serf2	8.88972e-256	0.235776	0.96	0.868	1.84346e-251			Atp5g1	2.91591e-12	0.048397	0.842	0.678	6.04672e-08			Prmt1	2.90342e-09	0.100457	0.583	0.463	6.02082e-05
Ldlrad4	0.00918099	0.261862	0.224	0.323	1			Arhgap12	1.27005e-26	0.161237	0.374	0.352	2.6337e-22			Gpi1	2.51218e-226	0.235264	0.72	0.498	5.20951e-222			Rrad	2.95362e-12	0.048045	0.172	0.116	6.12493e-08			Snrpd2	2.84804e-11	0.100169	0.648	0.516	5.90598e-07
Abcd2	0.000335975	0.261818	0.228	0.348	1			Spag9	1.43175e-27	0.161138	0.477	0.477	2.96902e-23			Dpy30	2.38864e-305	0.235144	0.522	0.287	4.95332e-301			Ppib	1.12534e-07	0.047948	0.947	0.859	0.00233362			Gch1	4.7562e-37	0.100117	0.126	0.043	9.86294e-33
Casd1	0.00486236	0.26132	0.196	0.283	1			Irf8	1.35263e-125	0.161088	0.855	0.866	2.80494e-121			Psmd2	3.06376e-268	0.234914	0.615	0.376	6.35333e-264			Gpi1	2.10223e-15	0.0478841	0.688	0.537	4.3594e-11			Bri3	3.71583e-09	0.0999704	0.83	0.745	7.70552e-05
Stim1	0.000119974	0.261183	0.161	0.25	1			Sbf2	5.27343e-27	0.160781	0.393	0.374	1.09355e-22			Pomp	8.30427e-216	0.234904	0.898	0.733	1.72206e-211			Hcst	9.23098e-18	0.0477217	0.255	0.173	1.91423e-13			Ywhag	7.08769e-14	0.0997916	0.473	0.338	1.46977e-09
Slc4a2	0.00601872	0.260953	0.12	0.171	1			Capn3	1.0297e-29	0.160592	0.51	0.512	2.13528e-25			Rsl1d1	2.49972e-226	0.234505	0.73	0.497	5.18367e-222			Adh5	5.46615e-17	0.0474515	0.571	0.43	1.13352e-12			Bbx	6.03413e-15	0.0997757	0.365	0.247	1.2513e-10
Metap1d	0.0008325	0.260628	0.151	0.226	1			Maf1	7.46086e-19	0.160518	0.333	0.318	1.54716e-14			Pycard	6.60245e-234	0.234304	0.955	0.864	1.36915e-229			Il12b	7.35334e-23	0.0473309	0.012	0.002	1.52486e-18			Ctsc	5.77714e-09	0.0996238	0.947	0.885	0.000119801
Sike1	0.000136159	0.260177	0.171	0.264	1			Sall3	1.18262e-25	0.160099	0.39	0.369	2.45241e-21			Milr1	0	0.233053	0.428	0.211	0			Rps27l	1.7363e-12	0.0472838	0.787	0.636	3.60056e-08			Cycs	5.46622e-12	0.0994026	0.622	0.49	1.13353e-07
Pbx2	0.000655038	0.259616	0.192	0.29	1			Snx20	1.19266e-29	0.160064	0.539	0.558	2.47321e-25			Pfdn6	5.06843e-269	0.232022	0.579	0.345	1.05104e-264			Slc25a25	2.31506e-17	0.0472501	0.177	0.111	4.80073e-13			Keap1	2.0018e-21	0.0993503	0.392	0.251	4.15113e-17
Pdk1	0.00042218	0.259548	0.216	0.327	1			Tbc1d9	2.56562e-38	0.159877	0.382	0.345	5.32032e-34			Calm3	1.90359e-235	0.231936	0.651	0.419	3.94747e-231			Wfdc17	1.17665e-17	0.0471252	0.106	0.058	2.44002e-13			Fam241a	2.03228e-43	0.0989887	0.122	0.037	4.21434e-39
Mroh1	0.00150419	0.259305	0.143	0.212	1			Zcchc7	1.07689e-45	0.15984	0.531	0.519	2.23314e-41			Sh3bgrl3	3.84809e-210	0.231666	0.962	0.856	7.97979e-206			Ramp1	1.26838e-24	0.0470279	0.264	0.166	2.63023e-20			Cox4i1	1.80888e-10	0.0989318	0.895	0.834	3.75108e-06
Ddx23	0.000353846	0.259179	0.182	0.276	1			Adcy7	1.68529e-26	0.159751	0.412	0.396	3.49479e-22			Rbbp7	0	0.23149	0.507	0.272	0			Atp5d	2.43456e-10	0.0468522	0.792	0.649	5.04855e-06			Gng12	3.40742e-15	0.0985176	0.431	0.3	7.06597e-11
Ap2b1	0.00214452	0.258946	0.194	0.287	1			Ccr5	4.90752e-96	0.159737	0.825	0.832	1.01767e-91			Tomm5	1.03199e-246	0.230207	0.623	0.391	2.14004e-242			Drap1	3.0143e-14	0.0467698	0.668	0.518	6.25076e-10			Uqcrb	8.04286e-12	0.0980569	0.772	0.657	1.66785e-07
Brd8	8.02065e-05	0.258854	0.231	0.362	1			Arl6ip1	4.55994e-100	0.159632	0.836	0.847	9.45595e-96			Chaf1a	0	0.230138	0.221	0.033	0			Kdm6bos	2.71843e-75	0.0464737	0.038	0.004	5.63721e-71			Serp1	8.34023e-08	0.0978755	0.69	0.573	0.00172951
9930021J03Rik	0.00496801	0.258748	0.187	0.268	1			Ikzf2	2.78999e-47	0.159501	0.271	0.213	5.7856e-43			Arhgdib	8.66476e-193	0.23006	0.899	0.75	1.79681e-188			Hpgd	3.40526e-09	0.0463095	0.811	0.687	7.06149e-05			Nceh1	1.06653e-17	0.0977778	0.18	0.097	2.21166e-13
Map3k14	0.00180008	0.258274	0.136	0.201	1			Fcrls	3.3909e-173	0.159488	0.985	0.971	7.03172e-169			Prdx2	4.93e-203	0.229458	0.734	0.521	1.02233e-198			2610528A11Rik	5.5245e-19	0.0462366	0.198	0.125	1.14561e-14			Cacybp	3.52534e-09	0.0977139	0.602	0.482	7.3105e-05
Arhgap25	0.000737721	0.257661	0.224	0.339	1			Fam208a	1.56158e-45	0.15939	0.429	0.392	3.23825e-41			Ehd1	0	0.228947	0.221	0.046	0			Hist1h3a	3.10643e-66	0.0459407	0.045	0.007	6.44181e-62			Tagln2	3.97704e-09	0.0976468	0.547	0.431	8.24719e-05
Znrf1	0.000478767	0.256977	0.192	0.289	1			Nckap1l	2.77395e-49	0.159355	0.641	0.662	5.75234e-45			Mrpl28	3.21075e-303	0.228843	0.514	0.279	6.65812e-299			Btf3	1.04643e-08	0.0458844	0.931	0.801	0.000216999			Anxa2	1.05382e-28	0.097432	0.089	0.029	2.18531e-24
Med15	0.000641718	0.256899	0.17	0.256	1			Tmcc1	3.81652e-23	0.15935	0.383	0.365	7.91431e-19			Tmem97	0	0.228624	0.392	0.162	0			Ccl9	1.75016e-12	0.0458077	0.431	0.331	3.62931e-08			Rps27l	1.15221e-09	0.0972801	0.765	0.64	2.38933e-05
Synrg	0.0077796	0.256837	0.212	0.306	1			Ncoa3	4.93076e-24	0.159348	0.337	0.313	1.02249e-19			Llph	2.72801e-226	0.228461	0.628	0.403	5.65708e-222			Lsm4	1.37518e-14	0.0454865	0.564	0.433	2.85171e-10			Slc31a2	8.03556e-13	0.0972541	0.45	0.324	1.66633e-08
Atxn2	0.000396788	0.256644	0.204	0.311	1			Washc4	3.31826e-30	0.15919	0.438	0.423	6.88108e-26			Ndufb10	1.50275e-205	0.228412	0.757	0.54	3.11624e-201			Ndufb2	4.40302e-19	0.0453961	0.504	0.37	9.13054e-15			Dbnl	4.19408e-10	0.0970974	0.635	0.51	8.69727e-06
Arfgap2	0.00263136	0.256639	0.248	0.371	1			Tnfsf12	8.75677e-28	0.159176	0.273	0.238	1.81589e-23			Psmd14	8.53353e-277	0.228395	0.536	0.306	1.7696e-272			Dcxr	1.50992e-20	0.0452965	0.331	0.227	3.13113e-16			Ass1	6.08225e-33	0.0967609	0.048	0.01	1.26128e-28
Cabin1	0.00522082	0.256407	0.208	0.3	1			Jmjd1c	4.36226e-66	0.159103	0.671	0.679	9.04602e-62			Ebna1bp2	6.99101e-274	0.227215	0.531	0.302	1.44973e-269			Rabepk	1.00381e-19	0.0450994	0.194	0.12	2.0816e-15			Colec12	5.36423e-20	0.0966799	0.124	0.056	1.11238e-15
Matr3	0.00248741	0.256383	0.32	0.494	1			Lamp1	2.60778e-119	0.159045	0.908	0.904	5.40776e-115			Vdac3	6.33019e-229	0.227054	0.726	0.496	1.31269e-224			Aldh2	3.92141e-20	0.0448569	0.377	0.266	8.13183e-16			Eif5b	1.38811e-10	0.0962973	0.682	0.553	2.87852e-06
Ddx46	7.86507e-05	0.256247	0.257	0.408	1			Gfm2	3.58781e-18	0.159027	0.244	0.217	7.44004e-14			Ywhaq	1.63617e-225	0.226987	0.701	0.474	3.39292e-221			D8Ertd738e	4.6586e-12	0.0448488	0.735	0.597	9.66054e-08			Rnase6	1.19198e-29	0.0961784	0.153	0.064	2.47181e-25
Samd4b	0.0033042	0.256244	0.137	0.2	1			Dnm2	2.83533e-31	0.159006	0.56	0.584	5.87962e-27			Mydgf	8.64682e-219	0.226793	0.788	0.579	1.79309e-214			Mpc1	5.91874e-08	0.0446467	0.871	0.736	0.00122737			Icosl	5.91838e-16	0.0955251	0.398	0.269	1.2273e-11
Iws1	0.000542384	0.255657	0.179	0.271	1			Sort1	3.77914e-36	0.158522	0.373	0.338	7.8368e-32			Hnrnpa3	3.23248e-215	0.226563	0.876	0.706	6.7032e-211			Errfi1	1.30018e-14	0.0445229	0.181	0.119	2.69618e-10			Snrpf	6.29331e-11	0.095427	0.621	0.498	1.30504e-06
Cic	0.000101845	0.255195	0.185	0.29	1			Rhobtb1	4.54427e-43	0.158499	0.236	0.182	9.42346e-39			Dad1	6.77178e-205	0.226515	0.887	0.727	1.40426e-200			mt-Co3	5.08648e-15	0.0444995	0.998	0.995	1.05478e-10			Usmg5	1.33095e-12	0.0952101	0.54	0.404	2.76e-08
Usp12	0.00316173	0.255012	0.216	0.316	1			Cbfa2t3	1.19476e-37	0.158255	0.281	0.231	2.47757e-33			Rps4x	2.54054e-284	0.224514	0.987	0.926	5.26832e-280			Dusp5	2.20608e-87	0.0443731	0.048	0.006	4.57474e-83			Vim	8.01313e-25	0.0950332	0.123	0.05	1.66168e-20
Znfx1	4.25632e-05	0.254839	0.185	0.29	0.882633			Camk2n1	1.2187e-32	0.157777	0.584	0.602	2.52722e-28			Psmb1	1.27438e-203	0.224404	0.781	0.573	2.64268e-199			Sult1a1	4.8683e-18	0.0443476	0.489	0.36	1.00954e-13			Ndufv3	7.58813e-07	0.0949034	0.589	0.48	0.0157355
Ndel1	0.00125869	0.254744	0.201	0.3	1			Ctsl	1.10259e-142	0.157503	0.966	0.954	2.28645e-138			Rtraf	1.56016e-206	0.224377	0.772	0.562	3.23531e-202			Sirt2	2.89505e-18	0.0443073	0.619	0.468	6.00346e-14			Ifi205	6.02839e-271	0.094828	0.052	0.001	1.25011e-266
Peak1	0.00779057	0.254736	0.183	0.26	1			Mgat4a	9.34947e-41	0.157234	0.58	0.596	1.9388e-36			Birc5	0	0.223926	0.128	0.01	0			Rnaset2a	5.48686e-18	0.0442972	0.536	0.399	1.13781e-13			Mob1a	1.22387e-11	0.0948227	0.62	0.482	2.53794e-07
Tmem50b	6.40867e-05	0.254599	0.19	0.3	1			Gsk3b	3.6321e-31	0.157204	0.557	0.574	7.53189e-27			Wdr83os	1.00699e-205	0.223703	0.791	0.574	2.0882e-201			C4b	1.31666e-17	0.0442525	0.152	0.091	2.73035e-13			Actr2	1.05472e-08	0.0943307	0.834	0.711	0.000218718
Cnot6	0.000587593	0.254558	0.173	0.262	1			Kansl1	2.01437e-29	0.157	0.432	0.418	4.1772e-25			Ipo5	1.11955e-299	0.223578	0.47	0.246	2.32162e-295			Fmc1	4.16092e-16	0.0442314	0.225	0.152	8.6285e-12			Plekho2	7.10718e-21	0.0943068	0.24	0.135	1.47382e-16
Ppp1r12c	4.31621e-06	0.253848	0.2	0.328	0.0895053			Prl	1.28155e-12	0.156308	0.019	0.031	2.65755e-08			Txn2	8.12826e-254	0.222304	0.644	0.401	1.68556e-249			Hspb11	2.82607e-18	0.0441213	0.177	0.11	5.86042e-14			Cox6a2	6.70694e-15	0.0942754	0.2	0.118	1.39082e-10
Ptbp1	0.00894254	0.253592	0.302	0.456	1			Camk2d	1.35732e-38	0.156281	0.596	0.612	2.81468e-34			Pgp	2.33987e-242	0.222079	0.591	0.362	4.85219e-238			Scand1	2.50358e-15	0.0440239	0.705	0.548	5.19168e-11			Smim3	7.74678e-20	0.0942715	0.304	0.184	1.60645e-15
Fndc3a	0.00534668	0.253588	0.239	0.351	1			Rap1gds1	2.15957e-25	0.156222	0.508	0.528	4.47831e-21			Eif3l	8.61677e-264	0.221835	0.582	0.346	1.78686e-259			Slc25a5	4.35293e-08	0.0439218	0.912	0.794	0.000902667			Ndufs7	1.77123e-08	0.0941418	0.642	0.529	0.000367301
Actr1b	0.000130218	0.253451	0.141	0.22	1			Stag2	1.99717e-15	0.156032	0.364	0.357	4.14153e-11			Ccnd1	8.12296e-191	0.221738	0.775	0.566	1.68446e-186			Ndufc1	4.42249e-16	0.0438246	0.602	0.457	9.17093e-12			Serpine1	1.41629e-12	0.0941351	0.116	0.062	2.93696e-08
Hnrnpu	0.00391441	0.253449	0.561	0.746	1			Anapc16	1.54645e-16	0.15597	0.438	0.449	3.20688e-12			Ndufv3	5.86046e-215	0.22166	0.659	0.436	1.21528e-210			Ctsz	6.29501e-07	0.0437128	0.995	0.97	0.013054			Sssca1	3.31823e-12	0.0938816	0.399	0.286	6.88101e-08
Washc2	5.8042e-06	0.253179	0.241	0.392	0.120362			Abhd6	3.56811e-16	0.155753	0.426	0.433	7.3992e-12			Srp14	1.05711e-189	0.221139	0.793	0.593	2.19212e-185			Gpx4	6.16886e-11	0.0436258	0.825	0.686	1.27924e-06			Ankle2	5.24932e-21	0.0936543	0.414	0.268	1.08855e-16
Matk	0.000833847	0.253121	0.176	0.262	1			Borcs6	3.10856e-31	0.155745	0.253	0.212	6.44622e-27			Ccdc86	1.56033e-245	0.220965	0.553	0.328	3.23565e-241			Snrpf	2.35271e-15	0.0433704	0.643	0.494	4.87881e-11			Pnpt1	5.16499e-25	0.0932682	0.225	0.116	1.07106e-20
Sh2b1	0.004772	0.252758	0.127	0.182	1			Slc25a45	1.19857e-18	0.155709	0.37	0.358	2.48548e-14			Gps1	1.12952e-266	0.220889	0.597	0.357	2.34229e-262			Maff	1.35601e-53	0.0433014	0.052	0.011	2.81196e-49			Ccnd2	1.26552e-36	0.0932099	0.082	0.022	2.6243e-32
Hyou1	0.000633257	0.252681	0.176	0.266	1			BC037034	6.42951e-11	0.155246	0.424	0.441	1.33329e-06			Mrpl54	2.47301e-285	0.220691	0.512	0.28	5.12828e-281			Myl12a	1.17476e-14	0.0432929	0.671	0.525	2.4361e-10			Edf1	2.12279e-09	0.0931506	0.767	0.63	4.40202e-05
Slc23a2	0.00161458	0.252579	0.154	0.228	1			Chd6	2.73319e-31	0.155012	0.366	0.334	5.66782e-27			Tmem147	1.62813e-237	0.220492	0.644	0.415	3.37626e-233			Vkorc1	1.41499e-20	0.0430835	0.479	0.344	2.93426e-16			Rpl13a	2.07498e-08	0.0931183	0.691	0.576	0.000430289
Fes	2.15781e-05	0.25202	0.288	0.466	0.447465			Hist3h2a	1.89862e-50	0.154995	0.215	0.155	3.93718e-46			Mrpl17	3.96124e-233	0.219955	0.603	0.38	8.21442e-229			Mcee	3.37948e-20	0.0430698	0.291	0.195	7.00802e-16			Iqgap1	5.47146e-15	0.093013	0.182	0.104	1.13462e-10
Wdr44	0.00398237	0.251743	0.217	0.316	1			Tbc1d23	4.73094e-29	0.15493	0.37	0.342	9.81054e-25			Naaa	4.71722e-182	0.219932	0.677	0.474	9.78209e-178			Pin4	1.14429e-16	0.0428863	0.358	0.259	2.37291e-12			Atp6v1b2	7.66235e-16	0.0927953	0.504	0.352	1.58894e-11
Ist1	0.00961838	0.251631	0.144	0.203	1			Lhfpl2	2.66847e-20	0.154674	0.442	0.441	5.53361e-16			Etf1	4.0466e-259	0.219656	0.551	0.321	8.39144e-255			Hnrnpa1	2.45703e-11	0.0423374	0.753	0.598	5.09514e-07			Fbxw17	1.06239e-38	0.092789	0.161	0.06	2.20308e-34
Otud5	1.14384e-05	0.251496	0.145	0.236	0.237199			Ncoa4	3.21911e-16	0.154375	0.353	0.344	6.67548e-12			Mrps14	2.06458e-213	0.219582	0.688	0.465	4.28132e-209			Serpinf1	1.57575e-14	0.0421009	0.389	0.288	3.26764e-10			Gm4070	6.87974e-53	0.0926277	0.126	0.035	1.42665e-48
Colgalt1	0.000893525	0.251067	0.308	0.481	1			Sppl3	7.94962e-14	0.154256	0.347	0.339	1.64851e-09			Pdia6	4.05635e-217	0.219475	0.948	0.872	8.41165e-213			AL590144.2	6.89846e-16	0.0419309	0.125	0.074	1.43053e-11			Llph	4.37954e-14	0.0924738	0.594	0.446	9.08185e-10
Ap3d1	4.72776e-06	0.250842	0.179	0.293	0.0980396			Trim26	4.31878e-24	0.153916	0.424	0.415	8.95586e-20			Sdhb	5.12599e-229	0.2194	0.629	0.403	1.06298e-224			Swap70	3.25501e-19	0.0418447	0.431	0.314	6.74992e-15			Arf4	4.98361e-08	0.0918427	0.646	0.538	0.00103345
Pdpk1	0.00219015	0.250242	0.163	0.238	1			Tifab	4.50064e-20	0.153763	0.447	0.451	9.33298e-16			Cdca8	0	0.21889	0.174	0.024	0			Ndufb10	2.52169e-13	0.0417428	0.729	0.578	5.22923e-09			Tpt1	4.85806e-11	0.0918082	0.987	0.97	1.00741e-06
Nrp2	0.00058963	0.249892	0.201	0.304	1			C5ar2	2.31665e-29	0.153763	0.296	0.257	4.80404e-25			Ndufb11	1.16877e-192	0.218538	0.718	0.515	2.42367e-188			Qdpr	3.5057e-13	0.0416253	0.379	0.285	7.26977e-09			Ifitm1	1.61057e-25	0.0917872	0.081	0.026	3.33984e-21
Tbc1d9b	0.000326532	0.249641	0.158	0.242	1			Ptpra	9.57014e-37	0.153705	0.622	0.652	1.98456e-32			Atp5a1	2.78201e-192	0.218317	0.835	0.649	5.76905e-188			Atp5j	1.65891e-08	0.0414383	0.841	0.705	0.000344007			Dab2	2.52348e-06	0.091382	0.301	0.229	0.0523294
Ywhag	0.000705635	0.249459	0.227	0.345	1			Slc44a2	1.21042e-15	0.153521	0.312	0.296	2.51004e-11			Eif3m	5.93875e-214	0.217751	0.677	0.45	1.23152e-209			Srp14	9.02757e-11	0.0413763	0.776	0.627	1.87205e-06			Relb	1.03007e-18	0.0913548	0.244	0.142	2.13605e-14
Trappc12	0.000208375	0.249451	0.134	0.208	1			BC017643	9.36938e-17	0.153415	0.459	0.471	1.94293e-12			Morf4l2	7.38053e-249	0.217124	0.595	0.361	1.5305e-244			4933433G15Rik	2.68157e-27	0.0413343	0.084	0.035	5.56078e-23			Denr	2.04512e-09	0.0912677	0.662	0.538	4.24096e-05
Nos1ap	0.000229926	0.249291	0.135	0.208	1			Snx6	1.68112e-37	0.153373	0.644	0.676	3.48613e-33			Ywhae	2.59394e-197	0.217109	0.912	0.765	5.37905e-193			Gamt	1.33343e-16	0.0413228	0.201	0.131	2.76513e-12			Fis1	1.02026e-08	0.0912593	0.695	0.58	0.000211571
Nfxl1	0.000299182	0.249223	0.17	0.259	1			Rin2	9.08655e-22	0.153151	0.412	0.402	1.88428e-17			1810022K09Rik	2.17524e-238	0.216748	0.536	0.317	4.51079e-234			Fosl2	3.12364e-21	0.0413158	0.111	0.058	6.4775e-17			Lyn	4.77309e-09	0.0912487	0.927	0.848	9.89797e-05
Usp48	0.000575942	0.249182	0.177	0.267	1			Sirt7	1.7315e-17	0.153069	0.413	0.411	3.59062e-13			Anxa5	6.71382e-63	0.216591	0.226	0.149	1.39225e-58			Pebp1	1.70971e-08	0.0412631	0.825	0.682	0.000354544			Gm5431	2.44984e-60	0.0911031	0.106	0.024	5.08023e-56
Naa15	0.000395576	0.249125	0.255	0.393	1			Cwf19l2	3.17292e-21	0.153015	0.383	0.367	6.57969e-17			Hras	4.93119e-269	0.216432	0.57	0.334	1.02258e-264			Gm26857	1.43145e-23	0.0412126	0.088	0.04	2.9684e-19			Mrpl52	2.54699e-09	0.0909068	0.806	0.698	5.28169e-05
Nfic	0.000388733	0.249113	0.299	0.465	1			Pbxip1	6.69912e-21	0.15284	0.404	0.396	1.3892e-16			Rbx1	2.501e-178	0.216364	0.847	0.671	5.18632e-174			Clcf1	3.82547e-15	0.0410336	0.169	0.109	7.93287e-11			Nme1	2.81239e-11	0.0908884	0.696	0.564	5.83205e-07
Trmt13	0.00575187	0.248825	0.171	0.245	1			Pura	7.93718e-42	0.152809	0.634	0.665	1.64593e-37			Fbl	7.36086e-217	0.216029	0.66	0.435	1.52642e-212			Trib1	2.69252e-17	0.0408681	0.321	0.228	5.58348e-13			Fcf1	2.59976e-13	0.0907299	0.378	0.261	5.39111e-09
Mbtps1	0.000372386	0.248759	0.166	0.252	1			Kdm5b	1.91682e-61	0.152809	0.188	0.124	3.97492e-57			Nolc1	1.85867e-255	0.215825	0.493	0.277	3.85432e-251			Ifi27	1.04073e-14	0.0408291	0.606	0.475	2.15816e-10			Naca	6.36715e-09	0.0905326	0.927	0.848	0.000132036
Dgcr2	0.00226573	0.248748	0.13	0.191	1			Gnaq	6.88146e-20	0.152749	0.439	0.443	1.42701e-15			Timeless	0	0.215783	0.241	0.058	0			Cox6a2	7.54306e-11	0.0407699	0.17	0.118	1.56421e-06			Eif3f	8.79684e-08	0.0901947	0.783	0.658	0.0018242
Eif4ebp2	2.48064e-06	0.248336	0.203	0.334	0.0514411			Dmtf1	6.9155e-26	0.152673	0.374	0.35	1.43407e-21			1500011K16Rik	1.59647e-249	0.215696	0.559	0.331	3.31061e-245			Mrpl33	3.58191e-16	0.040691	0.565	0.428	7.4278e-12			Pim1	9.20575e-15	0.0901938	0.236	0.145	1.909e-10
Dusp3	1.34016e-05	0.247941	0.157	0.254	0.277909			Angel2	3.1519e-16	0.152632	0.354	0.343	6.53611e-12			Psmd13	1.0676e-224	0.215668	0.621	0.395	2.21388e-220			Rpn2	2.88246e-08	0.0405683	0.865	0.725	0.000597736			Cct5	1.53272e-09	0.0900071	0.716	0.602	3.1784e-05
Csf2ra	0.00757496	0.24792	0.321	0.478	1			Mknk1	3.89945e-28	0.152361	0.484	0.485	8.08629e-24			Ak6	6.28946e-294	0.215424	0.433	0.219	1.30425e-289			Pomp	5.69028e-08	0.0404389	0.881	0.761	0.00117999			Mien1	4.48752e-13	0.0899979	0.531	0.394	9.30577e-09
Cab39	0.0021874	0.247191	0.27	0.41	1			Papss1	3.7621e-15	0.152273	0.424	0.432	7.80146e-11			Rpl10	2.09403e-266	0.215206	0.986	0.919	4.34239e-262			Eif3a	1.5875e-09	0.0400903	0.74	0.608	3.29201e-05			Azi2	2.91981e-22	0.0899679	0.358	0.219	6.0548e-18
Glul	8.83443e-05	0.246924	0.65	0.819	1			Uvrag	2.13715e-18	0.152182	0.402	0.398	4.43181e-14			Slamf9	2.69159e-192	0.214846	0.57	0.366	5.58155e-188			Tubb2b	4.37395e-17	0.0400105	0.372	0.267	9.07025e-13			Psmb3	1.16609e-10	0.0899535	0.709	0.586	2.41811e-06
Ndufaf4	7.32371e-05	0.246781	0.197	0.309	1			Rsbn1	8.07384e-20	0.152167	0.342	0.323	1.67427e-15			Ndufa5	1.55258e-228	0.214845	0.593	0.37	3.21959e-224			Gstm5	2.65939e-19	0.0399561	0.211	0.134	5.51478e-15			Psmc5	2.57088e-10	0.0897532	0.661	0.526	5.33124e-06
Mob1b	0.00234993	0.246654	0.141	0.205	1			Ddx6	1.21231e-33	0.152058	0.502	0.501	2.51397e-29			Abracl	3.0455e-213	0.214641	0.675	0.45	6.31545e-209			Itm2b	2.56359e-08	0.0396869	0.997	0.985	0.000531611			Tmem184b	3.63161e-22	0.0897189	0.304	0.179	7.53087e-18
Ppm1a	2.78215e-05	0.246363	0.204	0.323	0.576935			Rp2	2.76838e-19	0.152011	0.396	0.389	5.74078e-15			Rrm2	0	0.214128	0.128	0.007	0			Arpc2	3.97993e-05	0.0395363	0.964	0.888	0.825319			Dpy19l1	4.30337e-13	0.0895555	0.446	0.317	8.92389e-09
Lman2l	0.00424815	0.246351	0.283	0.423	1			Ifnar2	1.06899e-29	0.151826	0.596	0.629	2.21677e-25			Lsm7	3.76326e-259	0.213586	0.595	0.357	7.80388e-255			G630030J09Rik	6.37509e-60	0.0391619	0.044	0.007	1.322e-55			Pi4k2a	9.6473e-16	0.089369	0.43	0.298	2.00056e-11
Srpk2	5.25888e-05	0.245893	0.218	0.345	1			Fam167b	2.73963e-19	0.151748	0.315	0.295	5.68116e-15			Vdac2	7.1714e-195	0.21341	0.905	0.748	1.48713e-190			Psmb7	2.25851e-17	0.039027	0.54	0.401	4.68347e-13			Psmb7	7.63639e-10	0.0888757	0.53	0.405	1.58356e-05
Abi1	0.00333538	0.245222	0.277	0.418	1			Tle3	2.29482e-41	0.151699	0.303	0.252	4.75876e-37			Sf3b5	3.13471e-220	0.212796	0.634	0.412	6.50045e-216			A930029G22Rik	1.45737e-21	0.0388602	0.068	0.029	3.02215e-17			Ndufb7	1.31025e-10	0.0887289	0.705	0.578	2.71706e-06
Rlf	0.000813659	0.244848	0.216	0.326	1			Nfat5	3.36846e-26	0.151587	0.39	0.369	6.98517e-22			Ost4	5.01316e-191	0.212133	0.744	0.533	1.03958e-186			Hk2	3.09999e-08	0.03867	0.791	0.671	0.000642846			Rpl10	9.29757e-09	0.0886959	0.967	0.932	0.000192804
Ctdsp1	0.00799291	0.244216	0.13	0.185	1			Madd	1.55964e-21	0.151392	0.358	0.336	3.23423e-17			Mrfap1	1.28764e-187	0.212106	0.896	0.747	2.67018e-183			Slc7a11	2.64341e-31	0.0383806	0.046	0.013	5.48163e-27			Arf3	1.77986e-13	0.088444	0.346	0.237	3.69089e-09
Narf	0.0040303	0.244156	0.147	0.212	1			Rnf111	4.50222e-22	0.15138	0.41	0.402	9.33625e-18			Stip1	1.06532e-257	0.211993	0.53	0.304	2.20916e-253			Polr2f	8.28679e-14	0.0382138	0.526	0.405	1.71843e-09			Mvb12a	2.42787e-18	0.088299	0.375	0.243	5.03467e-14
Qrich1	0.000102163	0.243931	0.192	0.3	1			Stard9	5.55595e-33	0.151343	0.309	0.269	1.15214e-28			Dnajc19	1.32058e-240	0.21158	0.62	0.391	2.73849e-236			Rilpl2	4.11954e-17	0.0380602	0.115	0.065	8.54269e-13			Jun	2.12779e-10	0.0879762	0.61	0.502	4.41239e-06
Synj2bp	5.52494e-06	0.243791	0.196	0.319	0.114571			Rreb1	6.7039e-26	0.15128	0.387	0.369	1.39019e-21			Ubl5	2.98533e-159	0.211036	0.802	0.613	6.19068e-155			H2-Q6	3.02031e-33	0.0380427	0.062	0.02	6.26322e-29			Cdc37	2.09432e-08	0.0878316	0.668	0.555	0.000434299
Wasf2	2.49468e-05	0.243787	0.625	0.795	0.517322			Cdk12	5.97669e-22	0.151278	0.418	0.411	1.23939e-17			Eif6	5.06012e-217	0.211017	0.643	0.418	1.04932e-212			Uqcr10	1.10464e-11	0.0379335	0.668	0.533	2.29068e-07			Cox6c	5.65044e-07	0.0877971	0.778	0.68	0.0117173
Ssbp3	0.000490904	0.24348	0.125	0.192	1			Sec62	8.53186e-38	0.151267	0.707	0.742	1.76925e-33			Prelid3b	0	0.210975	0.449	0.225	0			Cd74	4.96982e-12	0.0374225	0.27	0.198	1.03059e-07			Arpc1b	1.8523e-09	0.0873792	0.959	0.913	3.84112e-05
Kdm2b	0.000424476	0.243211	0.27	0.414	1			Usf2	1.81158e-22	0.151139	0.554	0.586	3.75666e-18			Pdia4	9.35748e-180	0.210968	0.723	0.519	1.94046e-175			Gsg1	6.03132e-17	0.0373728	0.208	0.136	1.25071e-12			Coa5	1.63016e-17	0.087134	0.348	0.225	3.38047e-13
Cebpa	0.00893505	0.2432	0.38	0.573	1			Mysm1	1.62659e-17	0.151104	0.374	0.364	3.37306e-13			Dna2	0	0.210723	0.239	0.066	0			Fis1	5.12004e-12	0.0373548	0.724	0.575	1.06174e-07			Atp5j2	6.18284e-08	0.0867886	0.809	0.715	0.00128213
Pkn2	0.00956652	0.243029	0.296	0.437	1			Narf	2.73312e-45	0.1511	0.228	0.172	5.66767e-41			Ndufa8	3.02677e-193	0.210716	0.708	0.491	6.27662e-189			Clk1	9.30982e-17	0.0373249	0.678	0.528	1.93058e-12			Tmpo	5.22473e-13	0.0867372	0.509	0.37	1.08345e-08
Orc4	0.00418853	0.242897	0.159	0.23	1			Cirbp	1.00354e-15	0.151063	0.309	0.292	2.08104e-11			Cst7	6.54017e-247	0.210598	0.273	0.119	1.35624e-242			Txndc17	3.29738e-13	0.0372664	0.659	0.514	6.83778e-09			Phyh	5.11584e-12	0.0865649	0.308	0.211	1.06087e-07
Prkab1	0.00714306	0.242877	0.184	0.262	1			Phf3	4.62263e-23	0.150943	0.51	0.526	9.58596e-19			Mrps15	1.55157e-204	0.209922	0.608	0.395	3.21748e-200			Scp2	2.27222e-14	0.0370834	0.626	0.485	4.71189e-10			Smdt1	3.35474e-07	0.0864042	0.739	0.626	0.00695672
Pdcd6ip	0.000905554	0.2428	0.28	0.432	1			Kdm2a	9.51157e-20	0.150925	0.438	0.439	1.97242e-15			Mrps36	1.35081e-254	0.209693	0.5	0.281	2.80117e-250			Rpl27-ps3	2.88728e-12	0.0369577	0.172	0.117	5.98735e-08			S100a11	4.48204e-20	0.0862816	0.096	0.039	9.2944e-16
Slc30a5	0.00636741	0.242652	0.172	0.246	1			Stxbp3	2.65856e-24	0.150797	0.316	0.287	5.51305e-20			Eif1	8.53403e-220	0.209589	0.983	0.93	1.7697e-215			Rab20	3.3807e-15	0.0363263	0.282	0.198	7.01056e-11			Rpl21	3.58112e-08	0.0860714	0.987	0.953	0.000742616
Ppp6r1	0.000102072	0.242207	0.225	0.352	1			Agmo	4.46759e-52	0.150631	0.205	0.145	9.26444e-48			Psmd12	8.65728e-209	0.20941	0.656	0.432	1.79526e-204			Rabac1	1.3405e-08	0.0363086	0.851	0.724	0.00027798			Ddx3y	5.50179e-19	0.0858879	0.408	0.263	1.14091e-14
Nhlrc3	0.00170056	0.242063	0.176	0.26	1			Tprgl	4.6718e-13	0.150452	0.439	0.456	9.68791e-09			Hspa4	1.0612e-201	0.209356	0.705	0.487	2.2006e-197			Psmd8	5.02758e-13	0.036286	0.674	0.529	1.04257e-08			Timm13	1.8165e-08	0.0857024	0.72	0.597	0.000376688
Pip5k1c	0.00584158	0.241939	0.122	0.175	1			Prcp	1.84488e-19	0.15027	0.53	0.556	3.82573e-15			Jpt2	0	0.209177	0.354	0.144	0			Gm45768	5.94784e-52	0.036224	0.036	0.006	1.2334e-47			Mfsd12	1.15083e-21	0.085627	0.252	0.141	2.38648e-17
Senp7	0.00967694	0.241936	0.185	0.26	1			Tm9sf2	2.22855e-24	0.150243	0.565	0.6	4.62134e-20			Jpt1	1.04935e-187	0.208672	0.8	0.596	2.17604e-183			Fbl	3.91604e-14	0.036036	0.615	0.475	8.12069e-10			Ndufa11	1.84394e-09	0.0854595	0.583	0.456	3.82378e-05
Stx2	0.000706341	0.241891	0.162	0.241	1			Senp2	1.42876e-18	0.150175	0.452	0.459	2.96281e-14			Cltb	7.4001e-252	0.208414	0.488	0.274	1.53456e-247			Trappc2l	6.25677e-18	0.0359237	0.574	0.429	1.29747e-13			Chchd2	1.31867e-07	0.0854023	0.889	0.807	0.00273453
Camk1d	0.00287605	0.241597	0.25	0.373	1			Bcl10	2.82619e-15	0.150134	0.419	0.424	5.86066e-11			Mrpl14	5.50489e-241	0.208	0.508	0.294	1.14155e-236			Dmac1	1.09048e-17	0.0359058	0.365	0.26	2.26132e-13			Nono	2.75633e-09	0.085209	0.657	0.529	5.71579e-05
Upf3b	4.89566e-06	0.241538	0.186	0.301	0.101521			Iffo1	3.32376e-21	0.150006	0.468	0.471	6.89248e-17			Ndufa11	3.85631e-202	0.208	0.63	0.415	7.99684e-198			Hist1h2ap	1.73284e-20	0.0357307	0.127	0.07	3.59339e-16			Arpc2	2.27823e-10	0.0851048	0.942	0.89	4.72437e-06
Zfp260	0.002398	0.24145	0.173	0.252	1			Gtf2h2	2.27353e-32	0.149834	0.587	0.613	4.71463e-28			Dnaja1	1.88096e-171	0.207902	0.828	0.639	3.90055e-167			Akr1b3	4.88707e-14	0.0356578	0.618	0.479	1.01343e-09			Rpl3	5.87869e-08	0.0847008	0.972	0.94	0.00121906
Atp7a	0.00489279	0.240969	0.156	0.226	1			Rere	5.31939e-16	0.149554	0.307	0.291	1.10308e-11			Rpl30	6.38742e-252	0.207874	0.989	0.938	1.32456e-247			Zfp593	7.57579e-18	0.035484	0.238	0.157	1.57099e-13			Rai14	6.30552e-24	0.0843982	0.114	0.046	1.30758e-19
Elf1	0.000312706	0.240841	0.289	0.451	1			Trio	7.99696e-28	0.1495	0.358	0.331	1.65833e-23			Slirp	1.34789e-248	0.20763	0.522	0.303	2.79512e-244			Gm10138	3.90786e-20	0.0349065	0.224	0.142	8.10373e-16			Selenot	1.24979e-10	0.0843797	0.622	0.484	2.59169e-06
Tmem131	0.000152914	0.240768	0.191	0.295	1			Tbc1d5	3.08983e-21	0.14949	0.338	0.317	6.40738e-17			Phf5a	8.06037e-226	0.206543	0.618	0.389	1.67148e-221			Calm3	7.14364e-14	0.0347168	0.599	0.46	1.48138e-09			Timeless	4.32562e-17	0.0843265	0.173	0.094	8.97004e-13
Uso1	7.63947e-05	0.240292	0.214	0.335	1			Prpsap2	1.56112e-13	0.149053	0.349	0.346	3.23729e-09			Nucks1	2.14985e-187	0.206052	0.718	0.502	4.45815e-183			Sdf4	6.15165e-14	0.0346523	0.701	0.553	1.27567e-09			Dnajb1	8.40802e-14	0.0843237	0.349	0.241	1.74357e-09
Smg9	9.5434e-07	0.240208	0.157	0.265	0.0197901			Stard3	1.26867e-15	0.149024	0.484	0.504	2.63083e-11			Mmp12	8.37052e-86	0.205136	0.024	0.003	1.73579e-81			Psmb4	1.72375e-12	0.0345822	0.689	0.549	3.57455e-08			Nes	4.2483e-10	0.084084	0.117	0.067	8.8097e-06
Appbp2	0.000155746	0.240104	0.197	0.305	1			Helz	1.21806e-20	0.148942	0.354	0.337	2.52589e-16			Idh3a	2.39726e-275	0.204372	0.436	0.225	4.97119e-271			Mgst3	5.5518e-15	0.0345659	0.207	0.139	1.15128e-10			Svbp	1.91828e-12	0.0839889	0.507	0.377	3.97793e-08
Rab27a	0.00585742	0.239992	0.127	0.182	1			Ets1	1.00416e-13	0.148843	0.356	0.35	2.08233e-09			Mrps24	4.81817e-200	0.204304	0.637	0.422	9.99143e-196			Lars2	1.53189e-24	0.034328	0.497	0.351	3.17668e-20			Eif3a	1.38852e-08	0.0839683	0.725	0.612	0.000287938
Brd9	0.000157785	0.239764	0.192	0.295	1			Rgl2	8.3084e-14	0.148702	0.33	0.32	1.72291e-09			Strap	1.9574e-232	0.204197	0.555	0.335	4.05906e-228			Exosc2	1.94225e-11	0.0342924	0.215	0.154	4.02764e-07			Pld4	4.02873e-05	0.0836449	0.898	0.837	0.835439
Prune2	0.0065492	0.239567	0.167	0.237	1			Apbb1ip	1.0955e-115	0.148613	0.901	0.907	2.27173e-111			Mrps21	1.14666e-201	0.204124	0.609	0.395	2.37783e-197			Eif3g	1.89238e-16	0.0341206	0.578	0.433	3.92422e-12			Cndp2	2.35523e-06	0.0834682	0.571	0.466	0.0488403
Rhobtb1	0.00346205	0.239354	0.153	0.22	1			Pros1	1.13854e-32	0.148332	0.628	0.66	2.36098e-28			Ppil1	0	0.204109	0.337	0.131	0			Gnl3	5.47003e-13	0.0340467	0.546	0.424	1.13432e-08			Ndufc1	1.25891e-09	0.0833908	0.593	0.461	2.6106e-05
Cd37	1.14549e-07	0.239319	0.696	0.843	0.0023754			Pcmtd2	2.31174e-48	0.148263	0.209	0.152	4.79385e-44			Commd1	5.06447e-233	0.20405	0.528	0.311	1.05022e-228			1500011K16Rik	3.45412e-15	0.0339666	0.494	0.372	7.16281e-11			Irf8	1.12557e-10	0.083287	0.916	0.857	2.33409e-06
Anks3	0.000883615	0.239159	0.127	0.191	1			Pttg1ip	6.93095e-12	0.147773	0.448	0.47	1.43727e-07			Psmb7	2.10838e-220	0.203954	0.583	0.362	4.37215e-216			Ndufs6	6.20009e-12	0.033799	0.609	0.473	1.28571e-07			Sod1	6.69512e-16	0.0831069	0.305	0.197	1.38837e-11
Cnot6l	0.000791437	0.239037	0.244	0.37	1			Zufsp	1.77449e-26	0.147764	0.414	0.395	3.67976e-22			Lsm5	7.78911e-276	0.203879	0.474	0.253	1.61523e-271			Arhgdib	1.79421e-05	0.0337328	0.891	0.775	0.372066			Arpc3	2.98868e-07	0.0828116	0.887	0.792	0.00619763
Slc15a2	0.00565462	0.238853	0.068	0.051	1			Acads	1.86647e-13	0.147711	0.41	0.42	3.87051e-09			1110008F13Rik	1.08759e-188	0.203778	0.729	0.515	2.25533e-184			Fzd7	4.25984e-11	0.033636	0.062	0.033	8.83364e-07			Sh3bp2	9.59422e-18	0.0827797	0.283	0.173	1.98955e-13
Nfe2l1	0.000133672	0.238811	0.188	0.291	1			2610037D02Rik	5.42831e-23	0.147694	0.302	0.271	1.12567e-18			Gusb	3.32567e-173	0.203756	0.88	0.735	6.89644e-169			Blvrb	1.00345e-16	0.0335835	0.561	0.424	2.08085e-12			Mmp14	1.98865e-20	0.0827025	0.233	0.13	4.12386e-16
Trim12c	4.97282e-05	0.238796	0.127	0.203	1			Mon2	1.80278e-19	0.147643	0.368	0.356	3.73842e-15			Ndufb2	3.98953e-221	0.20374	0.546	0.332	8.27309e-217			Ndufb6	8.62557e-16	0.0331941	0.479	0.358	1.78868e-11			Ctsz	1.24895e-10	0.0825188	0.988	0.971	2.58996e-06
Stx5a	8.3192e-07	0.238635	0.204	0.338	0.0172515			Dync1i2	1.97453e-27	0.147445	0.564	0.588	4.09458e-23			Rad51	0	0.203296	0.175	0.018	0			Nenf	2.73061e-12	0.0331838	0.6	0.475	5.66248e-08			Ndufa1	9.24041e-11	0.0824388	0.495	0.369	1.91618e-06
B4galt3	0.000295744	0.238481	0.188	0.286	1			Garnl3	4.89452e-35	0.147239	0.255	0.209	1.01498e-30			Stoml2	9.91581e-250	0.203249	0.516	0.297	2.05624e-245			Commd1	5.39849e-14	0.0330147	0.463	0.351	1.11949e-09			Arid5a	9.51121e-15	0.0822718	0.301	0.195	1.97234e-10
P2rx4	1.26948e-07	0.238461	0.247	0.418	0.00263253			Itm2c	6.8797e-86	0.147213	0.85	0.874	1.42664e-81			Sae1	1.47798e-297	0.203106	0.4	0.193	3.06489e-293			Nr4a3	6.27222e-77	0.0328451	0.018	0.001	1.30067e-72			Mapkapk2	1.16842e-08	0.082267	0.474	0.366	0.000242294
Zdhhc9	0.0011251	0.238271	0.139	0.206	1			Nfatc1	4.79272e-26	0.147099	0.317	0.285	9.93865e-22			Mrpl30	2.64918e-224	0.202883	0.521	0.309	5.4936e-220			Gm4065	1.94217e-61	0.0327803	0.021	0.002	4.02747e-57			Eif3e	7.29288e-07	0.082131	0.658	0.544	0.0151232
Fam172a	1.53602e-05	0.238237	0.205	0.327	0.318524			Upk1b	1.88184e-35	0.147098	0.152	0.108	3.90236e-31			Arpp19	2.60199e-195	0.202716	0.736	0.52	5.39575e-191			Ptma	9.5603e-07	0.0327137	0.969	0.903	0.0198252			Fam46c	1.98494e-13	0.0817652	0.467	0.336	4.11617e-09
Esf1	4.82664e-05	0.238212	0.21	0.329	1			Cltc	3.1715e-63	0.146922	0.75	0.776	6.57674e-59			Mrpl13	2.36164e-251	0.202115	0.472	0.26	4.89733e-247			Psmb3	3.22905e-10	0.0322945	0.722	0.582	6.69608e-06			H2-Ab1	3.72253e-10	0.0817308	0.107	0.058	7.71942e-06
Ssbp2	3.46098e-07	0.238152	0.182	0.303	0.00717703			Mbtd1	6.86294e-27	0.146912	0.267	0.23	1.42317e-22			Uchl5	3.24136e-300	0.202061	0.426	0.211	6.72161e-296			Hacd2	3.2203e-14	0.0322348	0.495	0.376	6.67794e-10			Egr1	3.9014e-25	0.081699	0.199	0.098	8.09033e-21
Btbd9	0.000416614	0.238071	0.22	0.336	1			Stx5a	3.76123e-18	0.146844	0.339	0.323	7.79965e-14			Eif3e	8.94439e-187	0.201773	0.722	0.501	1.8548e-182			Cxcl1	2.1029e-29	0.0321895	0.009	0.001	4.36079e-25			Eif2s3y	2.9258e-14	0.0809704	0.423	0.292	6.06724e-10
Pnpla8	2.5545e-05	0.237812	0.222	0.353	0.529727			Hltf	1.82367e-22	0.146824	0.406	0.394	3.78174e-18			Actr3	1.95025e-160	0.201059	0.851	0.679	4.04424e-156			Lsm6	7.79114e-09	0.032138	0.696	0.572	0.000161565			Mrpl30	5.35734e-13	0.0809085	0.48	0.35	1.11095e-08
Ganab	0.00010158	0.237734	0.205	0.321	1			I830077J02Rik	6.08261e-24	0.146822	0.351	0.327	1.26135e-19			Apex1	8.26201e-217	0.200755	0.591	0.369	1.71329e-212			D930030I03Rik	2.33425e-53	0.0320667	0.039	0.006	4.84054e-49			Hnrnpab	4.18832e-08	0.0806374	0.656	0.538	0.000868532
Mcl1	0.00608578	0.237669	0.548	0.727	1			Wsb1	1.83385e-21	0.146774	0.454	0.457	3.80285e-17			Gadd45gip1	3.78849e-222	0.200498	0.544	0.328	7.85619e-218			Tnfsf13b	2.44978e-19	0.0320206	0.202	0.127	5.08011e-15			Nmral1	4.79934e-17	0.0806355	0.221	0.128	9.95238e-13
Sall3	0.000787291	0.237417	0.256	0.387	1			Cdkn1b	3.58321e-31	0.146518	0.229	0.186	7.43049e-27			Saa3	1.64961e-12	0.20047	0.021	0.011	3.42079e-08			Myo1g	3.73833e-15	0.0319962	0.171	0.11	7.75217e-11			Masp1	2.5323e-47	0.0805469	0.109	0.029	5.25123e-43
Ubp1	0.00479375	0.237307	0.177	0.256	1			Zscan26	2.23196e-33	0.146372	0.269	0.223	4.62841e-29			Nans	5.55673e-280	0.200148	0.445	0.231	1.1523e-275			Uqcrc1	8.83678e-13	0.0317743	0.54	0.416	1.83248e-08			Ndufs6	5.86114e-11	0.0804072	0.616	0.476	1.21542e-06
Inip	0.000411978	0.23709	0.153	0.232	1			Large1	2.89215e-24	0.146221	0.272	0.237	5.99745e-20			Txnl1	4.54306e-193	0.200076	0.69	0.47	9.42094e-189			Dpm3	2.13474e-14	0.0317076	0.537	0.408	4.42681e-10			Igfbp4	1.19867e-18	0.0803529	0.181	0.096	2.48568e-14
Myo1f	0.00462859	0.237078	0.271	0.402	1			Zfp157	2.32981e-23	0.146006	0.268	0.235	4.83132e-19			Wdhd1	0	0.200025	0.231	0.055	0			Mif	1.42942e-16	0.0317072	0.747	0.585	2.96418e-12			Zcchc6	2.02623e-08	0.0801413	0.611	0.493	0.00042018
Stk11	0.00110859	0.236808	0.199	0.298	1			Paip2	1.35769e-20	0.145921	0.475	0.486	2.81544e-16			Tmem14c	5.45294e-169	0.199836	0.847	0.665	1.13078e-164			Prkab2	1.81819e-12	0.0315387	0.092	0.054	3.77038e-08			Il2rg	3.01705e-47	0.0801119	0.096	0.024	6.25646e-43
Ppfia1	0.00847676	0.236621	0.137	0.195	1			Pknox1	2.56224e-26	0.145909	0.258	0.221	5.31332e-22			Timm17a	5.02468e-242	0.199823	0.528	0.307	1.04197e-237			Naprt	6.36922e-16	0.0315122	0.126	0.074	1.32078e-11			A530064D06Rik	2.6128e-132	0.0800895	0.037	0.001	5.41816e-128
Clcn4	2.78036e-08	0.236542	0.265	0.456	0.000576564			Fam117b	1.29133e-25	0.145874	0.317	0.287	2.67783e-21			Gnl3	2.3573e-180	0.199447	0.595	0.387	4.88834e-176			Hist4h4	5.70994e-23	0.0314923	0.023	0.005	1.18407e-18			Gadd45gip1	1.35249e-10	0.0799869	0.496	0.37	2.80467e-06
Tcf20	0.008968	0.236521	0.116	0.165	1			Trem2	5.26946e-14	0.14575	0.889	0.912	1.09273e-09			Uqcrh	1.20989e-153	0.199391	0.825	0.651	2.50894e-149			Selenof	3.21068e-07	0.0314129	0.889	0.784	0.00665798			Tmsb4x	5.94624e-09	0.0795025	1	1	0.000123307
Chsy1	0.000872198	0.236398	0.169	0.253	1			Leng8	2.17614e-24	0.145737	0.42	0.407	4.51267e-20			Npl	4.71449e-170	0.199312	0.617	0.415	9.77644e-166			Cybb	3.69723e-11	0.0313566	0.083	0.049	7.66694e-07			Arsb	8.98914e-10	0.0794739	0.705	0.595	1.86408e-05
Spcs3	0.000762149	0.236336	0.293	0.451	1			Dst	3.64794e-69	0.145686	0.696	0.696	7.56474e-65			Coq7	0	0.198803	0.348	0.146	0			Slfn2	2.35383e-16	0.0311507	0.412	0.303	4.88114e-12			Dnaja2	4.50574e-09	0.0794298	0.57	0.452	9.34356e-05
Tns3	0.000132914	0.236297	0.256	0.399	1			Arhgap39	7.05773e-23	0.14565	0.367	0.348	1.46356e-18			Tceal9	3.87229e-275	0.198772	0.405	0.203	8.02997e-271			Sugt1	1.19185e-15	0.0309831	0.54	0.406	2.47154e-11			Ifi214	7.16512e-230	0.0792719	0.058	0.001	1.48583e-225
Tbc1d22a	0.00173357	0.236264	0.168	0.247	1			Il6st	1.41497e-17	0.145541	0.475	0.49	2.93422e-13			Tmem258	2.43931e-176	0.198752	0.673	0.464	5.05839e-172			Svbp	1.0732e-17	0.03096	0.51	0.374	2.2255e-13			Ndufa13	1.81615e-05	0.0786589	0.794	0.708	0.376615
Cdc73	0.000404216	0.236201	0.158	0.24	1			Ifngr2	1.54727e-26	0.145459	0.607	0.642	3.20857e-22			Ftsj3	1.13116e-262	0.198349	0.459	0.246	2.34568e-258			BC049352	2.17118e-28	0.0309289	0.064	0.023	4.50237e-24			Anxa5	4.47964e-14	0.0786124	0.258	0.162	9.28943e-10
Pcyox1	0.00758463	0.235908	0.149	0.211	1			Tlr7	1.67647e-12	0.145324	0.473	0.499	3.47649e-08			Atad5	0	0.198044	0.238	0.072	0			Cd302	1.12158e-12	0.0308578	0.635	0.494	2.32582e-08			Trim21	2.05282e-21	0.0785841	0.158	0.076	4.25694e-17
Rel	0.000623292	0.235802	0.239	0.362	1			Rilpl1	9.75993e-14	0.145198	0.348	0.341	2.02392e-09			Kdelr2	5.81443e-221	0.197814	0.67	0.439	1.20574e-216			Clmp	6.95857e-22	0.0308154	0.033	0.01	1.443e-17			Rab5c	2.17848e-07	0.0785268	0.705	0.593	0.0045175
Rogdi	0.000211313	0.23576	0.304	0.475	1			Creg1	9.29677e-62	0.145046	0.783	0.806	1.92787e-57			Ak2	2.03088e-219	0.197733	0.608	0.383	4.21143e-215			Slc2a1	1.81361e-09	0.030664	0.234	0.174	3.76089e-05			Chmp2a	2.80656e-08	0.0784843	0.642	0.527	0.000581996
Ptprs	0.00193861	0.235613	0.136	0.201	1			Kmt2c	1.72214e-24	0.14498	0.391	0.372	3.5712e-20			Dkc1	5.91746e-251	0.196872	0.459	0.25	1.2271e-246			Psmb10	3.02914e-11	0.0305979	0.665	0.529	6.28153e-07			Eif3h	2.64152e-07	0.0784798	0.737	0.619	0.00547772
Herc4	0.00227111	0.235462	0.164	0.239	1			Rhoq	1.73061e-13	0.144946	0.361	0.359	3.58877e-09			Naa10	1.03011e-249	0.196647	0.432	0.229	2.13613e-245			Etfb	9.99718e-13	0.0303554	0.571	0.439	2.07312e-08			Rrbp1	1.06981e-06	0.0783367	0.978	0.963	0.0221846
Zc3h4	0.00980168	0.235426	0.11	0.156	1			Accs	1.22201e-18	0.14492	0.251	0.223	2.53408e-14			Pop5	7.14728e-242	0.196469	0.514	0.297	1.48213e-237			Furin	2.83442e-20	0.030339	0.315	0.214	5.87775e-16			Wdr1	4.83257e-09	0.0779281	0.592	0.457	0.000100213
Scmh1	0.00119956	0.234918	0.161	0.237	1			Arl4c	5.24345e-49	0.14485	0.644	0.653	1.08733e-44			Rtcb	1.20051e-193	0.196433	0.638	0.417	2.4895e-189			Ndufv1	4.7574e-18	0.0303072	0.394	0.283	9.86541e-14			Nfkbib	1.13308e-13	0.0776274	0.27	0.175	2.34968e-09
Csnk2a1	0.000287642	0.234915	0.221	0.342	1			Numa1	1.61104e-25	0.144766	0.486	0.489	3.34081e-21			Fau	1.73473e-259	0.196229	0.996	0.973	3.59731e-255			Ostf1	5.87729e-08	0.0302457	0.782	0.655	0.00121877			Rap2c	1.19981e-12	0.0773877	0.419	0.299	2.48804e-08
Tmem65	0.000275852	0.234472	0.162	0.247	1			Tgfbr2	6.07141e-61	0.144761	0.698	0.721	1.25903e-56			Tmem126a	5.98345e-232	0.19598	0.482	0.275	1.24079e-227			Atraid	2.39986e-10	0.0301353	0.754	0.604	4.9766e-06			Baz1a	2.38789e-11	0.0772903	0.458	0.334	4.95177e-07
Peli2	0.00314063	0.234255	0.139	0.201	1			Tuba1a	2.51395e-25	0.144757	0.587	0.617	5.21318e-21			Sumo3	6.33116e-230	0.195317	0.592	0.363	1.31289e-225			Adrb1	1.85677e-12	0.0301212	0.469	0.361	3.85037e-08			Cct2	3.64095e-08	0.0769742	0.758	0.635	0.000755025
D1Ertd622e	5.25332e-06	0.234084	0.227	0.365	0.108938			Cd84	4.68447e-48	0.144562	0.688	0.7	9.71418e-44			Srsf2	5.76628e-177	0.195129	0.877	0.723	1.19575e-172			Cenpb	9.22075e-18	0.0300167	0.41	0.295	1.91211e-13			Efhd2	2.31986e-08	0.076837	0.912	0.855	0.00048107
Nfx1	0.000121327	0.234071	0.173	0.269	1			Luc7l2	3.65476e-94	0.144519	0.806	0.804	7.57888e-90			Psmc3	4.47809e-180	0.194977	0.721	0.507	9.28621e-176			Ndufa11	4.32415e-11	0.0299685	0.577	0.453	8.96699e-07			Atp5l	2.02956e-07	0.0768112	0.792	0.699	0.00420869
Scamp2	4.69207e-09	0.234043	0.721	0.875	9.72996e-05			Lpin1	3.29448e-50	0.14439	0.205	0.146	6.83177e-46			Smc6	9.97313e-186	0.194797	0.586	0.385	2.06813e-181			Cuedc2	3.80112e-13	0.0298911	0.629	0.491	7.88238e-09			Nhp2	1.877e-09	0.0763638	0.538	0.418	3.89233e-05
Mcmbp	9.77614e-05	0.233947	0.215	0.335	1			5031425E22Rik	8.09799e-31	0.144331	0.245	0.202	1.67928e-26			Lilr4b	3.14156e-211	0.194616	0.079	0.014	6.51466e-207			Npm1	2.7345e-10	0.0298613	0.92	0.796	5.67054e-06			Mmp2	1.09794e-14	0.0763355	0.193	0.113	2.27681e-10
Tmem106b	0.000163232	0.233819	0.193	0.298	1			Os9	4.99505e-17	0.14426	0.552	0.589	1.03582e-12			Ubl4a	9.97801e-284	0.194504	0.422	0.212	2.06914e-279			Itpkc	2.72049e-14	0.029821	0.1	0.057	5.64149e-10			Isoc1	8.2421e-21	0.076246	0.286	0.168	1.70916e-16
Sclt1	0.00214539	0.233635	0.123	0.181	1			Slc25a36	1.92568e-20	0.144198	0.31	0.284	3.99329e-16			Pla2g4a	1.26502e-177	0.19416	0.65	0.44	2.62328e-173			Puf60	2.58514e-16	0.0296691	0.511	0.382	5.3608e-12			Etfa	3.75906e-16	0.076048	0.335	0.217	7.79517e-12
Sp110	2.2031e-06	0.233422	0.193	0.318	0.0456856			Dok3	1.62543e-22	0.143949	0.262	0.23	3.37065e-18			H2afy	3.08006e-173	0.194025	0.811	0.624	6.38711e-169			Lxn	1.57195e-15	0.0294958	0.181	0.117	3.25976e-11			Myl12a	7.76752e-11	0.0758368	0.659	0.529	1.61075e-06
Dhx15	0.000521416	0.233389	0.246	0.378	1			Tmed7	1.34055e-18	0.14377	0.557	0.594	2.77989e-14			Ndufb4	6.23344e-178	0.193513	0.718	0.504	1.29263e-173			Mrps33	2.922e-12	0.0294585	0.649	0.509	6.05934e-08			Tmcc3	0.000557282	0.0758293	0.791	0.704	1
Gbf1	6.96967e-05	0.233009	0.161	0.252	1			Itgav	1.98599e-17	0.14368	0.476	0.489	4.11835e-13			Gins1	0	0.193387	0.23	0.06	0			Uqcc2	1.8419e-12	0.0294562	0.668	0.519	3.81954e-08			Ndufs5	6.09256e-08	0.0757399	0.675	0.55	0.00126341
6030458C11Rik	0.0007756	0.232553	0.151	0.226	1			Arhgap27	5.8966e-15	0.143396	0.316	0.301	1.22278e-10			Chaf1b	0	0.193364	0.196	0.03	0			Slc25a4	9.46137e-09	0.0292514	0.736	0.599	0.0001962			Eif3i	9.28946e-09	0.0755794	0.644	0.524	0.000192636
Jarid2	0.00497929	0.232349	0.12	0.172	1			Asap1	1.89248e-33	0.143163	0.604	0.627	3.92445e-29			Slc35b1	2.24423e-211	0.193228	0.596	0.377	4.65386e-207			Polr2i	1.00384e-12	0.0292029	0.424	0.323	2.08167e-08			Nfkbia	1.76051e-08	0.0754798	0.698	0.597	0.000365076
Rnf103	0.00757868	0.232328	0.158	0.225	1			Tmem135	4.7062e-17	0.14316	0.351	0.338	9.75924e-13			Lat2	3.82853e-190	0.192899	0.74	0.52	7.93923e-186			Sqstm1	8.81884e-12	0.0291565	0.357	0.272	1.82876e-07			Evi2a	1.06144e-05	0.0748527	0.794	0.714	0.220111
Myo7a	0.00593454	0.231758	0.126	0.18	1			Hacd4	8.48046e-30	0.143039	0.21	0.167	1.75859e-25			Nol7	1.33384e-180	0.192681	0.667	0.457	2.76599e-176			Ndufs4	3.35804e-14	0.0290992	0.498	0.378	6.96356e-10			Prpf38a	1.0598e-15	0.0748255	0.312	0.2	2.19771e-11
Btk	0.000635966	0.231543	0.204	0.306	1			Cask	1.99873e-16	0.142953	0.212	0.185	4.14476e-12			Rpl18a	3.76397e-244	0.192201	0.99	0.955	7.80534e-240			Txlng	1.00901e-15	0.0290983	0.182	0.117	2.09239e-11			Eif4a1	5.36964e-06	0.0748221	0.925	0.86	0.11135
Nudt13	0.00613379	0.231319	0.121	0.172	1			Elf1	1.45169e-19	0.142712	0.446	0.448	3.01036e-15			Stub1	1.64637e-225	0.191567	0.643	0.411	3.41407e-221			Lilrb4a	2.93569e-15	0.0290305	0.053	0.024	6.08774e-11			Rpl36al	1.52758e-07	0.074768	0.69	0.578	0.00316775
Zc3h13	3.38836e-05	0.2312	0.159	0.253	0.702644			Dido1	3.44156e-19	0.142699	0.359	0.344	7.13676e-15			Cdv3	6.78461e-200	0.191484	0.644	0.422	1.40692e-195			Acyp1	4.12617e-14	0.0289887	0.19	0.127	8.55643e-10			Hspd1	1.20447e-07	0.0746365	0.662	0.562	0.00249772
Tmem168	0.00117392	0.231191	0.216	0.322	1			Gdi1	1.28361e-19	0.14269	0.326	0.304	2.66183e-15			Got2	7.14073e-258	0.191292	0.438	0.232	1.48077e-253			Polr1d	1.30287e-09	0.0288255	0.729	0.586	2.70176e-05			Psmb2	2.00038e-06	0.0745065	0.691	0.578	0.041482
Crebrf	0.000764915	0.231154	0.157	0.233	1			Spata13	6.37165e-23	0.1426	0.39	0.374	1.32129e-18			Ahsa1	2.05413e-215	0.19107	0.615	0.389	4.25966e-211			Ost4	9.43629e-10	0.0285893	0.707	0.57	1.9568e-05			Rab20	1.44132e-15	0.0744717	0.31	0.2	2.98887e-11
Scap	0.00660664	0.230719	0.101	0.145	1			Gm32849	9.49211e-36	0.142531	0.262	0.215	1.96838e-31			Wdr76	0	0.190932	0.283	0.103	0			Timm8b	9.63529e-15	0.0284966	0.481	0.359	1.99807e-10			Msrb1	1.17995e-14	0.0742646	0.289	0.186	2.44686e-10
Csk	5.36929e-05	0.230716	0.335	0.541	1			Rasal3	3.0143e-16	0.14248	0.435	0.443	6.25076e-12			Umps	4.66185e-285	0.190875	0.405	0.199	9.66728e-281			Smagp	5.49795e-19	0.0284416	0.371	0.261	1.14011e-14			Mndal	4.08169e-32	0.0741271	0.025	0.003	8.4642e-28
Zfr	1.0314e-05	0.230688	0.215	0.344	0.213882			Pias1	4.05271e-18	0.142395	0.353	0.34	8.40411e-14			Timm50	4.04954e-266	0.190556	0.487	0.264	8.39753e-262			Mrpl23	9.47805e-08	0.028391	0.682	0.551	0.00196546			2010107E04Rik	4.07919e-08	0.0741044	0.656	0.532	0.000845902
Bcl9l	0.000117575	0.230672	0.127	0.199	1			Lims1	2.67438e-22	0.142341	0.571	0.603	5.54587e-18			Rfc5	0	0.190089	0.255	0.076	0			Apold1	1.81682e-15	0.0283382	0.018	0.004	3.76755e-11			Mdh2	4.0804e-10	0.0740716	0.603	0.482	8.46153e-06
Spag9	0.00127846	0.230604	0.315	0.482	1			Myo1b	3.4631e-15	0.14218	0.326	0.309	7.18144e-11			Nup43	0	0.189936	0.273	0.089	0			Abracl	7.0267e-13	0.0283227	0.623	0.49	1.45713e-08			Tbc1d1	4.68591e-14	0.074004	0.27	0.174	9.71718e-10
Srsf1	3.43803e-05	0.230372	0.237	0.375	0.712943			Ash1l	4.40052e-28	0.142112	0.524	0.535	9.12535e-24			Brca2	0	0.189607	0.228	0.07	0			Chchd7	1.75359e-14	0.0282457	0.266	0.188	3.63642e-10			Ranbp1	1.11818e-09	0.0738552	0.714	0.591	2.31877e-05
Syncrip	9.94741e-05	0.230266	0.314	0.502	1			P2rx7	1.01944e-22	0.141967	0.376	0.358	2.11401e-18			Csnk2b	8.51492e-192	0.189584	0.576	0.368	1.76574e-187			Vcam1	9.83349e-12	0.028215	0.061	0.032	2.03917e-07			Coq10b	5.01099e-09	0.0738546	0.331	0.241	0.000103913
Tpbgl	0.000133058	0.230239	0.227	0.351	1			Tspan14	4.78713e-15	0.141731	0.548	0.587	9.92708e-11			Spc24	0	0.18939	0.16	0.019	0			Ech1	3.12598e-13	0.0281057	0.599	0.466	6.48233e-09			Pla2g16	1.79181e-22	0.0735711	0.199	0.102	3.71568e-18
Kdm5c	0.00968189	0.230006	0.153	0.215	1			Ppp1r18	8.71793e-26	0.141728	0.594	0.632	1.80784e-21			Cdc37	3.97197e-172	0.188979	0.73	0.513	8.23667e-168			Ndufc2	8.29775e-08	0.028088	0.782	0.642	0.0017207			Atp5h	9.25295e-08	0.0732924	0.829	0.746	0.00191878
Napg	4.29846e-06	0.229583	0.172	0.281	0.0891372			Sh3glb1	2.26403e-77	0.141575	0.825	0.853	4.69491e-73			Ccne1	0	0.188684	0.162	0.014	0			Sdhb	6.26068e-13	0.028058	0.577	0.444	1.29828e-08			Ppm1k	7.0581e-18	0.073088	0.186	0.101	1.46364e-13
Nek7	2.51732e-06	0.229109	0.305	0.507	0.0522017			Tet3	3.75237e-22	0.14155	0.383	0.369	7.78129e-18			Mlf2	1.30649e-185	0.18862	0.663	0.446	2.70926e-181			Dctn3	9.19564e-13	0.0280075	0.54	0.416	1.9069e-08			Psmg4	6.63575e-14	0.0729816	0.37	0.254	1.37606e-09
Dnajc1	0.0004929	0.229073	0.305	0.476	1			Supt4a	4.86222e-12	0.141345	0.45	0.475	1.00828e-07			Ifitm3	3.06703e-215	0.188335	0.345	0.175	6.3601e-211			Mdh2	5.00822e-13	0.0279335	0.614	0.478	1.03856e-08			Rhbdf2	7.8e-26	0.0729618	0.153	0.068	1.61749e-21
Mfsd14a	1.0008e-05	0.228561	0.195	0.313	0.207537			Rgl1	1.77645e-31	0.141186	0.21	0.167	3.68382e-27			Bccip	1.1016e-234	0.188296	0.432	0.234	2.28439e-230			Xlr	1.01285e-14	0.0278335	0.509	0.383	2.10035e-10			Pea15a	5.85572e-09	0.0729502	0.54	0.42	0.00012143
Icosl	0.000108387	0.228436	0.177	0.275	1			Cyp4f13	2.62024e-24	0.140952	0.252	0.217	5.43359e-20			Ccne2	0	0.187656	0.141	0.013	0			Hist1h2bj	2.58016e-35	0.0278051	0.028	0.005	5.35048e-31			Pfdn6	6.52684e-09	0.0728099	0.503	0.391	0.000135347
Nrf1	0.00163909	0.228368	0.123	0.182	1			Adap2os	4.48386e-14	0.140922	0.261	0.24	9.29817e-10			Lmna	0	0.187345	0.213	0.054	0			Sin3b	1.65293e-17	0.0277489	0.559	0.415	3.42768e-13			Pnp	0.000629128	0.0725421	0.887	0.824	1
Tgs1	0.00169278	0.228354	0.332	0.513	1			B4galt4	1.86035e-10	0.14065	0.374	0.377	3.85781e-06			Denr	1.42787e-155	0.187061	0.701	0.5	2.96097e-151			Cox14	3.24367e-14	0.0275511	0.545	0.41	6.72641e-10			Mrps21	8.64784e-07	0.0725328	0.543	0.437	0.017933
Mfsd1	1.65196e-05	0.228346	0.249	0.401	0.342568			Ptms	2.10787e-45	0.140604	0.704	0.73	4.37108e-41			Aes	7.79804e-156	0.186472	0.741	0.546	1.61708e-151			Meg3	4.20926e-44	0.0274646	0.032	0.005	8.72875e-40			Pfn1	1.08847e-05	0.0725129	0.958	0.894	0.225716
Ino80	0.00733928	0.228321	0.143	0.203	1			Nipbl	1.08677e-22	0.140567	0.515	0.535	2.25364e-18			Etfb	4.70488e-172	0.186185	0.608	0.403	9.7565e-168			4930589L23Rik	4.88612e-17	0.0273146	0.028	0.009	1.01323e-12			Bccip	6.08509e-10	0.072388	0.378	0.273	1.26186e-05
E2f3	0.00184118	0.22813	0.171	0.25	1			Eif4g3	1.07442e-18	0.140548	0.366	0.352	2.22802e-14			Vps29	1.43598e-176	0.185865	0.652	0.444	2.97779e-172			Snhg6	8.25573e-16	0.0271319	0.266	0.185	1.71199e-11			Park7	2.52624e-06	0.0722791	0.802	0.703	0.0523866
Arih2	0.00888692	0.227953	0.12	0.17	1			Lrrk1	6.99402e-17	0.140489	0.4	0.394	1.45035e-12			Drap1	7.64697e-169	0.185257	0.691	0.482	1.58575e-164			Cd274	8.83343e-12	0.0270194	0.086	0.05	1.83179e-07			Atp6v0a2	3.08703e-08	0.0722178	0.679	0.561	0.000640158
Zfx	0.000571719	0.227838	0.18	0.271	1			Rbm4b	2.45803e-10	0.140372	0.327	0.32	5.09721e-06			G3bp1	1.19984e-154	0.185253	0.75	0.546	2.48811e-150			Creb3	9.35469e-18	0.0269543	0.365	0.26	1.93988e-13			P2rx4	1.27446e-10	0.0721882	0.539	0.41	2.64284e-06
Kbtbd2	0.00517313	0.227836	0.175	0.251	1			Gpbp1l1	8.02995e-25	0.140122	0.26	0.224	1.66517e-20			Eef1a1	3.42662e-262	0.18514	0.998	0.981	7.10579e-258			Clic4	2.95238e-06	0.026831	0.1	0.071	0.0612234			BC005537	5.23179e-09	0.0718447	0.553	0.434	0.000108492
Lmbrd2	0.00464329	0.227533	0.105	0.153	1			Med13l	6.40618e-18	0.140088	0.349	0.334	1.32845e-13			Guk1	6.08897e-237	0.18482	0.432	0.234	1.26267e-232			Mir155hg	3.72407e-64	0.0265422	0.023	0.002	7.72261e-60			Dcp2	4.14054e-14	0.0718407	0.289	0.187	8.58623e-10
Dnajb14	0.000110247	0.227476	0.284	0.446	1			Trpc4ap	3.70412e-16	0.139979	0.467	0.484	7.68123e-12			Ncapg2	0	0.184523	0.185	0.036	0			Axl	8.65827e-14	0.0260956	0.062	0.031	1.79547e-09			Max	3.1846e-11	0.0717079	0.401	0.289	6.60391e-07
Rab5b	2.42832e-05	0.227452	0.182	0.288	0.503561			Gbp7	1.80305e-30	0.139949	0.454	0.43	3.73899e-26			Nxt1	2.20961e-284	0.184522	0.377	0.178	4.58206e-280			Socs2	3.71144e-18	0.0259415	0.034	0.011	7.6964e-14			Chmp5	4.51651e-10	0.0716837	0.518	0.393	9.36589e-06
Ncor2	0.00176171	0.227387	0.18	0.266	1			Orai1	1.20189e-40	0.139856	0.688	0.724	2.49236e-36			Ndufa7	2.71408e-140	0.184274	0.751	0.562	5.6282e-136			Gabarapl2	1.31097e-11	0.0259289	0.705	0.557	2.71855e-07			Arl5c	1.73051e-20	0.0716117	0.218	0.119	3.58856e-16
Dtx3	0.000312299	0.227344	0.12	0.184	1			Gm6277	3.3333e-32	0.139812	0.187	0.143	6.91226e-28			Pitpna	3.18607e-151	0.184149	0.749	0.558	6.60696e-147			Il11ra1	3.72333e-17	0.0258086	0.42	0.306	7.72107e-13			Bcl2l1	1.46193e-11	0.0712414	0.415	0.298	3.0316e-07
Padi2	0.00691755	0.22731	0.109	0.156	1			Klf7	2.03611e-15	0.139792	0.374	0.368	4.22228e-11			Raly	4.20348e-175	0.184058	0.67	0.458	8.71675e-171			Esd	3.03967e-17	0.0256971	0.621	0.467	6.30337e-13			Nap1l1	3.8089e-08	0.0711629	0.615	0.49	0.000789853
Endod1	0.000547619	0.226726	0.155	0.235	1			Dpp8	1.2506e-25	0.139782	0.435	0.423	2.59337e-21			Acp1	1.08042e-205	0.1839	0.551	0.341	2.24046e-201			Dtd1	4.56333e-08	0.0256966	0.144	0.103	0.000946297			Tgs1	4.69023e-06	0.0708004	0.614	0.505	0.0972613
Kpnb1	0.00500813	0.226706	0.326	0.5	1			Rassf4	3.78489e-18	0.139758	0.407	0.399	7.84873e-14			Cd74	4.60572e-148	0.183844	0.312	0.172	9.55087e-144			Sod1	8.98415e-16	0.0255951	0.28	0.196	1.86304e-11			Eif3c	3.76082e-05	0.0706415	0.756	0.658	0.779881
Cep250	5.99617e-06	0.226698	0.128	0.212	0.124343			Laptm4a	3.52005e-63	0.139746	0.802	0.83	7.29952e-59			Mrps16	1.86732e-216	0.183718	0.547	0.331	3.87226e-212			Cox5a	5.75279e-08	0.0254961	0.794	0.654	0.00119296			Gsap	6.56037e-18	0.0704648	0.332	0.209	1.36042e-13
Ubn1	1.75003e-05	0.226555	0.277	0.447	0.362903			Pmp22	1.41058e-39	0.139574	0.724	0.741	2.92512e-35			Rad54l	0	0.183695	0.172	0.026	0			Pink1	1.24248e-17	0.0253918	0.224	0.146	2.57653e-13			Vcp	6.78627e-05	0.0704216	0.769	0.682	1
Rufy3	2.30108e-05	0.226518	0.135	0.219	0.477176			Ninj1	9.10794e-11	0.139497	0.512	0.543	1.88871e-06			Rangap1	4.68334e-240	0.183572	0.416	0.22	9.71183e-236			Cnp	9.04417e-17	0.0253276	0.337	0.238	1.87549e-12			Daam1	4.73925e-14	0.0700108	0.197	0.117	9.82778e-10
Apbb2	1.79961e-05	0.226496	0.144	0.232	0.373185			Fgd4	1.22815e-22	0.139455	0.278	0.246	2.54681e-18			Psmc3ip	0	0.18321	0.222	0.054	0			Igsf6	8.13116e-17	0.0252815	0.46	0.337	1.68616e-12			Mcl1	9.9002e-06	0.0699889	0.823	0.719	0.2053
Wdfy4	0.00695669	0.226249	0.148	0.21	1			Ralgps2	8.11777e-15	0.139233	0.276	0.255	1.68338e-10			Elof1	2.67411e-220	0.18299	0.521	0.308	5.5453e-216			Aldoc	3.87677e-17	0.0251671	0.054	0.023	8.03925e-13			Gtf3c6	9.01331e-13	0.0698056	0.407	0.287	1.86909e-08
Rfx7	0.00166651	0.2259	0.114	0.169	1			Tmem204	3.79136e-45	0.139094	0.149	0.099	7.86214e-41			Mrpl15	4.44008e-220	0.182961	0.535	0.319	9.2074e-216			Cyp4f18	5.29245e-20	0.0250413	0.059	0.024	1.0975e-15			Utp3	2.35431e-10	0.0697469	0.546	0.421	4.88213e-06
Phactr2	4.84406e-05	0.225674	0.127	0.202	1			Zfp260	2.59e-21	0.138749	0.26	0.228	5.37088e-17			Mrpl23	2.95963e-157	0.1827	0.722	0.514	6.13739e-153			Ctsa	0.000235704	0.0250296	0.937	0.85	1			Sat1	8.6525e-05	0.0697197	0.864	0.8	1
5031439G07Rik	3.97377e-05	0.225394	0.173	0.274	0.824041			Fkbp15	7.29367e-18	0.138636	0.422	0.425	1.51249e-13			Smc1a	1.9086e-153	0.182425	0.662	0.461	3.95786e-149			Clec5a	5.5784e-12	0.024946	0.599	0.464	1.15679e-07			Eif2s2	4.74695e-06	0.0691904	0.831	0.728	0.0984375
Lnpk	0.000171616	0.225357	0.139	0.214	1			Rab11fip2	5.52181e-22	0.138578	0.262	0.23	1.14506e-17			Ddx1	1.56035e-225	0.182391	0.471	0.265	3.2357e-221			Aplp2	2.70484e-13	0.0246052	0.439	0.333	5.60902e-09			Rnf34	9.57611e-18	0.069122	0.317	0.197	1.9858e-13
Pias4	5.75274e-05	0.224994	0.133	0.211	1			Slc12a9	2.92732e-20	0.138486	0.544	0.563	6.07038e-16			H2afj	1.30824e-173	0.182303	0.611	0.405	2.7129e-169			Bcl6	1.07139e-11	0.0245814	0.129	0.083	2.22174e-07			Pgap2	4.69028e-18	0.0690959	0.36	0.231	9.72624e-14
Eml4	0.00971516	0.224958	0.306	0.452	1			Cr1l	1.7268e-13	0.138429	0.478	0.503	3.58087e-09			Tgm2	7.39743e-125	0.181857	0.338	0.206	1.534e-120			Tapbpl	1.95141e-14	0.0245357	0.28	0.199	4.04664e-10			Ubl4a	2.274e-11	0.0688155	0.357	0.253	4.7156e-07
Vhl	0.00121234	0.224843	0.151	0.224	1			Zfp703	3.25694e-18	0.138387	0.294	0.271	6.75393e-14			Sssca1	1.64316e-221	0.180841	0.444	0.249	3.40741e-217			Gm47123	3.102e-12	0.0245133	0.032	0.013	6.43261e-08			Itpr1	1.2419e-19	0.0687604	0.141	0.067	2.57532e-15
Eya4	0.00177646	0.224699	0.118	0.174	1			Camk1	3.2311e-71	0.138385	0.823	0.85	6.70034e-67			Grpel1	1.76903e-182	0.180727	0.539	0.338	3.66844e-178			Bex3	2.87585e-08	0.0244871	0.132	0.093	0.000596366			Nudc	6.48603e-07	0.0683555	0.684	0.56	0.0134501
Gpr155	0.00145903	0.224695	0.224	0.332	1			Pnpla8	2.48427e-13	0.138097	0.351	0.345	5.15163e-09			Snhg6	7.26066e-273	0.180339	0.333	0.151	1.50564e-268			Ppp1r3b	1.11247e-20	0.0242922	0.296	0.198	2.30693e-16			Txnl4a	1.47665e-10	0.0682193	0.388	0.279	3.06214e-06
Ccar1	3.22409e-07	0.224648	0.25	0.419	0.00668579			Sh2b3	1.61422e-14	0.138089	0.389	0.389	3.34741e-10			Mrps7	9.86301e-213	0.180112	0.49	0.286	2.04529e-208			Camk2n1	1.0428e-07	0.0242051	0.707	0.584	0.00216245			Plxna4os1	2.95303e-18	0.0678575	0.288	0.174	6.1237e-14
Galnt7	1.58572e-06	0.224299	0.168	0.279	0.032883			Letm2	9.28111e-53	0.137954	0.157	0.101	1.92462e-48			Supt16	1.07613e-191	0.179942	0.547	0.342	2.23157e-187			Cyb5r3	4.19791e-17	0.0242002	0.3	0.209	8.70521e-13			Ndufb9	4.44908e-06	0.0677471	0.716	0.613	0.0922607
Ubtf	2.22927e-05	0.224238	0.247	0.395	0.462283			Chic2	7.85016e-08	0.137867	0.446	0.476	0.00162789			Mbd3	5.86665e-185	0.179406	0.708	0.489	1.21657e-180			Nfkbie	4.26508e-16	0.0241515	0.173	0.109	8.8445e-12			Hacd2	2.71863e-09	0.067711	0.498	0.379	5.63761e-05
Zdhhc3	0.00149803	0.224079	0.15	0.222	1			Usp8	3.79829e-18	0.13786	0.506	0.529	7.87652e-14			Rhoc	1.41147e-167	0.179259	0.342	0.192	2.92696e-163			Pvr	2.99652e-16	0.0241308	0.137	0.082	6.21388e-12			Ist1	5.56207e-14	0.0676945	0.302	0.198	1.15341e-09
4933434E20Rik	2.78801e-08	0.224061	0.256	0.441	0.000578149			Fbxl3	1.25908e-20	0.137539	0.313	0.288	2.61095e-16			Sdc4	8.16e-163	0.179172	0.229	0.109	1.69214e-158			Spry1	6.23483e-10	0.024051	0.115	0.075	1.29292e-05			Sem1	1.46593e-06	0.0674785	0.77	0.67	0.030399
Ano6	0.00912081	0.223836	0.134	0.189	1			Runx1	3.47872e-62	0.137537	0.697	0.719	7.21382e-58			Mrps28	1.80133e-248	0.179001	0.375	0.187	3.73542e-244			Plau	2.20639e-07	0.0239973	0.087	0.058	0.00457539			Gm46224	4.63394e-19	0.06733	0.235	0.133	9.6094e-15
Cep152	0.00128531	0.223691	0.105	0.157	1			Capza2	2.9489e-128	0.137135	0.921	0.936	6.11514e-124			Psme1	5.0545e-138	0.178935	0.798	0.608	1.04815e-133			Mdh1	1.18116e-09	0.0239459	0.725	0.577	2.44937e-05			Rap2b	2.06526e-06	0.0672166	0.182	0.13	0.0428272
Ralgps2	0.000381929	0.223342	0.18	0.271	1			Gm2a	2.34291e-10	0.137103	0.445	0.465	4.85849e-06			Ube2l3	3.12695e-160	0.178618	0.74	0.535	6.48436e-156			Prr7	1.2871e-71	0.0239157	0.024	0.002	2.66905e-67			Gbp4	9.10456e-259	0.0671768	0.066	0.002	1.88801e-254
Pcsk7	0.00174572	0.223222	0.131	0.193	1			Ddx17	7.34059e-51	0.136979	0.556	0.548	1.52222e-46			Ppib	4.7737e-160	0.178137	0.941	0.843	9.89921e-156			Llph	3.16931e-11	0.0239091	0.566	0.444	6.5722e-07			Gtf2f1	5.24523e-11	0.0670405	0.356	0.252	1.0877e-06
Lfng	0.00103606	0.223059	0.206	0.307	1			Ttc28	1.75684e-10	0.136923	0.371	0.373	3.64317e-06			Hmbs	1.70091e-252	0.177982	0.4	0.204	3.52717e-248			Ptp4a1	1.09429e-15	0.0238807	0.332	0.241	2.26922e-11			Eif3d	2.51788e-09	0.0669595	0.545	0.425	5.22132e-05
Alkbh5	3.39156e-05	0.222832	0.162	0.256	0.703308			Kdm3b	1.89945e-19	0.136632	0.339	0.316	3.93889e-15			Rac2	4.04868e-138	0.177903	0.754	0.566	8.39575e-134			Cd69	1.74991e-08	0.0237578	0.01	0.003	0.000362879			Mybbp1a	6.4778e-11	0.0669266	0.448	0.33	1.3433e-06
Ube2z	0.000363897	0.22276	0.159	0.243	1			Zbtb18	7.63067e-20	0.136622	0.357	0.339	1.58237e-15			Ell2	2.79497e-243	0.177644	0.196	0.07	5.79593e-239			Acadvl	3.70839e-13	0.0236954	0.289	0.21	7.69008e-09			Evl	2.18477e-06	0.0668811	0.705	0.594	0.0453057
Prpf18	0.00771913	0.222699	0.122	0.173	1			Chfr	3.67527e-21	0.136524	0.307	0.279	7.6214e-17			Cenps	0	0.177437	0.203	0.047	0			Smap1	4.80606e-12	0.0236797	0.603	0.469	9.96633e-08			Crip1	3.47867e-11	0.0668034	0.095	0.049	7.21371e-07
Plagl2	0.00232806	0.222498	0.121	0.178	1			Fam49b	6.25902e-81	0.136287	0.856	0.886	1.29793e-76			Cenpb	1.14363e-207	0.177272	0.455	0.26	2.37154e-203			Ndufb4	3.8259e-10	0.0236508	0.681	0.542	7.93377e-06			Fam26f	2.64092e-16	0.0667878	0.116	0.055	5.47648e-12
Smarca2	5.62594e-05	0.222411	0.235	0.367	1			Arsk	1.45179e-20	0.136144	0.231	0.2	3.01057e-16			Hist1h2ap	1.94477e-97	0.177157	0.127	0.058	4.03287e-93			Sod2	1.53704e-15	0.0235975	0.466	0.345	3.18736e-11			Npm3	4.45124e-10	0.0666409	0.413	0.304	9.23053e-06
Heca	0.00599417	0.222247	0.178	0.255	1			Fmnl3	2.7723e-14	0.136035	0.411	0.418	5.74892e-10			Dscc1	0	0.177044	0.17	0.028	0			Hist1h4c	6.11818e-22	0.0235308	0.024	0.006	1.26873e-17			Ccdc88a	5.00842e-11	0.0666212	0.465	0.342	1.0386e-06
Fam120a	4.6322e-06	0.222237	0.185	0.301	0.0960578			Znrf2	1.26719e-13	0.1358	0.371	0.37	2.62776e-09			Pilra	2.02202e-179	0.177037	0.439	0.261	4.19307e-175			Anxa3	0.000139843	0.0234722	0.939	0.852	1			Rfc3	9.95694e-11	0.0665885	0.301	0.208	2.06477e-06
Nus1	1.28863e-05	0.222212	0.157	0.255	0.267223			Wls	2.50377e-09	0.135561	0.385	0.395	5.19206e-05			Psmd8	1.16878e-131	0.176685	0.688	0.496	2.4237e-127			Hebp1	2.08007e-09	0.0234553	0.563	0.446	4.31344e-05			Wdr43	8.84994e-13	0.0665336	0.461	0.334	1.83521e-08
Stxbp3	2.61312e-05	0.222182	0.196	0.309	0.541883			Gm26699	0.000446404	0.135533	0.3	0.305	1			Fundc2	1.36476e-228	0.176326	0.387	0.203	2.8301e-224			Rpl36a-ps1	3.48892e-14	0.0234493	0.157	0.1	7.23498e-10			Cct4	2.72996e-05	0.0664861	0.695	0.594	0.566112
Trim65	0.00259696	0.222151	0.151	0.219	1			Ankrd11	1.10343e-37	0.135352	0.672	0.703	2.28817e-33			Spcs1	4.10109e-151	0.176069	0.736	0.539	8.50443e-147			Taf7	1.6421e-13	0.0234322	0.299	0.214	3.40522e-09			Rnpep	1.45512e-09	0.0663318	0.738	0.609	3.01748e-05
Spire1	1.39735e-05	0.221885	0.231	0.368	0.289769			Tbl1xr1	4.27255e-19	0.135153	0.359	0.343	8.85999e-15			Pold2	0	0.176066	0.287	0.109	0			Hist1h3d	5.70967e-16	0.023411	0.022	0.006	1.18401e-11			Gm13822	1.16124e-232	0.0662941	0.044	0.001	2.40806e-228
Golim4	3.65187e-05	0.221884	0.139	0.22	0.757288			Ptpro	4.32664e-23	0.135105	0.246	0.212	8.97216e-19			Tgfbi	4.27611e-69	0.175809	0.259	0.17	8.86737e-65			Smim11	5.15724e-15	0.0232563	0.459	0.342	1.06946e-10			Tpi1	5.21432e-07	0.0662785	0.607	0.496	0.0108129
Man1c1	0.00015044	0.221872	0.252	0.39	1			Tk2	2.7438e-25	0.13497	0.214	0.176	5.68982e-21			Nop16	4.70874e-227	0.175732	0.404	0.215	9.76452e-223			Rassf3	1.03178e-13	0.0232215	0.188	0.126	2.1396e-09			Cacna1s	6.15004e-13	0.0662239	0.099	0.049	1.27533e-08
Scamp1	0.00133324	0.221639	0.163	0.241	1			Hmg20a	1.48496e-19	0.134925	0.276	0.248	3.07937e-15			Pno1	5.27523e-266	0.175618	0.347	0.162	1.09393e-261			Sertad1	8.11964e-05	0.0231046	0.076	0.055	1			Ebna1bp2	7.47026e-09	0.0662214	0.449	0.347	0.000154911
Acer3	3.87417e-05	0.221618	0.313	0.503	0.803387			Pnrc2	8.46012e-21	0.134908	0.27	0.242	1.75437e-16			Glipr1	4.35939e-230	0.175416	0.218	0.086	9.04006e-226			Pilra	6.5305e-12	0.0228657	0.387	0.293	1.35423e-07			Tiam1	2.97406e-13	0.0660936	0.115	0.06	6.16731e-09
Sfmbt1	0.00222508	0.221615	0.139	0.203	1			Pbx1	2.10485e-42	0.134608	0.175	0.124	4.36482e-38			Rrp1	2.39587e-173	0.175406	0.672	0.457	4.96832e-169			Eef1e1	2.53971e-11	0.0227012	0.38	0.29	5.26659e-07			Atp5c1	2.41872e-06	0.0660921	0.726	0.634	0.050157
Nipa2	0.00481243	0.221385	0.329	0.503	1			Lrrc3	1.30649e-21	0.134552	0.471	0.476	2.70928e-17			Pold1	0	0.17511	0.228	0.073	0			Lrmda	9.91684e-13	0.022628	0.133	0.085	2.05645e-08			Nudt9	7.35405e-12	0.0660135	0.452	0.329	1.52501e-07
Tk2	0.00552538	0.221266	0.143	0.203	1			Phc3	1.52364e-18	0.134522	0.324	0.303	3.15957e-14			1810037I17Rik	1.19243e-145	0.174974	0.626	0.433	2.47274e-141			Dennd4a	1.8723e-08	0.022621	0.845	0.739	0.000388259			Eef1d	7.7825e-05	0.065759	0.798	0.715	1
Heatr1	0.00120493	0.220866	0.133	0.199	1			Wdr44	1.50989e-14	0.134363	0.319	0.304	3.13106e-10			Atic	6.01123e-242	0.174724	0.428	0.227	1.24655e-237			Sik1	1.4691e-16	0.0226206	0.03	0.01	3.04648e-12			Psmc2	4.14488e-06	0.0656315	0.639	0.53	0.0859523
Kif5b	0.0079963	0.220616	0.337	0.503	1			Higd2a	4.43552e-12	0.134332	0.506	0.544	9.19793e-08			Gfer	3.99104e-185	0.174715	0.554	0.347	8.27622e-181			Mfge8	8.32604e-14	0.0226153	0.113	0.067	1.72657e-09			Stx7	0.000122472	0.0655792	0.724	0.631	1
Mms19	6.86052e-05	0.220576	0.165	0.258	1			Akap9	4.09526e-17	0.13422	0.529	0.549	8.49234e-13			Pfdn1	3.88707e-210	0.174482	0.483	0.282	8.06062e-206			Gm10036	1.72598e-15	0.0225788	0.165	0.104	3.57916e-11			Hspbp1	2.50298e-09	0.0655694	0.231	0.158	5.19043e-05
Tubgcp3	0.00662787	0.220502	0.106	0.152	1			Ppp1r12a	3.41157e-13	0.134214	0.471	0.491	7.07457e-09			Dnajc2	1.74033e-213	0.174415	0.539	0.325	3.60892e-209			Gm38843	1.04041e-13	0.0225646	0.184	0.123	2.1575e-09			Hsd17b10	8.12351e-13	0.0655267	0.417	0.296	1.68457e-08
Mafb	6.02797e-14	0.220494	0.87	0.954	1.25002e-09			Fcgrt	3.0506e-10	0.13383	0.391	0.399	6.32603e-06			Eif3j1	5.15681e-153	0.173925	0.637	0.433	1.06937e-148			Hist1h2br	1.74531e-18	0.0225223	0.013	0.002	3.61925e-14			Fam129a	1.93837e-15	0.0655266	0.294	0.187	4.01959e-11
Atxn7l1	0.0065631	0.220375	0.142	0.202	1			Kctd12	6.57164e-129	0.133828	0.894	0.887	1.36276e-124			Zcrb1	2.50461e-176	0.173907	0.573	0.37	5.19382e-172			Eif5b	1.62891e-10	0.0225035	0.686	0.549	3.37788e-06			Mea1	2.42679e-10	0.0653119	0.359	0.256	5.03243e-06
Rabl6	7.89392e-07	0.220279	0.18	0.302	0.0163696			Herpud2	2.47976e-10	0.133759	0.268	0.256	5.14228e-06			Gemin6	2.13516e-286	0.173528	0.292	0.12	4.42767e-282			Mapk6	5.86506e-10	0.0224737	0.149	0.103	1.21624e-05			Sh2d6	7.79447e-31	0.0653013	0.073	0.02	1.61634e-26
Ttc5	3.6522e-05	0.220083	0.173	0.274	0.757356			Acox3	1.55037e-12	0.133688	0.378	0.378	3.215e-08			Pbdc1	1.33458e-252	0.173175	0.383	0.192	2.76752e-248			Mrpl54	7.17668e-12	0.0222982	0.424	0.324	1.48823e-07			Birc3	1.48175e-11	0.0650876	0.218	0.139	3.07271e-07
Vps37a	4.29555e-06	0.220043	0.168	0.274	0.0890769			Epc1	3.99262e-16	0.133648	0.269	0.246	8.27949e-12			Nudt5	1.31783e-230	0.173152	0.512	0.295	2.73278e-226			Mrps36	8.03796e-13	0.0222846	0.426	0.322	1.66683e-08			Acsl4	2.55295e-14	0.0648366	0.347	0.232	5.29405e-10
Gpcpd1	0.00028367	0.220029	0.189	0.287	1			Rnaset2b	1.46943e-10	0.133578	0.347	0.348	3.04716e-06			Anp32e	2.91612e-197	0.172871	0.499	0.299	6.04716e-193			Hist1h2ae	5.40012e-13	0.0221259	0.048	0.022	1.11982e-08			Rtcb	7.2934e-09	0.0647119	0.583	0.46	0.000151243
Fbxl5	0.00832082	0.219858	0.17	0.241	1			Arap3	2.46566e-10	0.133369	0.271	0.259	5.11304e-06			Ppm1g	9.20884e-195	0.17263	0.625	0.405	1.90964e-190			Csnk2b	3.65116e-13	0.0220267	0.533	0.405	7.57141e-09			Parp11	5.29869e-19	0.0645348	0.169	0.087	1.09879e-14
Zfp518a	0.00440324	0.219667	0.135	0.194	1			Slc36a1	9.80221e-19	0.133346	0.369	0.355	2.03269e-14			Mrpl57	1.3567e-200	0.172347	0.515	0.31	2.81338e-196			Gm6133	3.14678e-11	0.0220146	0.064	0.035	6.52549e-07			Ube2l3	1.22867e-08	0.0644941	0.708	0.574	0.000254789
Zbtb38	1.53923e-05	0.219502	0.182	0.289	0.31919			Prkab1	2.34376e-15	0.133303	0.267	0.245	4.86025e-11			Gsto1	1.25177e-235	0.171891	0.383	0.197	2.5958e-231			C5ar1	4.03619e-07	0.0219819	0.77	0.641	0.00836985			Arpp19	4.33355e-06	0.0644828	0.672	0.562	0.0898649
Aagab	0.000888804	0.219497	0.17	0.253	1			Srrm2	3.76765e-82	0.133293	0.856	0.878	7.81298e-78			Ddx21	1.54192e-161	0.171713	0.622	0.416	3.19747e-157			Hist1h1a	6.18398e-08	0.021873	0.017	0.006	0.00128237			Ppfia4	4.31097e-06	0.0644429	0.778	0.674	0.0893967
Epc1	0.000304399	0.219303	0.174	0.264	1			Akap13	4.81991e-48	0.133164	0.704	0.736	9.99506e-44			Ccdc34	1.28075e-215	0.171709	0.375	0.197	2.65588e-211			Srf	8.88259e-11	0.0218662	0.114	0.073	1.84198e-06			Ndufb8	8.7119e-07	0.0642314	0.723	0.607	0.0180659
Hnrnpul2	8.70667e-05	0.218436	0.215	0.334	1			Zcchc6	8.56938e-22	0.13315	0.493	0.503	1.77703e-17			Nudcd2	1.76675e-217	0.171688	0.459	0.258	3.66371e-213			Letm1	2.95291e-19	0.0218108	0.334	0.229	6.12345e-15			Rpl22l1	0.000319605	0.0641731	0.706	0.62	1
AC160336.1	0.000212479	0.218351	0.188	0.286	1			Ggta1	2.79519e-12	0.133138	0.278	0.261	5.79638e-08			Cuedc2	1.15859e-155	0.171661	0.662	0.455	2.40257e-151			Epsti1	2.11438e-14	0.0217304	0.37	0.271	4.38459e-10			Tmem229b	1.22046e-19	0.0640569	0.208	0.113	2.53086e-15
Usp19	0.000121355	0.218306	0.17	0.263	1			Cul1	7.81876e-11	0.133012	0.496	0.53	1.62138e-06			Mrpl21	3.56206e-207	0.171592	0.448	0.255	7.38664e-203			Psmg4	1.03614e-14	0.0216112	0.347	0.252	2.14864e-10			F830016B08Rik	6.3114e-116	0.0639011	0.049	0.003	1.3088e-111
Stk17b	0.000279675	0.218169	0.213	0.325	1			Pcf11	2.69114e-14	0.133005	0.299	0.28	5.58062e-10			Emg1	5.24016e-174	0.171527	0.653	0.441	1.08665e-169			Acot13	1.411e-14	0.0213506	0.346	0.251	2.92598e-10			Timp2	4.91431e-05	0.0638853	0.857	0.79	1
Nras	2.021e-06	0.218025	0.228	0.374	0.0419094			Arhgef40	7.74539e-17	0.132976	0.469	0.477	1.60616e-12			Coa3	2.14602e-145	0.171331	0.668	0.467	4.4502e-141			Ddt	4.84574e-13	0.021298	0.359	0.268	1.00486e-08			Nol12	9.49289e-12	0.0637649	0.356	0.251	1.96854e-07
Tmem248	0.000315175	0.217888	0.139	0.213	1			Abraxas2	1.31385e-11	0.132716	0.422	0.433	2.72453e-07			Cnih1	1.85248e-202	0.17131	0.575	0.357	3.84148e-198			Cwc15	9.18646e-11	0.0212222	0.624	0.494	1.905e-06			Ddx39	5.12867e-15	0.0636723	0.416	0.283	1.06353e-10
Slain2	0.000854455	0.217705	0.166	0.247	1			Rassf5	3.77776e-22	0.132687	0.356	0.336	7.83394e-18			Slc43a3	0	0.171191	0.181	0.037	0			Eid3	2.86894e-20	0.0211842	0.041	0.014	5.94932e-16			Ftl1	3.07665e-07	0.0636643	0.994	0.992	0.00638005
Knop1	1.36424e-05	0.217369	0.275	0.44	0.282901			Trim5	1.40452e-38	0.132684	0.177	0.128	2.91255e-34			Gars	6.87205e-213	0.171082	0.445	0.25	1.42506e-208			Etfa	2.01417e-13	0.0211791	0.298	0.216	4.17678e-09			Mzt2	1.5128e-08	0.0635013	0.522	0.402	0.000313709
Slc9a9	0.00678574	0.217227	0.295	0.435	1			Secisbp2l	2.26427e-15	0.13268	0.324	0.31	4.69541e-11			Magoh	5.88366e-193	0.170834	0.505	0.303	1.22009e-188			Gm8186	1.81777e-09	0.0211619	0.112	0.074	3.7695e-05			Atf6	7.94445e-10	0.0633887	0.383	0.279	1.64744e-05
Gna11	0.00012859	0.21703	0.137	0.214	1			Akna	6.33104e-21	0.132664	0.325	0.3	1.31287e-16			Eif4a3	3.56877e-165	0.170713	0.58	0.378	7.40057e-161			Tsc22d2	3.6887e-12	0.0211456	0.414	0.316	7.64926e-08			Impdh2	1.62587e-08	0.063388	0.519	0.403	0.000337157
Strn4	0.000137686	0.216968	0.149	0.231	1			Csnk1a1	3.62135e-38	0.132613	0.672	0.713	7.5096e-34			Prdx3	4.34658e-198	0.170668	0.493	0.293	9.01349e-194			Vps28	1.34111e-10	0.0211361	0.618	0.489	2.78107e-06			Nsmaf	1.55828e-14	0.0633579	0.29	0.187	3.23141e-10
Mbd1	0.00230589	0.216828	0.132	0.194	1			Mfap3	2.93811e-15	0.132502	0.465	0.479	6.09276e-11			Eprs	9.36957e-147	0.170411	0.683	0.482	1.94297e-142			Cfdp1	9.54122e-16	0.0211264	0.426	0.313	1.97856e-11			Dpysl2	1.85114e-06	0.0633283	0.609	0.504	0.0383871
Cisd2	1.13767e-09	0.216108	0.298	0.521	2.35919e-05			Bach1	1.61016e-19	0.132449	0.442	0.443	3.33898e-15			Cit	0	0.170094	0.16	0.026	0			Cct5	3.56591e-08	0.0208315	0.733	0.598	0.000739462			Cox5a	5.86625e-06	0.0633215	0.775	0.658	0.121648
Phrf1	0.00113542	0.215926	0.164	0.243	1			Gm4673	7.90293e-28	0.13231	0.172	0.132	1.63883e-23			Cfdp1	5.76348e-196	0.169864	0.474	0.278	1.19517e-191			Selenom	7.13124e-11	0.020725	0.134	0.088	1.4788e-06			Ap2m1	8.74991e-05	0.0633101	0.621	0.517	1
Kif3b	0.00123959	0.215901	0.13	0.193	1			Kcnk12	6.51363e-39	0.132156	0.195	0.144	1.35073e-34			Psma3	7.4251e-145	0.169776	0.815	0.634	1.53974e-140			Gm31410	1.02202e-10	0.0205868	0.049	0.024	2.11935e-06			Abcg1	1.33436e-10	0.0632346	0.414	0.304	2.76707e-06
Gpr146	1.91005e-05	0.215425	0.224	0.355	0.396088			Unc50	1.71643e-06	0.132154	0.437	0.468	0.0355936			Rps29	1.01712e-145	0.169599	0.994	0.958	2.1092e-141			Atg3	4.47486e-13	0.0204554	0.472	0.358	9.27952e-09			Ly9	2.98307e-17	0.0631868	0.152	0.078	6.18599e-13
Sec24a	1.1753e-05	0.215333	0.128	0.21	0.243721			Crebbp	6.68444e-15	0.131997	0.4	0.398	1.38615e-10			Thyn1	2.50738e-232	0.169516	0.367	0.185	5.19956e-228			Gm49077	1.1548e-18	0.0204231	0.026	0.007	2.3947e-14			Nek7	1.5099e-05	0.0630933	0.61	0.498	0.313107
Ggnbp2	6.93108e-08	0.214895	0.242	0.413	0.0014373			Ldlrad4	2.36142e-14	0.131608	0.324	0.311	4.89687e-10			Rab5c	5.73136e-145	0.169412	0.753	0.555	1.18851e-140			Rbm42	7.12546e-17	0.0202763	0.489	0.36	1.47761e-12			Gaa	6.185e-10	0.0630667	0.412	0.301	1.28258e-05
Usp25	1.36654e-06	0.214779	0.169	0.28	0.028338			Gpcpd1	2.77892e-14	0.131601	0.29	0.272	5.76264e-10			Eid1	2.71131e-158	0.169053	0.606	0.404	5.62244e-154			1700019L13Rik	8.00684e-43	0.0202536	0.025	0.003	1.66038e-38			Ndufs3	4.36088e-08	0.0629486	0.563	0.445	0.000904315
Phkb	0.000160169	0.214748	0.135	0.21	1			Comt	3.18695e-52	0.131495	0.791	0.824	6.60878e-48			Exosc8	2.42008e-187	0.16904	0.586	0.373	5.01851e-183			Nsl1	5.45321e-05	0.0201845	0.043	0.027	1			Chic1	4.95062e-37	0.0628755	0.042	0.007	1.02661e-32
Dync1li2	0.000303738	0.214624	0.143	0.218	1			Ppp1r10	9.69564e-11	0.131482	0.346	0.343	2.01058e-06			Cdc34	3.12582e-257	0.168888	0.37	0.181	6.48201e-253			Arl5b	3.80718e-14	0.0201585	0.126	0.077	7.89494e-10			Rbm3	3.89412e-07	0.0628191	0.708	0.587	0.00807524
Pank2	0.000931436	0.214571	0.132	0.197	1			Sipa1l2	7.54794e-07	0.131477	0.397	0.418	0.0156522			Lsm3	1.92111e-193	0.168874	0.49	0.291	3.9838e-189			Ctsh	0.00143596	0.0201248	0.972	0.913	1			Gm26917	5.30075e-06	0.0627995	0.61	0.505	0.109922
Clip1	9.56763e-11	0.214456	0.23	0.415	1.98404e-06			N4bp2l1	1.34819e-20	0.131437	0.22	0.188	2.79574e-16			mt-Nd1	2.8799e-133	0.16887	0.979	0.985	5.97205e-129			Ddah2	5.13161e-15	0.0200111	0.319	0.227	1.06414e-10			Aprt	1.73793e-08	0.062733	0.553	0.434	0.000360395
Ldb1	8.8867e-05	0.214438	0.201	0.314	1			Selenos	8.92217e-32	0.131339	0.711	0.75	1.85019e-27			Rex1bd	3.95411e-157	0.168767	0.605	0.405	8.19963e-153			Chd4	2.29271e-09	0.0199736	0.677	0.544	4.75439e-05			Flna	1.5619e-07	0.0627139	0.355	0.266	0.00323891
Galc	1.49277e-05	0.214392	0.108	0.179	0.309556			Vps4b	9.38549e-14	0.131232	0.426	0.436	1.94627e-09			Arhgdia	9.44237e-144	0.168546	0.899	0.76	1.95806e-139			Rnase6	4.20735e-07	0.0199733	0.096	0.065	0.00872478			Rbm43	1.9846e-10	0.0626248	0.199	0.129	4.11547e-06
Bach2	0.00987107	0.21431	0.12	0.168	1			Cnot8	4.59532e-08	0.13121	0.334	0.338	0.000952931			Prdx4	3.39339e-177	0.168524	0.504	0.313	7.03687e-173			1810037I17Rik	1.24768e-10	0.0198097	0.589	0.467	2.58732e-06			Pf4	0.00887978	0.0625783	0.047	0.032	1
Rsrc1	3.03272e-08	0.214286	0.218	0.376	0.000628894			Heatr5a	2.46186e-21	0.13113	0.44	0.437	5.10517e-17			Ap1s1	6.03428e-219	0.168518	0.481	0.276	1.25133e-214			Eva1b	1.76038e-13	0.0197638	0.282	0.201	3.65049e-09			Asna1	5.77e-10	0.0625491	0.309	0.216	1.19652e-05
Dcp2	8.77202e-05	0.214231	0.121	0.192	1			Syf2	6.90113e-09	0.130957	0.438	0.465	0.000143109			Mrpl40	2.29247e-215	0.168359	0.383	0.203	4.75389e-211			Gm10382	2.92121e-17	0.019617	0.021	0.005	6.05771e-13			Gnptab	2.79037e-18	0.0624478	0.182	0.097	5.7864e-14
Prkacb	0.00153197	0.214175	0.197	0.291	1			Ctsa	2.78818e-67	0.130788	0.852	0.86	5.78184e-63			Yif1b	8.5813e-157	0.168323	0.659	0.455	1.7795e-152			Hist1h2bb	4.70662e-18	0.0195866	0.019	0.004	9.76011e-14			Psmc3	8.75697e-07	0.0622298	0.677	0.548	0.0181593
Plcg2	1.74813e-05	0.214157	0.258	0.415	0.36251			Gpatch8	1.26056e-13	0.130639	0.408	0.409	2.61403e-09			Timm8b	9.5536e-188	0.168166	0.524	0.324	1.98113e-183			AI504432	5.06303e-08	0.0195081	0.064	0.039	0.00104992			Dennd1b	8.21697e-15	0.0621486	0.346	0.228	1.70395e-10
Ncstn	3.09966e-06	0.214036	0.208	0.338	0.0642776			Crlf2	0.00331428	0.13062	0.338	0.35	1			Ckb	1.25942e-132	0.168148	0.971	0.91	2.61167e-128			Pcp4	7.63473e-06	0.019491	0.069	0.047	0.158321			Rrp1	4.71061e-07	0.0621112	0.605	0.499	0.0097684
Pik3ca	0.00015105	0.213876	0.156	0.241	1			Gm31243	3.00682e-31	0.130601	0.139	0.099	6.23524e-27			Eif3h	9.3469e-133	0.167902	0.77	0.584	1.93827e-128			Rac3	2.80201e-17	0.019484	0.286	0.196	5.81052e-13			Xrn2	2.79345e-09	0.0618583	0.552	0.432	5.79278e-05
Ptafr	4.51918e-05	0.213784	0.174	0.27	0.937142			Pitpnc1	1.70906e-12	0.13046	0.299	0.286	3.54409e-08			Rfc1	2.66154e-194	0.167551	0.472	0.28	5.51924e-190			Hist2h3c1	1.97018e-12	0.0194646	0.027	0.01	4.08557e-08			Ell2	3.21027e-11	0.0616975	0.158	0.094	6.65714e-07
B230219D22Rik	0.00600951	0.213663	0.355	0.541	1			Atat1	5.80796e-25	0.130403	0.223	0.185	1.2044e-20			Nudt19	2.8648e-259	0.167412	0.334	0.155	5.94075e-255			Cmc1	4.24071e-13	0.0194098	0.246	0.173	8.79397e-09			Ppia	8.46525e-05	0.061638	0.986	0.951	1
Slc35f6	4.62725e-07	0.213426	0.193	0.322	0.00959552			Hnmt	4.30925e-31	0.13036	0.176	0.134	8.93609e-27			Psmc2	1.04558e-149	0.167372	0.695	0.49	2.16821e-145			Hsbp1	1.58561e-07	0.0192621	0.792	0.648	0.00328807			Map2k2	2.85862e-05	0.0614438	0.668	0.571	0.592791
Ing4	0.000130458	0.213421	0.243	0.377	1			Sipa1l1	3.99065e-13	0.130351	0.314	0.299	8.2754e-09			Wee1	0	0.16732	0.175	0.037	0			Lemd2	1.23927e-16	0.0192533	0.412	0.298	2.56988e-12			Hspa4	3.14908e-06	0.0614269	0.631	0.53	0.0653025
Csad	2.02939e-06	0.213396	0.23	0.374	0.0420835			Usp12	2.06745e-09	0.130343	0.315	0.31	4.28728e-05			Brca1	0	0.167146	0.146	0.014	0			Gm26526	8.09563e-10	0.0192232	0.067	0.039	1.67879e-05			Pgk1	4.57684e-06	0.0614142	0.537	0.445	0.0949099
Rab22a	0.000269312	0.213228	0.157	0.24	1			Eng	2.02689e-06	0.130292	0.293	0.293	0.0420317			Ppp1ca	2.2701e-126	0.166484	0.855	0.699	4.70752e-122			Id3	1.93493e-18	0.019222	0.023	0.006	4.01247e-14			Atp5d	8.0128e-05	0.0613696	0.768	0.654	1
Smg5	6.86756e-05	0.213081	0.12	0.19	1			Rsrc2	9.6349e-24	0.130289	0.585	0.618	1.99799e-19			2010111I01Rik	4.28995e-255	0.16642	0.259	0.106	8.89608e-251			Lgals3bp	5.18378e-11	0.0191637	0.502	0.394	1.07496e-06			Thoc6	1.35715e-15	0.0612078	0.235	0.141	2.81432e-11
Pisd	6.06663e-05	0.212987	0.148	0.233	1			Marf1	1.43106e-10	0.130287	0.297	0.288	2.96759e-06			Srp9	2.09756e-140	0.166283	0.737	0.54	4.34971e-136			Il6	4.84785e-09	0.0191635	0.06	0.034	0.00010053			Vasp	4.86667e-06	0.0612029	0.666	0.563	0.10092
Usp37	0.00425157	0.212835	0.135	0.194	1			Rasa3	5.3546e-15	0.130176	0.292	0.274	1.11038e-10			Mogs	1.30207e-202	0.166089	0.488	0.288	2.7001e-198			Ifitm3	2.68961e-11	0.0190841	0.281	0.207	5.57744e-07			C3ar1	0.0008598	0.0609727	0.735	0.642	1
Vps13c	0.000254713	0.212801	0.165	0.253	1			Snta1	4.50344e-07	0.129799	0.398	0.417	0.00933879			Mybbp1a	7.82604e-199	0.166074	0.489	0.292	1.62289e-194			Prdx4	3.78346e-14	0.0189404	0.463	0.347	7.84577e-10			Clec4d	6.99145e-36	0.0609674	0.038	0.006	1.44982e-31
Morc3	0.000707529	0.212308	0.282	0.432	1			Tagap	7.5201e-13	0.129734	0.379	0.37	1.55944e-08			Ndufa3	3.04251e-152	0.165951	0.585	0.389	6.30925e-148			Ptger4	1.97966e-12	0.0189152	0.046	0.021	4.10523e-08			Pno1	1.09967e-09	0.0608805	0.284	0.199	2.28038e-05
Golga3	0.000286437	0.212268	0.1	0.157	1			Zfp62	2.15753e-19	0.129701	0.326	0.302	4.47407e-15			Lsm8	1.56146e-210	0.165899	0.434	0.243	3.238e-206			Fam213b	1.53345e-13	0.0189119	0.346	0.254	3.17992e-09			Lcn2	1.48555e-09	0.0608743	0.047	0.02	3.08058e-05
Smc5	0.00285271	0.212224	0.123	0.179	1			Nos1ap	1.31028e-25	0.129412	0.218	0.18	2.71713e-21			Fcgr4	1.07289e-177	0.165877	0.459	0.275	2.22485e-173			Rpp21	2.74303e-15	0.018812	0.323	0.23	5.68822e-11			Anp32b	4.84917e-07	0.0607228	0.664	0.542	0.0100557
Mosmo	0.000929131	0.212201	0.145	0.216	1			Dcaf17	1.13233e-20	0.129407	0.266	0.235	2.34811e-16			Ufm1	6.12813e-188	0.165675	0.464	0.274	1.27079e-183			Cib1	2.10881e-15	0.018741	0.44	0.325	4.37304e-11			Myh9	0.000121028	0.0606836	0.636	0.547	1
Vezf1	0.000212525	0.212051	0.143	0.219	1			Vps9d1	1.50364e-09	0.129295	0.346	0.344	3.11809e-05			Nip7	7.07884e-203	0.165571	0.475	0.275	1.46794e-198			Cox20	2.71523e-14	0.0187264	0.418	0.309	5.63057e-10			Rad23b	2.31617e-12	0.0605062	0.435	0.311	4.80304e-08
Fbxo11	0.000240891	0.211917	0.144	0.22	1			Smo	6.04969e-11	0.129286	0.343	0.338	1.25452e-06			AB124611	0	0.16549	0.196	0.055	0			Atp1a3	3.06057e-12	0.0186925	0.032	0.013	6.3467e-08			Pdcd1	4.6922e-24	0.0604662	0.093	0.034	9.73022e-20
Atf2	1.54014e-07	0.211881	0.129	0.226	0.00319378			Arhgap22	2.87017e-09	0.12919	0.29	0.282	5.95186e-05			Ncapd3	2.98865e-226	0.165349	0.335	0.165	6.19757e-222			Atp5g2	0.000282022	0.0186774	0.917	0.802	1			Slamf9	8.39855e-08	0.0603559	0.516	0.406	0.00174161
Spast	8.0607e-06	0.211805	0.168	0.272	0.167155			Ccdc12	1.23259e-27	0.129161	0.667	0.715	2.55603e-23			Psmd6	1.02125e-155	0.165336	0.654	0.449	2.11777e-151			Polr2j	2.88288e-13	0.0185667	0.521	0.395	5.97824e-09			Lamtor2	9.06654e-07	0.0603425	0.663	0.549	0.0188013
Ddb1	0.000507305	0.211753	0.232	0.355	1			Asb2	3.95918e-08	0.129143	0.248	0.238	0.000821014			Pola1	0	0.165236	0.199	0.051	0			Gm2814	6.3045e-05	0.0185501	0.026	0.015	1			Uba1	1.17517e-07	0.0603026	0.381	0.29	0.00243695
Ubfd1	2.33622e-08	0.211562	0.133	0.24	0.000484462			Ptprj	2.01591e-21	0.129037	0.494	0.506	4.1804e-17			Ubxn1	3.1924e-137	0.16491	0.707	0.503	6.62008e-133			Kctd10	1.9388e-11	0.0185164	0.094	0.057	4.02048e-07			Ghitm	6.34585e-08	0.0601171	0.515	0.405	0.00131594
Preb	8.59099e-06	0.211119	0.179	0.29	0.178151			Kat6a	4.23102e-17	0.128929	0.354	0.34	8.77387e-13			Rnaseh2b	1.65843e-274	0.16481	0.305	0.132	3.43909e-270			AI463229	3.47299e-10	0.0184897	0.04	0.019	7.20194e-06			Limd1	2.11663e-15	0.0600588	0.208	0.121	4.38926e-11
Nup50	2.11777e-05	0.210605	0.129	0.21	0.439162			Tcf7l2	1.32085e-13	0.12888	0.333	0.32	2.73905e-09			Ndufs7	7.75409e-139	0.164752	0.689	0.49	1.60797e-134			AW112010	8.12216e-11	0.0184596	0.217	0.157	1.68429e-06			Rps3a1	0.000104142	0.0599248	0.975	0.96	1
Notch2	0.00967447	0.210549	0.139	0.193	1			Hhex	4.13106e-10	0.128835	0.406	0.415	8.56657e-06			Mien1	1.66688e-157	0.164242	0.55	0.358	3.45662e-153			Atf4	1.29283e-10	0.0184569	0.582	0.459	2.68094e-06			Eif3j1	2.67976e-06	0.0598791	0.575	0.473	0.0555702
Hvcn1	0.000118715	0.210515	0.261	0.407	1			Mgat1	5.23299e-11	0.128826	0.446	0.462	1.08516e-06			Naa20	3.18569e-174	0.16405	0.574	0.369	6.60617e-170			Capg	6.78574e-22	0.0183748	0.292	0.193	1.40716e-17			Il15ra	1.05014e-11	0.0598169	0.268	0.178	2.17767e-07
Birc2	0.00056486	0.210491	0.165	0.247	1			Nfkb1	6.9916e-21	0.128733	0.53	0.551	1.44985e-16			Txnl4a	3.04979e-199	0.163951	0.429	0.243	6.32434e-195			Nt5c	2.28979e-14	0.0182317	0.4	0.297	4.74834e-10			Itgax	2.70278e-28	0.0598007	0.078	0.024	5.60475e-24
Liph	0.000202608	0.210345	0.146	0.223	1			Rnf166	8.60903e-20	0.128663	0.281	0.254	1.78525e-15			Sap18	9.35836e-190	0.163823	0.543	0.334	1.94064e-185			Syt11	2.56879e-12	0.0182314	0.207	0.145	5.3269e-08			Ptrhd1	3.71952e-12	0.0596573	0.296	0.2	7.71317e-08
Mib2	0.00509814	0.209916	0.112	0.161	1			Wdfy2	7.71007e-16	0.1286	0.3	0.28	1.59884e-11			D8Ertd738e	4.70306e-123	0.163821	0.749	0.565	9.75274e-119			Zc3h13	3.67696e-16	0.0181568	0.343	0.245	7.62491e-12			Psma2	3.09693e-06	0.0595897	0.698	0.584	0.0642211
Fhod1	0.000246403	0.209823	0.157	0.241	1			Wnk1	3.64034e-81	0.128498	0.827	0.843	7.54898e-77			Tubg1	1.57856e-276	0.163566	0.296	0.125	3.27346e-272			Paip2	5.3188e-11	0.0181343	0.596	0.472	1.10296e-06			Etv6	2.47171e-11	0.0594256	0.369	0.26	5.12559e-07
Havcr2	0.00420851	0.209696	0.333	0.5	1			Abcd2	1.42179e-09	0.12845	0.344	0.345	2.94837e-05			Dtnbp1	8.7285e-206	0.163377	0.471	0.273	1.81003e-201			Flot1	3.48026e-14	0.0180999	0.388	0.288	7.21702e-10			Uqcr11	7.98118e-07	0.0591961	0.745	0.634	0.0165506
Gmfb	2.07548e-06	0.209657	0.195	0.319	0.0430393			Alox5ap	8.84854e-60	0.128442	0.845	0.854	1.83492e-55			Gtf2h5	1.6446e-166	0.162713	0.548	0.351	3.4104e-162			Commd6	1.27747e-15	0.0180641	0.467	0.345	2.64909e-11			Dbi	2.27161e-05	0.0591449	0.657	0.552	0.471064
Ctdspl2	1.38731e-05	0.209439	0.161	0.259	0.287686			Hs6st1	5.50441e-13	0.128434	0.252	0.232	1.14145e-08			Naa38	7.49603e-173	0.162706	0.496	0.305	1.55445e-168			Serf1	6.21967e-10	0.0180102	0.161	0.113	1.28977e-05			Pstpip1	9.30827e-18	0.058977	0.108	0.048	1.93026e-13
Qser1	0.00288774	0.209427	0.12	0.174	1			Tnfrsf21	2.1721e-10	0.128395	0.406	0.416	4.50429e-06			Ap2m1	7.89584e-152	0.162579	0.677	0.478	1.63736e-147			Egr4	6.9789e-13	0.0179579	0.004	0	1.44721e-08			Mrpl42	3.6635e-08	0.0589734	0.595	0.469	0.0007597
Impad1	0.000595809	0.209057	0.12	0.182	1			Hp1bp3	6.21521e-13	0.128199	0.45	0.467	1.28885e-08			Rrs1	1.77554e-207	0.162563	0.354	0.184	3.68195e-203			1810022K09Rik	8.17143e-14	0.0179578	0.473	0.357	1.69451e-09			Ndufv2	2.86262e-08	0.058905	0.565	0.438	0.00059362
Ctnnd1	0.00479163	0.208461	0.153	0.22	1			Tln2	4.0542e-16	0.127961	0.257	0.232	8.4072e-12			Dnajc3	5.61705e-125	0.16249	0.808	0.641	1.16481e-120			Aip	5.90368e-15	0.0179298	0.339	0.245	1.22425e-10			Pabpc1	4.57938e-05	0.058879	0.855	0.792	0.949625
Rnf167	0.00016256	0.208453	0.237	0.365	1			Ccdc88b	4.36677e-09	0.127878	0.349	0.35	9.05536e-05			Knl1	0	0.162311	0.115	0.008	0			Igfbp6	1.38646e-09	0.0178543	0.16	0.112	2.87511e-05			Id2	2.10198e-07	0.0586793	0.422	0.332	0.00435888
Rb1	4.17687e-05	0.208391	0.149	0.236	0.866158			Cables1	1.44524e-06	0.127871	0.316	0.318	0.0299699			Uchl3	9.317e-203	0.162061	0.465	0.268	1.93207e-198			Fkbp3	7.99665e-12	0.0177886	0.555	0.429	1.65827e-07			Eif5a	5.71056e-06	0.0586191	0.876	0.808	0.11842
Myadm	0.00157438	0.208217	0.119	0.176	1			Ptprc	1.2144e-52	0.1278	0.777	0.8	2.5183e-48			Txnrd1	3.72542e-180	0.161698	0.423	0.243	7.72541e-176			Gm9484	8.65227e-10	0.0176885	0.03	0.013	1.79422e-05			Rcn1	9.29299e-13	0.0585633	0.144	0.081	1.92709e-08
Klhl9	0.00469904	0.208145	0.21	0.303	1			Nr1d2	7.4085e-23	0.127777	0.174	0.139	1.5363e-18			Hsp90b1	4.33819e-116	0.161546	0.967	0.936	8.99611e-112			Grasp	3.74389e-10	0.0176123	0.028	0.012	7.76371e-06			Ndufs4	3.18622e-08	0.0585544	0.491	0.381	0.000660727
Ap4m1	0.00209767	0.207909	0.141	0.205	1			Tmem60	4.36841e-05	0.127713	0.317	0.327	0.905877			Tspan4	4.73643e-156	0.161521	0.678	0.473	9.82194e-152			Glo1	4.72913e-10	0.0176098	0.373	0.289	9.80679e-06			Ndufb4	1.73845e-06	0.0583244	0.657	0.546	0.0360503
Hp1bp3	1.67707e-07	0.207876	0.274	0.46	0.00347773			Tcirg1	3.30054e-10	0.12765	0.473	0.5	6.84432e-06			Bcl2a1b	5.29497e-100	0.161519	0.756	0.586	1.09802e-95			Acaa2	1.60671e-11	0.01756	0.226	0.162	3.33183e-07			Drap1	1.43032e-08	0.0583096	0.647	0.522	0.000296606
Nudt3	4.8973e-05	0.207845	0.171	0.27	1			Zc3h7a	2.671e-10	0.127557	0.409	0.42	5.53885e-06			Mrps18b	2.11575e-201	0.161316	0.472	0.274	4.38743e-197			Eif3d	1.97239e-11	0.0174607	0.543	0.423	4.09014e-07			Nod1	5.36584e-19	0.0582463	0.1	0.042	1.11271e-14
Mob3a	0.00835188	0.207793	0.101	0.144	1			Msl1	4.06548e-13	0.127391	0.382	0.382	8.4306e-09			Metap2	4.33433e-133	0.161311	0.727	0.533	8.9881e-129			BC028528	3.03885e-12	0.0172195	0.43	0.325	6.30166e-08			Alad	5.73089e-10	0.0582161	0.201	0.131	1.18841e-05
Rnf114	0.00126588	0.207784	0.148	0.219	1			Hyal1	5.40949e-33	0.127379	0.177	0.133	1.12177e-28			Rpa1	1.46109e-277	0.160982	0.285	0.118	3.02986e-273			Borcs8	7.98403e-12	0.0171593	0.149	0.098	1.65565e-07			Myd88	2.37321e-10	0.0582024	0.372	0.27	4.92132e-06
Sh3bp2	0.00731557	0.207723	0.125	0.178	1			Mdm4	4.15399e-14	0.127333	0.391	0.387	8.61413e-10			Mdh1	5.23069e-126	0.160948	0.732	0.546	1.08469e-121			Dad1	0.000108211	0.0170219	0.869	0.754	1			Rnf19b	1.69356e-10	0.0580985	0.372	0.268	3.51194e-06
Gdi1	9.00149e-06	0.207489	0.2	0.323	0.186664			Arhgef2	1.89367e-06	0.127215	0.396	0.416	0.0392691			Iqgap1	6.3217e-107	0.160815	0.175	0.088	1.31093e-102			Swi5	7.67592e-08	0.0170019	0.705	0.567	0.00159176			Slfn1	3.8922e-147	0.0578395	0.047	0.002	8.07126e-143
Sp3	6.76289e-06	0.207441	0.218	0.353	0.140242			Fuca1	7.86522e-12	0.126981	0.572	0.618	1.63101e-07			Lamtor2	1.73385e-125	0.16068	0.701	0.513	3.59549e-121			Polr2k	2.15686e-11	0.0169684	0.416	0.319	4.47268e-07			Hat1	1.04297e-07	0.0575272	0.337	0.25	0.0021628
Gtdc1	0.00542357	0.207427	0.105	0.151	1			Ncf1	3.81432e-68	0.126908	0.771	0.786	7.90976e-64			Gar1	4.01002e-212	0.160584	0.384	0.204	8.31558e-208			Fxn	1.41502e-05	0.01689	0.097	0.07	0.293432			Sin3b	5.14302e-09	0.0574709	0.545	0.419	0.000106651
Rcc2	4.96372e-06	0.207232	0.185	0.301	0.102933			Smim14	8.71146e-11	0.126887	0.366	0.367	1.80649e-06			Cinp	3.50553e-276	0.160551	0.302	0.129	7.26941e-272			Sag	1.74321e-07	0.0168808	0.038	0.02	0.0036149			Btf3	7.83818e-05	0.0572585	0.891	0.805	1
Pacs2	5.83613e-05	0.207126	0.108	0.175	1			BC005561	3.42748e-08	0.126775	0.396	0.408	0.000710757			Incenp	4.09308e-284	0.160418	0.199	0.064	8.48781e-280			Pabpc1	2.04554e-06	0.0168659	0.883	0.789	0.0424184			Smchd1	3.32176e-09	0.0566757	0.633	0.492	6.88834e-05
Gcc2	5.31744e-07	0.207117	0.185	0.308	0.0110268			Rab5b	2.58046e-13	0.126501	0.291	0.274	5.35109e-09			Cd244	1.6312e-154	0.160417	0.332	0.187	3.38263e-150			Trp53inp2	6.04633e-11	0.0168385	0.049	0.024	1.25383e-06			Bola3	2.96537e-08	0.0564733	0.374	0.278	0.000614928
Prag1	0.00133091	0.206903	0.137	0.203	1			Dcakd	3.04285e-06	0.126499	0.288	0.286	0.0630996			Rars	9.1207e-200	0.160361	0.44	0.249	1.89136e-195			Pld4	6.53848e-05	0.0167986	0.94	0.834	1			Snrpb	1.72005e-05	0.0562899	0.764	0.656	0.356687
Dcakd	0.00147766	0.206897	0.197	0.29	1			Tmem106b	3.02538e-13	0.126489	0.299	0.286	6.27373e-09			Pgls	7.89259e-131	0.160344	0.74	0.543	1.63669e-126			Gm26826	5.76121e-12	0.0167686	0.022	0.008	1.1947e-07			Commd9	1.68161e-11	0.0562793	0.448	0.323	3.48715e-07
A830008E24Rik	0.00733395	0.206876	0.136	0.191	1			Tigd2	9.50584e-06	0.126456	0.385	0.402	0.197123			Cndp2	6.44515e-94	0.160311	0.592	0.436	1.33653e-89			Dnajb2	4.29721e-11	0.0166651	0.149	0.1	8.91112e-07			Rad51ap1	8.37371e-07	0.0562744	0.131	0.086	0.0173646
Yy1	8.76344e-05	0.206793	0.292	0.462	1			Nxf1	2.05138e-08	0.126401	0.451	0.481	0.000425394			Gcsh	1.04497e-229	0.160247	0.337	0.165	2.16695e-225			Hist1h4h	1.17529e-11	0.0166002	0.036	0.015	2.43721e-07			Psma3	4.68266e-05	0.0561565	0.761	0.669	0.971044
Scaper	0.00470381	0.20652	0.103	0.148	1			Rabgap1	6.98517e-10	0.12637	0.286	0.276	1.44852e-05			Trmt6	4.14241e-221	0.160236	0.396	0.209	8.59011e-217			H2-M3	1.08012e-13	0.0163333	0.352	0.259	2.23983e-09			Oas1g	9.80062e-162	0.0560522	0.048	0.002	2.03235e-157
Pmm2	6.60653e-06	0.206389	0.167	0.271	0.137			Vamp2	4.78766e-13	0.126291	0.25	0.23	9.92818e-09			Atp1a1	4.48958e-139	0.160135	0.711	0.515	9.31003e-135			Babam1	7.64757e-12	0.0161399	0.287	0.211	1.58588e-07			Snrpg	1.80314e-08	0.0560022	0.506	0.388	0.000373917
Mfsd14b	0.000286048	0.206027	0.134	0.206	1			Fam193a	1.85727e-13	0.126252	0.361	0.355	3.85141e-09			Cks2	2.80298e-208	0.15987	0.256	0.116	5.81253e-204			Alg1	1.21665e-17	0.0161254	0.321	0.222	2.52297e-13			Il1rap	1.09465e-13	0.0558002	0.096	0.046	2.26998e-09
Atp6v1b2	1.3534e-07	0.205905	0.212	0.36	0.00280655			Eva1b	9.22534e-13	0.12607	0.212	0.191	1.91306e-08			Ndufa13	1.39697e-107	0.159542	0.843	0.675	2.89689e-103			Prdx2	2.10275e-08	0.0161069	0.699	0.558	0.000436048			Ubxn1	3.50222e-06	0.0557968	0.653	0.543	0.0726256
Pcgf3	0.00313288	0.205896	0.104	0.152	1			Arhgef6	5.08479e-08	0.126031	0.349	0.354	0.00105443			Rbmxl1	9.09466e-183	0.159361	0.547	0.343	1.88596e-178			Syngr1	4.60011e-05	0.0161012	0.882	0.768	0.953925			Aurkaip1	5.90989e-06	0.0555835	0.542	0.432	0.122553
Spsb1	3.38496e-06	0.205506	0.193	0.315	0.0701939			Tcp11l2	1.20408e-67	0.126004	0.119	0.062	2.49691e-63			Ube2n	2.67074e-143	0.159302	0.669	0.471	5.53831e-139			Ghitm	3.09795e-12	0.0160152	0.522	0.402	6.42421e-08			Cct3	0.000752665	0.0553449	0.719	0.616	1
Man1b1	0.00537949	0.205217	0.113	0.163	1			Cep68	6.9157e-17	0.125967	0.297	0.275	1.43411e-12			Pole3	4.47356e-272	0.159248	0.295	0.125	9.27681e-268			Morn2	1.5789e-11	0.0159973	0.185	0.128	3.27417e-07			Atp6v1d	1.20997e-08	0.0553136	0.457	0.348	0.00025091
Cnot10	6.1436e-05	0.205103	0.134	0.213	1			Itpripl1	5.14101e-10	0.125943	0.344	0.34	1.06609e-05			Pmf1	0	0.159209	0.246	0.087	0			Tmem256	5.6735e-09	0.0159934	0.623	0.5	0.000117651			Hint1	2.65411e-05	0.0552064	0.819	0.743	0.550383
Furin	1.90884e-05	0.204839	0.137	0.222	0.395837			Itga9	2.70515e-18	0.125859	0.252	0.223	5.60968e-14			Trappc2l	7.11648e-156	0.159082	0.594	0.395	1.47574e-151			Hist2h2bb	3.90922e-05	0.0159346	0.013	0.005	0.810655			Lilr4b	2.20335e-12	0.0551897	0.063	0.026	4.56908e-08
Rxrb	1.3428e-05	0.20477	0.163	0.261	0.278456			Yes1	7.88541e-18	0.125833	0.215	0.186	1.6352e-13			Gpaa1	1.19332e-197	0.158678	0.536	0.328	2.47458e-193			Hist3h2a	1.44125e-08	0.0158104	0.252	0.193	0.000298872			Prpf4	1.78609e-09	0.0548223	0.255	0.176	3.70382e-05
Ercc5	0.00471098	0.204709	0.128	0.183	1			Pkn2	8.25472e-07	0.125727	0.427	0.449	0.0171178			Mrpl55	1.16644e-214	0.158588	0.41	0.222	2.41885e-210			Rrp12	3.67108e-09	0.0157767	0.09	0.057	7.61272e-05			Rars	1.84158e-10	0.0547364	0.394	0.286	3.81889e-06
Wdr82	0.00390245	0.204616	0.129	0.186	1			Tnfrsf1b	7.18066e-10	0.125635	0.339	0.336	1.48905e-05			Haus4	3.26233e-287	0.1581	0.251	0.095	6.76509e-283			Cenpx	3.61682e-08	0.0157619	0.625	0.504	0.000750019			Tmem140	4.94951e-11	0.0546939	0.252	0.167	1.02638e-06
Naa16	0.000463917	0.204583	0.119	0.182	1			Slc12a2	1.43811e-05	0.12551	0.327	0.334	0.298221			Gart	1.17428e-222	0.157829	0.423	0.229	2.4351e-218			Ppp1r11	2.47898e-12	0.0157361	0.616	0.476	5.14065e-08			Ubc	7.509e-06	0.0545871	0.962	0.927	0.155714
Zfp322a	4.03955e-05	0.20449	0.155	0.245	0.837681			Tnfrsf1a	3.11052e-10	0.125345	0.534	0.58	6.45028e-06			Vars	1.72281e-192	0.157643	0.509	0.306	3.57259e-188			Ccnd2	2.55268e-07	0.0157219	0.041	0.022	0.00529348			Rala	2.86319e-08	0.05449	0.526	0.412	0.00059374
Cd82	0.000719899	0.204462	0.252	0.38	1			Rbbp6	3.46927e-11	0.125241	0.46	0.482	7.19423e-07			Mrpl34	3.0037e-160	0.157455	0.554	0.359	6.22878e-156			Gm26809	1.6365e-20	0.01552	0.019	0.004	3.3936e-16			Hsph1	1.0761e-11	0.0544598	0.299	0.205	2.23151e-07
Fbxw11	0.00540688	0.204307	0.134	0.192	1			Kcnk6	1.31191e-23	0.12521	0.458	0.452	2.72051e-19			Vcp	2.15562e-110	0.157304	0.817	0.65	4.47012e-106			Traf1	1.02761e-15	0.015466	0.018	0.004	2.13095e-11			Lpcat2	0.000107144	0.0542573	0.934	0.903	1
Fopnl	7.77635e-06	0.204197	0.164	0.264	0.161258			Kif21b	6.80179e-16	0.125202	0.41	0.409	1.41049e-11			Sigmar1	3.32097e-195	0.157163	0.515	0.309	6.8867e-191			Fmr1nb	5.77724e-08	0.0154639	0.036	0.018	0.00119803			Ik	2.94706e-09	0.0541115	0.517	0.395	6.11132e-05
Cdk19	0.00367212	0.204067	0.145	0.209	1			Setd2	2.70133e-16	0.125034	0.406	0.402	5.60175e-12			Lsm12	1.05257e-152	0.157051	0.597	0.402	2.18271e-148			Ifnb1	1.66349e-07	0.0154613	0.004	0	0.00344959			Gatad2a	4.19328e-08	0.0541	0.352	0.261	0.00086956
2610507B11Rik	2.46443e-05	0.204055	0.158	0.252	0.511049			Rlf	3.74244e-08	0.125025	0.324	0.322	0.00077607			Eif4ebp1	2.50395e-152	0.157007	0.571	0.375	5.19245e-148			Snrpc	5.0382e-12	0.0154386	0.491	0.373	1.04477e-07			Nfkbie	4.93467e-11	0.0539657	0.179	0.111	1.0233e-06
Myd88	7.57285e-05	0.204023	0.176	0.275	1			Zmynd8	5.82813e-09	0.124893	0.407	0.421	0.000120858			Mthfd2	5.76101e-204	0.156508	0.44	0.249	1.19466e-199			Gnb2	0.00109907	0.0153951	0.913	0.808	1			Gnb1	0.000136223	0.0538282	0.668	0.565	1
Cant1	8.76526e-05	0.203921	0.154	0.242	1			Rnf130	2.27414e-29	0.124891	0.677	0.717	4.71587e-25			Glrx5	1.37499e-170	0.156272	0.476	0.29	2.85132e-166			Dhrs7	8.40666e-17	0.0153277	0.494	0.363	1.74329e-12			Clec4a1	1.7164e-05	0.0537684	0.058	0.033	0.355929
Akt1	3.26853e-07	0.203771	0.289	0.487	0.00677794			Avl9	5.90839e-17	0.1248	0.27	0.245	1.22522e-12			Esco2	0	0.156125	0.1	0.004	0			Asl	3.79223e-10	0.0152816	0.21	0.152	7.86394e-06			Cmklr1	5.13536e-10	0.0535936	0.522	0.395	1.06492e-05
Cdip1	3.49486e-05	0.203761	0.159	0.252	0.724729			Arid3b	2.71339e-23	0.124763	0.208	0.173	5.62676e-19			Polr2i	4.83334e-164	0.155638	0.471	0.29	1.00229e-159			Gba	5.37804e-12	0.0152461	0.353	0.265	1.11524e-07			Gm16118	1.1416e-12	0.0535542	0.148	0.084	2.36734e-08
Gtf3c1	0.000446589	0.203744	0.105	0.162	1			Zfp691	5.66557e-24	0.124724	0.149	0.114	1.17487e-19			Eif3f	1.63982e-116	0.155594	0.799	0.625	3.40049e-112			Pim3	8.15878e-08	0.0151713	0.107	0.073	0.00169189			Eif3g	3.15824e-09	0.0533821	0.562	0.437	6.54923e-05
Cln3	4.92051e-09	0.203739	0.178	0.315	0.000102037			Rab39	1.04689e-18	0.124633	0.21	0.18	2.17094e-14			Pdia3	1.15053e-110	0.154829	0.94	0.876	2.38584e-106			Pih1d1	1.34469e-11	0.0151295	0.334	0.251	2.78848e-07			Lrrfip1	5.39004e-08	0.053309	0.53	0.42	0.00111773
Zc3hav1	2.38199e-05	0.203614	0.167	0.265	0.493953			Amn1	5.58327e-18	0.124626	0.236	0.206	1.1578e-13			Emc6	1.14809e-147	0.1546	0.647	0.443	2.38079e-143			Rtraf	9.16949e-07	0.0150975	0.727	0.6	0.0190148			Toe1	6.67606e-09	0.053289	0.203	0.136	0.000138441
Sertad2	0.000123292	0.203324	0.174	0.269	1			Nbr1	1.99381e-15	0.1246	0.251	0.227	4.13456e-11			Rrp7a	4.54293e-191	0.154501	0.483	0.287	9.42067e-187			Lrpap1	6.07956e-08	0.0150108	0.673	0.541	0.00126072			Rhoc	3.75378e-08	0.0531979	0.302	0.221	0.000778422
Prrc1	0.000301959	0.203222	0.135	0.207	1			Sfi1	1.76069e-27	0.124435	0.185	0.145	3.65115e-23			Ppp1cc	1.55585e-136	0.154012	0.695	0.499	3.22637e-132			Cstb	1.07926e-14	0.0150097	0.553	0.424	2.23805e-10			Batf3	6.90047e-12	0.0531431	0.372	0.26	1.43095e-07
Rhot1	5.22671e-05	0.203025	0.185	0.289	1			Mier1	8.46765e-10	0.124383	0.474	0.502	1.75594e-05			Phb	1.44925e-194	0.153967	0.442	0.253	3.00531e-190			Cpq	8.32789e-11	0.0149005	0.097	0.059	1.72695e-06			Mrpl21	1.09049e-09	0.0530823	0.396	0.293	2.26136e-05
Lrrc8d	0.000223338	0.202962	0.158	0.243	1			Bmpr2	7.24312e-14	0.124371	0.372	0.368	1.502e-09			Ostc	3.26305e-126	0.153925	0.77	0.582	6.7666e-122			Pcbd2	2.84792e-11	0.0148559	0.307	0.228	5.90572e-07			Hypk	9.12949e-06	0.0530786	0.368	0.289	0.189318
C87436	0.0027308	0.202912	0.193	0.28	1			Zfp266	1.42222e-12	0.124212	0.263	0.244	2.94926e-08			Thop1	2.64257e-268	0.153791	0.265	0.107	5.47989e-264			Mpc2	5.98971e-09	0.0148377	0.629	0.508	0.000124209			Stard3	9.27204e-09	0.0529818	0.622	0.486	0.000192274
Usp3	0.00189829	0.202654	0.146	0.213	1			Gatad2b	1.66199e-12	0.124162	0.428	0.437	3.44647e-08			Ndufs8	1.28013e-135	0.153538	0.625	0.429	2.6546e-131			Ntrk2	5.97972e-07	0.0148279	0.016	0.006	0.0124001			Rbms1	1.95565e-11	0.0529737	0.366	0.258	4.05542e-07
Zfp120	1.68088e-05	0.202375	0.176	0.281	0.348564			Zfp322a	1.94164e-11	0.12408	0.248	0.23	4.02637e-07			Tmem167	4.11859e-146	0.153336	0.661	0.459	8.54071e-142			Pqbp1	1.42842e-09	0.0147715	0.313	0.24	2.96211e-05			Sdhb	1.68072e-05	0.0529297	0.549	0.448	0.348531
Slk	1.01316e-06	0.202359	0.153	0.256	0.0210099			Dpm1	1.37805e-08	0.123921	0.271	0.263	0.000285767			Capns1	3.92684e-134	0.153144	0.714	0.52	8.14308e-130			Zfp622	1.05217e-12	0.0147623	0.293	0.212	2.18188e-08			Scand1	9.82626e-06	0.0528171	0.657	0.553	0.203767
Slc37a2	7.00826e-07	0.202196	0.188	0.312	0.014533			Lncpint	4.79336e-21	0.123921	0.208	0.174	9.94e-17			Cdc45	0	0.153069	0.155	0.022	0			Gm15889	7.67646e-39	0.0147424	0.013	0.001	1.59187e-34			Thrap3	4.15542e-06	0.052796	0.608	0.493	0.086171
Grina	4.68804e-06	0.202195	0.32	0.521	0.0972159			Phf20l1	2.40491e-09	0.123916	0.423	0.438	4.98706e-05			H2afx	2.38829e-173	0.15305	0.219	0.098	4.95259e-169			Ndufs8	5.14481e-09	0.0147261	0.583	0.464	0.000106688			Glrx3	2.53848e-06	0.0527763	0.612	0.499	0.0526405
AU040320	0.0025888	0.202124	0.109	0.161	1			Smad1	2.73721e-10	0.12368	0.291	0.281	5.67616e-06			Coro1a	1.65684e-103	0.153037	0.945	0.844	3.4358e-99			Hscb	4.14277e-11	0.01469	0.178	0.123	8.59085e-07			Sri	1.43179e-08	0.052687	0.542	0.423	0.000296911
Nfrkb	0.00584444	0.202086	0.133	0.189	1			Nuak1	1.87773e-12	0.123617	0.398	0.4	3.89385e-08			Cbx3	2.5362e-152	0.152973	0.609	0.41	5.25932e-148			Pgrmc1	8.73423e-13	0.0146693	0.411	0.31	1.81122e-08			Ly86	3.38163e-05	0.0526478	0.986	0.971	0.701248
Mtmr6	1.86538e-06	0.202075	0.189	0.311	0.0386824			Daglb	8.00329e-19	0.123541	0.646	0.691	1.65964e-14			Sf3b6	7.56025e-145	0.152926	0.643	0.442	1.56777e-140			Cyb5a	1.61329e-09	0.0145491	0.71	0.564	3.34547e-05			Slc25a25	1.67155e-09	0.0526244	0.176	0.113	3.4663e-05
Acox1	0.00195632	0.202016	0.108	0.16	1			Ikbkb	3.48874e-12	0.123535	0.447	0.464	7.23461e-08			Cnih4	3.67563e-145	0.152824	0.661	0.461	7.62216e-141			Tagln2	1.55586e-11	0.0145082	0.559	0.427	3.22639e-07			Psmd8	5.38179e-05	0.0526121	0.627	0.534	1
Pxk	1.60452e-05	0.201813	0.215	0.344	0.33273			Nfia	1.17221e-06	0.123489	0.338	0.341	0.0243081			Mcts1	2.7242e-152	0.152773	0.563	0.37	5.64917e-148			Coa6	4.47038e-09	0.0144191	0.224	0.166	9.27022e-05			Fam162a	1.45004e-07	0.0526011	0.378	0.287	0.00300694
Map1s	1.31106e-06	0.201793	0.177	0.294	0.0271875			Gpr160	2.68237e-23	0.123483	0.215	0.179	5.56243e-19			Eif3c	4.29207e-103	0.152756	0.793	0.626	8.90047e-99			Mgmt	1.51395e-07	0.0143658	0.126	0.089	0.00313948			Mrpl46	5.1649e-09	0.0525967	0.285	0.201	0.000107105
Clstn1	0.000147789	0.20178	0.182	0.279	1			Etv1	3.15399e-25	0.123462	0.191	0.153	6.54043e-21			Nt5dc2	8.73519e-267	0.152707	0.246	0.095	1.81142e-262			Rhox5	9.36228e-09	0.0143391	0.006	0.001	0.000194146			Cd36	4.67505e-10	0.0525103	0.044	0.018	9.69465e-06
Taz	5.28165e-05	0.201697	0.319	0.51	1			Tapbp	4.33808e-10	0.123413	0.513	0.548	8.99588e-06			Fh1	2.36017e-216	0.152483	0.373	0.194	4.89428e-212			Sdhaf4	4.09345e-13	0.014168	0.323	0.237	8.48859e-09			AC160336.1	6.99346e-07	0.0523542	0.369	0.281	0.0145023
Bmt2	0.00413176	0.201638	0.127	0.183	1			Bcl9	9.48747e-15	0.123301	0.231	0.207	1.96742e-10			Mrps12	6.2579e-184	0.152358	0.473	0.282	1.2977e-179			Adprh	3.55025e-13	0.0141163	0.554	0.423	7.36214e-09			S100a13	6.62889e-09	0.05234	0.478	0.364	0.000137463
Zfp318	0.000678832	0.201529	0.145	0.217	1			Rtn1	2.85734e-07	0.123234	0.365	0.373	0.00592527			Slc25a39	7.19575e-182	0.152018	0.523	0.321	1.49218e-177			mt-Nd4l	1.57947e-08	0.0141059	0.72	0.603	0.000327534			Serbp1	0.000260735	0.0522711	0.832	0.772	1
Nae1	3.55143e-07	0.201331	0.149	0.254	0.0073646			Tnks2	3.38611e-09	0.12323	0.377	0.383	7.02178e-05			Eef2	6.98678e-124	0.151944	0.933	0.831	1.44885e-119			Map1b	5.32822e-12	0.0140964	0.028	0.011	1.10491e-07			Casp1	1.21923e-08	0.0522323	0.364	0.269	0.000252831
Cul9	0.00946124	0.201279	0.098	0.139	1			Tspan7	1.16779e-05	0.123126	0.359	0.372	0.242164			Timm10	3.21546e-172	0.151915	0.449	0.266	6.6679e-168			Isyna1	1.0704e-15	0.0139907	0.341	0.244	2.21969e-11			Commd1	1.32342e-07	0.0522205	0.458	0.354	0.00274437
Arid5b	1.38022e-06	0.201267	0.17	0.279	0.0286215			Atp6v0a2	1.07811e-19	0.123022	0.556	0.584	2.23569e-15			Mea1	2.39613e-185	0.151878	0.396	0.223	4.96885e-181			Glrx5	9.24485e-13	0.0139853	0.43	0.324	1.9171e-08			Plekhf2	5.5502e-11	0.0522173	0.457	0.334	1.15094e-06
Fiz1	7.17097e-05	0.201258	0.144	0.226	1			Parp8	2.97804e-22	0.122995	0.274	0.241	6.17557e-18			Plaur	1.17073e-259	0.151853	0.19	0.063	2.42775e-255			Pgap3	3.77603e-05	0.0139842	0.042	0.026	0.783036			Tufm	9.30512e-11	0.052187	0.298	0.205	1.9296e-06
Wwp2	1.8562e-05	0.201178	0.115	0.189	0.38492			Zfp329	1.12357e-11	0.122991	0.271	0.254	2.32996e-07			Mrps25	2.81674e-185	0.151568	0.457	0.269	5.84108e-181			Cetn3	1.18081e-10	0.013945	0.566	0.444	2.44864e-06			Ier2	1.65435e-09	0.0521841	0.302	0.217	3.43062e-05
Hdac5	0.000888469	0.20114	0.116	0.176	1			Fyco1	1.55647e-14	0.122913	0.265	0.243	3.22766e-10			Clta	3.45264e-123	0.151463	0.974	0.91	7.15973e-119			Psenen	8.05455e-06	0.0139326	0.788	0.654	0.167027			Mcm5	1.13707e-06	0.0520765	0.287	0.212	0.0235794
Mia2	4.14055e-05	0.201138	0.324	0.52	0.858626			Atg14	1.13827e-26	0.122902	0.179	0.141	2.36043e-22			Selenof	1.37785e-111	0.151288	0.9	0.761	2.85724e-107			D730003I15Rik	3.0346e-10	0.0138779	0.148	0.101	6.29284e-06			Dctn3	1.44165e-07	0.052057	0.531	0.419	0.00298955
Mast3	9.57072e-06	0.201138	0.158	0.258	0.198468			Gng2	7.46072e-08	0.122876	0.454	0.48	0.00154713			Mrpl11	7.25144e-170	0.150864	0.488	0.3	1.50373e-165			Rex1bd	7.71959e-10	0.0138527	0.561	0.44	1.60081e-05			Fosb	6.14648e-13	0.0519125	0.083	0.038	1.27459e-08
Cdkal1	4.54515e-05	0.200963	0.152	0.241	0.942528			Zfp68	2.53384e-13	0.122717	0.241	0.22	5.25443e-09			Cetn3	1.19795e-146	0.150571	0.607	0.408	2.48419e-142			Gfap	1.53882e-11	0.0137893	0.026	0.01	3.19105e-07			Eif2s1	2.2468e-05	0.0519086	0.591	0.497	0.465918
Pfkfb4	0.000648289	0.200945	0.145	0.217	1			Pak2	7.06447e-25	0.122683	0.661	0.705	1.46496e-20			Nsun2	1.78178e-183	0.150508	0.455	0.268	3.69488e-179			Gm35154	4.31328e-09	0.0137209	0.052	0.029	8.94445e-05			Xrn1	4.67211e-12	0.0515107	0.407	0.287	9.68856e-08
Gon4l	2.03326e-07	0.200886	0.203	0.341	0.00421636			Tmx3	1.27688e-05	0.12265	0.376	0.391	0.264786			Zwint	8.99239e-197	0.150099	0.413	0.23	1.86475e-192			Pomc	3.36169e-15	0.0136481	0.044	0.018	6.97113e-11			Aim2	1.40133e-08	0.0514165	0.468	0.358	0.000290594
Wac	1.18517e-05	0.20085	0.259	0.416	0.245769			Map3k2	2.7568e-17	0.122639	0.285	0.259	5.71677e-13			Pbk	0	0.150019	0.094	0.004	0			Ms4a6c	5.69963e-07	0.0136372	0.569	0.469	0.0118193			Zbtb8os	7.34031e-09	0.0512418	0.361	0.263	0.000152216
Senp6	2.15596e-05	0.200683	0.307	0.496	0.447081			AW549877	9.62774e-20	0.122625	0.219	0.187	1.9965e-15			Eif1a	3.5823e-157	0.149991	0.507	0.317	7.42862e-153			Alox5	4.11151e-14	0.0136294	0.229	0.158	8.52604e-10			Ssrp1	4.30526e-06	0.0512409	0.474	0.38	0.0892782
Arl10	6.07938e-05	0.200541	0.204	0.317	1			Tbc1d14	3.71372e-08	0.122622	0.392	0.404	0.000770115			Ndufc2	2.97124e-107	0.149978	0.786	0.613	6.16146e-103			Gm5547	4.29019e-08	0.0136226	0.041	0.022	0.000889656			Minos1	4.82018e-05	0.0510739	0.667	0.566	0.999561
Arhgef6	3.8118e-05	0.200471	0.226	0.354	0.790453			Hk2	3.48705e-32	0.122607	0.669	0.694	7.2311e-28			Mrpl36	9.52402e-155	0.14972	0.519	0.334	1.975e-150			Atp6v0c	7.10394e-06	0.0135098	0.037	0.021	0.147314			Cyba	0.000153666	0.0510591	0.96	0.938	1
D10Wsu102e	1.11326e-05	0.200463	0.109	0.181	0.230856			Senp7	1.95555e-13	0.122501	0.264	0.245	4.05522e-09			Arl6ip6	3.96097e-227	0.149214	0.363	0.183	8.21386e-223			Pdha1	7.24122e-12	0.0134853	0.28	0.205	1.50161e-07			Naaa	3.28891e-06	0.0509689	0.619	0.514	0.068202
Ipmk	1.32775e-05	0.200433	0.119	0.195	0.275336			Fbxl20	1.82205e-20	0.122442	0.249	0.217	3.77838e-16			Prc1	0	0.14918	0.081	0.005	0			Ndufab1	5.93656e-09	0.0134547	0.676	0.548	0.000123107			Gmfg	7.5796e-06	0.0509482	0.582	0.484	0.157178
Man2a1	0.00553297	0.200425	0.112	0.161	1			Rchy1	1.45114e-07	0.122268	0.261	0.253	0.00300922			Kif15	0	0.148671	0.121	0.018	0			Snrpd3	1.47158e-08	0.0133942	0.555	0.441	0.000305161			Timm8b	5.95935e-07	0.0506399	0.461	0.363	0.0123579
Tmem185b	1.47285e-05	0.200362	0.142	0.23	0.305424			Arrb2	2.02878e-36	0.122261	0.688	0.724	4.20709e-32			Ndufs4	8.53352e-157	0.148628	0.537	0.344	1.7696e-152			AB124611	4.21354e-08	0.0133832	0.12	0.083	0.000873763			Leprotl1	3.9744e-08	0.0505758	0.494	0.38	0.000824171
Akt2	7.94079e-05	0.200063	0.101	0.163	1			Gimap1	2.45977e-25	0.122253	0.163	0.127	5.10083e-21			Ctps	9.14481e-284	0.148482	0.245	0.091	1.89636e-279			Psma2	1.20638e-07	0.013329	0.722	0.58	0.00250168			Gbp6	8.90608e-127	0.0504639	0.024	0	1.84685e-122
Trpv2	7.26825e-06	0.199964	0.141	0.23	0.150722			Heca	3.96394e-12	0.122252	0.259	0.24	8.22001e-08			Wdr46	1.57058e-189	0.148465	0.348	0.185	3.25691e-185			Tnip2	5.93024e-12	0.0133187	0.2	0.139	1.22975e-07			Esd	6.36175e-07	0.0504075	0.586	0.472	0.0131924
Rspry1	3.80782e-06	0.199953	0.175	0.285	0.0789628			Cnrip1	1.35076e-13	0.12221	0.24	0.218	2.80107e-09			Gm11808	2.95055e-174	0.148412	0.365	0.203	6.11855e-170			Trappc6a	5.43195e-13	0.0132983	0.28	0.201	1.12642e-08			Vcpip1	4.2834e-09	0.0503956	0.366	0.268	8.88249e-05
Wwc2	3.18197e-08	0.199429	0.17	0.294	0.000659844			Cklf	0.000139851	0.12205	0.464	0.503	1			Commd3	1.02412e-133	0.147782	0.643	0.45	2.12372e-129			AC127341.3	1.35612e-21	0.0132838	0.018	0.004	2.81219e-17			Il15	6.18056e-12	0.0503382	0.177	0.107	1.28166e-07
Pcnp	4.63339e-08	0.199015	0.237	0.406	0.000960827			Clcn4	3.90236e-07	0.12199	0.441	0.472	0.00809232			Usp14	3.97147e-167	0.147714	0.548	0.347	8.23564e-163			Ndufaf8	8.75724e-12	0.0132723	0.436	0.332	1.81599e-07			Ezr	2.11258e-14	0.0503316	0.07	0.029	4.38086e-10
Opa1	6.63512e-05	0.198951	0.151	0.236	1			Strada	4.22958e-14	0.121977	0.278	0.258	8.77087e-10			Mapkapk2	1.29824e-179	0.14766	0.528	0.327	2.69216e-175			Mrpl39	1.93188e-10	0.0132625	0.206	0.148	4.00614e-06			Tnfsf8	3.88887e-21	0.0502336	0.059	0.018	8.06434e-17
Oxr1	0.000283644	0.198929	0.165	0.251	1			Wac	2.81297e-08	0.121942	0.407	0.424	0.000583325			Pea15a	1.00586e-153	0.147525	0.582	0.381	2.08586e-149			Yars2	1.23919e-08	0.0131867	0.18	0.131	0.000256972			Pfdn5	0.00264554	0.0502284	0.851	0.787	1
Stradb	0.00303151	0.198748	0.109	0.159	1			Cnot4	2.40282e-07	0.121663	0.392	0.404	0.00498273			Psmc1	5.14707e-165	0.147328	0.519	0.327	1.06735e-160			Crlf2	9.15394e-10	0.0131325	0.427	0.337	1.89825e-05			Smarca4	2.55418e-07	0.0502084	0.442	0.342	0.0052966
Ccny	1.54018e-05	0.198684	0.14	0.226	0.319386			Gm20045	7.41424e-29	0.121349	0.204	0.161	1.53749e-24			Smim11	3.19431e-157	0.147	0.495	0.309	6.62404e-153			Fggy	3.12253e-06	0.013061	0.089	0.062	0.0647518			Rapsn	3.62737e-08	0.0501291	0.214	0.147	0.000752208
Tmem63a	1.46177e-06	0.19866	0.273	0.448	0.0303127			Oxa1l	0.00233658	0.121185	0.357	0.379	1			Uqcrc1	2.24961e-142	0.146698	0.575	0.382	4.66502e-138			Hmox2	2.56227e-08	0.013023	0.637	0.507	0.000531338			Spred1	1.16201e-06	0.0501277	0.499	0.395	0.0240966
Dzip3	0.00133873	0.198623	0.115	0.172	1			Slc43a2	9.28796e-14	0.121103	0.274	0.254	1.92604e-09			Mpc1	9.01325e-87	0.146494	0.859	0.713	1.86908e-82			Ddx56	4.08089e-12	0.0129493	0.234	0.166	8.46253e-08			Mcm3	3.37735e-08	0.0501117	0.501	0.388	0.000700361
Brpf1	8.0593e-07	0.198618	0.149	0.251	0.0167126			Slc46a3	2.28856e-27	0.121045	0.18	0.141	4.74579e-23			Cdk2ap1	4.60551e-155	0.146311	0.553	0.36	9.55045e-151			Thyn1	5.59798e-10	0.0129316	0.292	0.219	1.16085e-05			Slpi	2.49506e-37	0.0500841	0.026	0.003	5.174e-33
Tgm2	5.83616e-05	0.198565	0.15	0.236	1			Gmpr2	0.000284384	0.12102	0.441	0.478	1			Psmb8	1.12918e-96	0.146231	0.795	0.626	2.34159e-92			Rnase4	0.00986041	0.0128698	0.918	0.821	1			Laptm4a	0.000264621	0.050081	0.878	0.809	1
Fbxl14	5.06338e-05	0.198537	0.156	0.245	1			Parvg	5.70238e-05	0.120869	0.337	0.349	1			Wdr89	2.44168e-185	0.146205	0.394	0.219	5.06332e-181			Dcps	7.0551e-10	0.0128659	0.255	0.191	1.46302e-05			Gm17435	2.67523e-09	0.0500512	0.113	0.065	5.54762e-05
Trub2	0.00235423	0.198476	0.097	0.143	1			Spire1	6.72066e-05	0.120524	0.359	0.377	1			Smc3	2.82188e-138	0.146136	0.533	0.354	5.85174e-134			Junos	1.12962e-06	0.012846	0.02	0.009	0.023425			Psmd1	0.000155173	0.0500239	0.5	0.414	1
Gnpat	0.00178396	0.198367	0.114	0.17	1			Ndfip2	1.69658e-07	0.120492	0.444	0.471	0.0035182			Myo1e	5.03774e-190	0.145818	0.28	0.136	1.04468e-185			Gm9949	0.000284393	0.0128021	0.029	0.018	1			Mcur1	2.95224e-10	0.0500184	0.442	0.327	6.12207e-06
Bbx	2.35385e-06	0.198323	0.153	0.253	0.0488119			Creb1	1.12048e-08	0.120387	0.34	0.341	0.000232354			Msh6	9.47296e-230	0.145721	0.249	0.105	1.96441e-225			Ephx1	8.05748e-06	0.0127637	0.029	0.016	0.167088			Pebp1	8.62023e-05	0.049958	0.782	0.687	1
Rbm15	0.00310491	0.198236	0.11	0.161	1			Setd5	2.15256e-14	0.120284	0.434	0.441	4.46377e-10			Rbm8a	1.16043e-141	0.14563	0.607	0.41	2.40639e-137			1110004E09Rik	3.67507e-09	0.0127393	0.156	0.11	7.62099e-05			Osm	5.29401e-11	0.0499538	0.132	0.076	1.09782e-06
Rgl1	0.000558325	0.19805	0.132	0.198	1			Ube2h	1.0457e-08	0.119985	0.356	0.357	0.000216846			Rangrf	2.96633e-279	0.145598	0.211	0.072	6.15129e-275			Batf	3.39311e-08	0.0127298	0.111	0.075	0.000703628			Eif6	0.000618196	0.0499313	0.54	0.463	1
Gak	4.73158e-06	0.19804	0.154	0.253	0.0981188			Ngrn	7.65592e-14	0.119973	0.23	0.208	1.58761e-09			Psmg4	2.59503e-188	0.145548	0.396	0.22	5.38132e-184			Mrps28	8.92351e-11	0.0126433	0.298	0.222	1.85047e-06			S100a4	5.93611e-15	0.0498093	0.033	0.009	1.23097e-10
Plekha2	3.24235e-05	0.198002	0.153	0.242	0.672367			Gm26724	3.07386e-13	0.119954	0.194	0.17	6.37425e-09			Ppid	1.43119e-155	0.145437	0.565	0.368	2.96786e-151			Minos1	9.86466e-07	0.0125961	0.683	0.563	0.0204563			Csnk2b	1.62217e-09	0.0497626	0.533	0.408	3.36389e-05
Ykt6	1.13692e-09	0.197631	0.189	0.339	2.35763e-05			Il13ra1	0.000312167	0.119913	0.36	0.379	1			Dynlrb1	6.21844e-111	0.144888	0.684	0.502	1.28952e-106			Thop1	7.12202e-09	0.0125906	0.188	0.137	0.000147689			Ndufa6	2.9538e-05	0.0497346	0.654	0.547	0.612529
Naip2	4.12592e-07	0.197608	0.17	0.287	0.00855592			Grk2	5.13552e-07	0.11985	0.467	0.506	0.0106495			A430005L14Rik	1.16307e-194	0.144843	0.392	0.215	2.41185e-190			Tmem219	1.44313e-11	0.0125722	0.541	0.42	2.99261e-07			Gmppb	1.3337e-08	0.0497182	0.276	0.196	0.000276569
Ostm1	0.000118538	0.197532	0.137	0.214	1			Pik3cd	1.66069e-09	0.119823	0.34	0.339	3.44377e-05			Psen2	8.08456e-175	0.144728	0.299	0.155	1.67649e-170			1700061E18Rik	2.1747e-11	0.0125241	0.014	0.004	4.50968e-07			Gm12216	1.34948e-15	0.0496928	0.076	0.031	2.79841e-11
Cd180	2.20849e-07	0.197431	0.273	0.456	0.00457974			Prorsd1	5.84369e-05	0.119781	0.321	0.329	1			Ddx27	6.66285e-180	0.144589	0.43	0.249	1.38168e-175			Arrdc3	2.64312e-11	0.0125205	0.156	0.105	5.48103e-07			Slfn4	3.66518e-44	0.0495511	0.031	0.003	7.60048e-40
Mgll	1.65219e-05	0.197112	0.233	0.368	0.342616			Dedd	7.82557e-13	0.119771	0.227	0.206	1.62279e-08			Dnajc15	1.20436e-166	0.144496	0.473	0.288	2.49748e-162			Gm37305	0.0013497	0.0124528	0.042	0.029	1			Med28	3.29626e-05	0.0495412	0.561	0.468	0.683546
Ap1ar	1.72013e-05	0.196977	0.129	0.21	0.356703			Dtx3	2.28609e-15	0.119743	0.191	0.164	4.74067e-11			Cenph	0	0.144483	0.143	0.018	0			Ndufs3	1.10183e-10	0.0124429	0.564	0.442	2.28487e-06			Cox17	2.62438e-06	0.0494958	0.482	0.384	0.0544218
Parp14	3.20096e-05	0.19696	0.182	0.282	0.663784			Gna12	0.000876368	0.119743	0.422	0.46	1			Ndufaf2	1.10164e-210	0.143889	0.309	0.15	2.28447e-206			Gm44851	1.43099e-60	0.012437	0.014	0	2.96745e-56			Gm2a	2.64305e-06	0.0494907	0.553	0.448	0.0548089
Zc3h18	1.02153e-07	0.196927	0.194	0.33	0.00211835			Add1	7.88175e-06	0.119697	0.337	0.346	0.163444			Cdc6	0	0.143529	0.135	0.013	0			Gm9493	2.57212e-10	0.0124257	0.254	0.188	5.3338e-06			Sgcb	1.2592e-11	0.0494104	0.2	0.126	2.61119e-07
Bcl2	9.95237e-05	0.196733	0.116	0.184	1			Ccdc93	6.54983e-12	0.119681	0.303	0.29	1.35824e-07			Bcl2a1d	1.3659e-232	0.143242	0.175	0.059	2.83246e-228			Akr7a5	1.69358e-10	0.0123695	0.265	0.195	3.51197e-06			Hdac1	1.87545e-08	0.049377	0.423	0.319	0.000388912
Bfar	2.96785e-07	0.196649	0.246	0.411	0.00615443			Zmym5	6.31223e-11	0.119656	0.299	0.287	1.30897e-06			Ssb	1.14558e-106	0.142924	0.767	0.584	2.37559e-102			Osgep	1.78204e-12	0.0123559	0.547	0.421	3.69542e-08			Nsun2	8.17974e-08	0.0493615	0.401	0.304	0.00169623
Lactb2	1.26669e-06	0.196515	0.162	0.267	0.0262673			Trim35	4.40708e-08	0.119654	0.472	0.498	0.000913895			Prpf31	5.92215e-191	0.1425	0.446	0.257	1.22808e-186			Ctnna1	3.23318e-09	0.0123358	0.292	0.223	6.70465e-05			Hif1a	3.20599e-08	0.0492343	0.499	0.389	0.000664825
Nuak2	2.70885e-05	0.196382	0.147	0.235	0.561734			N4bp2l2	1.37009e-11	0.1196	0.477	0.505	2.84115e-07			Rnh1	1.73263e-94	0.142449	0.636	0.468	3.59296e-90			Arpc1b	0.00671561	0.0123134	0.969	0.911	1			Chd4	0.000107589	0.0492119	0.655	0.548	1
Mplkip	4.17036e-07	0.196271	0.2	0.332	0.00864809			Btbd9	0.000522531	0.11956	0.329	0.341	1			Kmt5a	3.94598e-177	0.14226	0.468	0.279	8.18278e-173			Snap25	7.09055e-07	0.0122888	0.024	0.011	0.0147037			Ndufb6	8.38631e-07	0.0489563	0.466	0.361	0.0173907
Zfp326	1.42909e-06	0.196244	0.184	0.302	0.029635			Trim65	1.78229e-15	0.119473	0.226	0.2	3.69593e-11			Lage3	3.29832e-175	0.142086	0.523	0.324	6.83972e-171			Dstn	1.20425e-09	0.0122649	0.652	0.519	2.49725e-05			AI837181	5.35239e-09	0.0489522	0.343	0.248	0.000110993
mt-Nd4	7.25532e-15	0.196197	0.95	0.986	1.50454e-10			Snrnp48	6.3436e-06	0.11946	0.448	0.481	0.131547			Txndc5	1.14359e-198	0.142025	0.416	0.232	2.37146e-194			Slc11a1	2.94605e-12	0.0122079	0.625	0.49	6.10922e-08			Gvin1	2.42086e-36	0.0489378	0.058	0.012	5.02014e-32
Dock8	0.00068828	0.196145	0.338	0.526	1			Galnt11	3.85961e-07	0.119351	0.308	0.308	0.00800368			Trnau1ap	4.51478e-193	0.141888	0.358	0.191	9.36229e-189			Arl3	1.48897e-14	0.0121581	0.285	0.202	3.08767e-10			Hnrnpd	9.16935e-05	0.0488649	0.719	0.599	1
Nfix	1.68181e-10	0.195988	0.193	0.351	3.48758e-06			Gcnt1	1.66912e-10	0.119213	0.512	0.548	3.46125e-06			Sdc3	4.4598e-215	0.141793	0.328	0.162	9.24828e-211			Myom1	0.00028057	0.0121357	0.03	0.019	1			Crybg1	6.21769e-64	0.0488542	0.038	0.003	1.28936e-59
Dcun1d2	0.000702101	0.195974	0.098	0.15	1			Gm5086	8.11869e-25	0.1192	0.215	0.177	1.68357e-20			Hars	7.69938e-182	0.14173	0.359	0.196	1.59662e-177			0610010K14Rik	4.23857e-11	0.0120899	0.35	0.263	8.78952e-07			Guca1a	5.95004e-11	0.0488169	0.234	0.152	1.23386e-06
Rabgap1	0.000142299	0.195534	0.186	0.286	1			Fam3a	0.000470749	0.119016	0.315	0.327	1			Med29	2.7871e-156	0.141685	0.418	0.249	5.77961e-152			Gch1	7.30891e-07	0.0120302	0.068	0.044	0.0151565			Trappc2l	4.37759e-06	0.0488112	0.545	0.434	0.090778
Npepps	4.6096e-08	0.195394	0.187	0.32	0.000955892			Mat2b	1.87797e-05	0.118939	0.329	0.339	0.389435			Cuta	6.95526e-117	0.141443	0.654	0.47	1.44231e-112			Ier5l	8.26565e-06	0.0120066	0.026	0.013	0.171405			Rmi1	3.85346e-10	0.0486906	0.293	0.203	7.99093e-06
Sympk	0.000626802	0.195257	0.124	0.188	1			Pdlim4	1.2403e-07	0.118819	0.483	0.521	0.002572			Adh5	2.4593e-131	0.141294	0.588	0.398	5.09986e-127			Bloc1s1	5.6799e-08	0.0119878	0.104	0.07	0.00117784			Mrpl14	1.51727e-09	0.0486448	0.45	0.336	3.14637e-05
Dcaf7	0.00180795	0.194889	0.12	0.177	1			Hectd1	1.19492e-06	0.118668	0.47	0.509	0.024779			Rpn1	1.18713e-101	0.141153	0.785	0.622	2.46174e-97			Brk1	0.00149681	0.0119032	0.885	0.784	1			Eapp	5.94284e-10	0.0486159	0.368	0.262	1.23237e-05
Usp4	1.45688e-07	0.194866	0.163	0.278	0.00302114			Fermt3	2.33607e-24	0.118549	0.677	0.724	4.84431e-20			Gm17018	2.20737e-186	0.140951	0.367	0.199	4.57742e-182			Gm12195	1.12398e-33	0.0119013	0.011	0.001	2.33079e-29			Itga5	5.05095e-06	0.0485459	0.142	0.097	0.104742
Rab31	0.0020781	0.194791	0.161	0.235	1			Chd7	4.15058e-13	0.118476	0.529	0.564	8.60707e-09			Afp	5.93265e-207	0.140612	0.176	0.064	1.23025e-202			Pam16	1.14842e-10	0.0118462	0.39	0.299	2.38148e-06			Mcemp1	6.02458e-58	0.048433	0.04	0.004	1.24932e-53
Polr3f	0.000173868	0.194791	0.14	0.214	1			C87436	2.43733e-07	0.118458	0.28	0.273	0.00505429			Rps9	3.25898e-133	0.14056	0.99	0.955	6.75815e-129			Nudt14	2.43939e-09	0.0118233	0.154	0.107	5.05857e-05			Nsa2	1.93242e-05	0.0482771	0.658	0.545	0.400727
Rp2	3.26344e-07	0.194688	0.239	0.398	0.0067674			Mettl7a1	2.34169e-12	0.118337	0.23	0.209	4.85597e-08			Arf6	1.09418e-166	0.140555	0.433	0.256	2.26899e-162			Fcgrt	3.38029e-11	0.0117215	0.499	0.388	7.0097e-07			Map2k1	1.75257e-10	0.0482178	0.514	0.385	3.6343e-06
Abcc3	0.000148601	0.194343	0.235	0.362	1			Gm32036	2.44499e-11	0.118315	0.14	0.119	5.07018e-07			Qdpr	2.5741e-170	0.140239	0.431	0.253	5.3379e-166			Nme2	5.2791e-06	0.0117016	0.103	0.074	0.109473			Bud23	2.91409e-11	0.0481719	0.368	0.259	6.04296e-07
Rbm4b	4.74799e-07	0.194238	0.199	0.328	0.00984591			Pdk1	0.000620596	0.118194	0.32	0.331	1			Immp1l	1.68924e-167	0.140196	0.405	0.235	3.50298e-163			Ctla2b	2.55203e-09	0.0115927	0.033	0.015	5.29214e-05			Cyp4f18	3.31089e-33	0.0481611	0.085	0.024	6.86579e-29
Scaf8	0.000488492	0.194031	0.148	0.223	1			Irak2	3.24259e-17	0.118183	0.237	0.209	6.72415e-13			Brip1	0	0.140111	0.126	0.013	0			Gstp1	3.45867e-06	0.0115565	0.134	0.1	0.0717225			Itm2b	0.000620149	0.0480364	0.99	0.986	1
Rif1	1.64162e-06	0.194008	0.193	0.316	0.0340423			Notch2	4.8575e-10	0.118155	0.198	0.179	1.0073e-05			Oser1	8.01291e-182	0.139904	0.408	0.231	1.66164e-177			mt-Cytb	4.56015e-08	0.0115535	0.996	0.99	0.000945639			Lcp1	0.00101069	0.0479862	0.863	0.801	1
Trim30a	3.22948e-07	0.193884	0.249	0.412	0.00669698			Il21r	2.14227e-06	0.118111	0.473	0.51	0.0444242			Cenpm	0	0.139899	0.132	0.011	0			Tomm20	1.50794e-06	0.0114792	0.795	0.651	0.0312701			Psmd7	1.0955e-05	0.0479147	0.691	0.579	0.227174
Trafd1	1.82076e-08	0.193803	0.195	0.337	0.000377571			Leprot	0.000103363	0.118077	0.49	0.537	1			Erp44	7.15558e-157	0.139827	0.553	0.358	1.48385e-152			Alkbh7	6.64785e-08	0.0114785	0.184	0.136	0.00137857			Fbl	2.43532e-05	0.0478182	0.584	0.479	0.505012
Fbxo18	0.00643959	0.193406	0.132	0.188	1			Acvr2b	1.01201e-23	0.117828	0.187	0.151	2.09861e-19			Mrpl49	7.63292e-219	0.13979	0.343	0.17	1.58284e-214			Fundc2	6.95339e-11	0.0114467	0.317	0.237	1.44193e-06			Ccl6	7.07051e-08	0.0477356	0.408	0.309	0.00146621
Ints6	0.000928754	0.193062	0.109	0.165	1			Pold4	4.30103e-06	0.117797	0.517	0.563	0.0891905			Ndufaf8	2.88855e-147	0.139749	0.479	0.299	5.99e-143			Rida	6.38762e-11	0.011426	0.184	0.128	1.3246e-06			H2afy	5.11506e-05	0.0476691	0.77	0.66	1
Limk1	7.2812e-06	0.192985	0.131	0.216	0.15099			Polr3f	7.64277e-13	0.117712	0.219	0.197	1.58488e-08			Ruvbl1	2.04941e-162	0.139446	0.417	0.246	4.24986e-158			F3	2.41719e-08	0.0114113	0.026	0.011	0.000501253			AB124611	3.89031e-10	0.0476491	0.14	0.083	8.06734e-06
Ankrd49	1.20901e-07	0.192935	0.176	0.301	0.00250712			Atp2b1	1.37051e-22	0.11762	0.622	0.661	2.84203e-18			Cenpf	1.24103e-275	0.139341	0.078	0.009	2.57353e-271			Ubl3	8.44908e-10	0.0113721	0.711	0.567	1.75209e-05			Pfdn1	6.65487e-10	0.0476305	0.436	0.321	1.38002e-05
Itgam	2.19083e-05	0.192905	0.711	0.842	0.454312			Fry	6.19801e-31	0.11758	0.199	0.155	1.28528e-26			Nudt21	3.44263e-186	0.139126	0.417	0.237	7.13898e-182			Gm31597	5.81736e-10	0.011355	0.095	0.059	1.20635e-05			Mrps18c	7.47053e-09	0.0475784	0.473	0.357	0.000154916
Grk2	8.18664e-08	0.192875	0.285	0.485	0.00169766			Apoe	3.14955e-08	0.117525	0.524	0.543	0.000653121			Psmd1	1.32831e-133	0.139035	0.562	0.378	2.75451e-129			1600020E01Rik	2.18541e-05	0.0113064	0.083	0.059	0.453188			Abracl	1.02709e-05	0.0475356	0.599	0.494	0.212987
Wdr33	0.000154035	0.192846	0.163	0.25	1			Adipor1	0.000774837	0.117503	0.407	0.44	1			Zfp367	9.29827e-305	0.138995	0.173	0.047	1.92818e-300			C030034L19Rik	6.477e-08	0.0112782	0.023	0.01	0.00134314			Ddit3	3.96109e-13	0.0474782	0.276	0.178	8.21412e-09
Abraxas2	3.68771e-08	0.192825	0.252	0.43	0.000764721			Ralb	1.40038e-07	0.117483	0.515	0.561	0.00290396			Tmed2	8.5624e-104	0.13894	0.862	0.705	1.77558e-99			Mfsd4b5	0.00255241	0.0112669	0.004	0.001	1			Slc11a2	2.38334e-10	0.0474182	0.218	0.143	4.94233e-06
Exoc1	8.70568e-05	0.192631	0.136	0.214	1			Rbm33	5.01578e-12	0.117437	0.302	0.289	1.04012e-07			Ube2i	4.07237e-123	0.138919	0.719	0.525	8.44487e-119			Slc12a3	3.20572e-36	0.0112265	0.012	0.001	6.64771e-32			Sema4a	2.74377e-23	0.047289	0.077	0.026	5.68975e-19
Dpp9	0.000219854	0.192607	0.112	0.175	1			Tlr3	3.50236e-10	0.117333	0.287	0.274	7.26284e-06			Emc8	1.63807e-179	0.13888	0.434	0.252	3.39687e-175			Snrpb	1.72868e-05	0.0112035	0.769	0.653	0.358477			Psmc4	2.93602e-06	0.0472778	0.573	0.464	0.0608843
Sik2	0.000104575	0.192316	0.165	0.254	1			Was	4.53633e-07	0.117285	0.408	0.426	0.00940699			Thoc7	2.56354e-157	0.138852	0.508	0.318	5.316e-153			Nptxr	0.000366577	0.0110958	0.044	0.03	1			St8sia1	2.33791e-35	0.0472654	0.046	0.008	4.84813e-31
Tmem30a	0.0021918	0.19231	0.363	0.563	1			Reep3	2.03075e-09	0.117211	0.536	0.578	4.21116e-05			Sfxn1	1.62086e-182	0.138127	0.439	0.254	3.36118e-178			Hist3h2ba	0.000899352	0.0110698	0.021	0.013	1			Cnnm4	2.74744e-08	0.0472494	0.094	0.054	0.000569737
Cherp	0.000153668	0.192188	0.154	0.239	1			Ube3a	1.8511e-13	0.117191	0.548	0.59	3.83862e-09			Cdc7	5.1349e-297	0.138001	0.167	0.046	1.06482e-292			Arsg	6.44627e-09	0.0110433	0.127	0.086	0.000133676			Vps33a	5.00604e-11	0.0472364	0.192	0.121	1.0381e-06
Ahcyl2	9.37195e-05	0.192186	0.135	0.211	1			Swt1	0.00034868	0.11706	0.359	0.376	1			Eef1akmt4	7.77925e-221	0.137756	0.246	0.105	1.61318e-216			Zfp560	1.15494e-07	0.0110199	0.188	0.14	0.002395			Pmf1	8.9947e-09	0.0472363	0.18	0.118	0.000186523
Sec61a2	6.06856e-05	0.192145	0.12	0.191	1			Zfp148	2.88862e-11	0.116993	0.407	0.414	5.99013e-07			Ppat	8.10892e-221	0.137715	0.247	0.105	1.68155e-216			Skp1a	9.23554e-08	0.0110185	0.364	0.288	0.00191517			Icam1	2.55915e-07	0.0471642	0.562	0.446	0.00530692
Afap1l1	0.000105684	0.192067	0.119	0.188	1			Gcn1l1	1.8356e-06	0.11694	0.426	0.452	0.0380649			Fis1	1.03649e-94	0.137586	0.725	0.545	2.14938e-90			Mknk2	6.671e-12	0.0109709	0.214	0.151	1.38337e-07			Elp5	1.2672e-11	0.0471291	0.257	0.169	2.6278e-07
Ehbp1l1	1.09497e-06	0.192028	0.18	0.3	0.0227064			Tmem144	4.61594e-10	0.116927	0.216	0.199	9.57208e-06			Mrps34	4.95294e-152	0.137572	0.487	0.305	1.02709e-147			Stbd1	3.44301e-05	0.010969	0.036	0.021	0.713977			Slc25a1	1.98478e-10	0.0470477	0.277	0.189	4.11583e-06
Rnpc3	0.000340678	0.19198	0.135	0.206	1			Hnrnpul1	7.54303e-08	0.116874	0.47	0.505	0.0015642			Tacc3	0	0.137431	0.162	0.04	0			Hist2h2ac	0.000205782	0.0109679	0.047	0.031	1			Camk2d	7.09459e-06	0.0470428	0.715	0.597	0.147121
Ash2l	8.72127e-08	0.191933	0.157	0.273	0.00180853			Btbd7	8.14674e-14	0.116868	0.325	0.311	1.68939e-09			Chek1	0	0.137154	0.147	0.026	0			Gm26802	1.16333e-42	0.0109528	0.01	0	2.4124e-38			Higd1a	2.2048e-07	0.0470251	0.525	0.416	0.0045721
Rasa4	1.10114e-09	0.191645	0.167	0.301	2.28343e-05			Ptbp3	3.78958e-23	0.116765	0.631	0.671	7.85846e-19			Rnaseh2c	3.81571e-118	0.137149	0.616	0.431	7.91264e-114			Pold4	1.92706e-09	0.0109313	0.658	0.525	3.99615e-05			Krtcap2	0.000314208	0.0469879	0.791	0.682	1
Cmtm4	0.00152721	0.191463	0.12	0.177	1			Fnbp1	2.77812e-08	0.116759	0.414	0.43	0.000576099			Gatad1	4.30574e-172	0.137139	0.426	0.249	8.92882e-168			Hist1h3e	2.81994e-12	0.0109286	0.023	0.008	5.84772e-08			St13	0.000303412	0.0469275	0.722	0.634	1
Parvg	6.9417e-06	0.19134	0.214	0.344	0.14395			Acin1	2.98984e-16	0.11668	0.591	0.638	6.20003e-12			Fam136a	6.41592e-192	0.136842	0.334	0.173	1.33047e-187			A430078I02Rik	1.00895e-30	0.0109283	0.015	0.002	2.09227e-26			Setdb2	2.49663e-18	0.0468749	0.092	0.038	5.17726e-14
Il16	8.67851e-06	0.191137	0.243	0.389	0.179966			Acer3	3.20243e-09	0.116667	0.488	0.52	6.64088e-05			Smarcc1	6.57103e-166	0.136759	0.46	0.278	1.36263e-161			Higd1a	7.15612e-10	0.0109283	0.527	0.413	1.48397e-05			Mrps24	6.14321e-07	0.0468504	0.574	0.464	0.0127392
Ttr	0.000582322	0.191006	0.111	0.168	1			Liph	1.91339e-07	0.11653	0.225	0.213	0.0039678			Srpk1	1.07328e-172	0.136631	0.512	0.315	2.22565e-168			S100a10	6.06564e-13	0.0108419	0.126	0.078	1.25783e-08			Tpd52	0.00123978	0.0468349	0.685	0.6	1
Frmd8	2.77631e-05	0.190743	0.125	0.202	0.575723			Rgs19	1.2737e-07	0.116497	0.52	0.567	0.00264128			Pycrl	1.10861e-193	0.136576	0.29	0.142	2.29892e-189			Itgb2	5.09986e-05	0.0108037	0.79	0.67	1			Art3	5.8827e-51	0.0468312	0.04	0.005	1.2199e-46
Fxr2	0.000555374	0.190672	0.139	0.209	1			Bfar	0.000633332	0.116257	0.398	0.426	1			Cmc2	1.81591e-210	0.136332	0.273	0.125	3.76565e-206			Lamp1	0.00652026	0.0107991	0.966	0.903	1			Ighm	0.000596012	0.0468257	0.741	0.652	1
Bcl9	4.05544e-05	0.19061	0.143	0.226	0.840976			Orai3	0.000351989	0.116175	0.309	0.317	1			Dck	1.32498e-229	0.136034	0.215	0.084	2.74761e-225			Cfl1	0.000255676	0.0107753	0.975	0.901	1			Ms4a6d	0.000215262	0.0468155	0.719	0.631	1
Tbce	0.000110209	0.190557	0.122	0.191	1			Cebpz	5.5392e-17	0.115856	0.598	0.64	1.14866e-12			Prps1	2.04416e-235	0.135644	0.263	0.112	4.23898e-231			Retsat	8.10158e-08	0.0107138	0.132	0.094	0.00168002			M6pr	6.7535e-05	0.0466111	0.646	0.539	1
Slc35c2	2.0411e-06	0.190482	0.262	0.429	0.0423263			Per3	2.27616e-16	0.115819	0.165	0.137	4.72007e-12			Nelfe	6.56648e-186	0.135594	0.353	0.188	1.36169e-181			P2rx4	5.89795e-12	0.0106292	0.528	0.407	1.22306e-07			Adam8	2.13283e-13	0.0465666	0.097	0.047	4.42284e-09
Nup153	1.06059e-05	0.190297	0.147	0.238	0.219934			Fam120b	5.26853e-16	0.115817	0.283	0.261	1.09254e-11			Pole	0	0.13545	0.139	0.022	0			Ik	1.62987e-12	0.0106158	0.513	0.392	3.37985e-08			Ndufb5	0.00014448	0.0464934	0.65	0.55	1
Tbc1d31	0.000161236	0.190179	0.113	0.177	1			Map3k1	2.4003e-07	0.115797	0.261	0.253	0.00497749			Ppih	3.05093e-224	0.134962	0.261	0.113	6.32671e-220			Maged2	1.92278e-10	0.0105703	0.164	0.113	3.98728e-06			Tnfrsf12a	4.25862e-07	0.0464059	0.115	0.073	0.0088311
Wapl	3.24373e-06	0.190168	0.281	0.459	0.0672653			1700020I14Rik	4.87852e-06	0.115745	0.434	0.463	0.101166			Eif4g1	6.095e-117	0.134884	0.688	0.5	1.26392e-112			Rps12-ps3	2.44215e-10	0.0105579	0.249	0.183	5.06429e-06			Polr2k	2.44131e-08	0.0460214	0.426	0.321	0.000506255
Samhd1	5.91964e-07	0.190153	0.197	0.326	0.0122756			B230219D22Rik	6.40497e-10	0.115538	0.524	0.563	1.3282e-05			Rpf2	1.93155e-175	0.134789	0.306	0.158	4.00545e-171			Fam89a	1.34198e-07	0.0105183	0.106	0.072	0.00278286			2900097C17Rik	1.00919e-10	0.0459808	0.433	0.316	2.09275e-06
Pi4ka	0.00687625	0.19001	0.107	0.153	1			Ppm1h	2.79802e-05	0.115475	0.363	0.376	0.580225			Ubap2	2.60738e-206	0.134683	0.309	0.151	5.40691e-202			Prelid2	5.65278e-10	0.0104342	0.101	0.064	1.17222e-05			Uba52	1.05004e-05	0.0459803	0.611	0.497	0.217747
Scaf1	1.23092e-05	0.189827	0.14	0.227	0.255257			Pnp	6.48756e-50	0.115428	0.816	0.847	1.34533e-45			Ccl5	9.22488e-88	0.134641	0.115	0.052	1.91296e-83			Gm26698	4.70176e-08	0.0104254	0.018	0.007	0.000975004			Cd22	8.54656e-08	0.0459735	0.049	0.023	0.0017723
Lrp5	0.00380889	0.189816	0.11	0.16	1			Gmip	1.53314e-05	0.115371	0.405	0.428	0.317928			Mms22l	0	0.134578	0.168	0.042	0			Nefl	1.02122e-08	0.0103649	0.01	0.003	0.000211771			Plaa	4.19029e-07	0.0459581	0.289	0.213	0.00868941
Dnajb4	0.000328184	0.189733	0.129	0.197	1			Usf1	7.75542e-07	0.115337	0.283	0.279	0.0160824			Hsbp1	3.43681e-80	0.134539	0.778	0.623	7.12692e-76			Anp32b	7.16904e-10	0.0103221	0.681	0.538	1.48664e-05			Coro2a	4.59899e-13	0.0459376	0.153	0.086	9.53692e-09
Rock1	9.79563e-09	0.189468	0.25	0.431	0.000203132			Uhrf2	6.22965e-08	0.115251	0.426	0.445	0.00129184			Rad50	2.34469e-147	0.134407	0.423	0.257	4.86219e-143			Sptbn1	4.87375e-08	0.0102931	0.106	0.071	0.00101067			Nab1	9.44872e-12	0.0458987	0.265	0.173	1.95938e-07
Cep192	6.68914e-07	0.189463	0.171	0.285	0.0138713			Mau2	3.9158e-08	0.115207	0.314	0.311	0.000812019			Crtap	7.95361e-211	0.134117	0.267	0.121	1.64934e-206			Mrpl30	3.75474e-12	0.0102818	0.459	0.348	7.7862e-08			Setd3	4.31351e-09	0.0457608	0.554	0.421	8.94492e-05
Hipk2	4.01605e-09	0.189037	0.156	0.281	8.32808e-05			Exoc6b	2.33018e-15	0.115132	0.21	0.183	4.83209e-11			Trir	1.61021e-113	0.134031	0.727	0.538	3.3391e-109			B430010I23Rik	3.62583e-14	0.0102732	0.385	0.284	7.51889e-10			Coro1c	3.21155e-09	0.0456773	0.301	0.215	6.65979e-05
Zfyve27	0.00081798	0.188691	0.102	0.155	1			Ubald2	0.000753559	0.115106	0.287	0.292	1			Dnph1	0	0.134008	0.169	0.039	0			Il2rg	4.56128e-06	0.0102468	0.042	0.025	0.0945873			Srp19	3.27732e-07	0.0456097	0.496	0.389	0.00679618
Ltbr	8.43832e-08	0.188653	0.161	0.277	0.00174985			Chuk	2.00535e-05	0.115066	0.298	0.299	0.415849			Nsmce1	2.90768e-136	0.133817	0.452	0.285	6.02965e-132			Gm43221	1.71759e-06	0.0101941	0.032	0.017	0.0356176			Eef2	0.00556523	0.0453928	0.91	0.85	1
Rela	1.59452e-06	0.188463	0.204	0.334	0.0330655			Nudt16l1	1.08728e-05	0.115004	0.332	0.341	0.225469			Psmd7	1.688e-115	0.133801	0.732	0.542	3.50041e-111			Peg3	5.81574e-07	0.0101616	0.008	0.002	0.0120601			Hmgn3	1.48428e-16	0.0453545	0.119	0.057	3.07794e-12
Vamp2	4.19937e-05	0.188361	0.156	0.246	0.870824			Khdrbs3	0.000479041	0.114998	0.312	0.321	1			Ndufa10	4.28965e-139	0.133793	0.608	0.41	8.89545e-135			Gm9889	2.47987e-17	0.0100453	0.009	0.001	5.14251e-13			Psmd14	1.66456e-07	0.0450991	0.459	0.351	0.00345179
Erlin2	3.36011e-07	0.188358	0.144	0.246	0.00696786			Hivep3	2.38844e-09	0.114991	0.435	0.452	4.95291e-05			Arpc3	6.96861e-78	0.133491	0.896	0.768	1.44508e-73			Fxyd2	0.000235477	0.0100358	0.027	0.016	1			Limd2	0.000218572	0.0449694	0.832	0.738	1
Maml2	0.000122263	0.188169	0.141	0.218	1			Stk4	6.85982e-05	0.114972	0.322	0.329	1			Uqcrc2	2.74701e-121	0.133219	0.622	0.434	5.69648e-117			Ormdl2	1.77357e-11	0.0100232	0.534	0.414	3.67785e-07			Bri3bp	9.97958e-12	0.0448396	0.266	0.175	2.06946e-07
Ldah	1.30011e-06	0.18805	0.166	0.275	0.0269605			Rel	1.55227e-08	0.11492	0.358	0.36	0.000321895			Mrps18c	5.7292e-133	0.133173	0.499	0.324	1.18806e-128			Aven	4.85617e-09	0.0100125	0.194	0.142	0.000100702			Uqcr10	1.16304e-05	0.0448359	0.655	0.536	0.241181
Tfeb	0.000632316	0.18792	0.109	0.166	1			Senp6	9.67877e-09	0.114886	0.48	0.514	0.000200709			Bcl2a1a	1.78436e-133	0.133102	0.352	0.21	3.70023e-129			Ndufb9	1.73042e-05	0.0100095	0.727	0.61	0.358836			Ost4	0.000494416	0.0448058	0.679	0.574	1
Nin	0.00022691	0.187839	0.139	0.213	1			H2-T23	7.95071e-14	0.114803	0.406	0.395	1.64874e-09			Taf1d	1.95821e-108	0.133075	0.617	0.444	4.06074e-104			Zmiz1os1	7.04147e-14	0.00998733	0.011	0.002	1.46019e-09			Ppp1r15a	5.53274e-08	0.0447716	0.155	0.101	0.00114732
Eps8l1	0.00862572	0.187836	0.061	0.045	1			Tug1	7.49972e-11	0.114758	0.262	0.245	1.55522e-06			Rps12-ps3	1.96144e-173	0.133041	0.3	0.156	4.06743e-169			Irs2	3.96516e-09	0.00997069	0.135	0.093	8.22255e-05			Cope	0.000237871	0.0447595	0.633	0.535	1
Sin3a	7.95411e-05	0.187741	0.119	0.188	1			Sema4b	1.50565e-47	0.114737	0.124	0.075	3.12226e-43			Xpo1	1.57634e-173	0.132952	0.396	0.226	3.26886e-169			Mfsd12	1.03177e-11	0.00993499	0.202	0.141	2.13957e-07			Tuba1b	0.00148242	0.0447246	0.881	0.798	1
Adap2os	0.000994543	0.187696	0.175	0.257	1			2810405F17Rik	5.05948e-31	0.114725	0.152	0.11	1.04919e-26			Parp1	1.46867e-124	0.132816	0.553	0.374	3.04559e-120			Nudt1	1.17614e-07	0.00990184	0.117	0.081	0.00243895			Eng	1.06117e-07	0.044722	0.383	0.29	0.00220054
Ctbp2	7.94656e-07	0.18749	0.229	0.377	0.0164788			Crot	8.23527e-08	0.114617	0.261	0.252	0.00170775			Ndufv1	9.39446e-165	0.132764	0.427	0.252	1.94813e-160			Mobp	5.04046e-06	0.0098979	0.017	0.008	0.104524			Smarca5	3.71918e-07	0.0446982	0.623	0.503	0.00771247
Ss18	1.2205e-06	0.187199	0.162	0.268	0.0253095			Sema4d	1.33353e-06	0.114574	0.391	0.404	0.0276534			Pkmyt1	0	0.132762	0.136	0.019	0			Tpi1	7.09421e-08	0.00986138	0.61	0.493	0.00147113			Snrpe	5.39889e-06	0.0446576	0.649	0.542	0.111957
Slc39a1	0.0002581	0.186955	0.187	0.283	1			Tmem44	1.00843e-23	0.114556	0.227	0.189	2.09119e-19			Ddost	8.40699e-100	0.13266	0.807	0.642	1.74336e-95			Chst2	1.22856e-05	0.0098324	0.027	0.014	0.254767			B4galt5	1.66704e-17	0.0446019	0.138	0.068	3.45693e-13
Mfsd11	5.30556e-08	0.186921	0.179	0.309	0.00110021			Plxna4	5.52877e-18	0.114551	0.226	0.196	1.1465e-13			Mcm10	0	0.132653	0.125	0.012	0			Nrgn	8.19287e-05	0.0098051	0.027	0.015	1			Agpat2	2.28265e-10	0.0445961	0.308	0.213	4.73353e-06
Mpi	2.98093e-05	0.186882	0.12	0.194	0.618155			Kansl1l	6.35094e-16	0.114522	0.24	0.214	1.317e-11			Commd4	2.96815e-129	0.132522	0.526	0.35	6.15505e-125			Med11	6.54946e-11	0.0097432	0.202	0.142	1.35816e-06			Osbpl8	2.43592e-07	0.0444985	0.31	0.23	0.00505136
Eps15l1	0.000368457	0.186873	0.123	0.188	1			Gabarapl2	1.1715e-08	0.114475	0.549	0.597	0.000242933			Ncapd2	5.19849e-304	0.132436	0.139	0.031	1.07801e-299			Rab4a	3.68634e-07	0.00973968	0.067	0.042	0.00764437			Mri1	9.20934e-09	0.0444472	0.244	0.169	0.000190974
Gga1	6.53296e-06	0.186743	0.143	0.234	0.135474			Saraf	4.47397e-30	0.114429	0.746	0.785	9.27767e-26			Eif3d	1.71544e-131	0.132105	0.579	0.389	3.55731e-127			Wdr83os	1.15638e-05	0.00965308	0.735	0.613	0.239798			Zmynd15	2.24957e-14	0.0443901	0.081	0.035	4.66494e-10
Rubcnl	9.57166e-05	0.18653	0.115	0.182	1			Vps37b	3.90392e-09	0.114425	0.3	0.292	8.09556e-05			Mettl1	3.33688e-163	0.131987	0.479	0.293	6.9197e-159			S100a1	1.54421e-11	0.00958799	0.189	0.13	3.20223e-07			Abcf1	9.09771e-07	0.0443654	0.547	0.435	0.0188659
Fyttd1	1.88193e-10	0.186495	0.18	0.328	3.90256e-06			Ranbp10	1.14652e-12	0.114407	0.221	0.198	2.37753e-08			Psmd3	1.73003e-146	0.131934	0.537	0.348	3.58756e-142			Mri1	1.17589e-07	0.00956805	0.221	0.169	0.00243844			Snrpa1	8.29494e-06	0.0442817	0.521	0.423	0.172012
Rubcn	0.0013056	0.186409	0.092	0.14	1			Crbn	3.39406e-12	0.114171	0.244	0.225	7.03827e-08			Alad	5.20718e-221	0.131863	0.245	0.103	1.07981e-216			Psma6	2.22757e-08	0.00956251	0.638	0.504	0.000461931			Rbpms	1.20198e-07	0.0442401	0.213	0.148	0.00249255
Dusp22	3.89346e-07	0.186399	0.101	0.181	0.00807386			Efcab14	7.54749e-05	0.114115	0.361	0.376	1			Zmynd19	3.6082e-232	0.131809	0.233	0.094	7.48233e-228			Fgfr1op	1.98134e-09	0.00952839	0.287	0.218	4.1087e-05			Mrpl33	1.86731e-06	0.0441503	0.542	0.432	0.0387223
Mia3	4.54421e-10	0.186359	0.21	0.375	9.42332e-06			Map1lc3b	1.01985e-07	0.114035	0.54	0.587	0.00211487			Nifk	5.45446e-131	0.131797	0.428	0.267	1.13109e-126			Ptrhd1	3.93328e-10	0.00948535	0.268	0.199	8.15645e-06			Lrrc4	2.16167e-14	0.0441157	0.095	0.044	4.48265e-10
Slc35a5	0.000230963	0.186338	0.154	0.236	1			Calhm2	2.91866e-07	0.11393	0.277	0.27	0.00605243			Mrpl41	8.57167e-151	0.131749	0.448	0.275	1.77751e-146			Snhg11	3.53409e-09	0.00948141	0.011	0.003	7.32865e-05			Carmil1	3.40319e-09	0.0440931	0.112	0.064	7.05719e-05
Erlin1	0.000527298	0.186302	0.13	0.197	1			Trmt13	2.49381e-11	0.113832	0.249	0.23	5.17141e-07			Adrm1	1.34131e-158	0.1317	0.508	0.317	2.78148e-154			Iah1	1.01756e-14	0.00943932	0.303	0.214	2.1101e-10			Stx16	1.1134e-05	0.0440722	0.641	0.531	0.230885
5730455P16Rik	0.00127297	0.186238	0.084	0.129	1			Rspry1	2.66301e-05	0.113818	0.282	0.282	0.552228			Metrn	2.03695e-214	0.131549	0.227	0.094	4.22402e-210			Higd2a	6.63546e-10	0.0093935	0.65	0.511	1.376e-05			Spi1	0.00142037	0.0439934	0.9	0.848	1
Smad4	1.73149e-06	0.186106	0.175	0.288	0.035906			Stk24	0.00096513	0.113652	0.324	0.336	1			Bzw2	1.67343e-166	0.130799	0.353	0.195	3.47019e-162			Cryba4	1.17032e-10	0.0093884	0.518	0.407	2.42689e-06			Dnajc7	2.97553e-05	0.0439389	0.592	0.492	0.617035
Sdccag3	2.39056e-06	0.185989	0.17	0.278	0.049573			Apc	2.1197e-09	0.113647	0.341	0.34	4.39562e-05			Aurkb	0	0.130661	0.12	0.013	0			Smim14	3.89337e-14	0.0093596	0.481	0.36	8.07367e-10			Prkx	7.01442e-10	0.0438998	0.196	0.127	1.45458e-05
Luzp1	2.09401e-07	0.185672	0.147	0.253	0.00434234			Aff4	2.2256e-06	0.113562	0.318	0.32	0.0461523			Clns1a	3.88968e-155	0.130487	0.488	0.303	8.06602e-151			Gm13383	5.38004e-12	0.00935347	0.008	0.001	1.11566e-07			Snrpd1	1.77094e-05	0.0438925	0.614	0.508	0.367239
Angel2	3.04882e-06	0.185637	0.218	0.354	0.0632233			Dyrk2	3.23172e-11	0.113557	0.251	0.232	6.70162e-07			Exo1	0	0.130282	0.127	0.016	0			Pde4b	3.4649e-10	0.00934497	0.148	0.1	7.18516e-06			Sdc4	2.00503e-09	0.043851	0.201	0.132	4.15784e-05
Xpo4	2.45045e-05	0.185586	0.122	0.198	0.50815			Lgmn	3.99008e-136	0.113439	0.994	0.986	8.27424e-132			Eef1akmt1	1.05544e-173	0.130198	0.334	0.179	2.18866e-169			2010013B24Rik	2.36977e-07	0.0093281	0.016	0.006	0.00491419			Ptges3	7.00045e-05	0.0437248	0.653	0.549	1
Hif1an	0.00458939	0.185564	0.105	0.152	1			Cyth3	1.30056e-12	0.113258	0.228	0.205	2.69697e-08			Psmc6	1.22633e-115	0.130161	0.654	0.464	2.54304e-111			Nudc	1.62215e-08	0.00930592	0.7	0.556	0.000336384			Txndc17	1.1279e-05	0.0436893	0.628	0.518	0.233892
Araf	5.58006e-08	0.185555	0.144	0.253	0.00115714			Pfkfb4	2.39279e-12	0.113246	0.222	0.2	4.96194e-08			Nubp1	3.9553e-159	0.129433	0.422	0.249	8.20211e-155			Siglece	2.57007e-09	0.0092858	0.41	0.321	5.32955e-05			Atp6v1f	0.000481521	0.0436772	0.775	0.683	1
Fbxo33	7.35983e-07	0.185411	0.109	0.191	0.0152621			Vwa5a	3.46276e-06	0.113049	0.316	0.318	0.0718073			Alg8	1.13667e-173	0.129091	0.359	0.197	2.35711e-169			A530013C23Rik	3.88077e-09	0.00925413	0.021	0.008	8.04756e-05			Trmt112	0.000229603	0.0436739	0.653	0.553	1
Ints3	1.13691e-05	0.185371	0.122	0.2	0.235762			Arid2	9.74191e-07	0.113017	0.268	0.262	0.0202018			Eny2	1.64767e-154	0.128948	0.499	0.311	3.41677e-150			Smim27	7.32535e-11	0.00922749	0.227	0.163	1.51906e-06			Lsm7	8.41022e-06	0.0436658	0.506	0.404	0.174403
Zmiz2	4.60222e-06	0.185341	0.113	0.192	0.0954362			4933434E20Rik	0.00860613	0.112963	0.424	0.462	1			Rheb	9.69035e-114	0.128948	0.682	0.488	2.00949e-109			Cd63	0.00976087	0.00916641	0.892	0.812	1			Dazap2	5.74613e-06	0.043617	0.566	0.462	0.119158
Lyl1	5.2165e-07	0.185248	0.276	0.452	0.0108175			B4galt1	2.79658e-08	0.112858	0.474	0.5	0.000579926			Tsn	7.21922e-112	0.128865	0.75	0.562	1.49705e-107			Mcub	1.35513e-06	0.00915497	0.028	0.014	0.0281014			Lrg1	2.71634e-19	0.0436026	0.038	0.009	5.63288e-15
Btaf1	0.000162506	0.185168	0.156	0.241	1			Mxi1	3.50895e-05	0.112853	0.304	0.308	0.727652			Got1	4.08713e-172	0.128662	0.331	0.177	8.47548e-168			Gm46224	4.33494e-08	0.00915178	0.182	0.134	0.000898937			Ndufs8	0.000227743	0.0435909	0.564	0.468	1
Bhlhe41	0.00417333	0.185138	0.4	0.598	1			Peli2	7.18129e-20	0.11278	0.21	0.177	1.48918e-15			Aimp2	1.1865e-214	0.128596	0.301	0.142	2.46045e-210			Gm10603	2.96e-05	0.0091494	0.008	0.003	0.613816			Gpatch11	6.99761e-07	0.0435658	0.183	0.127	0.0145109
Lasp1	1.14252e-05	0.184994	0.216	0.345	0.236925			Asph	1.12229e-18	0.112757	0.605	0.643	2.32728e-14			Smn1	2.44403e-155	0.128455	0.381	0.221	5.06819e-151			Prdx6	1.27205e-10	0.00912684	0.351	0.267	2.63785e-06			Gm26797	6.60769e-148	0.0435076	0.045	0.002	1.37024e-143
Tmem214	5.08642e-07	0.184984	0.149	0.252	0.0105477			Ppp4r3b	0.000115118	0.112717	0.368	0.386	1			Rbbp4	7.2169e-130	0.128436	0.584	0.399	1.49657e-125			Dhrs7b	3.67319e-11	0.00910348	0.456	0.35	7.6171e-07			Kat2a	3.26223e-10	0.0434983	0.233	0.156	6.76489e-06
Srsf10	3.6327e-08	0.184919	0.298	0.506	0.000753313			Slc7a7	0.00643085	0.112673	0.444	0.487	1			Gpatch4	1.71521e-174	0.128209	0.296	0.151	3.55682e-170			Mrpl22	4.56081e-11	0.00907268	0.287	0.212	9.45776e-07			Ndufaf8	7.24071e-09	0.0434243	0.448	0.334	0.000150151
Lrrc14	0.000247221	0.184885	0.126	0.194	1			Rab8b	6.48383e-07	0.112641	0.424	0.445	0.0134455			Ptrh2	2.76563e-170	0.128192	0.326	0.175	5.73508e-166			Svip	2.69863e-08	0.00906552	0.074	0.046	0.000559615			Il21r	3.91735e-07	0.0433661	0.601	0.481	0.00812341
Stard7	0.00367321	0.184794	0.119	0.172	1			Dennd1c	1.702e-16	0.112596	0.227	0.2	3.52944e-12			Gm10073	1.93189e-127	0.128139	0.504	0.331	4.00615e-123			Adm	3.19682e-09	0.00906549	0.006	0.001	6.62924e-05			Sowahc	7.3526e-05	0.0432964	0.556	0.461	1
Pprc1	0.000339101	0.184744	0.113	0.175	1			Setd1b	3.95232e-08	0.112564	0.269	0.259	0.000819592			Mad2l1	0	0.128002	0.15	0.032	0			9930022D16Rik	1.95364e-14	0.00904819	0.009	0.002	4.05126e-10			Vps28	9.95635e-06	0.0432832	0.601	0.493	0.206465
Abi2	0.00212759	0.184594	0.108	0.159	1			R3hdm2	0.000247186	0.112497	0.338	0.353	1			Tmem160	5.95837e-108	0.127902	0.652	0.466	1.23559e-103			Slc2a12	4.01253e-07	0.00901564	0.032	0.017	0.00832079			Ssr4	0.000243441	0.0432051	0.914	0.869	1
mt-Nd1	3.55307e-16	0.184433	0.956	0.985	7.368e-12			Lactb	8.00108e-05	0.112497	0.499	0.544	1			Rdx	1.17899e-79	0.127798	0.745	0.584	2.44487e-75			Hagh	6.02348e-12	0.00901214	0.372	0.28	1.24909e-07			Aars	7.02978e-05	0.0431354	0.427	0.344	1
Amz2	7.35009e-05	0.184214	0.114	0.182	1			Rasa4	0.000348043	0.112282	0.296	0.301	1			Alg3	1.79809e-186	0.127623	0.348	0.185	3.72869e-182			Rpl9-ps6	1.23809e-08	0.00893911	0.156	0.111	0.000256743			Sertad3	2.95509e-17	0.0430815	0.135	0.066	6.12797e-13
Nlrp3	5.57986e-05	0.184154	0.146	0.229	1			Saysd1	0.000140843	0.112189	0.293	0.297	1			Tmem109	5.39061e-116	0.127593	0.653	0.467	1.11785e-111			Hist1h4a	6.20813e-13	0.00889988	0.011	0.002	1.28738e-08			Lipe	2.55868e-11	0.0430698	0.2	0.125	5.30593e-07
Trmt1l	2.25157e-06	0.184062	0.207	0.335	0.0466909			Erbin	8.5193e-06	0.112088	0.292	0.293	0.176665			Ssr3	1.185e-127	0.127436	0.613	0.423	2.45733e-123			Itgb1bp1	1.7243e-07	0.00889039	0.276	0.215	0.00357568			Gm11772	2.64589e-09	0.0430697	0.103	0.058	5.48679e-05
Rab43	0.00624955	0.183964	0.08	0.117	1			Myl12b	1.24397e-18	0.111999	0.627	0.668	2.57962e-14			Rnf7	1.27682e-93	0.127156	0.761	0.581	2.64775e-89			Mnt	1.5851e-12	0.00888091	0.181	0.122	3.28701e-08			Srsf7	4.49424e-06	0.0430618	0.653	0.537	0.0931971
Soat1	1.24511e-06	0.183934	0.23	0.377	0.0258199			Pdcd10	5.88858e-05	0.111942	0.443	0.478	1			Prdx6	3.377e-166	0.127137	0.406	0.235	7.00289e-162			Vti1b	1.56818e-10	0.00885218	0.399	0.308	3.25194e-06			Use1	7.23579e-07	0.0430045	0.548	0.432	0.0150049
Entpd6	0.00256377	0.18392	0.1	0.147	1			Ralbp1	4.05574e-05	0.111853	0.471	0.511	0.841039			Rbm17	2.15417e-159	0.127074	0.397	0.232	4.46711e-155			Gm29367	2.55843e-07	0.00878144	0.027	0.013	0.00530542			Tomm40	9.42358e-06	0.0429886	0.543	0.443	0.195417
Pspc1	4.55361e-06	0.183898	0.119	0.199	0.0944282			Cracr2b	8.30743e-23	0.111791	0.168	0.133	1.72271e-18			Rif1	2.06205e-121	0.126856	0.435	0.281	4.27607e-117			1600002K03Rik	1.86396e-06	0.00877103	0.196	0.152	0.038653			Cd63	7.53221e-05	0.0429423	0.889	0.814	1
Tbl1x	3.53404e-08	0.183846	0.238	0.407	0.000732853			Abcd1	4.96586e-13	0.111704	0.221	0.199	1.02977e-08			Polr2g	7.45217e-113	0.126789	0.539	0.367	1.54536e-108			Gm5468	1.99009e-10	0.0087528	0.01	0.002	4.12686e-06			Rab7b	8.59914e-14	0.0428719	0.073	0.031	1.7832e-09
Zfp277	1.37032e-11	0.183777	0.125	0.249	2.84164e-07			Gm20342	2.55304e-27	0.111677	0.195	0.154	5.29424e-23			Tex30	1.12368e-238	0.126696	0.22	0.084	2.33018e-234			Arhgap15	0.000102886	0.00873247	0.036	0.022	1			Drg2	1.95635e-11	0.0428698	0.263	0.174	4.05689e-07
Ttc13	1.43104e-08	0.183601	0.154	0.274	0.000296754			Dram2	1.02208e-07	0.111621	0.486	0.522	0.00211949			Zfp593	5.0912e-172	0.126667	0.27	0.133	1.05576e-167			Uqcrfs1	5.89313e-10	0.00872912	0.522	0.406	1.22206e-05			Gsdmd	6.01367e-11	0.0427888	0.481	0.354	1.24706e-06
Pbx1	0.000818678	0.183542	0.106	0.161	1			Zfp646	5.2266e-16	0.111505	0.221	0.194	1.08384e-11			Tomm22	1.51749e-102	0.126572	0.703	0.522	3.14683e-98			Proscos	4.65954e-17	0.00863467	0.011	0.002	9.66249e-13			Nsfl1c	3.62587e-07	0.0427205	0.443	0.34	0.00751897
Cdk11b	7.60953e-08	0.183465	0.228	0.385	0.00157799			Slc35a5	4.70793e-11	0.111459	0.24	0.221	9.76283e-07			Arf1	2.09877e-89	0.126555	0.886	0.75	4.35223e-85			Lyrm4	7.38021e-05	0.00862623	0.069	0.048	1			Scpep1	7.19315e-09	0.0426466	0.287	0.204	0.000149164
Riok1	4.32666e-09	0.183454	0.152	0.274	8.9722e-05			Plcl1	4.63841e-15	0.111282	0.209	0.183	9.61867e-11			Rer1	3.88538e-97	0.126424	0.767	0.588	8.05712e-93			Atp2b2	0.000803688	0.00861019	0.029	0.018	1			Myo1c	2.04452e-13	0.0426317	0.267	0.17	4.23972e-09
Invs	0.00146858	0.183418	0.091	0.138	1			Prpf4b	2.02652e-15	0.111244	0.603	0.639	4.20239e-11			Acadl	1.26341e-149	0.126261	0.407	0.242	2.61992e-145			Timm13	2.41564e-05	0.00860926	0.712	0.594	0.500932			Odc1	3.53131e-11	0.0425695	0.312	0.214	7.32288e-07
Sh3tc1	0.000578151	0.183203	0.1	0.153	1			Tmem87b	1.83927e-06	0.111219	0.306	0.305	0.0381409			Anapc15	5.28756e-194	0.126087	0.348	0.182	1.09648e-189			Tctex1d2	8.78093e-10	0.00858447	0.24	0.177	1.8209e-05			Chil3	0.00815479	0.0424311	0.02	0.011	1
Tor1aip2	1.70791e-08	0.18316	0.147	0.262	0.000354169			Csk	1.39242e-12	0.111113	0.524	0.561	2.88747e-08			Itga5	6.88291e-193	0.125894	0.189	0.075	1.42731e-188			Hilpda	5.48835e-06	0.00851227	0.117	0.085	0.113812			D8Ertd738e	8.35531e-05	0.0424019	0.712	0.601	1
Fam46c	6.2939e-05	0.183089	0.221	0.343	1			4931406C07Rik	1.38557e-07	0.11097	0.311	0.309	0.00287326			Chchd4	4.85318e-165	0.125834	0.38	0.216	1.0064e-160			Art3	0.000615648	0.00850601	0.011	0.005	1			Hnrnpc	2.76873e-05	0.042389	0.603	0.498	0.574151
Tmem144	6.07071e-05	0.183077	0.135	0.213	1			Bach2	4.13034e-20	0.110947	0.177	0.144	8.56508e-16			Kpnb1	3.04253e-121	0.125584	0.645	0.456	6.3093e-117			Htra3	1.89291e-05	0.00849447	0.072	0.05	0.392532			2810474O19Rik	1.37109e-06	0.0423754	0.669	0.553	0.0284323
Blcap	0.00789469	0.18303	0.097	0.138	1			Zfp30	3.45036e-29	0.110932	0.136	0.097	7.15502e-25			Psmd4	1.22888e-99	0.125423	0.705	0.52	2.54833e-95			Gm48882	4.40153e-06	0.00849372	0.023	0.011	0.0912746			C3	9.67107e-59	0.042312	0.042	0.004	2.00549e-54
Ahcyl1	4.01167e-06	0.182984	0.161	0.263	0.08319			4732440D04Rik	2.23524e-31	0.110762	0.15	0.108	4.63522e-27			Eri1	3.76834e-154	0.125216	0.369	0.212	7.81441e-150			Pirb	2.80492e-13	0.00848229	0.185	0.124	5.81656e-09			Ggct	2.92426e-12	0.0422922	0.126	0.069	6.06404e-08
D17Wsu92e	7.67212e-06	0.18296	0.125	0.207	0.159097			Vcpip1	7.93805e-07	0.110721	0.272	0.267	0.0164611			Sms	6.72352e-164	0.125074	0.358	0.199	1.39426e-159			Thap1	0.000630972	0.00846185	0.103	0.08	1			Cdk6	1.36669e-05	0.0421883	0.501	0.407	0.283411
Cars2	4.98265e-09	0.182886	0.131	0.242	0.000103325			Bmf	3.63991e-28	0.110477	0.224	0.181	7.54808e-24			Marcksl1	5.9528e-183	0.125015	0.302	0.152	1.23443e-178			Neu1	7.17944e-14	0.00841199	0.445	0.332	1.4888e-09			Lamp2	0.00100685	0.042023	0.839	0.766	1
Trip4	0.000880582	0.182884	0.088	0.136	1			Ip6k1	4.27295e-11	0.110473	0.215	0.195	8.86081e-07			Mrps33	7.51714e-96	0.124897	0.655	0.48	1.55883e-91			Tuba4a	0.000158988	0.00841083	0.059	0.041	1			Nop56	0.000265241	0.0419964	0.587	0.503	1
Uimc1	5.06765e-07	0.182855	0.143	0.243	0.0105088			Zfp658	7.58899e-34	0.110471	0.149	0.106	1.57373e-29			Trappc1	7.66212e-130	0.124857	0.52	0.342	1.58889e-125			Rras	7.18706e-09	0.00836474	0.185	0.134	0.000149038			Cd44	1.0971e-17	0.0418888	0.059	0.02	2.27506e-13
Lin7c	1.02269e-08	0.182812	0.159	0.284	0.000212075			Slmap	5.83924e-05	0.110413	0.307	0.311	1			Oat	1.48193e-146	0.12481	0.428	0.26	3.07309e-142			Arsa	4.08213e-13	0.0083429	0.18	0.12	8.46511e-09			Set	0.000284947	0.0417998	0.818	0.723	1
Gabpb1	3.03211e-05	0.18262	0.089	0.15	0.628769			Hbegf	0.000181697	0.110382	0.152	0.144	1			Gtpbp4	1.56929e-126	0.124761	0.554	0.371	3.25424e-122			Tnfrsf12a	5.01163e-08	0.00832295	0.107	0.072	0.00103926			Sh3pxd2b	2.00734e-10	0.0417844	0.055	0.024	4.16262e-06
Uvssa	2.0876e-08	0.182546	0.102	0.19	0.000432905			Bckdha	1.4261e-13	0.110328	0.209	0.186	2.9573e-09			Ppan	4.11887e-135	0.124689	0.424	0.264	8.54129e-131			Tkt	9.22193e-08	0.00832222	0.688	0.561	0.00191235			Aldh2	3.66051e-08	0.0417545	0.364	0.27	0.000759079
Sgk3	1.15831e-09	0.182529	0.178	0.32	2.402e-05			Tmem234	2.15722e-19	0.110239	0.692	0.74	4.47342e-15			Ubb	1.93177e-78	0.12456	0.981	0.921	4.0059e-74			Pam	0.000845993	0.00831532	0.021	0.012	1			Atp5g3	6.57532e-05	0.0417365	0.546	0.451	1
Crbn	2.27184e-06	0.182527	0.145	0.24	0.0471112			Fes	1.99895e-06	0.110152	0.45	0.484	0.0414522			Cap1	8.12987e-95	0.124499	0.684	0.504	1.68589e-90			Drg1	2.03668e-11	0.00825231	0.381	0.289	4.22347e-07			Mrpl20	1.22206e-05	0.0417329	0.59	0.48	0.253418
Aph1a	1.32368e-07	0.182135	0.229	0.388	0.00274491			Jarid2	6.6926e-26	0.110089	0.183	0.144	1.38784e-21			Exosc1	2.64694e-160	0.124217	0.354	0.198	5.48895e-156			Cd300lf	1.97107e-08	0.00818036	0.14	0.098	0.000408741			Cox6a1	0.000290841	0.0416974	0.696	0.594	1
Atp11b	2.94763e-05	0.182129	0.122	0.196	0.61125			Cdc37l1	1.37937e-09	0.110068	0.404	0.411	2.86041e-05			Dap3	6.87082e-172	0.124165	0.327	0.174	1.4248e-167			Ppie	2.29505e-08	0.00817106	0.232	0.175	0.000475925			Ppp6r1	5.86672e-11	0.0414399	0.474	0.345	1.21658e-06
Arrdc1	9.01493e-09	0.181821	0.128	0.234	0.000186943			Jade2	2.6505e-11	0.110063	0.27	0.253	5.49634e-07			Rai14	0	0.124155	0.132	0.025	0			Gm5475	2.84701e-20	0.0081568	0.009	0.001	5.90385e-16			Iah1	5.20687e-11	0.0414357	0.312	0.216	1.07975e-06
Sv2a	0.0055687	0.181726	0.067	0.1	1			Cpne3	0.000550037	0.109902	0.354	0.371	1			Plk4	9.29617e-248	0.124042	0.17	0.053	1.92775e-243			Erlec1	1.57081e-13	0.00812545	0.411	0.307	3.25739e-09			Stoml1	7.29817e-11	0.0412956	0.168	0.103	1.51342e-06
Ubr4	2.15062e-07	0.181499	0.128	0.225	0.00445975			Nupr1	1.70703e-06	0.10983	0.353	0.357	0.0353987			Samm50	1.54385e-122	0.123934	0.528	0.351	3.20149e-118			Itgb5	8.54861e-06	0.00807724	0.963	0.913	0.177273			Gfm1	3.01393e-09	0.0411897	0.192	0.126	6.24999e-05
Ankrd13a	1.35786e-06	0.181351	0.186	0.307	0.028158			Fnip1	7.5636e-06	0.109818	0.319	0.321	0.156846			Gm2000	3.33401e-195	0.12393	0.229	0.1	6.91374e-191			Smim4	8.56931e-08	0.00805807	0.166	0.121	0.00177702			Ifi203	7.49701e-26	0.0409843	0.023	0.003	1.55466e-21
mt-Atp8	1.49966e-08	0.181345	0.158	0.279	0.000310984			Brd9	0.00193893	0.109817	0.29	0.297	1			Pycr2	5.47632e-134	0.123745	0.497	0.322	1.13562e-129			Pet100	1.97179e-13	0.00800519	0.429	0.322	4.08889e-09			Anxa4	1.32401e-08	0.04096	0.15	0.095	0.00027456
Zyx	5.35177e-08	0.181274	0.182	0.313	0.0011098			Evi2a	6.08354e-21	0.109782	0.702	0.747	1.26154e-16			Rbl1	6.43365e-177	0.12303	0.243	0.114	1.33415e-172			4930595D18Rik	1.1331e-22	0.00800312	0.006	0	2.34971e-18			A230050P20Rik	1.91717e-13	0.0409538	0.172	0.099	3.97563e-09
Top2b	9.85563e-09	0.181249	0.197	0.345	0.000204376			Glmp	4.28205e-06	0.109767	0.549	0.601	0.0887968			Mcrip2	5.73575e-158	0.122962	0.282	0.147	1.18942e-153			Ncf4	4.6419e-09	0.00799133	0.552	0.441	9.6259e-05			Cap1	0.000335383	0.0409275	0.638	0.539	1
Khnyn	0.000906242	0.181124	0.091	0.14	1			P4ha1	4.9076e-12	0.109681	0.615	0.664	1.01769e-07			Chmp2a	7.59185e-90	0.122836	0.669	0.493	1.57432e-85			Smim26	9.02564e-11	0.00797062	0.315	0.236	1.87165e-06			Ebi3	1.59213e-09	0.0409096	0.232	0.156	3.3016e-05
Irf2bpl	2.98502e-07	0.181069	0.285	0.475	0.00619004			Peli1	2.37349e-07	0.109627	0.488	0.522	0.00492191			Mrps18a	6.90547e-149	0.122811	0.469	0.293	1.43199e-144			Pdlim2	1.50032e-10	0.00795405	0.165	0.113	3.11121e-06			AA467197	2.96434e-24	0.0408866	0.025	0.004	6.14714e-20
Rbm28	1.59674e-07	0.180965	0.236	0.396	0.00331116			Dpy19l4	7.10551e-05	0.109615	0.367	0.378	1			Nol12	2.23178e-140	0.122648	0.374	0.222	4.62805e-136			Timm17b	7.70482e-09	0.00793799	0.344	0.268	0.000159775			Rwdd1	4.92725e-07	0.0407029	0.543	0.429	0.0102176
Gm26699	1.62022e-05	0.180895	0.194	0.305	0.335986			Phf1	1.16131e-25	0.109449	0.14	0.104	2.40821e-21			Arpc5l	2.72493e-103	0.122308	0.711	0.522	5.65068e-99			Tob1	0.000309767	0.00793411	0.025	0.015	1			2210016L21Rik	7.35205e-08	0.0405808	0.309	0.226	0.0015246
Cacna1d	0.000117105	0.180825	0.109	0.173	1			Cir1	7.3921e-07	0.109376	0.233	0.223	0.015329			Spc25	0	0.122271	0.117	0.02	0			Dazap2	2.53258e-10	0.00793344	0.584	0.459	5.25182e-06			Sertad1	2.40417e-10	0.0405784	0.101	0.054	4.98553e-06
Rnf44	0.00374792	0.180742	0.114	0.166	1			Zbtb4	4.25637e-17	0.109333	0.285	0.26	8.82643e-13			Pcbd2	1.22853e-153	0.12184	0.354	0.2	2.5476e-149			Clec1b	1.18959e-06	0.00788546	0.017	0.007	0.0246686			Atp10a	2.46371e-31	0.0405646	0.038	0.006	5.10899e-27
Supt5	5.55184e-09	0.180688	0.162	0.288	0.000115129			Sh3kbp1	0.00194632	0.109324	0.365	0.387	1			Lamtor5	1.6265e-107	0.121809	0.599	0.422	3.37286e-103			Fndc7	4.4192e-09	0.00787302	0.012	0.003	9.16409e-05			Coro7	1.10197e-10	0.0404554	0.261	0.175	2.28515e-06
Gpr165	0.00392011	0.18012	0.062	0.044	1			Lrif1	1.18966e-07	0.109282	0.276	0.268	0.00246699			Wdr18	6.80276e-165	0.121634	0.413	0.24	1.41069e-160			Thnsl2	0.00106876	0.00777514	0.023	0.014	1			Ergic3	6.75327e-05	0.0403724	0.676	0.572	1
Cbx6	0.000114123	0.180018	0.072	0.121	1			Grn	3.26461e-71	0.109278	0.945	0.939	6.76982e-67			Cdc25a	9.74099e-196	0.121496	0.228	0.099	2.01999e-191			Purb	2.60878e-05	0.00774117	0.787	0.656	0.540982			Traf2	1.58843e-09	0.0403609	0.21	0.138	3.29394e-05
9030624J02Rik	3.27975e-11	0.179937	0.15	0.286	6.80122e-07			Fam76b	0.000841903	0.10927	0.326	0.338	1			Atad3a	4.66795e-157	0.121385	0.358	0.202	9.67993e-153			Igbp1	7.90172e-12	0.00773121	0.469	0.359	1.63858e-07			Cenpb	2.43907e-09	0.0402982	0.404	0.298	5.0579e-05
Chic2	4.50262e-07	0.17987	0.274	0.461	0.00933708			Wwc2	0.000226077	0.109231	0.29	0.294	1			Mbd2	1.4522e-146	0.121357	0.451	0.278	3.01143e-142			Cbr3	1.12492e-09	0.0076979	0.127	0.085	2.33274e-05			Etv3	5.41104e-09	0.0401809	0.42	0.312	0.000112209
Gtf2a1	3.89922e-05	0.17986	0.149	0.236	0.808581			Mkrn1	0.00054369	0.10923	0.37	0.393	1			Cyb5r3	2.69689e-174	0.121282	0.337	0.181	5.59254e-170			Aph1c	0.000428231	0.0076973	0.037	0.024	1			2410015M20Rik	6.00383e-05	0.0399675	0.669	0.568	1
Arid1b	0.000142992	0.179848	0.126	0.196	1			Ramp1	1.89754e-16	0.109223	0.18	0.151	3.93493e-12			Ccdc124	1.52218e-136	0.121264	0.474	0.302	3.15654e-132			Ttc25	3.39027e-05	0.00763747	0.028	0.016	0.703041			Anxa7	2.96398e-09	0.0399425	0.395	0.287	6.14641e-05
Slc25a51	0.000948301	0.179814	0.12	0.179	1			Nudt16	2.3736e-22	0.10912	0.176	0.141	4.92214e-18			Atp6v1f	4.1271e-63	0.121113	0.803	0.654	8.55837e-59			Rasl11b	0.000372555	0.007625	0.01	0.005	1			Dynlrb1	9.39101e-05	0.0397208	0.647	0.537	1
Rcor1	5.92375e-08	0.179359	0.137	0.243	0.00122841			Adam10	7.62164e-09	0.109082	0.568	0.615	0.00015805			Gtf2f1	2.35072e-147	0.121091	0.379	0.222	4.87468e-143			Pfkm	0.000178748	0.00750277	0.031	0.019	1			Mrps14	2.38011e-05	0.0396289	0.615	0.509	0.493564
Ralb	0.00548946	0.179228	0.352	0.535	1			Ncoa2	2.39738e-09	0.108975	0.24	0.225	4.97146e-05			Abcf1	2.98283e-116	0.120849	0.584	0.4	6.18549e-112			Naalad2	5.70245e-08	0.0074964	0.097	0.064	0.00118252			Fbxo7	4.03376e-10	0.0395944	0.192	0.122	8.36481e-06
Slc38a7	4.78028e-05	0.179212	0.114	0.184	0.991287			Hnrnph1	4.85253e-12	0.10883	0.585	0.632	1.00627e-07			Mtap	4.34384e-175	0.120678	0.339	0.181	9.00781e-171			Spaar	2.81314e-11	0.00749459	0.008	0.002	5.83361e-07			Cd48	4.58654e-05	0.0395696	0.54	0.442	0.951111
Fbxl17	0.000663354	0.179189	0.122	0.184	1			Traf5	7.53956e-10	0.108708	0.24	0.223	1.56348e-05			Pold3	7.56514e-175	0.120599	0.315	0.164	1.56878e-170			Med30	5.90795e-14	0.00748972	0.335	0.242	1.22513e-09			Sfmbt1	1.68017e-06	0.0395569	0.269	0.2	0.0348416
Trim41	1.80331e-06	0.179111	0.128	0.216	0.0373953			Kmt2a	1.89915e-06	0.108657	0.373	0.383	0.0393828			Ube2c	8.30538e-246	0.120457	0.057	0.004	1.72229e-241			Cyp4f16	0.000139402	0.00748206	0.092	0.068	1			Rap1gap2	1.06238e-08	0.0395085	0.111	0.065	0.000220305
Scarb2	0.00551799	0.179097	0.356	0.54	1			Sppl2a	6.02001e-14	0.10865	0.571	0.611	1.24837e-09			Ruvbl2	7.03534e-153	0.120432	0.316	0.172	1.45892e-148			Rrp1	1.57976e-08	0.00745313	0.622	0.496	0.000327595			Ascc2	2.31551e-06	0.0394699	0.152	0.104	0.0480167
Wwox	0.000192736	0.179068	0.09	0.145	1			Thoc2	0.00478499	0.10862	0.434	0.47	1			Sdhd	1.15162e-117	0.120338	0.484	0.319	2.38811e-113			C1qtnf4	2.97643e-05	0.00743499	0.008	0.003	0.617223			Tyrobp	0.00135073	0.0393828	0.99	0.976	1
Nckipsd	0.0016729	0.179051	0.079	0.121	1			Ino80d	7.88031e-11	0.108567	0.329	0.318	1.63414e-06			Hnrnpk	1.2158e-74	0.120228	0.905	0.788	2.5212e-70			Gpr65	1.36528e-09	0.00743198	0.281	0.212	2.83118e-05			Fam50a	0.000405362	0.0393441	0.416	0.34	1
Zdhhc21	5.2265e-05	0.179026	0.095	0.157	1			Rdh14	0.00704437	0.108547	0.26	0.267	1			Slc3a2	1.1183e-59	0.120116	0.88	0.774	2.31902e-55			Tmsb15b1	3.74985e-05	0.00742553	0.04	0.025	0.777606			Pfkl	5.19297e-08	0.0393323	0.477	0.371	0.00107687
Dnm1l	2.46234e-06	0.179011	0.156	0.257	0.0510616			Arhgap4	1.95322e-06	0.108459	0.335	0.339	0.0405039			Tfrc	4.44423e-148	0.120081	0.211	0.1	9.21601e-144			S100b	5.471e-08	0.00740202	0.016	0.006	0.00113452			Aen	1.72982e-10	0.039294	0.266	0.179	3.58713e-06
Ndst2	0.000330232	0.179003	0.124	0.191	1			Tbc1d16	1.41958e-05	0.1084	0.317	0.321	0.294379			Prim2	1.70614e-207	0.12008	0.219	0.09	3.53802e-203			Mphosph8	3.85535e-11	0.00737971	0.392	0.3	7.99485e-07			Katna1	4.99143e-08	0.039278	0.228	0.16	0.00103507
Fmnl1	5.5179e-06	0.178916	0.268	0.434	0.114425			Nbeal1	1.32544e-05	0.1084	0.305	0.305	0.274855			Casp8ap2	3.5846e-131	0.120007	0.436	0.274	7.43338e-127			Olfm1	1.12834e-05	0.00737406	0.015	0.006	0.233984			Dtnbp1	2.77441e-06	0.0391287	0.399	0.312	0.0575329
N4bp2	0.00437766	0.17885	0.084	0.123	1			Insr	7.13974e-23	0.108304	0.199	0.163	1.48057e-18			Acot7	7.56425e-307	0.119976	0.166	0.043	1.5686e-302			Unc13a	1.28749e-05	0.00733542	0.032	0.018	0.266988			Idnk	9.96924e-10	0.0390984	0.398	0.292	2.06732e-05
Ptpa	5.4424e-09	0.178716	0.197	0.347	0.000112859			Mia2	1.11502e-05	0.10828	0.501	0.546	0.231223			Srsf9	1.29637e-77	0.119951	0.844	0.686	2.68829e-73			Ldlr	2.79007e-05	0.00731235	0.031	0.018	0.578576			Ccdc25	1.1574e-06	0.0390822	0.253	0.185	0.0240011
Reep3	3.61164e-06	0.178654	0.34	0.555	0.0748947			Adrb1	4.88866e-07	0.108264	0.365	0.369	0.0101376			Pole2	2.06707e-272	0.119828	0.16	0.045	4.28649e-268			2810457G06Rik	2.57515e-09	0.00731168	0.006	0.001	5.34008e-05			Ptms	0.000893813	0.0389842	0.784	0.71	1
Sash3	4.70527e-07	0.17865	0.171	0.287	0.00975731			Naga	5.50892e-06	0.108259	0.263	0.259	0.114238			Gipc1	9.15216e-142	0.119813	0.416	0.253	1.89788e-137			Dnajc24	6.20108e-10	0.00730563	0.247	0.182	1.28592e-05			Ciapin1	1.08232e-07	0.0389478	0.251	0.179	0.00224441
Ube2d1	2.76739e-10	0.178545	0.128	0.244	5.73873e-06			Tmem260	6.98078e-14	0.108229	0.244	0.221	1.4476e-09			Imp4	5.76119e-141	0.119707	0.532	0.343	1.1947e-136			Mpnd	1.94726e-09	0.00729124	0.208	0.153	4.03802e-05			Pet100	4.84452e-09	0.0388456	0.434	0.324	0.000100461
Cdc40	6.29023e-09	0.178467	0.229	0.394	0.000130441			Lgals8	6.88555e-06	0.108214	0.297	0.299	0.142786			Rrp15	2.42362e-141	0.119629	0.304	0.169	5.02585e-137			Nosip	2.61656e-06	0.00728265	0.196	0.152	0.0542596			Hp	1.20271e-36	0.0388416	0.031	0.004	2.49406e-32
Rnf4	2.51427e-09	0.178409	0.156	0.282	5.21383e-05			Pafah1b1	8.63536e-17	0.10812	0.652	0.705	1.79071e-12			Abhd11	1.70735e-176	0.119392	0.321	0.167	3.54054e-172			Syt1	0.000138754	0.00725	0.011	0.005	1			Caprin1	3.31759e-05	0.0388309	0.603	0.503	0.687968
Gm21781	0.00616974	0.178239	0.067	0.05	1			Abi1	7.66469e-05	0.108113	0.406	0.433	1			Mrpl2	1.57814e-145	0.119233	0.399	0.237	3.27258e-141			Trnau1ap	3.903e-09	0.00723383	0.291	0.222	8.09365e-05			Syngr2	0.00364905	0.0388079	0.823	0.752	1
Kdm6a	0.000164569	0.178126	0.111	0.175	1			1600012H06Rik	0.00461953	0.108072	0.24	0.242	1			Snrpc	8.90371e-132	0.119158	0.521	0.341	1.84636e-127			E130208F15Rik	2.85414e-07	0.00721997	0.01	0.003	0.00591864			Dusp2	3.8465e-13	0.0387823	0.077	0.034	7.97648e-09
Papd4	1.17855e-05	0.177896	0.152	0.245	0.244395			Inpp5k	1.72909e-10	0.107976	0.207	0.188	3.58562e-06			Cdk14	1.92279e-141	0.119019	0.328	0.186	3.98729e-137			Fbxl16	0.000219409	0.00721736	0.008	0.003	1			Batf2	1.0416e-35	0.0387759	0.038	0.006	2.15996e-31
2510002D24Rik	6.04267e-05	0.177829	0.116	0.186	1			B3galt4	2.92704e-15	0.107945	0.17	0.143	6.0698e-11			Mrpl58	3.70059e-142	0.118982	0.409	0.247	7.67392e-138			Ccr7	0.000308587	0.00721081	0.003	0.001	1			Bop1	4.44791e-09	0.0387192	0.245	0.168	9.22364e-05
Inpp5k	3.40892e-05	0.177775	0.127	0.203	0.706908			Tet2	1.20074e-06	0.107899	0.28	0.276	0.0248997			Atp6v1g1	1.53806e-55	0.118647	0.869	0.742	3.18948e-51			Mcts1	3.62222e-10	0.00715811	0.519	0.404	7.51139e-06			Gda	8.62089e-31	0.0387161	0.028	0.004	1.78771e-26
Elmo2	0.000114574	0.177562	0.111	0.177	1			Tmem64	1.38843e-07	0.107717	0.234	0.222	0.00287919			Rab7b	0	0.118597	0.101	0.014	0			Gm13205	0.000876793	0.00714705	0.02	0.012	1			Spata5	1.01484e-09	0.0386738	0.193	0.125	2.10447e-05
Ccdc97	5.34314e-06	0.177404	0.115	0.194	0.110801			Msrb2	2.74915e-07	0.107649	0.289	0.285	0.00570091			Plek	2.08883e-54	0.11859	0.717	0.57	4.33161e-50			Gm45805	3.25591e-08	0.00713503	0.007	0.001	0.000675177			Psen2	0.000111853	0.0386165	0.239	0.184	1
Tnfaip1	7.47175e-09	0.177206	0.176	0.312	0.000154942			Tns1	1.37313e-17	0.107648	0.268	0.239	2.84745e-13			Akr1b3	1.59911e-98	0.118514	0.627	0.449	3.31608e-94			Neb	0.00235408	0.00709104	0.008	0.004	1			Comp	1.87244e-11	0.0386007	0.061	0.026	3.88288e-07
Psd4	0.00960415	0.17714	0.086	0.123	1			Sgk1	7.34527e-18	0.107613	0.657	0.672	1.52319e-13			Ethe1	8.89096e-158	0.118498	0.288	0.151	1.84372e-153			Ift43	3.74222e-06	0.00708757	0.052	0.032	0.0776024			Kat2b	1.12343e-10	0.0384511	0.214	0.138	2.32966e-06
Ocrl	0.00649626	0.17708	0.078	0.114	1			Cib1	0.00550532	0.107593	0.326	0.343	1			Hmgb1	4.09595e-50	0.118386	0.87	0.75	8.49378e-46			Ifitm1	2.69419e-06	0.00699288	0.045	0.027	0.0558694			Tbc1d8	2.23353e-10	0.0384016	0.158	0.096	4.63167e-06
Naa60	3.6668e-06	0.176914	0.134	0.224	0.0760385			Mecp2	1.51883e-08	0.107545	0.283	0.274	0.000314959			Mt2	9.03709e-111	0.118366	0.104	0.04	1.87402e-106			Fbxl7	0.000171018	0.00697302	0.014	0.006	1			9330175E14Rik	5.63575e-18	0.0383931	0.021	0.004	1.16869e-13
Plcl1	0.000486288	0.176806	0.134	0.203	1			Sfswap	2.02366e-06	0.107522	0.298	0.296	0.0419647			Znhit1	2.13839e-142	0.11823	0.423	0.258	4.43438e-138			Myo1c	7.95355e-13	0.0069682	0.24	0.169	1.64933e-08			Rasgef1b	2.53842e-07	0.0383861	0.13	0.084	0.00526391
Taok3	1.82081e-08	0.176716	0.224	0.384	0.000377582			Jam2	0.00680517	0.107423	0.298	0.308	1			Tpx2	0	0.118081	0.104	0.014	0			Nsmce1	4.98366e-10	0.00690631	0.408	0.316	1.03346e-05			Ufm1	4.12995e-07	0.0383014	0.408	0.311	0.00856428
Fam76b	3.08249e-07	0.176645	0.199	0.334	0.00639216			Tulp4	0.00495439	0.107232	0.353	0.373	1			Gde1	3.23886e-122	0.117922	0.562	0.381	6.71643e-118			Adgre5	0.0001577	0.00684485	0.007	0.003	1			Ftsj3	1.79524e-10	0.038221	0.402	0.287	3.7228e-06
Golga1	1.21771e-05	0.176362	0.11	0.183	0.252517			Prdm2	1.3147e-10	0.107223	0.276	0.261	2.72628e-06			Acbd6	5.55524e-124	0.117656	0.473	0.305	1.15199e-119			Trmt112	1.51308e-05	0.00684184	0.662	0.55	0.313766			Fkbp3	5.85392e-06	0.0381783	0.541	0.433	0.121393
Btrc	0.00168027	0.176269	0.097	0.145	1			Dirc2	1.55777e-13	0.10721	0.216	0.192	3.23034e-09			Prdx5	1.26315e-64	0.117651	0.785	0.627	2.61939e-60			Tmem141	1.50856e-10	0.00682467	0.443	0.341	3.12831e-06			Gstm5	9.39622e-09	0.0381669	0.205	0.136	0.000194849
4632415L05Rik	9.86391e-05	0.17611	0.122	0.192	1			Oxr1	7.44757e-07	0.107054	0.252	0.243	0.015444			Coro1c	1.26046e-155	0.117616	0.335	0.187	2.61382e-151			Mrpl14	4.94097e-11	0.00677257	0.438	0.334	1.02461e-06			Slc12a9	6.16371e-06	0.0381558	0.659	0.547	0.127817
Usp35	0.000877882	0.176091	0.078	0.121	1			Cd86	4.99794e-18	0.107042	0.634	0.675	1.03642e-13			Sf3b4	7.07218e-138	0.117247	0.43	0.265	1.46656e-133			Dpp7	4.56654e-10	0.0067513	0.251	0.185	9.46963e-06			Rab7	0.000286082	0.0381312	0.687	0.576	1
Hsf1	8.53476e-08	0.176032	0.124	0.221	0.00176985			Ate1	0.00182472	0.107012	0.295	0.303	1			Cops5	1.32938e-123	0.117161	0.592	0.404	2.75673e-119			Colec12	1.92664e-05	0.00672264	0.081	0.057	0.399528			Snrpd3	8.05759e-06	0.03799	0.549	0.444	0.16709
Brox	9.54248e-06	0.175998	0.166	0.266	0.197882			Tmem140	4.37764e-15	0.10694	0.178	0.151	9.07792e-11			Taldo1	9.51276e-54	0.117036	0.788	0.635	1.97266e-49			Myl2	1.64958e-05	0.00672164	0.119	0.088	0.342074			Tmem5	2.24046e-07	0.0378898	0.326	0.242	0.00464604
Rapgef2	0.00603711	0.175831	0.102	0.146	1			Usp22	1.00619e-08	0.106889	0.285	0.276	0.000208654			Mrps26	4.33001e-151	0.117018	0.463	0.285	8.97915e-147			Kcnip3	2.07711e-06	0.00671926	0.086	0.059	0.043073			Ahsa1	4.94672e-06	0.0378054	0.547	0.433	0.10258
Ehmt2	6.11145e-06	0.175632	0.134	0.221	0.126733			Grina	0.000851345	0.106812	0.5	0.55	1			Chchd3	1.40773e-150	0.116982	0.432	0.26	2.91921e-146			Azin2	0.000931758	0.00669802	0.027	0.017	1			Arl3	1.37829e-08	0.0377981	0.286	0.204	0.000285816
Trp53bp1	0.00683886	0.175534	0.097	0.139	1			Rsf1	2.16553e-06	0.106612	0.371	0.381	0.0449067			Fam96b	7.80407e-118	0.116866	0.523	0.351	1.61833e-113			Hspa1l	4.44417e-07	0.00667634	0.008	0.002	0.00921588			Lcp2	4.16426e-05	0.0377928	0.635	0.53	0.863543
Fmr1	4.39728e-07	0.175496	0.149	0.253	0.00911864			Slc35c2	0.00646035	0.106606	0.415	0.447	1			Aimp1	1.2847e-111	0.116468	0.626	0.437	2.66408e-107			Rala	1.32692e-11	0.00665588	0.531	0.409	2.75164e-07			Nsrp1	3.54549e-10	0.0377135	0.374	0.268	7.35228e-06
Map2k3	7.22055e-10	0.175329	0.122	0.232	1.49732e-05			Rab11b	0.0056293	0.106549	0.404	0.438	1			Ncln	1.7287e-144	0.116465	0.597	0.397	3.5848e-140			Dusp18	3.27047e-05	0.00664969	0.038	0.023	0.678198			Gatb	1.21654e-06	0.0376798	0.18	0.126	0.0252275
Hs2st1	7.1731e-07	0.175155	0.163	0.273	0.0148749			Fcrl1	2.67366e-27	0.106537	0.118	0.083	5.54437e-23			Gm9493	6.85235e-163	0.116307	0.305	0.161	1.42097e-158			mt-Nd2	0.000971938	0.00661778	0.994	0.986	1			Mxd1	7.54138e-06	0.0376546	0.133	0.091	0.156386
Nckap5l	0.000149273	0.175021	0.147	0.225	1			Ccdc174	0.00129402	0.106531	0.295	0.302	1			Suclg1	3.98038e-98	0.116018	0.593	0.417	8.25412e-94			Tmem238	7.76533e-07	0.00657408	0.094	0.064	0.016103			mt-Nd6	1.88633e-07	0.0376266	0.185	0.126	0.00391169
Skiv2l	0.000186	0.175008	0.082	0.133	1			Zfp871	1.23505e-08	0.106531	0.369	0.373	0.000256112			Gsr	3.03579e-177	0.116001	0.257	0.123	6.29531e-173			Tmem147	1.87526e-08	0.00655307	0.577	0.456	0.000388872			Szrd1	3.78497e-10	0.037528	0.353	0.254	7.84888e-06
Mindy3	3.61046e-06	0.174845	0.115	0.195	0.0748701			Crebzf	1.57392e-05	0.106522	0.318	0.32	0.326383			Mrpl35	7.27493e-148	0.115805	0.382	0.224	1.5086e-143			Faap20	1.67438e-10	0.00652126	0.263	0.194	3.47215e-06			Bax	0.000755747	0.0374335	0.651	0.559	1
Trappc10	2.23777e-07	0.174788	0.191	0.322	0.00464046			Bend6	4.05133e-24	0.106307	0.121	0.088	8.40124e-20			Emc4	1.52489e-125	0.115756	0.493	0.321	3.16217e-121			Rsph3a	0.00933226	0.00642109	0.022	0.015	1			Cyb5r3	1.79713e-08	0.0374242	0.295	0.211	0.000372671
Psme2b	0.00041268	0.174725	0.108	0.166	1			Tcf25	4.79497e-14	0.10621	0.616	0.669	9.94333e-10			Myg1	2.25391e-156	0.115675	0.356	0.2	4.67393e-152			Sult6b1	1.26408e-05	0.00640854	0.014	0.006	0.262132			Ywhae	0.00226038	0.0372267	0.868	0.794	1
Lbr	0.000593009	0.174585	0.133	0.201	1			Zmynd11	0.00383153	0.106191	0.389	0.418	1			Rpn2	3.63584e-64	0.11548	0.835	0.704	7.53965e-60			Ptgr1	2.87774e-07	0.00639313	0.146	0.106	0.00596756			Csf2rb2	1.48073e-08	0.0370252	0.246	0.171	0.000307058
Casp8ap2	3.12749e-08	0.174449	0.182	0.311	0.000648547			Clstn1	0.00030441	0.106182	0.276	0.278	1			Mis18bp1	0	0.115401	0.114	0.019	0			Cox7a1	0.00529451	0.00639005	0.015	0.009	1			Ehd4	0.000840778	0.0369262	0.713	0.617	1
Miga1	0.00039548	0.174266	0.084	0.133	1			Plekhm3	3.47363e-12	0.10605	0.184	0.162	7.20327e-08			Zbtb8os	2.21571e-150	0.115265	0.394	0.231	4.59472e-146			Srrd	1.81608e-06	0.00636921	0.257	0.202	0.03766			Mcts1	1.7224e-05	0.0369133	0.508	0.407	0.357175
Cd47	0.00773879	0.173921	0.414	0.624	1			P3h2	1.40573e-07	0.106044	0.202	0.189	0.00291505			Elovl1	1.2792e-107	0.115095	0.628	0.446	2.65269e-103			Gm15298	1.09392e-06	0.00635381	0.005	0.001	0.0226847			Pilra	8.35945e-06	0.0368347	0.374	0.296	0.17335
Mitf	0.00228414	0.173917	0.121	0.176	1			Abtb1	3.59866e-22	0.105984	0.149	0.115	7.46254e-18			Sars	1.14967e-114	0.115079	0.523	0.349	2.38406e-110			2310009B15Rik	2.05291e-05	0.00630562	0.151	0.116	0.425713			Ptpn6	0.00319189	0.0368235	0.756	0.664	1
Rab3gap2	2.80341e-05	0.173889	0.097	0.16	0.581343			Snrk	1.92133e-05	0.105975	0.274	0.27	0.398427			Zcchc17	1.64622e-136	0.114691	0.452	0.282	3.41376e-132			Sst	0.00392458	0.00630278	0.004	0.001	1			Ppp1r7	2.02082e-08	0.0367343	0.399	0.299	0.000419057
Tfcp2	0.00618696	0.173778	0.08	0.117	1			Mib2	1.10946e-15	0.105847	0.169	0.141	2.30068e-11			Snrnp40	4.78946e-129	0.11467	0.392	0.239	9.9319e-125			A630001O12Rik	1.36812e-10	0.00630088	0.006	0.001	2.83706e-06			D16Ertd472e	1.90079e-11	0.0367288	0.113	0.061	3.94167e-07
Fam129a	1.22503e-07	0.173722	0.106	0.192	0.00254034			Sla	1.36228e-15	0.105818	0.551	0.586	2.82495e-11			Pfdn2	1.04032e-91	0.114382	0.626	0.457	2.15732e-87			Ttll7	3.68739e-06	0.0062877	0.006	0.002	0.0764654			Slc12a4	8.06707e-11	0.036703	0.143	0.084	1.67287e-06
Mnt	0.00920932	0.173718	0.088	0.126	1			Bod1l	0.00102665	0.105754	0.453	0.49	1			Ywhab	2.22607e-72	0.114338	0.789	0.627	4.61621e-68			Gm26711	0.00011219	0.00628741	0.017	0.009	1			2310009B15Rik	4.23921e-10	0.0366737	0.183	0.116	8.79085e-06
Wasl	8.86801e-06	0.173714	0.154	0.25	0.183896			Arid3a	1.17114e-13	0.10553	0.213	0.188	2.42858e-09			Polr2k	9.21447e-120	0.114317	0.451	0.29	1.91081e-115			Uxt	1.88756e-05	0.0062863	0.133	0.101	0.391424			5430427O19Rik	1.30815e-09	0.0366423	0.251	0.17	2.7127e-05
Gtpbp1	0.00334233	0.173689	0.095	0.141	1			St3gal5	5.53722e-07	0.105439	0.572	0.617	0.0114825			Dazap1	1.70367e-131	0.114172	0.463	0.294	3.53291e-127			Pdp1	0.00620745	0.00628181	0.038	0.027	1			Ddx21	2.88388e-07	0.0366029	0.573	0.456	0.00598031
Nom1	1.26453e-07	0.173677	0.143	0.248	0.00262225			Rrm2b	1.12083e-11	0.105253	0.181	0.16	2.32426e-07			Blm	8.68234e-250	0.114169	0.16	0.048	1.80046e-245			Trpv4	0.00451749	0.00623872	0.032	0.022	1			Plpp2	2.5339e-09	0.036599	0.119	0.07	5.25454e-05
Foxn2	0.00324417	0.173559	0.084	0.125	1			Pum2	6.56634e-09	0.105198	0.488	0.522	0.000136166			Adk	2.81353e-175	0.114107	0.233	0.107	5.83442e-171			Nqo2	0.000522923	0.00622973	0.08	0.06	1			Cltb	6.47072e-06	0.0365433	0.405	0.317	0.134183
Zfp579	0.00240306	0.173536	0.101	0.148	1			Epc2	1.99081e-08	0.105193	0.233	0.218	0.000412834			Nrp2	2.19708e-88	0.113926	0.404	0.274	4.55609e-84			Gabarapl1	1.09485e-08	0.00621806	0.186	0.135	0.000227038			Atp5f1	0.00558236	0.0365428	0.839	0.756	1
D3Ertd751e	0.0021944	0.173467	0.101	0.149	1			Tspyl1	5.72591e-08	0.105099	0.198	0.184	0.00118738			Utp18	1.66814e-142	0.11337	0.322	0.18	3.45923e-138			Grhpr	1.14123e-08	0.00621356	0.179	0.13	0.000236657			Gm11808	1.09366e-07	0.03652	0.319	0.234	0.00226793
Dctn5	1.07822e-08	0.173271	0.149	0.266	0.000223591			Gtf2i	0.000763836	0.105072	0.399	0.428	1			Cmpk1	5.02574e-116	0.113341	0.556	0.376	1.04219e-111			Cplx2	2.66755e-06	0.0061961	0.017	0.007	0.0553169			Letm1	5.38221e-09	0.036417	0.322	0.232	0.000111611
Fam219b	2.30683e-05	0.17323	0.119	0.193	0.478367			Chd8	0.000443829	0.105059	0.371	0.39	1			Polr2j	2.50861e-102	0.11333	0.533	0.367	5.20211e-98			Mfhas1	1.9104e-16	0.00617728	0.327	0.23	3.96159e-12			Csde1	2.5603e-05	0.0364094	0.664	0.557	0.530929
Plxdc1	3.82386e-05	0.173215	0.139	0.219	0.792954			Cog5	1.96662e-11	0.104988	0.209	0.187	4.07819e-07			Bex3	2.83483e-174	0.113229	0.179	0.072	5.87859e-170			Cetn2	6.74277e-12	0.00617701	0.333	0.248	1.39825e-07			Nsmce2	1.56154e-08	0.036289	0.279	0.198	0.000323816
Ppwd1	2.52907e-05	0.173205	0.137	0.22	0.524453			Zfp398	1.62799e-09	0.104926	0.239	0.223	3.37596e-05			Med9	1.48359e-170	0.11315	0.314	0.164	3.07653e-166			Haao	0.00164518	0.00617352	0.027	0.017	1			Emc9	6.45938e-10	0.0362709	0.217	0.143	1.33948e-05
Zfp994	0.000326146	0.173042	0.106	0.164	1			Nfatc2	9.9325e-07	0.104794	0.243	0.233	0.020597			Pam16	2.35265e-126	0.113141	0.431	0.27	4.87868e-122			3830403N18Rik	6.99793e-07	0.00616685	0.083	0.055	0.0145116			Tox4	5.28019e-06	0.0362696	0.539	0.437	0.109495
Dedd	0.000383959	0.172996	0.147	0.222	1			Stxbp5	2.94944e-07	0.10477	0.254	0.246	0.00611626			Commd9	2.77795e-127	0.112577	0.458	0.291	5.76064e-123			Gm47079	6.44584e-08	0.00615928	0.006	0.001	0.00133667			Zfp821	9.73648e-14	0.0362683	0.092	0.043	2.01905e-09
Chtop	6.0247e-07	0.172728	0.164	0.275	0.0124934			Ttc5	5.15669e-05	0.104739	0.271	0.271	1			Gtf2a2	6.49925e-121	0.112469	0.584	0.398	1.34775e-116			Gm12840	0.000104288	0.00615707	0.025	0.014	1			1110008F13Rik	4.45222e-05	0.0362052	0.661	0.557	0.923257
Tmbim1	1.51363e-05	0.172668	0.145	0.233	0.313882			Cds1	8.53135e-06	0.104325	0.26	0.255	0.176915			Hnrnpc	4.0821e-99	0.112388	0.645	0.463	8.46505e-95			Ybx1	5.75571e-05	0.00615276	0.923	0.794	1			Rmdn3	4.83484e-11	0.0361368	0.204	0.13	1.0026e-06
Klhl28	0.000243761	0.172459	0.109	0.17	1			Kdm5a	5.65326e-05	0.104325	0.303	0.305	1			Actn4	5.02775e-137	0.11236	0.398	0.242	1.0426e-132			Creg1	0.00107525	0.00613838	0.888	0.785	1			Mecr	9.65451e-11	0.0361025	0.171	0.105	2.00206e-06
Prmt3	5.66492e-06	0.172454	0.108	0.183	0.117473			Clcn3	0.000321291	0.104223	0.326	0.336	1			9130401M01Rik	8.86525e-159	0.112173	0.28	0.144	1.83839e-154			Mta3	2.79305e-09	0.0061172	0.124	0.083	5.79194e-05			Rps27rt	8.32478e-09	0.0360368	0.217	0.146	0.000172631
E4f1	7.08821e-06	0.172363	0.104	0.176	0.146988			Cyb5a	8.74422e-09	0.104095	0.555	0.608	0.000181329			Map2k2	1.3909e-97	0.111959	0.722	0.534	2.8843e-93			Pnpla2	1.16675e-13	0.00606263	0.32	0.231	2.4195e-09			Hnrnpul2	2.3789e-06	0.0360092	0.422	0.329	0.0493312
Slc25a44	0.00850928	0.172341	0.076	0.11	1			Itga6	3.32282e-39	0.104073	0.756	0.784	6.89053e-35			Cope	4.5899e-91	0.111886	0.677	0.501	9.51807e-87			Maoa	0.00506733	0.00604536	0.029	0.019	1			Lacc1	0.000298161	0.0357376	0.677	0.58	1
Sec24b	5.19536e-06	0.172248	0.123	0.204	0.107736			Tmem37	7.70232e-06	0.103949	0.556	0.606	0.159723			Bri3bp	6.07876e-158	0.111768	0.285	0.149	1.26055e-153			Tmem241	2.84799e-05	0.00600753	0.089	0.064	0.590588			Ap3b1	3.09329e-07	0.0356875	0.46	0.355	0.00641455
Mctp1	0.000118762	0.172164	0.123	0.193	1			Msl2	2.63959e-09	0.103838	0.283	0.271	5.47372e-05			Hacd1	4.42345e-184	0.111755	0.205	0.086	9.1729e-180			Agpat4	1.85398e-06	0.0060009	0.084	0.057	0.038446			Gar1	1.1313e-08	0.0356771	0.328	0.239	0.000234597
Clip2	4.50314e-06	0.172118	0.104	0.178	0.0933817			Klk8	0.00265519	0.103759	0.401	0.424	1			Srp19	3.11696e-113	0.111682	0.529	0.356	6.46364e-109			Nudt2	2.14162e-08	0.00599843	0.221	0.165	0.000444107			Trem2	0.0006483	0.0356579	0.919	0.896	1
Phf12	4.67129e-05	0.171975	0.155	0.243	0.968685			Idnk	0.00530465	0.103663	0.292	0.302	1			Snrnp25	1.67701e-180	0.111674	0.218	0.096	3.47761e-176			Gdap10	1.22995e-06	0.00599123	0.09	0.062	0.0255055			Ndufa7	0.000281889	0.0355828	0.694	0.599	1
Nup214	1.05932e-06	0.171931	0.154	0.258	0.0219672			Zfp512	0.000982901	0.103604	0.269	0.271	1			Ndufs3	8.60138e-99	0.111652	0.584	0.412	1.78367e-94			Psma7	0.000191647	0.00599109	0.774	0.66	1			Mad2l2	8.72832e-09	0.0355764	0.227	0.155	0.000180999
Zcchc8	9.36657e-06	0.171901	0.139	0.225	0.194235			Arhgap25	3.5104e-06	0.103597	0.335	0.339	0.0727952			Atp1b3	6.53926e-88	0.111596	0.683	0.51	1.35605e-83			Picalm	0.00272142	0.00595453	0.949	0.867	1			Tcerg1	1.93833e-07	0.0355299	0.34	0.253	0.00401952
Tmx3	9.70973e-08	0.171818	0.229	0.385	0.00201351			Iscu	4.10842e-08	0.103498	0.602	0.659	0.000851963			Carnmt1	5.63622e-154	0.111569	0.297	0.158	1.16878e-149			Polr2g	1.24791e-09	0.00593251	0.507	0.397	2.58778e-05			Hars	8.59962e-07	0.0354707	0.306	0.228	0.017833
Kri1	1.89972e-05	0.17176	0.086	0.146	0.393945			Nudcd3	0.0039556	0.103481	0.422	0.458	1			Ftl1-ps1	3.5512e-140	0.111366	0.224	0.111	7.36412e-136			Gm47794	0.00032921	0.00591388	0.013	0.006	1			Lmna	3.19789e-07	0.0354494	0.134	0.086	0.00663145
Cdc42se2	3.41985e-07	0.171758	0.171	0.289	0.00709174			Clk4	0.000496054	0.103477	0.286	0.288	1			Tssc4	4.29312e-156	0.111353	0.373	0.213	8.90265e-152			Cbr2	0.00173554	0.005908	0.021	0.013	1			Mrpl39	1.43838e-09	0.0353886	0.224	0.149	2.98276e-05
Lysmd3	0.000504834	0.17173	0.098	0.151	1			Dnajb14	0.00149524	0.103477	0.431	0.466	1			Orc2	1.71618e-153	0.11135	0.292	0.154	3.55884e-149			Gm29340	7.39098e-11	0.00590541	0.017	0.005	1.53267e-06			Hsbp1	0.000701947	0.0353291	0.756	0.653	1
Pik3cb	9.65016e-05	0.171538	0.132	0.207	1			Nr2c2	1.1599e-08	0.103473	0.237	0.223	0.000240527			Eif2s3x	5.91309e-151	0.111336	0.377	0.219	1.2262e-146			Bach2os	1.3507e-06	0.00587429	0.076	0.05	0.0280096			Khsrp	6.23629e-07	0.0352418	0.271	0.2	0.0129322
Afg3l1	1.18709e-09	0.171398	0.175	0.316	2.46167e-05			Abcb4	1.42553e-12	0.103445	0.162	0.138	2.95612e-08			Fam104a	2.0571e-113	0.111178	0.586	0.402	4.26581e-109			Chchd10	1.54791e-05	0.00586713	0.043	0.027	0.320991			Fcgr2b	0.0061486	0.0351489	0.762	0.675	1
Stx6	4.63959e-09	0.171363	0.134	0.246	9.62112e-05			Ppp6r3	2.98168e-05	0.10344	0.342	0.352	0.618311			Med28	1.15399e-100	0.11112	0.611	0.433	2.39302e-96			Nfil3	4.31425e-06	0.00584816	0.065	0.043	0.0894645			Nbn	2.90378e-09	0.0351338	0.167	0.106	6.02157e-05
Ctc1	1.04936e-05	0.171271	0.329	0.53	0.217606			Bet1l	4.48378e-05	0.103267	0.228	0.223	0.929802			Pabpc4	2.66162e-163	0.110975	0.337	0.184	5.5194e-159			Bbip1	2.21449e-12	0.00583785	0.404	0.303	4.59219e-08			mt-Co2	0.000113629	0.0350393	0.992	0.993	1
Cmip	9.48436e-06	0.171034	0.168	0.27	0.196677			Ube2b	0.000488324	0.103128	0.467	0.511	1			Sarnp	1.57865e-121	0.110761	0.499	0.327	3.27365e-117			Fabp5	2.63249e-06	0.00582151	0.085	0.058	0.05459			Snhg6	2.29382e-08	0.0348915	0.264	0.187	0.000475669
4833439L19Rik	2.17097e-07	0.170751	0.146	0.25	0.00450194			Tnfrsf17	4.14319e-38	0.103081	0.1	0.061	8.59172e-34			Sec13	1.42373e-104	0.110654	0.525	0.36	2.95239e-100			Slc20a1	6.04997e-05	0.00580553	0.138	0.107	1			Jdp2	8.65261e-07	0.0348813	0.159	0.108	0.0179429
Zfp942	0.00383302	0.170604	0.097	0.141	1			Gm40841	1.32412e-43	0.102937	0.091	0.05	2.74583e-39			Ufc1	1.95543e-109	0.110633	0.609	0.425	4.05497e-105			Dynlt3	3.02981e-10	0.00578622	0.381	0.292	6.28292e-06			Msn	0.00704392	0.0348433	0.855	0.779	1
Trim24	8.59053e-07	0.170485	0.097	0.172	0.0178142			Ptpn18	1.54033e-30	0.102934	0.767	0.802	3.19419e-26			Hspbp1	2.47932e-168	0.110494	0.267	0.132	5.14136e-164			Gm34961	4.4557e-06	0.00574713	0.022	0.011	0.0923978			Fundc2	1.2201e-09	0.0348299	0.336	0.239	2.53011e-05
Zfp512	1.84027e-07	0.170423	0.161	0.273	0.00381617			Lnpep	4.21097e-09	0.102921	0.439	0.458	8.73228e-05			H3f3a	2.41706e-49	0.110283	0.943	0.848	5.01226e-45			Tprn	0.00248775	0.005712	0.067	0.051	1			Lrpap1	0.00060653	0.0347867	0.641	0.546	1
Map4k5	0.0018833	0.17035	0.104	0.154	1			Wbp2	0.00888238	0.102813	0.365	0.389	1			Hsph1	4.19008e-141	0.109989	0.318	0.178	8.68896e-137			Neurl2	4.29733e-07	0.00569884	0.09	0.06	0.00891136			Polr2i	7.74071e-07	0.0347582	0.427	0.325	0.0160519
Kpna4	6.07386e-12	0.170275	0.193	0.364	1.25954e-07			Nfe2l2	7.62132e-09	0.102764	0.588	0.637	0.000158043			Gnas	1.38139e-53	0.10994	0.889	0.766	2.86459e-49			Pcdh9	5.25658e-10	0.0056928	0.006	0.001	1.09006e-05			Gm42047	1.68822e-08	0.034728	0.081	0.044	0.000350086
Rhobtb2	0.007568	0.170253	0.073	0.107	1			Xpr1	2.77857e-08	0.10274	0.281	0.271	0.000576193			Cox17	1.54955e-112	0.109795	0.521	0.351	3.2133e-108			Gm14327	0.0002114	0.00568478	0.005	0.002	1			Dync1i2	8.0531e-05	0.0346829	0.684	0.568	1
Phkg2	2.0363e-08	0.170155	0.129	0.234	0.000422267			Mplkip	0.00231422	0.102722	0.325	0.337	1			Dctn3	1.21324e-95	0.109707	0.553	0.388	2.5159e-91			Ccdc167	1.84317e-05	0.00566478	0.143	0.109	0.382218			Cuedc2	0.000157498	0.034678	0.591	0.496	1
Rnf180	4.54075e-06	0.170048	0.134	0.221	0.0941615			Sf3b1	1.88777e-30	0.102609	0.763	0.806	3.91467e-26			Speg	4.36121e-148	0.109556	0.266	0.138	9.04384e-144			Slc52a2	6.48493e-10	0.00566352	0.206	0.149	1.34478e-05			Rac1	0.00967352	0.0346009	0.856	0.779	1
Esco1	0.00244	0.17	0.123	0.179	1			Cyp4v3	1.14677e-09	0.102384	0.179	0.161	2.37807e-05			Uqcrfs1	3.41991e-108	0.10954	0.547	0.376	7.09186e-104			Timm10	6.41813e-08	0.00562978	0.379	0.3	0.00133093			Sh3bgrl	1.07331e-10	0.0345558	0.128	0.073	2.22572e-06
Rnf6	7.91974e-09	0.16997	0.194	0.34	0.000164232			Nipa2	0.000481149	0.102382	0.484	0.529	1			Sfr1	8.12985e-84	0.109477	0.685	0.511	1.68589e-79			Prkra	2.7202e-10	0.00559384	0.244	0.179	5.64088e-06			Gem	0.000723465	0.034518	0.054	0.034	1
Vrk2	3.71494e-08	0.169959	0.15	0.264	0.000770368			Chmp1b	7.15069e-11	0.102354	0.206	0.187	1.48284e-06			Hsd17b10	3.38493e-106	0.109307	0.415	0.269	7.01934e-102			Gm15853	0.00102953	0.00558807	0.032	0.021	1			Pdk3	1.41169e-07	0.0344727	0.155	0.102	0.00292742
Mtif2	1.34335e-07	0.169793	0.119	0.211	0.00278571			Bhlhe41	0.000538017	0.102309	0.574	0.632	1			Ssna1	5.05376e-117	0.109249	0.509	0.339	1.048e-112			Gm10655	0.00244663	0.00554451	0.007	0.003	1			Tapbpl	6.49912e-11	0.0344624	0.295	0.201	1.34772e-06
Cacul1	0.00527486	0.169663	0.108	0.156	1			Maml2	1.36728e-07	0.102298	0.22	0.206	0.00283534			Ckap2l	1.82206e-298	0.109172	0.105	0.017	3.77841e-294			Milr1	2.52049e-08	0.00552826	0.326	0.253	0.000522674			Tgif1	9.95421e-12	0.0344263	0.283	0.189	2.0642e-07
Golga2	0.00100482	0.169616	0.107	0.161	1			Mitf	2.63943e-07	0.102237	0.179	0.165	0.00547338			Grwd1	2.40466e-156	0.109009	0.25	0.124	4.98654e-152			Mettl7a1	2.67569e-11	0.00548548	0.297	0.219	5.54858e-07			Tsr3	1.84092e-08	0.0344142	0.223	0.154	0.000381751
Arhgef7	8.47305e-05	0.169556	0.111	0.178	1			Trim8	0.0073423	0.1019	0.369	0.394	1			St13	3.21796e-67	0.109002	0.767	0.602	6.67309e-63			Gsn	4.66439e-05	0.00548376	0.045	0.029	0.967255			Rbm8a	1.43708e-06	0.034344	0.561	0.448	0.0298008
Bcl7a	1.35631e-05	0.169555	0.111	0.184	0.281258			Kif13b	6.06419e-09	0.101886	0.209	0.193	0.000125753			Zcwpw1	8.18559e-124	0.108575	0.297	0.171	1.69745e-119			Chchd6	9.16948e-06	0.00547951	0.125	0.093	0.190147			Sh3glb1	0.00339016	0.0343431	0.883	0.832	1
Tmem80	2.21912e-06	0.169548	0.088	0.156	0.0460178			Coro1b	0.00759298	0.101706	0.384	0.413	1			Csrp1	7.03347e-285	0.108558	0.133	0.03	1.45853e-280			Gm27019	1.36345e-16	0.00546751	0.007	0.001	2.82739e-12			Tmem205	7.08847e-06	0.0343191	0.115	0.076	0.146994
Ube2j1	6.59693e-12	0.16953	0.146	0.284	1.36801e-07			Siglece	0.000544578	0.101668	0.323	0.331	1			Etfa	9.37001e-144	0.108416	0.335	0.189	1.94306e-139			Ank3	7.4295e-08	0.00544828	0.007	0.001	0.00154066			Hells	4.20082e-06	0.0343094	0.203	0.147	0.0871124
Galnt1	5.79269e-05	0.169411	0.311	0.493	1			Zfp738	9.42348e-13	0.101513	0.198	0.173	1.95415e-08			Mtx2	3.59408e-122	0.108277	0.405	0.252	7.45305e-118			Fam213a	1.19474e-05	0.00543587	0.061	0.04	0.247752			Nubp1	7.08357e-08	0.034243	0.38	0.283	0.00146892
Ptcd3	0.000800817	0.169334	0.11	0.167	1			Kdm2b	0.00156763	0.101492	0.401	0.429	1			Reep5	3.96703e-67	0.108153	0.858	0.721	8.22642e-63			Slc30a6	6.94701e-07	0.00542217	0.137	0.1	0.014406			Mcm2	0.000240494	0.0342049	0.249	0.196	1
Snx27	1.49663e-07	0.169324	0.141	0.244	0.00310356			Zbtb37	6.13764e-18	0.101465	0.246	0.216	1.27276e-13			Il1rn	4.47362e-75	0.108079	0.035	0.008	9.27695e-71			Fcgr1	0.0011199	0.0054086	0.939	0.845	1			Luc7l3	6.17086e-05	0.034188	0.707	0.602	1
Git1	0.00414183	0.169317	0.089	0.131	1			Zfc3h1	1.16864e-11	0.101414	0.262	0.243	2.42341e-07			Alkbh2	9.89061e-195	0.10807	0.197	0.079	2.05102e-190			Slc2a6	1.35438e-05	0.00540532	0.048	0.03	0.280858			Fh1	6.17608e-09	0.0341149	0.32	0.229	0.000128073
Timm9	9.6224e-14	0.169313	0.163	0.323	1.9954e-09			Tmem170b	1.28941e-09	0.101392	0.283	0.271	2.67384e-05			Ube2t	0	0.107843	0.123	0.023	0			Gm17669	0.001286	0.00539655	0.018	0.01	1			Hdgf	0.000239438	0.0340718	0.555	0.454	1
Brf1	2.06014e-06	0.169288	0.105	0.182	0.0427211			Bri3	9.5912e-22	0.101328	0.737	0.77	1.98893e-17			Hebp1	7.52587e-79	0.107813	0.577	0.419	1.56064e-74			Lif	1.32404e-14	0.00538007	0.004	0	2.74567e-10			Rbx1	0.00126273	0.0339033	0.791	0.706	1
Fktn	0.0013043	0.169077	0.089	0.135	1			Nars	3.38228e-11	0.101237	0.62	0.675	7.01384e-07			Mrps11	7.32259e-138	0.107781	0.348	0.202	1.51849e-133			Sarnp	1.58599e-09	0.00536712	0.455	0.358	3.28886e-05			Vps54	6.11811e-11	0.0338931	0.285	0.194	1.26871e-06
Smurf1	0.00333558	0.169065	0.111	0.162	1			Sun2	8.50141e-06	0.10115	0.317	0.319	0.176294			Farsb	1.20693e-144	0.107531	0.354	0.204	2.50282e-140			Zbtb25	0.00034815	0.00533038	0.068	0.05	1			Uap1l1	4.5348e-09	0.033823	0.306	0.217	9.40381e-05
4931406C07Rik	8.17242e-11	0.169062	0.17	0.314	1.69472e-06			Pbx2	0.00459301	0.100854	0.285	0.292	1			Rpa3	8.30455e-159	0.107511	0.244	0.119	1.72212e-154			Il23a	6.36344e-08	0.00532552	0.005	0.001	0.00131959			Akt3	8.03831e-11	0.0338132	0.063	0.028	1.6669e-06
Slco4a1	0.000146031	0.168859	0.112	0.177	1			Haghl	6.29916e-06	0.100813	0.197	0.186	0.130626			Glo1	4.88794e-122	0.107337	0.416	0.261	1.01361e-117			Snrpb2	1.02148e-10	0.00532214	0.438	0.335	2.11824e-06			Tnfaip3	3.44944e-08	0.0338071	0.182	0.121	0.00071531
Stard3	4.00342e-07	0.168792	0.298	0.495	0.00830188			Zfp467	9.42478e-05	0.100785	0.265	0.264	1			Bud31	1.20445e-112	0.1072	0.469	0.308	2.49766e-108			Il4i1	7.2467e-06	0.00530534	0.052	0.033	0.150275			Phf11c	1.56069e-24	0.0337954	0.041	0.009	3.23641e-20
Ctsd	3.13584e-26	0.168784	0.988	0.996	6.50279e-22			Pxn	6.65023e-06	0.100753	0.269	0.263	0.137906			Hnrnpu	2.27573e-62	0.107108	0.851	0.712	4.71918e-58			Rfk	1.14228e-08	0.00530532	0.219	0.163	0.000236875			Gm26637	0.000110985	0.0337829	0.024	0.011	1
Dgkz	3.65031e-09	0.168685	0.195	0.345	7.56964e-05			Lrmp	0.00345504	0.100692	0.251	0.254	1			Uap1l1	2.25227e-99	0.107088	0.313	0.195	4.67053e-95			1110012L19Rik	6.26655e-05	0.00528333	0.125	0.096	1			Cxcr2	3.64583e-38	0.0337512	0.028	0.003	7.56036e-34
Lrch3	6.71344e-05	0.168464	0.154	0.24	1			Ddhd2	0.0032341	0.100375	0.299	0.306	1			Bzw1	5.89865e-80	0.107034	0.717	0.545	1.2232e-75			H2-Oa	8.04049e-13	0.00526455	0.205	0.14	1.66736e-08			Tns1	6.33742e-09	0.0336905	0.348	0.256	0.000131419
Ints9	0.00353032	0.168447	0.078	0.116	1			Epn1	1.52645e-05	0.100358	0.509	0.559	0.316539			Wdr12	7.41671e-121	0.106938	0.453	0.29	1.538e-116			Slc2a8	4.20477e-12	0.00525779	0.269	0.195	8.71943e-08			Card6	5.50538e-11	0.033546	0.182	0.112	1.14165e-06
Usp42	0.00281775	0.168389	0.088	0.131	1			Fam168a	2.16234e-05	0.100332	0.305	0.307	0.448405			Anapc5	3.55252e-115	0.106866	0.59	0.406	7.36686e-111			E430024P14Rik	0.00755513	0.00525461	0.025	0.017	1			Ppp1r3d	1.13354e-08	0.0335034	0.128	0.078	0.000235061
Sec23ip	7.87568e-05	0.168343	0.092	0.151	1			Ktn1	0.00754902	0.100325	0.468	0.512	1			Fn1	7.86022e-49	0.106754	0.045	0.017	1.62997e-44			Macrod1	2.02556e-05	0.00524999	0.054	0.035	0.420041			Utp15	4.41297e-06	0.0334632	0.192	0.138	0.0915117
Acadsb	5.09735e-05	0.168156	0.115	0.186	1			Vhl	6.70408e-06	0.100322	0.225	0.216	0.139023			Ndufb3	4.91726e-85	0.106717	0.625	0.452	1.01969e-80			Alg14	1.79407e-08	0.00524308	0.179	0.131	0.000372037			Hdc	8.26824e-87	0.0334577	0.025	0.001	1.71458e-82
Ppox	2.41512e-05	0.168126	0.12	0.194	0.500823			Gigyf1	2.81977e-10	0.100233	0.244	0.227	5.84737e-06			2610524H06Rik	4.73138e-275	0.106681	0.153	0.041	9.81147e-271			Map1a	0.000260147	0.00523777	0.012	0.005	1			Ndufc2	0.000383002	0.0334427	0.755	0.646	1
Hcfc1	1.2611e-07	0.168081	0.133	0.233	0.00261514			Slc22a17	4.2575e-09	0.100219	0.196	0.178	8.82879e-05			Nipsnap3b	1.87709e-132	0.106668	0.397	0.24	3.89252e-128			Edem2	1.72956e-10	0.00520221	0.64	0.508	3.58659e-06			Rps6ka5	1.38089e-05	0.0334314	0.192	0.141	0.286356
Agpat3	1.45705e-10	0.167995	0.225	0.405	3.02149e-06			Rnf145	7.77054e-06	0.100195	0.234	0.226	0.161138			Vma21	3.96791e-122	0.106634	0.455	0.29	8.22825e-118			Gm2000	0.000633949	0.00517811	0.154	0.125	1			Mpp1	1.19531e-05	0.0332531	0.222	0.166	0.247871
Appl1	2.8587e-07	0.167937	0.127	0.22	0.00592809			AI480526	2.18731e-28	0.100191	0.132	0.094	4.53583e-24			Memo1	4.99962e-151	0.106624	0.302	0.163	1.03677e-146			Gm15736	0.000181081	0.00516015	0.005	0.001	1			Spop	9.86148e-08	0.0332516	0.479	0.367	0.00204498
Cnppd1	4.96908e-07	0.167882	0.164	0.275	0.0103044			Cfap97	0.00137555	0.100162	0.264	0.267	1			Racgap1	9.92535e-296	0.106491	0.101	0.016	2.05822e-291			Cnnm4	0.000314602	0.00509086	0.073	0.054	1			Chst1	2.7709e-07	0.0332093	0.242	0.173	0.00574601
Scarb1	5.55962e-09	0.16771	0.099	0.19	0.00011529			Rac3	3.48149e-08	0.100154	0.205	0.19	0.000721957			Tmem208	9.89726e-85	0.106437	0.73	0.561	2.05239e-80			Gdap1l1	0.00160525	0.00507823	0.009	0.004	1			Timm10	1.10824e-06	0.0332078	0.392	0.302	0.0229817
Raph1	0.00357608	0.167702	0.081	0.12	1			Kif1b	2.77815e-06	0.100136	0.297	0.295	0.0576105			Nmral1	1.42262e-164	0.106259	0.227	0.106	2.95008e-160			Insig1	5.70379e-06	0.00507225	0.079	0.054	0.11828			Slc31a1	3.1639e-10	0.0331715	0.35	0.248	6.56098e-06
Cep44	0.000188503	0.167688	0.088	0.141	1			Rnpc3	4.51911e-08	0.100082	0.209	0.194	0.000937127			Ccna2	0	0.10617	0.079	0.005	0			Nrsn1	1.28051e-06	0.00505683	0.012	0.004	0.026554			Calm3	0.000489021	0.0331501	0.551	0.465	1
Tomm70a	6.97321e-09	0.16763	0.182	0.319	0.000144603			Rnf169	3.37605e-07	0.100017	0.286	0.279	0.00700092			Trim27	3.43445e-128	0.106168	0.466	0.298	7.12202e-124			Pcbp2	7.42045e-06	0.00504011	0.719	0.59	0.153878			Cyc1	1.10864e-05	0.0331375	0.576	0.476	0.229899
Gle1	6.29597e-08	0.167628	0.103	0.189	0.0013056			Twf2	5.09405e-07	0.100004	0.561	0.62	0.0105635			Aen	3.26622e-138	0.105832	0.284	0.154	6.77317e-134			Ets2	1.67078e-09	0.00502959	0.165	0.116	3.4647e-05			Cbr3	2.38752e-08	0.0330634	0.137	0.085	0.0004951
Birc3	4.28869e-05	0.167588	0.085	0.143	0.889345			Ezh1	2.26232e-16	0.0999045	0.185	0.157	4.69138e-12			Rad18	2.59762e-254	0.105761	0.129	0.032	5.38668e-250			1200007C13Rik	2.28503e-09	0.00501651	0.004	0	4.73847e-05			2310001H17Rik	7.8386e-14	0.0329664	0.074	0.032	1.62549e-09
Pias3	0.00574308	0.167583	0.081	0.118	1			Snx13	2.78266e-05	0.0997781	0.263	0.26	0.57704			Rad23a	3.99207e-109	0.105446	0.476	0.315	8.27836e-105			Thap8	1.93276e-08	0.00500184	0.034	0.017	0.000400797			Tgtp2	2.00382e-174	0.0329276	0.034	0	4.15532e-170
Ppp1r37	1.374e-05	0.167569	0.106	0.177	0.284927			Mga	3.91923e-05	0.0997779	0.328	0.333	0.812732			Gtf3c6	2.57721e-117	0.105387	0.411	0.259	5.34437e-113			Leng9	1.03378e-06	0.00499126	0.109	0.077	0.0214374			4930599N23Rik	6.90931e-19	0.032865	0.047	0.014	1.43278e-14
Srp54a	0.00888506	0.167416	0.09	0.129	1			Prpf38b	1.07301e-09	0.0995713	0.559	0.605	2.2251e-05			Rnps1	2.4038e-124	0.105254	0.441	0.279	4.98476e-120			Mien1	2.1451e-11	0.00492777	0.507	0.392	4.4483e-07			Mrpl15	1.67132e-06	0.0328387	0.46	0.361	0.0346582
Usp16	9.9291e-10	0.167209	0.143	0.263	2.059e-05			Cdk2ap2	0.00159613	0.0994395	0.46	0.501	1			Tmed3	3.79941e-64	0.104933	0.809	0.652	7.87884e-60			Gm19582	3.74885e-07	0.00492198	0.004	0.001	0.007774			Magohb	1.33216e-08	0.0327857	0.214	0.144	0.000276251
Morc2a	0.0049947	0.16717	0.095	0.138	1			Usp21	3.78845e-06	0.0991362	0.24	0.232	0.078561			Hypk	7.10418e-135	0.104862	0.42	0.258	1.47319e-130			Dlgap1	0.000108094	0.00490572	0.009	0.003	1			Alcam	4.44309e-10	0.0327323	0.022	0.006	9.21363e-06
Dram2	4.23144e-09	0.167144	0.289	0.503	8.77474e-05			Nfix	0.00397121	0.0991141	0.341	0.359	1			Nup62	7.30528e-165	0.104851	0.285	0.146	1.5149e-160			Ppp1r18os	0.000956499	0.00490108	0.042	0.029	1			Hscb	4.6251e-09	0.0327253	0.19	0.124	9.59107e-05
Fer	0.000347213	0.166932	0.126	0.193	1			Fam208b	1.90907e-09	0.0990136	0.265	0.251	3.95885e-05			Hikeshi	1.61654e-126	0.104837	0.367	0.221	3.35221e-122			Katnb1	4.42293e-05	0.00489386	0.083	0.06	0.917184			Ndufb2	2.27581e-06	0.0326583	0.477	0.374	0.0471935
Arl5a	4.02768e-05	0.166653	0.122	0.195	0.83522			Pkd1	0.00334874	0.0990024	0.236	0.236	1			Lap3	5.18241e-70	0.104821	0.689	0.524	1.07468e-65			Gm8251	0.00673993	0.00487581	0.007	0.003	1			Atp6v1g1	0.00457048	0.0326254	0.845	0.766	1
Hivep1	0.00816415	0.166629	0.081	0.116	1			Klhdc8b	2.75516e-11	0.098679	0.201	0.179	5.71338e-07			Psmg1	3.6246e-150	0.104785	0.275	0.143	7.51634e-146			Glrb	0.000313743	0.00484721	0.004	0.001	1			Ap1g2	1.00433e-06	0.0326177	0.124	0.081	0.0208268
Uba3	5.49119e-05	0.166597	0.127	0.202	1			Cnpy2	0.000119648	0.0985263	0.557	0.617	1			Psme3	2.10696e-164	0.104775	0.339	0.185	4.3692e-160			Ltv1	1.85662e-12	0.00484015	0.286	0.206	3.85007e-08			Ldlr	2.5581e-17	0.0325899	0.054	0.018	5.30472e-13
Mier2	0.00135615	0.166577	0.087	0.133	1			Ptpn1	2.46394e-42	0.0984744	0.821	0.867	5.10947e-38			Fasn	6.13294e-186	0.104733	0.188	0.075	1.27179e-181			Cadm2	0.000378062	0.00483565	0.008	0.003	1			Got2	3.3477e-07	0.0324232	0.365	0.272	0.00694212
Jade1	4.5056e-06	0.166517	0.102	0.174	0.0934326			Atxn7l1	1.50394e-10	0.0984614	0.206	0.187	3.11871e-06			Nrm	5.6718e-108	0.104557	0.376	0.238	1.17616e-103			1810044D09Rik	0.00415315	0.00478892	0.038	0.027	1			Capza1	0.00028936	0.0323732	0.603	0.495	1
Slfn8	0.000401194	0.166411	0.156	0.234	1			D430042O09Rik	1.41226e-08	0.0984243	0.205	0.188	0.00029286			Dynlt1f	1.02483e-162	0.104529	0.235	0.111	2.12518e-158			Fuom	0.00105946	0.00478314	0.06	0.043	1			Fam20b	5.88703e-08	0.032271	0.178	0.119	0.00122079
Gm26782	6.50809e-08	0.166355	0.127	0.225	0.00134958			Kidins220	8.73818e-06	0.0983605	0.244	0.237	0.181204			Tufm	3.77143e-157	0.104368	0.324	0.177	7.82081e-153			Slc17a7	6.32219e-06	0.00477358	0.007	0.002	0.131103			Mrps22	3.44315e-09	0.0321482	0.222	0.148	7.14006e-05
Kpna6	0.00125702	0.166327	0.106	0.159	1			Trim2	4.43441e-09	0.0983604	0.236	0.221	9.19563e-05			Fkbp2	7.75102e-59	0.104356	0.857	0.714	1.60733e-54			Nradd	8.25909e-09	0.00476906	0.158	0.111	0.000171269			Fam111a	0.000144568	0.0320704	0.578	0.474	1
Neurl3	1.63126e-05	0.166217	0.143	0.227	0.338274			Snapc3	1.26726e-14	0.0983516	0.179	0.153	2.62791e-10			Serp1	1.52589e-73	0.104325	0.709	0.541	3.16424e-69			1700095J07Rik	4.52479e-10	0.00476272	0.002	0	9.38305e-06			Smim11	1.28131e-05	0.0320626	0.432	0.346	0.265705
Slc11a1	2.68767e-07	0.166053	0.302	0.502	0.00557343			Cdc42ep3	8.9591e-08	0.0983374	0.209	0.194	0.00185785			Gins4	4.16129e-152	0.104251	0.311	0.168	8.62926e-148			Ccdc136	0.00203827	0.00475617	0.004	0.001	1			Mrps12	1.04555e-05	0.0319751	0.406	0.32	0.216815
Inppl1	0.000326859	0.165956	0.084	0.133	1			Ccnl2	0.000636856	0.0982856	0.455	0.491	1			Asnsd1	2.54468e-145	0.104194	0.325	0.181	5.2769e-141			Flad1	2.59801e-07	0.00473535	0.127	0.09	0.00538749			Ythdf1	4.55408e-09	0.0318624	0.337	0.243	9.44381e-05
Mettl3	1.04345e-06	0.165951	0.101	0.178	0.0216381			Mttp	1.10531e-14	0.0982842	0.141	0.116	2.29208e-10			Haus1	2.04022e-175	0.104177	0.199	0.085	4.2308e-171			1700058P15Rik	0.000455006	0.00471918	0.012	0.006	1			Pfkfb3	3.48769e-13	0.0318578	0.357	0.241	7.23243e-09
Gse1	9.32302e-06	0.165853	0.087	0.15	0.193331			Plod3	0.00169254	0.0982425	0.479	0.526	1			Blvra	2.62849e-117	0.104124	0.435	0.277	5.4507e-113			Nrg2	8.17431e-05	0.00470924	0.013	0.005	1			A530040E14Rik	6.27716e-45	0.0318341	0.032	0.003	1.3017e-40
9530068E07Rik	1.35137e-08	0.165742	0.261	0.451	0.000280234			Arid4b	0.00654118	0.0980723	0.297	0.305	1			Ilf2	2.30004e-140	0.104045	0.495	0.31	4.7696e-136			A730061H03Rik	2.92281e-07	0.00470741	0.003	0	0.00606103			Tpr	0.000322437	0.031758	0.689	0.585	1
Cep290	0.000145874	0.165732	0.08	0.131	1			Cdk13	1.54909e-05	0.0980716	0.312	0.314	0.321234			Faf1	2.76732e-147	0.103961	0.312	0.171	5.7386e-143			Creb5	0.000380113	0.00470433	0.086	0.064	1			Pin4	3.8305e-08	0.0317558	0.355	0.261	0.00079433
Hdac4	0.00154046	0.165637	0.082	0.125	1			Pik3ca	4.69779e-07	0.0979956	0.242	0.231	0.00974181			Kars	1.94851e-153	0.103767	0.303	0.162	4.04064e-149			Itga5	3.3611e-05	0.00468421	0.127	0.097	0.696992			Lilrb4a	8.34171e-15	0.0317345	0.063	0.024	1.72982e-10
Klhl5	3.17049e-07	0.165603	0.123	0.215	0.00657464			Usp24	0.000207038	0.0979575	0.331	0.341	1			Fbxo5	1.81809e-166	0.103533	0.114	0.035	3.77018e-162			Nme1	1.09826e-07	0.00465583	0.69	0.561	0.00227747			Fam213a	0.000170545	0.0317334	0.064	0.041	1
Sgpp1	3.10016e-07	0.165546	0.108	0.192	0.0064288			Tbc1d17	0.00253719	0.0979541	0.229	0.228	1			Hspa14	1.42506e-128	0.103422	0.393	0.239	2.95514e-124			Hist1h2bf	0.00195356	0.00465301	0.007	0.003	1			Plagl2	1.79313e-07	0.031731	0.245	0.174	0.00371842
Slc16a7	0.00149062	0.165517	0.106	0.157	1			Man2b2	7.90773e-05	0.0978714	0.243	0.239	1			Spcs3	1.66925e-106	0.103352	0.587	0.409	3.46153e-102			Gm26660	0.000124612	0.00464721	0.014	0.007	1			Prpf40a	7.16116e-05	0.0316464	0.654	0.554	1
Gatad2a	6.93371e-09	0.165306	0.149	0.267	0.000143784			Appl2	1.47465e-08	0.097828	0.166	0.149	0.000305799			Itpa	6.11187e-155	0.103281	0.306	0.164	1.26742e-150			Rnd2	0.00171753	0.0046242	0.02	0.012	1			9530082P21Rik	4.68903e-07	0.0316391	0.083	0.048	0.00972363
Impact	2.98421e-06	0.165296	0.114	0.193	0.0618835			9930021J03Rik	0.0011598	0.0978223	0.265	0.268	1			Brix1	1.76117e-131	0.103269	0.364	0.215	3.65215e-127			Map2	6.97379e-05	0.00459063	0.009	0.004	1			Mtmr14	6.3992e-07	0.0316253	0.162	0.109	0.01327
Patl1	0.00639263	0.165274	0.091	0.132	1			Trip11	1.83646e-06	0.0978065	0.432	0.45	0.0380827			Nomo1	5.00971e-155	0.103269	0.283	0.149	1.03886e-150			Yif1b	7.95942e-10	0.00452682	0.627	0.491	1.65054e-05			Gca	5.28649e-05	0.031588	0.04	0.022	1
Vps50	5.68247e-09	0.165175	0.157	0.28	0.000117837			Fkbp5	7.18637e-08	0.0976787	0.519	0.56	0.00149024			Cd320	4.34544e-148	0.103224	0.292	0.157	9.01115e-144			Ppp1ca	0.00523293	0.00452334	0.845	0.726	1			Polr1a	1.91386e-06	0.0315856	0.275	0.204	0.0396877
Lrmp	1.27784e-07	0.165147	0.147	0.255	0.00264987			Zyg11b	6.5905e-06	0.0976117	0.262	0.256	0.136667			Noc2l	2.79352e-116	0.103171	0.462	0.3	5.79291e-112			Chmp5	1.86015e-11	0.00451804	0.506	0.391	3.85739e-07			C1qbp	0.000861132	0.0315659	0.608	0.522	1
Csnk1g2	4.46693e-08	0.164974	0.152	0.266	0.000926307			Gm3448	2.97091e-22	0.0975175	0.136	0.102	6.16077e-18			Bysl	2.30916e-160	0.102956	0.27	0.136	4.7885e-156			Nt5dc3	0.00288222	0.00450417	0.048	0.035	1			Rbm19	1.29486e-07	0.0315114	0.151	0.099	0.00268516
Pik3r6	2.58362e-05	0.164956	0.104	0.17	0.535765			Cep170	0.00246465	0.097308	0.396	0.425	1			Dok2	2.1221e-277	0.102936	0.106	0.019	4.4006e-273			1700065D16Rik	5.29892e-10	0.00448251	0.006	0.001	1.09884e-05			Snx12	2.84821e-08	0.031493	0.251	0.173	0.000590634
Arhgap22	7.06318e-08	0.164885	0.17	0.29	0.00146469			Rhog	1.37737e-07	0.09728	0.585	0.642	0.00285624			Clpp	4.44648e-125	0.102893	0.351	0.208	9.22066e-121			Pcdhga5	0.00110383	0.00445249	0.024	0.014	1			Map3k8	2.76093e-07	0.0313357	0.262	0.189	0.00572533
Depdc5	0.00293525	0.164814	0.079	0.118	1			Bcl9l	5.13315e-13	0.0971263	0.205	0.181	1.06446e-08			Eif5	7.29463e-60	0.102589	0.811	0.669	1.51269e-55			Suclg1	4.1072e-09	0.0044472	0.564	0.448	8.51709e-05			Cyb5b	1.39027e-05	0.031309	0.257	0.194	0.2883
Setd3	2.07742e-10	0.164809	0.24	0.43	4.30794e-06			Slc25a11	3.63092e-05	0.0969169	0.538	0.594	0.752943			Nubp2	1.34211e-137	0.10257	0.343	0.197	2.78313e-133			Plekha4	0.000162628	0.00443661	0.013	0.006	1			Zfp91	0.000314745	0.0312594	0.556	0.472	1
Polr1a	4.5576e-06	0.164731	0.125	0.208	0.094511			Ap1b1	0.00048993	0.0967995	0.304	0.308	1			Ltv1	6.39922e-135	0.102325	0.319	0.181	1.32701e-130			Ppm1n	3.95996e-10	0.00443396	0.007	0.001	8.21178e-06			Oas1c	7.44758e-24	0.0311996	0.042	0.01	1.5444e-19
Rab14	0.000158858	0.164588	0.715	0.886	1			Notch1	9.63293e-06	0.0965716	0.25	0.244	0.199758			Surf4	1.623e-92	0.102251	0.642	0.467	3.36561e-88			Pop5	1.15248e-10	0.00440934	0.44	0.337	2.3899e-06			Jak2	6.27053e-07	0.0311941	0.179	0.123	0.0130032
Trove2	0.00189051	0.164451	0.098	0.146	1			Smg6	0.000423067	0.096458	0.26	0.26	1			Rpp30	1.53242e-147	0.102141	0.266	0.137	3.17779e-143			Tns3	7.12292e-12	0.00439471	0.509	0.389	1.47708e-07			Rbfa	3.84778e-07	0.0311075	0.38	0.291	0.00797915
Mtf2	5.03663e-10	0.164311	0.132	0.249	1.04445e-05			Rc3h2	0.00169304	0.0964561	0.307	0.317	1			Elavl1	2.60899e-101	0.10202	0.606	0.427	5.41027e-97			Uap1l1	5.35791e-07	0.00437834	0.274	0.216	0.0111107			Pam16	6.91884e-09	0.0311018	0.409	0.3	0.000143476
Pak1	2.85032e-08	0.164185	0.172	0.3	0.000591072			Tgfa	0.000303291	0.0964305	0.218	0.213	1			Bcl7c	8.12823e-123	0.10169	0.427	0.269	1.68555e-118			Fbxo6	4.07648e-09	0.00436116	0.189	0.136	8.45339e-05			Ifrd1	1.04436e-07	0.0310942	0.32	0.232	0.0021657
Manba	3.77515e-06	0.164165	0.099	0.17	0.0782853			Slc7a8	5.21924e-10	0.0961465	0.586	0.636	1.08231e-05			Larp7	4.54723e-148	0.101321	0.326	0.18	9.42959e-144			Kiz	0.000839395	0.004333	0.079	0.06	1			Npsr1	1.89219e-127	0.0310594	0.021	0	3.92384e-123
Zfp952	0.00671459	0.164151	0.064	0.095	1			Plekha2	0.00274625	0.0960613	0.24	0.241	1			Abcf2	1.09825e-138	0.101111	0.373	0.22	2.27745e-134			Utp4	7.6822e-08	0.00432407	0.125	0.087	0.00159306			Dync1h1	0.000199537	0.031041	0.581	0.486	1
Tnfrsf1a	1.51337e-05	0.164052	0.341	0.554	0.313828			Safb2	0.000119751	0.0958531	0.482	0.525	1			Arl2	2.11552e-142	0.100923	0.333	0.188	4.38695e-138			Sap18b	0.000524264	0.00429497	0.042	0.028	1			Plin3	7.69801e-08	0.0309589	0.157	0.103	0.00159634
Rasa2	0.00108123	0.163834	0.111	0.167	1			Ercc5	3.95133e-08	0.0958477	0.186	0.17	0.000819388			Ift27	1.17066e-148	0.100905	0.234	0.115	2.4276e-144			Limch1	6.7386e-06	0.0042811	0.005	0.001	0.139738			Mtx2	1.67116e-06	0.0309138	0.367	0.282	0.0346549
Cep162	0.000510512	0.163735	0.077	0.122	1			Bin2	9.25368e-38	0.09584	0.816	0.85	1.91894e-33			Pin4	2.55361e-114	0.100895	0.377	0.234	5.29543e-110			Gm33858	4.58541e-05	0.00424982	0.054	0.036	0.950876			Lsm12	4.4974e-05	0.030893	0.537	0.44	0.932625
Midn	8.02422e-05	0.163711	0.118	0.187	1			Man2a2	0.00215697	0.0957138	0.282	0.286	1			Nucb2	3.30488e-125	0.100883	0.371	0.224	6.85334e-121			Eif4ebp1	5.071e-07	0.0042491	0.508	0.411	0.0105157			Atp1b3	0.0016406	0.0308882	0.641	0.544	1
Yme1l1	6.31185e-09	0.163605	0.204	0.355	0.000130889			Ccdc50	7.04042e-11	0.0955856	0.572	0.627	1.45997e-06			Bcap29	1.21072e-101	0.100874	0.525	0.358	2.51067e-97			Sergef	9.49704e-09	0.00423111	0.181	0.131	0.00019694			Dclre1c	8.77208e-07	0.0308026	0.223	0.16	0.0181907
Mmp14	5.22887e-05	0.16352	0.08	0.134	1			Stat6	0.000950611	0.0953836	0.322	0.334	1			Eif5b	1.96146e-85	0.100802	0.697	0.519	4.06747e-81			Rcn1	4.28324e-07	0.00422138	0.116	0.081	0.00888216			Klrg2	3.26396e-09	0.0307231	0.068	0.034	6.76847e-05
Pigq	8.52382e-06	0.163486	0.111	0.186	0.176758			Mepce	7.70161e-05	0.0953817	0.24	0.234	1			Ulbp1	2.61433e-217	0.100604	0.135	0.039	5.42134e-213			Hist1h4b	9.20065e-05	0.00420081	0.004	0.001	1			Dnajc8	8.35016e-06	0.0307101	0.615	0.496	0.173157
Sh2d3c	0.00530274	0.163121	0.082	0.12	1			Gp9	3.18503e-12	0.0953561	0.151	0.128	6.60479e-08			Me2	6.08958e-155	0.100449	0.226	0.108	1.2628e-150			Samm50	8.16186e-11	0.00417699	0.493	0.382	1.69252e-06			Paf1	8.44512e-08	0.0305835	0.238	0.168	0.00175126
Gm10138	0.00971665	0.163047	0.105	0.148	1			AI837181	0.000949866	0.0953056	0.251	0.25	1			Eif4e2	5.74584e-94	0.100287	0.62	0.445	1.19152e-89			Pgghg	4.25524e-05	0.00417599	0.04	0.024	0.882408			Mdn1	2.7578e-07	0.0305252	0.239	0.17	0.00571884
Appl2	0.000652825	0.162648	0.107	0.162	1			N4bp1	0.00379529	0.0952628	0.406	0.436	1			Emc7	1.65413e-75	0.100228	0.707	0.541	3.43017e-71			Gm36198	1.1812e-06	0.00415807	0.003	0	0.0244946			Triobp	1.67324e-09	0.0305228	0.181	0.116	3.4698e-05
Btbd1	3.61207e-08	0.162628	0.188	0.324	0.000749036			Dennd6a	1.43272e-08	0.0952469	0.22	0.205	0.000297103			Tmco1	6.68198e-68	0.100226	0.767	0.602	1.38564e-63			4933429H19Rik	0.000181663	0.00415388	0.005	0.001	1			Emc4	1.55818e-07	0.0305005	0.461	0.354	0.0032312
Brwd3	0.00437107	0.162594	0.082	0.121	1			Ncbp3	0.00197301	0.0952305	0.334	0.348	1			Pim1	2.65181e-129	0.100151	0.238	0.124	5.49905e-125			Gm17334	3.39546e-07	0.00413242	0.006	0.001	0.00704116			Cfdp1	7.2194e-09	0.0304716	0.424	0.316	0.000149709
Ssr1	9.5516e-06	0.162508	0.344	0.563	0.198072			Vezf1	2.44547e-08	0.0952113	0.222	0.207	0.000507117			Nsa2	5.89307e-78	0.100095	0.687	0.512	1.22205e-73			Cyfip2	2.82657e-06	0.00412988	0.009	0.003	0.0586147			Prdx2	0.00121004	0.0304323	0.658	0.563	1
Cr1l	3.07575e-10	0.162211	0.278	0.492	6.37818e-06			Plxna4os1	5.13224e-06	0.0950723	0.181	0.169	0.106427			Pgd	1.40219e-83	0.0999055	0.602	0.434	2.90772e-79			Tfrc	1.50779e-05	0.0041141	0.157	0.121	0.312671			Socs3	0.00269711	0.0303938	0.501	0.436	1
2810004N23Rik	3.70696e-10	0.162196	0.19	0.341	7.68711e-06			Scaf11	8.93115e-11	0.0950356	0.627	0.68	1.85205e-06			Gmds	1.18833e-144	0.0998553	0.261	0.135	2.46424e-140			Adssl1	4.5643e-07	0.00410362	0.153	0.112	0.00946499			Cacfd1	1.31949e-06	0.030331	0.097	0.06	0.0273622
Nsf	8.63293e-08	0.161924	0.143	0.249	0.00179021			Lsp1	3.37747e-12	0.0949964	0.172	0.148	7.00386e-08			Cyp20a1	1.33748e-140	0.0996433	0.374	0.22	2.77354e-136			Psd	0.00360609	0.00410026	0.013	0.007	1			Junb	4.16605e-06	0.0302903	0.713	0.636	0.0863913
Ercc6l2	0.00624678	0.161832	0.086	0.125	1			Lrch1	1.85157e-07	0.0948983	0.234	0.221	0.0038396			Skp2	7.03001e-187	0.0995294	0.197	0.08	1.45781e-182			Acyp2	0.00189216	0.00409849	0.022	0.014	1			H2-Oa	1.7584e-08	0.0302826	0.209	0.142	0.000364638
B130006D01Rik	0.00201521	0.161794	0.087	0.131	1			Herc4	2.28473e-06	0.0948578	0.24	0.231	0.0473785			3110082I17Rik	8.26351e-141	0.0994697	0.201	0.095	1.7136e-136			Slc12a4	1.72286e-07	0.00409153	0.12	0.084	0.00357268			Eif4e3	1.4541e-07	0.0302344	0.166	0.11	0.00301536
Ggps1	1.20146e-08	0.161754	0.133	0.241	0.000249147			Zeb1	1.07914e-09	0.0946967	0.234	0.216	2.23781e-05			Cchcr1	1.81332e-205	0.0993305	0.119	0.033	3.76029e-201			Syn2	0.000832139	0.00407434	0.006	0.002	1			Csrp1	2.15211e-08	0.0301591	0.09	0.051	0.000446282
Vwa5a	5.74168e-06	0.161712	0.198	0.32	0.119065			Cdk5r1	0.00895893	0.0946414	0.293	0.302	1			Mad2l2	1.08445e-160	0.0992404	0.261	0.129	2.24882e-156			Fam131a	1.27474e-05	0.00405879	0.09	0.064	0.264343			Arfgef2	2.7792e-06	0.0301561	0.113	0.073	0.0576322
Gm5086	1.69318e-05	0.161549	0.127	0.205	0.351115			Wasl	0.000414484	0.0945953	0.248	0.246	1			Cdca3	0	0.0991971	0.075	0.004	0			Gstk1	5.46372e-08	0.00404742	0.066	0.04	0.00113301			Wdr89	8.68755e-09	0.0301486	0.349	0.253	0.000180154
Brap	2.5436e-05	0.161493	0.103	0.17	0.527467			Synj1	7.52257e-05	0.0945743	0.295	0.297	1			Ormdl2	1.09987e-95	0.0991351	0.552	0.386	2.28079e-91			Shank1	8.21898e-07	0.00400702	0.009	0.003	0.0170437			Diaph1	4.75388e-07	0.0301111	0.258	0.186	0.00985811
Sf1	1.0043e-09	0.161485	0.219	0.387	2.08261e-05			Med13	5.98012e-05	0.0945062	0.293	0.294	1			Psph	1.11542e-146	0.0990129	0.255	0.13	2.31305e-142			Gm17034	0.000386803	0.00400331	0.008	0.003	1			Mllt3	3.93688e-11	0.0301015	0.09	0.045	8.1639e-07
Pi4k2a	1.39493e-08	0.161468	0.174	0.305	0.000289267			Dmxl1	6.71772e-05	0.0944989	0.315	0.318	1			Anxa2	6.1419e-93	0.0990034	0.066	0.021	1.27365e-88			Sowaha	0.000652658	0.00398053	0.003	0.001	1			Arf6	4.91605e-06	0.0300827	0.377	0.291	0.101944
Stk24	6.34818e-07	0.161426	0.2	0.331	0.0131642			Lcp2	7.0119e-07	0.0944649	0.519	0.563	0.0145406			Sf3b2	5.92592e-72	0.0989792	0.753	0.583	1.22886e-67			Smim8	1.50572e-05	0.00394604	0.192	0.15	0.31224			Tctex1d2	3.80451e-09	0.0300756	0.258	0.178	7.88942e-05
Pmepa1	0.000165127	0.161342	0.78	0.92	1			H2-Oa	8.67916e-15	0.094455	0.152	0.126	1.7998e-10			Smim3	1.78821e-132	0.0989348	0.289	0.161	3.70822e-128			Enkur	2.54885e-10	0.0039361	0.003	0	5.28555e-06			Gsn	5.85612e-15	0.0300291	0.07	0.028	1.21438e-10
Zfp780b	9.00704e-05	0.161072	0.093	0.151	1			Stk38	0.000322916	0.0943596	0.326	0.334	1			Hnrnpa0	4.0139e-55	0.0987934	0.819	0.68	8.32362e-51			Acot1	0.00287247	0.00392322	0.024	0.015	1			Mafk	5.47326e-08	0.0300227	0.104	0.061	0.00113499
Abhd13	0.00142399	0.160982	0.085	0.13	1			Lrp1	1.27833e-24	0.0943449	0.744	0.778	2.65087e-20			Lamtor4	1.40255e-47	0.098788	0.837	0.693	2.90846e-43			Mcoln1	9.61922e-06	0.00392198	0.132	0.098	0.199474			Zcchc2	1.92689e-08	0.0300069	0.257	0.18	0.00039958
Scn1b	6.73378e-09	0.160824	0.241	0.413	0.000139638			Gnai2	8.59154e-56	0.0942852	0.93	0.938	1.78163e-51			Nop14	1.56791e-123	0.0986694	0.346	0.205	3.25138e-119			Stk17b	3.53404e-12	0.00389365	0.419	0.317	7.32855e-08			Inf2	1.86832e-09	0.0300044	0.039	0.016	3.87433e-05
Nadk	9.44746e-10	0.160599	0.137	0.256	1.95912e-05			Ccdc186	8.39582e-05	0.094221	0.205	0.197	1			Nsmce4a	8.14523e-102	0.0985501	0.508	0.346	1.68908e-97			Spns2	4.92355e-10	0.00385143	0.194	0.139	1.021e-05			Mrps36	1.76394e-07	0.0299233	0.425	0.324	0.00365787
Zfp598	0.000152789	0.160598	0.102	0.161	1			Rnasel	2.37955e-09	0.0942078	0.178	0.159	4.93448e-05			Ube2k	1.3807e-101	0.0983272	0.581	0.404	2.86315e-97			Klhl31	1.58913e-06	0.00384775	0.004	0.001	0.0329538			Trap1	1.29938e-09	0.0299076	0.276	0.191	2.69453e-05
Srrt	3.05414e-13	0.160556	0.179	0.349	6.33337e-09			Wipf1	0.00426859	0.0941135	0.296	0.305	1			1110004E09Rik	1.68017e-143	0.0982586	0.195	0.09	3.48417e-139			Gm10634	1.3652e-05	0.00384298	0.004	0.001	0.283101			G3bp1	0.00177311	0.0298881	0.679	0.586	1
Dcaf11	6.36444e-08	0.160541	0.107	0.196	0.00131979			Gab1	1.4095e-21	0.0939951	0.149	0.115	2.92288e-17			Yrdc	5.79188e-134	0.0980042	0.342	0.198	1.20106e-129			Pafah1b3	1.09263e-10	0.00384116	0.211	0.149	2.26578e-06			Ccdc167	0.000168095	0.0298635	0.149	0.11	1
5730480H06Rik	0.000612663	0.160534	0.076	0.12	1			Zfp207	0.000824213	0.093966	0.445	0.483	1			Fam92a	8.24547e-143	0.0976551	0.226	0.111	1.70986e-138			Gm26634	3.75275e-07	0.00383111	0.004	0.001	0.00778208			Trmt61a	4.29643e-07	0.0298312	0.21	0.148	0.00890952
Abcd4	6.82174e-07	0.160513	0.086	0.157	0.0141462			Nptn	5.39832e-08	0.0938202	0.668	0.727	0.00111945			Pfkl	1.09536e-107	0.0975817	0.505	0.339	2.27144e-103			Crip1	1.64645e-11	0.00382853	0.085	0.049	3.41425e-07			Rcc2	1.10963e-06	0.0298008	0.385	0.295	0.0230105
Prr14	2.3126e-05	0.160423	0.114	0.186	0.479565			Emsy	0.000173753	0.0938008	0.276	0.276	1			Adsl	3.22414e-147	0.0974891	0.287	0.153	6.68589e-143			Nap1l5	2.41749e-05	0.00381802	0.009	0.003	0.501314			P4ha1	0.00563425	0.0297254	0.707	0.628	1
Fgfr1op	6.53022e-07	0.160316	0.131	0.224	0.0135417			Dctn5	0.00363449	0.0935875	0.262	0.265	1			Cenpe	3.85891e-257	0.0973478	0.083	0.012	8.00223e-253			Gm27003	0.00426447	0.00380222	0.025	0.016	1			Slc6a6	0.000356084	0.029678	0.629	0.525	1
Tirap	0.0010524	0.160296	0.097	0.147	1			Gnpda2	3.34206e-05	0.09356	0.213	0.205	0.693043			Cox14	2.68073e-93	0.097283	0.55	0.382	5.55903e-89			Cxcl3	3.13736e-05	0.00379946	0.004	0.001	0.650594			Rab11a	0.000167686	0.0295687	0.599	0.502	1
Pds5b	1.60492e-06	0.160287	0.114	0.196	0.0332811			Mbd6	1.24152e-05	0.0935058	0.199	0.19	0.257454			Pdzd11	4.28203e-133	0.0972333	0.353	0.207	8.87965e-129			2310034O05Rik	9.26107e-05	0.00376845	0.004	0.001	1			Tmod3	1.83796e-06	0.0295366	0.463	0.364	0.0381138
Selplg	3.24502e-15	0.160171	0.941	0.975	6.72919e-11			Atxn1	6.41239e-14	0.0933645	0.189	0.163	1.32974e-09			Mrpl16	1.00011e-116	0.0971607	0.376	0.232	2.07393e-112			Cers4	0.000231619	0.0037591	0.043	0.029	1			Cops6	1.29308e-06	0.0295017	0.541	0.43	0.0268146
Chd1	3.90711e-10	0.160148	0.155	0.287	8.10218e-06			Ccpg1	1.01151e-12	0.0932019	0.162	0.138	2.09758e-08			Timm10b	8.1106e-81	0.0971378	0.646	0.477	1.68189e-76			Fam241a	0.000819669	0.00374421	0.054	0.039	1			Pfdn2	0.000274661	0.029419	0.594	0.489	1
Pbx3	1.55577e-06	0.160124	0.127	0.214	0.032262			Zfp120	0.0035882	0.0930668	0.277	0.28	1			Spout1	2.83286e-137	0.0970739	0.257	0.134	5.8745e-133			Atp1a2	0.00171335	0.00374111	0.03	0.02	1			Met	2.31415e-36	0.0294125	0.014	0.001	4.79886e-32
Map3k4	7.75069e-06	0.160112	0.121	0.2	0.160726			Mob1a	0.000259063	0.0929518	0.472	0.514	1			Cdk2	3.17697e-149	0.0970598	0.211	0.099	6.58808e-145			Cdc42ep1	0.00477068	0.00373996	0.002	0	1			Jaml	5.95042e-10	0.0293944	0.047	0.02	1.23394e-05
Ccni	2.7619e-05	0.160077	0.359	0.576	0.572735			Sertad2	0.00441223	0.0927619	0.266	0.269	1			Mgat2	3.14638e-86	0.0970322	0.671	0.494	6.52465e-82			Gm17088	0.00129112	0.00373678	0.007	0.003	1			Sugt1	0.000108886	0.0293251	0.505	0.411	1
1810013L24Rik	0.00121081	0.160023	0.103	0.154	1			Ggps1	0.00055561	0.092676	0.238	0.237	1			Smarca5	2.47988e-74	0.0964596	0.636	0.472	5.14253e-70			Gm41030	1.48567e-07	0.00373555	0.002	0	0.00308083			Mtpn	3.1671e-05	0.0292953	0.537	0.435	0.656762
Ambra1	0.000915037	0.159974	0.072	0.114	1			Btk	0.00510752	0.0924923	0.301	0.31	1			Bola1	6.69631e-104	0.0964232	0.401	0.258	1.38861e-99			Gm11175	0.00029019	0.0037349	0.004	0.001	1			Ndufa3	2.24463e-05	0.0292848	0.529	0.427	0.465469
Zdhhc14	0.000812796	0.159851	0.098	0.149	1			Cep350	0.00702984	0.0923991	0.343	0.358	1			Parl	3.1609e-123	0.0964201	0.37	0.224	6.55475e-119			Opcml	0.00125442	0.00373436	0.004	0.001	1			Gm15856	1.87177e-159	0.0292753	0.024	0	3.8815e-155
Cnnm3	3.12272e-05	0.159818	0.088	0.148	0.647559			Dnajb6	0.00083401	0.0922979	0.537	0.597	1			Smco4	7.45106e-150	0.0963423	0.151	0.06	1.54513e-145			Kcng3	2.10665e-09	0.00372198	0.001	0	4.36856e-05			Mfsd5	1.81133e-08	0.0292634	0.336	0.245	0.000375615
Anapc5	3.05839e-08	0.159659	0.263	0.449	0.000634218			Tnrc18	0.000927293	0.0920104	0.308	0.316	1			Mpc2	4.78037e-69	0.0962993	0.644	0.48	9.91304e-65			Alkbh5	1.7769e-06	0.00371078	0.312	0.251	0.0368475			Usp21	6.10609e-09	0.0292556	0.327	0.235	0.000126622
Usp10	3.53706e-09	0.159599	0.134	0.246	7.3348e-05			Smad3	4.69507e-06	0.0919808	0.219	0.208	0.0973617			Tsfm	4.72383e-138	0.0962925	0.367	0.214	9.7958e-134			Tpd52	3.18237e-06	0.00370807	0.729	0.596	0.0659928			Desi1	3.04104e-09	0.029075	0.231	0.155	6.3062e-05
Zfp704	0.00614231	0.159585	0.08	0.116	1			Gm26520	1.18761e-05	0.0918345	0.18	0.169	0.246275			Med8	3.78599e-103	0.0962915	0.499	0.336	7.85101e-99			Thy1	9.31465e-07	0.00369321	0.005	0.001	0.0193158			Otud1	7.08131e-07	0.0290131	0.152	0.101	0.0146845
Tmco3	1.25764e-07	0.159558	0.098	0.179	0.00260796			Ypel5	7.04082e-05	0.0917999	0.2	0.193	1			Zmat2	7.01538e-90	0.0961162	0.558	0.392	1.45478e-85			Apoa2	3.27592e-05	0.00369174	0.006	0.002	0.679328			Fam96b	6.5663e-05	0.0289501	0.476	0.384	1
Noc2l	3.93612e-13	0.159554	0.174	0.339	8.16234e-09			Ucp2	3.90586e-33	0.0917157	0.831	0.868	8.09958e-29			Prkcsh	7.95888e-90	0.0959523	0.585	0.417	1.65043e-85			Slc6a1	0.00426762	0.00368004	0.007	0.003	1			Trim5	2.40669e-08	0.0289193	0.23	0.159	0.000499075
Ripk1	4.94239e-08	0.15953	0.159	0.276	0.0010249			Galnt4	3.88068e-09	0.0915184	0.162	0.144	8.04736e-05			Abce1	1.54126e-109	0.0958043	0.499	0.331	3.19611e-105			Sec11c	0.00168239	0.00367521	0.843	0.727	1			Alkbh3	0.000564772	0.0288354	0.217	0.17	1
Telo2	4.67572e-08	0.159441	0.164	0.284	0.000969604			Ttc7	0.000265888	0.0914652	0.259	0.257	1			Vmp1	2.14621e-89	0.0957777	0.624	0.448	4.45059e-85			Klf9	0.00200734	0.00366916	0.025	0.016	1			Cfap36	5.35729e-08	0.0287641	0.22	0.152	0.00111094
Nrros	2.5864e-09	0.159427	0.274	0.475	5.36341e-05			Tor1aip1	2.34658e-06	0.0914094	0.565	0.616	0.0486611			Rap1b	4.89225e-45	0.0957005	0.918	0.822	1.01451e-40			Mrpl20	1.76401e-07	0.00363495	0.595	0.477	0.00365803			Psmc1	0.000820287	0.0287256	0.441	0.365	1
Pcif1	4.26768e-09	0.159421	0.17	0.302	8.84989e-05			Plxdc1	0.000658667	0.0913263	0.218	0.213	1			Gtf3a	2.83146e-110	0.0956115	0.387	0.243	5.8716e-106			Frrs1l	1.03502e-06	0.00363218	0.006	0.001	0.0214632			Ndufa9	5.15818e-05	0.0287033	0.525	0.426	1
Mapkapk2	5.2454e-09	0.159345	0.214	0.373	0.000108774			Krcc1	1.01326e-05	0.0913209	0.593	0.657	0.21012			Gmppb	9.13806e-123	0.0955835	0.3	0.172	1.89496e-118			Gspt2	0.00872114	0.00362918	0.015	0.009	1			Tfam	1.59997e-05	0.0286798	0.287	0.218	0.331785
Map3k1	2.79392e-06	0.159315	0.158	0.261	0.0579376			Etv5	0.000244526	0.0912861	0.278	0.277	1			Cmss1	2.09306e-166	0.0955553	0.18	0.074	4.34037e-162			Bcl2a1c	0.000259007	0.00362319	0.007	0.003	1			Mrpl4	1.99993e-05	0.0286678	0.358	0.282	0.414725
Dirc2	1.36669e-11	0.159296	0.102	0.211	2.8341e-07			Casc3	0.000122918	0.091058	0.269	0.269	1			Pdcd6	2.41783e-105	0.095548	0.509	0.343	5.01385e-101			1110008P14Rik	5.66027e-06	0.0036226	0.123	0.09	0.117377			Prpf8	6.38926e-06	0.0286024	0.428	0.336	0.132494
Kctd20	2.68738e-05	0.159233	0.108	0.177	0.557283			Rnf180	0.000210463	0.0910239	0.22	0.215	1			Rps19bp1	1.64036e-127	0.0954993	0.419	0.258	3.40162e-123			C78197	0.000266563	0.00361227	0.005	0.002	1			Npepps	9.53533e-07	0.0285249	0.405	0.314	0.0197734
Tatdn2	0.000770846	0.159156	0.092	0.142	1			Nckap5l	0.00035205	0.0908934	0.225	0.22	1			Pola2	9.21048e-196	0.0954119	0.184	0.071	1.90998e-191			Gap43	0.00111079	0.00360316	0.008	0.003	1			Zfand5	0.00221091	0.0285209	0.582	0.496	1
Ttpal	0.00469994	0.159037	0.081	0.119	1			Actr2	9.45785e-13	0.0908793	0.695	0.758	1.96128e-08			Baz1b	5.0041e-95	0.0954001	0.555	0.391	1.0377e-90			E130102H24Rik	0.000274124	0.00358247	0.048	0.032	1			Pa2g4	0.000379399	0.0284679	0.585	0.49	1
Rab35	1.69718e-07	0.159007	0.238	0.4	0.00351945			Srpk3	4.62991e-05	0.0907819	0.132	0.121	0.960104			Sdcbp	5.0064e-39	0.0951908	0.839	0.711	1.03818e-34			Lmtk3	0.000805655	0.00357935	0.009	0.004	1			Gm8369	2.24559e-08	0.0282986	0.038	0.016	0.000465668
Add1	1.6602e-08	0.158802	0.198	0.343	0.000344276			Proser1	1.68301e-05	0.0907174	0.217	0.207	0.349007			Ssr1	9.69212e-89	0.0950136	0.699	0.52	2.00985e-84			Gm16575	8.29136e-15	0.00357147	0.005	0	1.71938e-10			Stip1	1.91811e-05	0.0282856	0.439	0.349	0.397759
Lrrcc1	2.24883e-09	0.158623	0.126	0.234	4.66339e-05			Tmem131l	4.93979e-07	0.0907051	0.224	0.212	0.0102437			Guca1a	1.04267e-119	0.0947458	0.243	0.131	2.16218e-115			Gm5617	1.24337e-11	0.00357089	0.218	0.154	2.57838e-07			Plk3	3.18957e-10	0.0282429	0.249	0.166	6.6142e-06
Tmem175	1.43554e-05	0.158559	0.108	0.18	0.297687			Stk10	0.00231773	0.090606	0.264	0.266	1			Ndufs2	1.12289e-81	0.09447	0.629	0.458	2.32855e-77			Sumo1	7.9841e-10	0.00356323	0.567	0.449	1.65566e-05			Arl5a	6.61671e-08	0.0282351	0.269	0.191	0.00137211
Txlna	4.92049e-07	0.1585	0.171	0.287	0.0102036			Ankra2	0.00669698	0.0904781	0.212	0.212	1			Snf8	2.12703e-93	0.0943546	0.514	0.354	4.41082e-89			Gm29650	0.00538737	0.0035488	0.009	0.004	1			Wee1	1.72455e-05	0.0282279	0.099	0.065	0.35762
Klhdc10	8.36209e-05	0.158482	0.098	0.158	1			Morf4l1	1.29257e-21	0.09047	0.774	0.828	2.68041e-17			Bop1	3.68215e-133	0.0943245	0.269	0.144	7.63568e-129			Dnm1	0.00952648	0.00354757	0.007	0.003	1			P3h3	1.72266e-05	0.0281826	0.132	0.091	0.357228
Ppip5k1	0.000504032	0.158389	0.073	0.117	1			Bco2	9.80471e-12	0.0904447	0.147	0.125	2.0332e-07			Diaph1	4.69446e-115	0.0942336	0.283	0.163	9.7349e-111			Cep85	4.29606e-06	0.00353984	0.104	0.075	0.0890875			Tmem258	0.000493839	0.0281606	0.606	0.505	1
Usp38	0.00372817	0.158352	0.089	0.131	1			Ncor1	1.21713e-07	0.090435	0.592	0.651	0.00252397			Uba2	1.74587e-101	0.0941882	0.524	0.357	3.62042e-97			Kcnq2	1.21698e-07	0.00353325	0.005	0.001	0.00252366			Nup153	1.56523e-06	0.0281199	0.311	0.233	0.0324582
Slc7a7	2.16855e-08	0.158272	0.271	0.463	0.000449692			Ttr	0.000302302	0.0903592	0.17	0.16	1			Cers2	9.67252e-79	0.0941877	0.693	0.525	2.00579e-74			Ifi35	1.33755e-11	0.00350785	0.404	0.305	2.77367e-07			Abcb1b	4.22347e-10	0.0280603	0.221	0.145	8.75822e-06
Smarca4	7.72453e-10	0.158161	0.195	0.349	1.60184e-05			Limd2	2.9533e-15	0.0903493	0.724	0.776	6.12427e-11			Dctd	4.25482e-171	0.0941696	0.155	0.058	8.82321e-167			2010310C07Rik	0.00456235	0.00350199	0.005	0.002	1			Chrac1	1.50951e-06	0.0280497	0.484	0.378	0.0313026
Nbr1	1.15459e-06	0.158153	0.148	0.246	0.0239426			Dock2	6.35859e-08	0.0901398	0.567	0.621	0.00131858			Gyg	4.02258e-117	0.0939808	0.261	0.145	8.34162e-113			Fhl4	0.00818962	0.00349864	0.006	0.003	1			Lars2	1.88432e-05	0.0280209	0.449	0.356	0.390752
Disc1	1.36939e-05	0.158025	0.121	0.198	0.283971			Arrb1	2.54165e-06	0.0901076	0.204	0.192	0.0527062			Nme2	3.53308e-170	0.0938047	0.151	0.056	7.32656e-166			Bcas1	0.000638012	0.0034861	0.007	0.003	1			Plau	0.000733805	0.0279935	0.085	0.059	1
Chpf2	1.88011e-05	0.158017	0.113	0.186	0.389879			Nsd3	0.000703812	0.0900771	0.461	0.498	1			Asna1	7.06959e-124	0.0937494	0.326	0.191	1.46602e-119			Idh2	7.75703e-10	0.00348194	0.579	0.455	1.60857e-05			Cers6	9.36829e-09	0.0279376	0.147	0.093	0.00019427
Zfp276	0.000261267	0.158009	0.078	0.126	1			Pibf1	6.40299e-07	0.0899513	0.228	0.215	0.0132779			Fmc1	2.8583e-111	0.0936378	0.241	0.133	5.92725e-107			Cacna1s	0.000175667	0.00345688	0.069	0.05	1			Myo9b	7.89059e-10	0.0279155	0.317	0.222	1.63627e-05
Ipo9	5.69726e-05	0.157842	0.109	0.176	1			Chn2	0.00334516	0.0898843	0.276	0.28	1			Smyd2	2.43544e-219	0.093572	0.15	0.047	5.05038e-215			Fam107a	0.00635522	0.00345659	0.01	0.006	1			Ly6i	9.77121e-30	0.0279128	0.02	0.002	2.02626e-25
Calu	1.54969e-09	0.157653	0.189	0.336	3.2136e-05			Kdm6a	3.41952e-06	0.0898512	0.177	0.164	0.0709106			Fxn	2.54189e-207	0.0935279	0.152	0.05	5.27111e-203			Gsta3	1.38745e-05	0.00345358	0.002	0	0.287716			Rangap1	0.00100705	0.0278625	0.321	0.259	1
Cdk14	3.27409e-06	0.157639	0.131	0.218	0.0678948			Klf13	0.00531876	0.0898008	0.446	0.483	1			Hba-a2	1.81877e-05	0.093466	0.002	0	0.377158			Slc25a38	4.68753e-07	0.00344959	0.129	0.092	0.00972054			Ids	3.41875e-10	0.0278622	0.306	0.211	7.08946e-06
Bmpr1a	0.000150131	0.15745	0.102	0.162	1			Nf1	0.00531376	0.089715	0.287	0.294	1			Gm42047	8.49138e-127	0.0934287	0.095	0.031	1.76086e-122			Rpl9-ps1	3.94059e-06	0.00344128	0.003	0	0.0817161			C1galt1c1	1.27698e-06	0.0278466	0.35	0.268	0.0264808
Plcg1	5.17453e-05	0.157349	0.111	0.179	1			A630001G21Rik	0.000208686	0.0896499	0.325	0.333	1			E2f8	0	0.0930705	0.081	0.005	0			Gm44672	1.60427e-06	0.00341215	0.004	0.001	0.0332678			Xdh	1.04281e-07	0.0278202	0.028	0.01	0.00216248
Paqr7	3.56903e-11	0.157338	0.177	0.328	7.4011e-07			Uvssa	2.59656e-06	0.0896364	0.192	0.179	0.0538448			Hmmr	2.06284e-271	0.0929416	0.054	0.002	4.27772e-267			Fhad1	4.21237e-05	0.00339766	0.07	0.049	0.873518			Mtx1	1.47316e-08	0.0278089	0.356	0.26	0.000305489
Apobec3	5.5837e-05	0.157287	0.403	0.624	1			Npc2	4.29705e-44	0.0894458	0.892	0.907	8.91079e-40			Fanca	4.04771e-296	0.0929038	0.099	0.015	8.39374e-292			Gla	0.00437171	0.00339577	0.054	0.041	1			Eef1akmt1	9.55204e-06	0.0276964	0.278	0.21	0.198081
Was	2.51436e-08	0.15713	0.244	0.418	0.000521404			B130006D01Rik	3.24372e-14	0.0894384	0.138	0.112	6.7265e-10			Kif20b	1.43743e-189	0.0928607	0.109	0.03	2.98079e-185			Zyx	7.38985e-11	0.00338852	0.398	0.305	1.53243e-06			Rfk	9.68588e-09	0.0276905	0.239	0.164	0.000200856
Rhoq	1.16669e-07	0.157121	0.216	0.364	0.00241936			Arhgap30	2.91145e-07	0.0893424	0.516	0.558	0.00603748			Sra1	7.2416e-88	0.0927444	0.476	0.327	1.50169e-83			Camk4	0.00695863	0.00338313	0.004	0.001	1			Uqcrc1	1.09724e-05	0.0276717	0.524	0.419	0.227534
Lats2	0.000182604	0.15709	0.083	0.135	1			Rprd2	8.49062e-05	0.0893027	0.238	0.232	1			Palb2	3.25664e-131	0.0927396	0.182	0.085	6.75329e-127			Ticam1	4.51433e-07	0.00338139	0.119	0.084	0.00936136			Grpel1	5.4641e-05	0.0276492	0.47	0.377	1
Eea1	3.94307e-10	0.157062	0.132	0.249	8.17675e-06			Tgfbrap1	2.25276e-05	0.0891812	0.255	0.25	0.467155			Dph3	8.78781e-118	0.092699	0.377	0.231	1.82233e-113			Wfs1	0.000502084	0.00336472	0.054	0.038	1			Mrpl17	8.11618e-05	0.0275751	0.525	0.424	1
Map4k3	0.000178446	0.156925	0.08	0.13	1			Cspp1	0.00519151	0.0890435	0.333	0.346	1			Mthfd1	7.65508e-139	0.092601	0.24	0.123	1.58743e-134			Gpc5	6.59105e-05	0.00333156	0.004	0.001	1			Dnajc4	0.00128391	0.0275557	0.224	0.18	1
Amfr	1.49087e-08	0.156851	0.209	0.361	0.000309162			Pink1	7.85473e-13	0.0890301	0.157	0.133	1.62883e-08			Xrcc6	7.96666e-153	0.0925767	0.224	0.107	1.65205e-148			Hist1h2ad	9.75237e-06	0.00331686	0.004	0.001	0.202235			Rasgrp4	0.00012276	0.027491	0.076	0.049	1
Rps6kb2	0.00670148	0.156783	0.077	0.112	1			Lilra5	2.04426e-08	0.0888322	0.143	0.125	0.000423918			Ube2a	2.61537e-103	0.0925341	0.47	0.312	5.4235e-99			Gmppb	9.49993e-09	0.00330957	0.258	0.195	0.000197			S100a10	3.5109e-07	0.0274689	0.124	0.079	0.00728055
Pde4dip	8.70683e-06	0.156733	0.125	0.205	0.180554			Thap2	0.000204588	0.0887647	0.272	0.27	1			Cenpn	0	0.0924572	0.101	0.015	0			Cisd3	4.53595e-06	0.00327611	0.095	0.067	0.0940619			Coq2	2.03104e-08	0.0274228	0.349	0.257	0.000421176
Tpra1	0.00381808	0.156524	0.087	0.128	1			Tnrc6a	0.0051125	0.0886809	0.397	0.425	1			Slc1a5	1.21522e-190	0.0923235	0.129	0.04	2.52001e-186			Spr	3.03623e-09	0.00327183	0.322	0.248	6.29624e-05			Dcaf13	6.54734e-10	0.0273485	0.321	0.225	1.35772e-05
Mettl1	1.9145e-14	0.156521	0.168	0.336	3.97009e-10			Nktr	1.68097e-21	0.0886272	0.67	0.702	3.48582e-17			Cenpw	3.10029e-304	0.0922822	0.102	0.015	6.42906e-300			Gm6563	0.00123864	0.00326597	0.035	0.023	1			Igsf9	4.9409e-08	0.0273327	0.05	0.023	0.00102459
Phf1	0.000838775	0.156428	0.084	0.13	1			Vav2	0.000153878	0.0885178	0.241	0.236	1			Nme6	1.07409e-166	0.092277	0.214	0.096	2.22734e-162			2410080I02Rik	0.00935994	0.00325205	0.002	0.001	1			Carhsp1	1.72181e-07	0.0272775	0.124	0.078	0.00357053
Mpp5	8.57605e-05	0.15624	0.092	0.15	1			Cyp27a1	5.82118e-22	0.0885024	0.121	0.089	1.20714e-17			Donson	2.15072e-148	0.0922365	0.241	0.12	4.45995e-144			Hist1h4n	0.00146061	0.00323256	0.003	0.001	1			Ppp2r1b	1.25628e-06	0.0272745	0.177	0.122	0.0260514
Sppl2b	0.000311621	0.156139	0.083	0.132	1			Fmo5	7.82822e-30	0.0882185	0.098	0.063	1.62334e-25			Sumo1	5.60826e-85	0.0922149	0.59	0.42	1.16298e-80			Synm	0.000414613	0.00322622	0.003	0.001	1			Adam33	1.28672e-12	0.027257	0.021	0.005	2.66827e-08
Dpf2	1.05044e-08	0.156029	0.156	0.276	0.000217831			Lrch3	0.000158742	0.088176	0.239	0.234	1			Nup85	2.04959e-165	0.0921706	0.202	0.089	4.25023e-161			Epb41l4aos	3.54714e-09	0.00322586	0.137	0.094	7.35571e-05			Dnajc2	3.41304e-08	0.0272554	0.487	0.367	0.000707761
Ppp3r1	4.42978e-11	0.155973	0.155	0.293	9.18604e-07			Cdkn2aip	6.69045e-06	0.0880131	0.166	0.153	0.13874			Pfdn4	3.2136e-117	0.0920773	0.331	0.197	6.66403e-113			Nos3	0.000386624	0.00321894	0.005	0.001	1			Nsd3	2.04875e-05	0.0272066	0.576	0.47	0.42485
Fgfr1op2	7.35963e-08	0.155944	0.286	0.487	0.00152617			Ddx50	0.00438438	0.0878643	0.504	0.554	1			Ncaph2	2.16451e-124	0.0920748	0.334	0.197	4.48855e-120			1500009C09Rik	0.00161211	0.00321409	0.004	0.001	1			Timm17a	2.00472e-06	0.027188	0.448	0.351	0.0415718
Plekhm3	6.73429e-05	0.15579	0.112	0.179	1			Cox7a2l	4.25934e-09	0.0878535	0.672	0.725	8.83259e-05			Nusap1	1.1677e-245	0.0920484	0.06	0.005	2.42147e-241			C530050E15Rik	0.000148364	0.00317889	0.007	0.002	1			Eif4b	1.62317e-06	0.0271594	0.496	0.392	0.0336597
Rnf168	9.7444e-07	0.155779	0.122	0.208	0.020207			1110032A03Rik	3.7935e-06	0.0877469	0.184	0.172	0.0786657			Cbfb	2.56843e-118	0.0919732	0.376	0.232	5.32615e-114			Gria2	2.41088e-05	0.00317629	0.008	0.003	0.499943			Ccnyl1	5.47783e-07	0.0271302	0.077	0.044	0.0113594
Gfm2	0.000596822	0.15569	0.161	0.237	1			Rffl	4.64825e-10	0.0875784	0.152	0.132	9.63907e-06			Itgb3bp	4.64458e-141	0.091906	0.198	0.092	9.63146e-137			Vstm2a	0.000993901	0.00317576	0.003	0.001	1			Asl	1.84346e-05	0.0270697	0.207	0.153	0.382279
Parn	0.000106927	0.155654	0.104	0.166	1			Ptpn6	5.38224e-11	0.0874878	0.648	0.708	1.11611e-06			Polr3k	2.28136e-126	0.0918197	0.317	0.182	4.73086e-122			Gm36500	0.0068875	0.00316906	0.002	0	1			Coro1b	8.80501e-05	0.0270263	0.484	0.391	1
Hps1	0.00130008	0.155591	0.086	0.131	1			Grk3	2.47357e-07	0.0874621	0.171	0.154	0.00512944			Cox20	2.04417e-96	0.0916989	0.429	0.285	4.239e-92			Gm34086	4.59946e-05	0.00315522	0.002	0	0.953791			C2	2.25304e-06	0.0270234	0.018	0.006	0.0467213
Uba6	0.00371532	0.155511	0.1	0.146	1			Ppm1l	7.01675e-19	0.0873354	0.118	0.09	1.45506e-14			Nabp2	2.22484e-118	0.0915987	0.38	0.233	4.61366e-114			Mrpl4	3.58946e-12	0.00314368	0.374	0.28	7.44346e-08			Anp32e	5.55333e-05	0.0270008	0.423	0.339	1
Zfp945	2.68595e-06	0.155363	0.083	0.148	0.0556985			Tbck	0.00120372	0.0872213	0.218	0.214	1			Cyb5b	1.12364e-143	0.0915635	0.305	0.167	2.33009e-139			Gng12	1.75359e-08	0.00314252	0.381	0.299	0.000363642			Etf1	0.000267233	0.0269863	0.452	0.367	1
Kpna1	9.94553e-06	0.155161	0.154	0.249	0.206241			Kdm3a	1.68875e-07	0.0872153	0.17	0.154	0.00350196			Rpl27-ps3	1.32026e-131	0.0915309	0.202	0.098	2.73783e-127			Rac2	1.3403e-05	0.00309716	0.728	0.598	0.277939			Thoc1	3.16359e-08	0.0269624	0.214	0.146	0.000656034
Eif5b	8.73058e-07	0.155144	0.343	0.562	0.0181046			Top3b	1.43246e-05	0.0871961	0.226	0.217	0.29705			Mycbp	2.33365e-133	0.0914897	0.254	0.133	4.8393e-129			Icam4	0.00586047	0.00307245	0.007	0.003	1			Sec13	2.03431e-05	0.0269508	0.494	0.391	0.421856
Ube2o	0.00815628	0.154928	0.059	0.088	1			Pirb	3.25761e-21	0.0871293	0.137	0.105	6.7553e-17			E2f2	1.14517e-210	0.0914115	0.122	0.034	2.37474e-206			Atn1	6.02906e-07	0.0030663	0.166	0.124	0.0125025			Cox18	1.82604e-08	0.0269281	0.183	0.121	0.000378665
Cep63	7.58937e-07	0.154912	0.093	0.168	0.0157381			Nufip2	0.000113838	0.0870914	0.462	0.496	1			Pih1d1	2.71842e-109	0.0913294	0.363	0.226	5.63718e-105			Zbtb16	0.000586426	0.00306442	0.006	0.002	1			Sdf4	0.000448661	0.0269022	0.66	0.558	1
Ttc19	8.72178e-07	0.15484	0.125	0.214	0.0180863			Sik2	0.0060658	0.0870729	0.251	0.252	1			Ndc1	1.09783e-185	0.0912739	0.156	0.056	2.27656e-181			Efhc1	0.00134543	0.00306299	0.006	0.002	1			Slamf7	1.24518e-06	0.0268545	0.013	0.004	0.0258213
Polr2a	1.27061e-09	0.154602	0.167	0.302	2.63486e-05			Atf7	2.45297e-05	0.086692	0.272	0.267	0.508671			Atp6v0e	2.8789e-42	0.0912675	0.799	0.666	5.96998e-38			Gm17619	8.76045e-06	0.00305823	0.002	0	0.181665			Agrn	2.33658e-07	0.0268438	0.051	0.025	0.00484536
Abtb1	0.000450713	0.154514	0.089	0.139	1			Spg20	0.0020754	0.0866841	0.257	0.259	1			Peak1	1.43723e-103	0.0911567	0.363	0.23	2.98039e-99			Atp1b4	4.87081e-15	0.00305619	0.004	0	1.01006e-10			Anxa6	1.31484e-07	0.0268	0.233	0.164	0.00272658
Ap3m1	1.26209e-06	0.154447	0.122	0.208	0.026172			Ubc	1.43663e-143	0.0862224	0.93	0.924	2.97913e-139			Arpc4	9.68228e-63	0.0909391	0.812	0.667	2.00781e-58			Tmem154	0.000893524	0.00305585	0.023	0.014	1			Slc6a9	4.58652e-08	0.0267495	0.021	0.007	0.000951107
Riok3	5.2905e-08	0.154382	0.163	0.282	0.00109709			Zfp217	3.9791e-08	0.0861485	0.192	0.176	0.000825145			Exosc3	1.30554e-125	0.0908743	0.341	0.2	2.70729e-121			Gm31374	3.21828e-10	0.00305023	0.003	0	6.67376e-06			Lsm4	3.98561e-05	0.0267221	0.542	0.437	0.826496
Mttp	0.00857305	0.154382	0.094	0.134	1			Gm10138	6.91501e-07	0.0861292	0.151	0.136	0.0143397			Smarca4	5.77293e-110	0.090842	0.475	0.311	1.19713e-105			Vstm2l	3.8157e-12	0.00304275	0.004	0	7.91262e-08			Mrpl12	0.000379087	0.0266749	0.545	0.448	1
Gfpt1	1.22484e-07	0.154378	0.132	0.231	0.00253996			Zfpm1	0.00112672	0.0859773	0.198	0.193	1			Exosc2	9.193e-113	0.0907198	0.245	0.134	1.90635e-108			Rbks	3.88064e-05	0.00303309	0.072	0.05	0.804729			Bcl6	9.42573e-08	0.0266639	0.133	0.084	0.00195461
Jak3	1.74439e-08	0.154308	0.093	0.179	0.000361734			Mbtps2	0.00424676	0.0858752	0.202	0.199	1			Rnf126	3.37038e-149	0.0902328	0.386	0.225	6.98916e-145			Acy1	4.09638e-07	0.00302521	0.125	0.089	0.00849467			Slc25a5	0.00110555	0.0266445	0.87	0.798	1
Dcaf10	0.00278191	0.154239	0.079	0.118	1			Arnt	4.94152e-07	0.0858444	0.223	0.21	0.0102472			Akip1	2.26448e-132	0.0901503	0.236	0.121	4.69586e-128			Gabrb3	2.0944e-05	0.0030234	0.004	0.001	0.434315			Cript	0.000118417	0.026644	0.458	0.369	1
Sos2	0.00296587	0.154194	0.091	0.135	1			Pstk	0.0038407	0.0857639	0.235	0.235	1			Bcas2	1.78666e-93	0.0900747	0.565	0.397	3.705e-89			Ddn	1.85257e-05	0.00302098	0.007	0.002	0.384168			Fam129b	3.38298e-10	0.0264798	0.093	0.049	7.01528e-06
Exoc3	9.5562e-09	0.15405	0.228	0.391	0.000198167			Pacsin2	0.00820819	0.0857209	0.514	0.573	1			Dnaja2	2.99455e-83	0.0900089	0.588	0.42	6.2098e-79			Gm20939	0.00366077	0.00300134	0.021	0.013	1			Dad1	0.00942273	0.026467	0.841	0.758	1
Smyd5	8.40738e-05	0.153915	0.11	0.175	1			Ebf3	1.82209e-24	0.0855244	0.136	0.1	3.77847e-20			Ncapg	0	0.089953	0.08	0.004	0			Pfkp	0.000664948	0.00299961	0.016	0.008	1			Sart1	2.60624e-09	0.0264441	0.301	0.212	5.40456e-05
Vps4b	2.73439e-10	0.153838	0.246	0.434	5.6703e-06			Lrp6	0.00080676	0.0853696	0.272	0.273	1			Akr1a1	1.84106e-43	0.0899088	0.823	0.676	3.8178e-39			Gm35909	3.12447e-08	0.00299642	0.003	0	0.000647922			Zc3h12a	2.5565e-06	0.0264078	0.135	0.09	0.0530141
Nol9	0.0030154	0.153823	0.077	0.115	1			Calcoco1	2.44852e-27	0.0852764	0.107	0.073	5.07749e-23			Rnaseh2a	2.61465e-153	0.08989	0.229	0.109	5.422e-149			Slc1a2	0.00017947	0.00299301	0.051	0.034	1			Gm10073	3.50798e-06	0.0263987	0.462	0.365	0.0727451
Zcchc4	0.00343309	0.153822	0.069	0.105	1			Wdr26	9.93238e-06	0.0852513	0.572	0.632	0.205968			Zfp91	4.60135e-87	0.0897493	0.609	0.438	9.54182e-83			Catspere2	0.00838978	0.00298652	0.009	0.005	1			Sf3b5	0.000307731	0.0263932	0.556	0.456	1
Ltn1	5.20618e-06	0.153756	0.108	0.182	0.107961			Bsdc1	8.40925e-08	0.0852508	0.198	0.182	0.00174383			Ctbp1	3.02623e-100	0.0895662	0.531	0.364	6.27549e-96			Spaca1	0.00081809	0.00298059	0.009	0.004	1			Hnrnpa1	0.00527065	0.0263484	0.699	0.603	1
Rap2a	1.43382e-11	0.153741	0.24	0.438	2.9733e-07			Rictor	0.000816944	0.0851054	0.274	0.275	1			Ctdspl	5.29098e-172	0.0895244	0.15	0.055	1.09719e-167			Derl3	0.00302487	0.00297908	0.034	0.023	1			Tubb5	0.000573796	0.0263468	0.873	0.797	1
Rnf19b	2.22637e-08	0.153658	0.156	0.274	0.000461682			Pik3c2a	0.00380794	0.0849834	0.223	0.221	1			Oxct1	9.81021e-69	0.0894798	0.73	0.565	2.03434e-64			Sv2b	6.55612e-05	0.00296007	0.004	0.001	1			Usp7	1.69521e-07	0.026341	0.457	0.35	0.00351535
Map2k4	0.00196953	0.15359	0.109	0.161	1			Dstyk	0.000466694	0.0849276	0.191	0.184	1			Samd1	3.97291e-133	0.0893003	0.276	0.15	8.23862e-129			Lsamp	0.0041722	0.00294725	0.007	0.003	1			Timm8a1	8.12807e-07	0.0263404	0.283	0.209	0.0168552
Slc35b4	0.00640159	0.153495	0.107	0.153	1			Slc8a1	1.47932e-05	0.0849243	0.209	0.198	0.306766			Erg28	2.13746e-119	0.089267	0.422	0.266	4.43245e-115			Tspoap1	0.000335908	0.00294022	0.006	0.002	1			Kars	5.3375e-09	0.0262785	0.271	0.189	0.000110684
Tigd2	1.45808e-07	0.153377	0.236	0.394	0.00302362			Ube2q2	0.00224733	0.0848949	0.219	0.216	1			Rcc1	1.14118e-158	0.0892352	0.171	0.07	2.36646e-154			Ccdc13	0.0005172	0.0029177	0.001	0	1			Epb41l3	6.94997e-06	0.0262536	0.17	0.12	0.144122
Mb21d1	1.16166e-11	0.153254	0.136	0.266	2.40893e-07			Tppp	5.54861e-18	0.0847534	0.122	0.093	1.15062e-13			2210016F16Rik	1.04355e-87	0.089233	0.447	0.303	2.164e-83			Sra1	5.51876e-11	0.00291642	0.459	0.353	1.14442e-06			Atp1a3	5.24247e-15	0.0261546	0.042	0.013	1.08713e-10
Smox	4.15442e-11	0.153228	0.2	0.369	8.61501e-07			Smad4	0.00856045	0.0846391	0.283	0.29	1			Trim28	1.81129e-101	0.0889558	0.479	0.322	3.75608e-97			Gm47428	0.00421127	0.00291526	0.009	0.004	1			Slc2a1	4.29164e-07	0.0261313	0.244	0.176	0.00889958
Atxn7l3b	0.00781164	0.153143	0.412	0.628	1			Mctp1	0.000512771	0.0846387	0.193	0.186	1			Exosc5	8.34949e-94	0.0889255	0.507	0.347	1.73143e-89			Tmem86b	0.000288302	0.00291035	0.056	0.039	1			Tlk2	9.44582e-08	0.0261287	0.222	0.154	0.00195878
Rbm15b	0.00898847	0.152996	0.072	0.105	1			Enc1	1.2406e-07	0.0845175	0.181	0.165	0.00257263			Polr2l	2.42294e-135	0.0888036	0.244	0.125	5.02445e-131			Pmm1	6.31874e-05	0.00290351	0.144	0.112	1			P2ry14	4.44985e-46	0.0261008	0.029	0.003	9.22766e-42
Nf2	0.00465431	0.152991	0.081	0.119	1			Grb2	1.69766e-06	0.0840611	0.625	0.689	0.0352043			Srxn1	4.37965e-136	0.0887922	0.084	0.024	9.08208e-132			B9d1	0.00391555	0.00290289	0.03	0.02	1			Fam213b	1.25175e-05	0.0260963	0.331	0.256	0.259575
Zfand3	7.06831e-10	0.152984	0.137	0.256	1.46576e-05			Crtc3	0.000120115	0.0840293	0.235	0.23	1			Rce1	3.79096e-129	0.0887809	0.358	0.211	7.86132e-125			Cdiptos	0.000648608	0.00288174	0.024	0.014	1			Lrmda	3.75215e-08	0.0260571	0.137	0.086	0.000778083
Pot1a	0.00227522	0.152942	0.085	0.127	1			St3gal2	0.00193403	0.08395	0.199	0.194	1			Ndufa9	7.91371e-85	0.0885857	0.56	0.394	1.64107e-80			Tmigd3	0.000252742	0.00286686	0.014	0.007	1			Eef1akmt4	3.30524e-08	0.0260097	0.199	0.133	0.000685407
Tha1	6.02819e-05	0.152905	0.088	0.146	1			Slc26a2	0.00556303	0.0839111	0.258	0.259	1			Taf12	1.15354e-104	0.088553	0.36	0.224	2.3921e-100			Cabp1	0.00020648	0.00286434	0.003	0.001	1			Nt5c	2.84868e-06	0.0260085	0.389	0.3	0.059073
Ankzf1	0.000315026	0.152904	0.087	0.138	1			Bin1	1.50889e-49	0.0838868	0.947	0.961	3.12898e-45			Dlgap5	0	0.0884519	0.092	0.011	0			Mt2	3.8501e-07	0.00285928	0.079	0.052	0.00798395			Rras	2.89161e-05	0.0258992	0.187	0.136	0.599633
Pstk	4.495e-09	0.152877	0.129	0.238	9.32128e-05			Plcg1	3.80663e-06	0.083848	0.181	0.169	0.0789381			Zwilch	1.24195e-305	0.088381	0.095	0.013	2.57544e-301			Ficd	9.27122e-06	0.00285508	0.09	0.063	0.192257			Psma6	0.00160938	0.0258769	0.609	0.508	1
Parp12	9.71359e-06	0.152836	0.104	0.175	0.201431			Ralgps1	1.18275e-05	0.0838164	0.249	0.241	0.245267			Ints11	2.34177e-127	0.0883512	0.283	0.157	4.85612e-123			Mamld1	0.00271547	0.00285469	0.017	0.01	1			Kdm5d	1.28776e-12	0.0258556	0.196	0.117	2.67044e-08
Adgrl2	5.22892e-05	0.152677	0.094	0.155	1			Plcb2	6.92541e-06	0.0837589	0.23	0.22	0.143612			Ddx56	6.53597e-120	0.0882939	0.263	0.145	1.35536e-115			Procr	0.00366642	0.00285364	0.042	0.03	1			Acadl	0.000432655	0.0258281	0.341	0.275	1
Zfp746	4.99451e-05	0.152671	0.133	0.21	1			Map3k3	0.000107741	0.0837263	0.26	0.257	1			Arl6ip4	6.53786e-112	0.0882275	0.479	0.315	1.35576e-107			Syt7	0.00695718	0.00285179	0.004	0.001	1			Atp6v1e1	0.000561135	0.0258165	0.563	0.47	1
Fem1c	7.81414e-06	0.152634	0.104	0.175	0.162042			Baz2b	0.000261146	0.0837144	0.288	0.29	1			Ahsa2	1.02708e-123	0.0881364	0.331	0.193	2.12986e-119			Rfxank	1.02173e-06	0.00284481	0.113	0.08	0.0211877			Ctnnal1	4.08783e-07	0.0258045	0.13	0.083	0.00847694
Gm27010	9.422e-05	0.152538	0.071	0.12	1			Sp1	9.75857e-06	0.0836072	0.24	0.232	0.202363			Cdc42	4.11191e-44	0.0880497	0.971	0.907	8.52686e-40			Cntn1	0.00178925	0.00284302	0.006	0.002	1			Polr2l	3.50162e-08	0.0257648	0.216	0.148	0.000726131
Zfp687	0.000986522	0.15241	0.066	0.105	1			Snx14	0.0059843	0.0835566	0.205	0.202	1			Mrpl27	2.98877e-115	0.0879763	0.329	0.196	6.19782e-111			Tnnt1	0.00354894	0.00284027	0.034	0.024	1			Cast	1.7017e-06	0.0257263	0.246	0.18	0.0352881
0610037L13Rik	5.74349e-08	0.152409	0.162	0.279	0.00119103			Zbtb26	2.67987e-11	0.0835485	0.145	0.123	5.55724e-07			Acot13	7.72854e-97	0.0879307	0.36	0.229	1.60267e-92			Gm15890	0.000167495	0.00283641	0.002	0	1			Fam72a	4.08272e-07	0.0256944	0.161	0.108	0.00846634
Lrrc41	0.000205941	0.152408	0.099	0.156	1			Celf1	3.40653e-05	0.083544	0.514	0.564	0.706411			Rmi2	1.24363e-278	0.0878688	0.099	0.016	2.57891e-274			Bola1	1.06786e-09	0.00283476	0.368	0.283	2.21442e-05			Il27	7.60184e-15	0.0256927	0.063	0.024	1.57639e-10
Etv1	2.75373e-05	0.152225	0.111	0.181	0.571041			Gpr183	2.51049e-06	0.0835148	0.606	0.657	0.05206			Fam20c	1.92221e-173	0.0878671	0.094	0.024	3.98609e-169			Nwd1	2.21127e-07	0.00283309	0.005	0.001	0.00458551			4931406P16Rik	1.52379e-08	0.0256685	0.296	0.211	0.000315988
Evi5	3.06264e-08	0.152171	0.149	0.261	0.0006351			Samd8	0.000832689	0.0833278	0.219	0.214	1			C3ar1	5.0785e-23	0.0877879	0.731	0.622	1.05313e-18			Cdkn1c	1.78747e-06	0.00283285	0.1	0.07	0.0370667			Pcbp2	0.00749434	0.0256624	0.679	0.595	1
Naa35	2.13525e-08	0.15217	0.289	0.487	0.000442787			Smg1	6.66988e-06	0.083274	0.358	0.366	0.138313			Gpx4	3.69521e-45	0.0877046	0.803	0.665	7.66275e-41			Gm2379	8.76425e-06	0.00282748	0.002	0	0.181744			Soat1	1.66789e-05	0.0256473	0.465	0.371	0.345871
Ccdc6	0.000749345	0.152093	0.09	0.139	1			Map3k14	9.05754e-05	0.0830932	0.202	0.194	1			Sdhc	1.52836e-95	0.0876179	0.472	0.317	3.16935e-91			Shisa7	0.00694563	0.00281608	0.004	0.001	1			Pdap1	1.25604e-05	0.0256177	0.588	0.478	0.260465
Polk	0.00410928	0.152003	0.075	0.111	1			Abca1	1.71059e-05	0.0829647	0.562	0.597	0.354724			Prmt7	2.98911e-134	0.0875706	0.325	0.185	6.19851e-130			Efnb2	0.00354602	0.00281584	0.02	0.012	1			Mipep	4.11565e-08	0.0256156	0.122	0.075	0.000853462
Frs2	0.000976702	0.151839	0.086	0.133	1			Zfp579	5.76794e-06	0.0827947	0.151	0.138	0.11961			Gm10036	2.19959e-116	0.0875339	0.18	0.088	4.56129e-112			Prr29	0.00469005	0.0028157	0.001	0	1			Mrps15	7.99236e-06	0.0256064	0.547	0.436	0.165738
Slmap	5.51562e-09	0.151742	0.177	0.312	0.000114377			Zfp445	0.00185338	0.0825774	0.311	0.319	1			Exosc4	4.21007e-95	0.0875336	0.407	0.268	8.73043e-91			Lsmem1	9.1255e-07	0.0027951	0.002	0	0.0189235			Lxn	9.17202e-10	0.0255981	0.186	0.118	1.902e-05
Tbxas1	0.000297324	0.151711	0.441	0.687	1			Naip5	9.93437e-07	0.0825675	0.153	0.139	0.0206009			Ercc6l	4.44814e-297	0.0874445	0.093	0.013	9.2241e-293			Ptgs2os2	1.51487e-08	0.00279396	0.004	0.001	0.000314139			Znhit1	9.71959e-06	0.0255931	0.372	0.29	0.201555
Dclre1b	0.00522384	0.151562	0.081	0.119	1			Cd9	7.40604e-28	0.0825457	0.911	0.902	1.53579e-23			Ift22	6.94653e-141	0.0873915	0.216	0.104	1.4405e-136			Gm10522	0.00974919	0.00277951	0.004	0.002	1			Acot9	5.63596e-10	0.0255796	0.178	0.112	1.16873e-05
Secisbp2	7.50306e-10	0.151385	0.164	0.297	1.55591e-05			Dmac2	7.12693e-05	0.0825208	0.181	0.171	1			Dhrs4	2.48915e-116	0.0873674	0.28	0.159	5.16175e-112			Hist2h2ab	0.00128747	0.00277041	0.005	0.002	1			Capns1	0.000362184	0.0255728	0.672	0.557	1
Letm2	0.00103585	0.15137	0.092	0.14	1			Srsf11	7.40517e-11	0.0824939	0.667	0.722	1.53561e-06			Degs1	1.43575e-98	0.0873396	0.445	0.294	2.97731e-94			Guk1	4.92389e-10	0.00276904	0.354	0.271	1.02107e-05			Ctla2b	0.000156064	0.0255464	0.031	0.016	1
Sav1	5.06571e-06	0.151293	0.11	0.185	0.105048			Wipf2	3.25503e-05	0.0824147	0.193	0.183	0.674996			Galns	1.26686e-144	0.0871107	0.205	0.096	2.62708e-140			Mrpl21	8.89796e-10	0.00276532	0.379	0.291	1.84517e-05			Tubb6	1.83015e-09	0.0255341	0.169	0.107	3.79517e-05
Stard8	2.30143e-06	0.151176	0.108	0.185	0.0477248			Esco1	0.00172013	0.0823763	0.179	0.174	1			Josd2	4.54793e-126	0.0870703	0.345	0.204	9.43104e-122			Gm12166	2.52079e-07	0.00276245	0.107	0.073	0.00522737			Plaur	4.06506e-09	0.0255095	0.143	0.088	8.42972e-05
Nr1d2	0.000145848	0.15116	0.104	0.164	1			Kdm4a	5.29207e-06	0.082203	0.147	0.134	0.109742			Prpf19	2.22353e-103	0.0869085	0.477	0.315	4.61093e-99			Ctf1	0.000267814	0.00275827	0.006	0.002	1			Cmtr1	1.76691e-11	0.0255005	0.087	0.043	3.66405e-07
Rnf10	4.42257e-10	0.151144	0.205	0.366	9.17109e-06			Zfp715	0.0035911	0.0821894	0.214	0.211	1			Mecr	1.29967e-140	0.086538	0.188	0.086	2.69513e-136			Optn	0.000306405	0.00274394	0.03	0.019	1			Rapgef2	1.16188e-06	0.025491	0.201	0.143	0.0240939
Slc8b1	0.000135602	0.15112	0.083	0.135	1			4632415L05Rik	8.25073e-06	0.0821121	0.194	0.182	0.171095			Mrps17	1.42572e-103	0.0861258	0.543	0.368	2.95652e-99			Nlrp10	4.47057e-08	0.00274283	0.002	0	0.000927062			Cep152	1.74672e-07	0.0254664	0.219	0.154	0.00362216
Shc1	1.25642e-05	0.151093	0.083	0.144	0.260543			Hmbox1	2.74385e-05	0.0820131	0.24	0.232	0.568993			Tmem238	7.3226e-145	0.0860273	0.13	0.048	1.51849e-140			Dusp4	0.00318788	0.00274075	0.004	0.001	1			Sub1	0.00502665	0.0254442	0.699	0.612	1
Cdc42bpb	1.56335e-07	0.150872	0.099	0.18	0.00324192			Phf21a	0.000212064	0.0819682	0.233	0.229	1			Exosc7	4.26751e-114	0.0859668	0.436	0.279	8.84954e-110			Cib2	1.87036e-08	0.0027402	0.175	0.127	0.000387857			Rab1a	0.0017198	0.0254294	0.6	0.511	1
Dot1l	3.93713e-07	0.150829	0.093	0.17	0.00816443			Dnajb4	0.00930522	0.0819205	0.196	0.193	1			Mrps10	5.5524e-115	0.0859359	0.398	0.248	1.1514e-110			Suclg2	9.74759e-10	0.00273985	0.401	0.312	2.02136e-05			Atf5	1.27408e-07	0.0253962	0.159	0.104	0.00264205
Ints8	0.00737903	0.150816	0.081	0.117	1			Rtn4	3.79928e-14	0.0818961	0.736	0.786	7.87858e-10			Slf1	2.32261e-114	0.0858967	0.257	0.143	4.81639e-110			Cnn2	1.37047e-08	0.00272965	0.137	0.095	0.000284194			Ints12	2.29335e-08	0.0253483	0.167	0.109	0.000475573
Plpbp	5.63372e-08	0.150732	0.127	0.227	0.00116826			Mtmr3	0.000519638	0.0818464	0.196	0.189	1			Mtch2	5.88149e-98	0.085588	0.523	0.356	1.21964e-93			Abhd3	3.20319e-06	0.00272078	0.053	0.033	0.0664246			Htatip2	2.24732e-08	0.0253186	0.127	0.078	0.000466026
Epha2	0.00140266	0.150719	0.063	0.1	1			R3hdm1	0.000580524	0.0817802	0.456	0.491	1			Spr	1.87498e-107	0.0855791	0.361	0.223	3.88816e-103			Selenbp1	6.76763e-07	0.00271656	0.109	0.076	0.014034			Mrpl18	0.000186946	0.0253177	0.525	0.427	1
Taf4	0.00504273	0.150521	0.071	0.106	1			Slc16a7	1.12159e-09	0.0816966	0.162	0.142	2.32585e-05			Kras	2.0252e-79	0.0855022	0.523	0.371	4.19966e-75			Crem	0.00143943	0.00271639	0.061	0.045	1			Upp1	1.06775e-41	0.0252484	0.012	0	2.21419e-37
3110062M04Rik	4.555e-08	0.150477	0.123	0.22	0.00094457			Siah1a	0.000938042	0.0814756	0.198	0.193	1			Ndufa1	5.03173e-76	0.0854054	0.487	0.343	1.04343e-71			Phpt1	2.75677e-07	0.00271436	0.156	0.114	0.00571672			Sra1	1.71155e-07	0.0252456	0.463	0.355	0.00354924
Tcp11l1	0.00218756	0.150427	0.059	0.093	1			Ganc	1.75803e-05	0.0814611	0.207	0.197	0.364563			Mb21d1	3.20312e-106	0.0853612	0.371	0.234	6.64231e-102			Tmem242	2.25506e-06	0.00270038	0.117	0.084	0.0467632			Adrm1	5.7792e-06	0.0252088	0.451	0.355	0.119843
Cdc42se1	1.49716e-08	0.15028	0.237	0.407	0.000310466			Apobec3	7.8809e-05	0.0813421	0.602	0.653	1			1110004F10Rik	5.51159e-74	0.0853024	0.584	0.425	1.14294e-69			Gm13175	0.00468749	0.00268641	0.001	0	1			1810022K09Rik	1.16378e-06	0.0251132	0.462	0.36	0.0241332
Reps1	1.9357e-05	0.150204	0.086	0.147	0.401405			Foxo3	2.31127e-09	0.081328	0.142	0.122	4.79288e-05			Drg1	1.08003e-102	0.0851558	0.407	0.263	2.23966e-98			AI413582	1.87908e-10	0.00268595	0.369	0.281	3.89664e-06			Pacs2	5.56425e-09	0.0250074	0.247	0.171	0.000115386
Sh3bp1	5.00831e-09	0.1502	0.205	0.357	0.000103857			Izumo4	1.95223e-22	0.0811821	0.095	0.066	4.04834e-18			Gm47283	4.56199e-40	0.0850438	0.674	0.548	9.4602e-36			Mpst	1.27017e-07	0.00268032	0.168	0.124	0.00263396			Acod1	8.40124e-89	0.0249841	0.03	0.001	1.74217e-84
Pigv	0.0023516	0.150188	0.09	0.134	1			Rnf103	0.00649923	0.0811789	0.223	0.222	1			Vti1b	4.16004e-103	0.0849974	0.431	0.281	8.62667e-99			BC067074	0.000730333	0.002679	0.004	0.001	1			Mthfsl	2.62217e-05	0.0249653	0.227	0.171	0.54376
Primpol	0.00103011	0.150019	0.091	0.139	1			Rapgef1	0.00288614	0.0811229	0.193	0.188	1			Ifrd2	1.58205e-124	0.0848888	0.173	0.08	3.2807e-120			Ethe1	3.2961e-06	0.0026615	0.225	0.177	0.0683513			Ndufa5	7.35523e-05	0.0249139	0.509	0.414	1
Nomo1	1.57667e-07	0.149894	0.098	0.179	0.00326953			Rin3	1.80938e-05	0.0808621	0.216	0.206	0.375212			Syncrip	5.18669e-80	0.0848874	0.629	0.462	1.07556e-75			Ubr4	2.61757e-12	0.00265602	0.298	0.218	5.42805e-08			Acot7	1.65942e-05	0.0249006	0.104	0.068	0.344114
Bcor	2.87007e-05	0.149866	0.113	0.184	0.595167			Fbxo11	0.00424523	0.0808181	0.219	0.217	1			Zgrf1	1.74945e-186	0.0848242	0.109	0.03	3.62783e-182			Gm10425	7.30914e-14	0.00265157	0.004	0	1.5157e-09			Mgat1	8.06932e-05	0.0248639	0.544	0.448	1
Ctns	2.00702e-05	0.149852	0.088	0.15	0.416195			Klhl18	5.40178e-08	0.0806086	0.233	0.217	0.00112017			Cops3	5.75866e-97	0.0848221	0.45	0.3	1.19417e-92			Cox16	1.73556e-05	0.00264232	0.115	0.085	0.359903			Bysl	6.66732e-05	0.0248484	0.216	0.163	1
Acrbp	0.000100054	0.149615	0.072	0.122	1			Arhgef12	0.0022766	0.0805933	0.231	0.229	1			Fcer1g	3.68717e-42	0.0847971	0.993	0.972	7.64609e-38			Gm48089	8.76806e-06	0.00263806	0.002	0	0.181823			Emilin2	1.0593e-34	0.0248436	0.027	0.003	2.19668e-30
Dcun1d1	2.04417e-09	0.149532	0.118	0.222	4.23899e-05			Ppfibp2	3.84175e-06	0.0805367	0.163	0.15	0.0796663			Rrp9	7.04267e-107	0.0847793	0.236	0.13	1.46044e-102			Gm43376	0.000167937	0.00263786	0.002	0	1			Zfp946	5.0901e-09	0.0247152	0.109	0.063	0.000105553
Kat2b	8.53152e-05	0.14951	0.086	0.141	1			Zfp770	4.94389e-06	0.0804141	0.196	0.184	0.102521			Cdca7l	5.28254e-225	0.0847628	0.089	0.017	1.09544e-220			Glyctk	0.000123634	0.0026377	0.008	0.003	1			Prmt7	2.17215e-05	0.0247082	0.279	0.213	0.450439
Rnf139	3.99106e-07	0.149483	0.145	0.246	0.00827626			Rgs7bp	1.40025e-06	0.0802988	0.14	0.125	0.0290369			Apoo	3.11053e-155	0.0845708	0.17	0.071	6.45031e-151			4930430E12Rik	0.0029207	0.00260201	0.003	0.001	1			Pdp2	3.17309e-07	0.0247019	0.153	0.101	0.00658003
Trim30d	1.74299e-08	0.149468	0.148	0.26	0.000361445			Mlxip	6.98097e-11	0.0802695	0.254	0.234	1.44764e-06			Cox6a2	1.2126e-74	0.0843793	0.182	0.104	2.51456e-70			AC164069.1	0.000861751	0.00259339	0.006	0.002	1			Eny2	1.08862e-05	0.0247005	0.443	0.347	0.225747
Tmem43	0.00229395	0.149368	0.102	0.15	1			Ppt1	0.000175804	0.0801154	0.634	0.7	1			Tpt1	8.06248e-47	0.0843592	0.994	0.965	1.67192e-42			Lynx1	0.00139482	0.00256337	0.004	0.001	1			Naip2	3.33491e-07	0.0246717	0.372	0.281	0.00691559
Pdlim5	1.16145e-05	0.149337	0.109	0.181	0.240849			Rbl2	1.5538e-09	0.0800903	0.168	0.148	3.22211e-05			Slc2a1	1.82827e-96	0.0843355	0.262	0.155	3.79128e-92			Zfp811	0.00245441	0.00256248	0.007	0.003	1			Cp	4.25018e-11	0.0246386	0.034	0.011	8.8136e-07
Vkorc1l1	2.80668e-05	0.149335	0.095	0.159	0.582021			Slc17a5	0.00178172	0.079746	0.162	0.155	1			Snx2	1.97483e-64	0.0842907	0.645	0.483	4.0952e-60			Naif1	0.00317333	0.00256163	0.036	0.025	1			mt-Atp8	1.01165e-05	0.0246128	0.355	0.274	0.209785
Herc6	6.43901e-08	0.149303	0.103	0.188	0.00133526			9330160F10Rik	3.04533e-27	0.0796599	0.077	0.047	6.3151e-23			Por	4.30426e-62	0.0841358	0.326	0.226	8.92574e-58			Plp1	9.35061e-08	0.00256145	0.056	0.033	0.00193904			Nfyb	0.000135035	0.0245855	0.218	0.167	1
Tsnax	1.18998e-11	0.149183	0.167	0.316	2.46766e-07			Zfp532	1.78315e-08	0.0794968	0.149	0.131	0.000369773			Mfsd1	3.53843e-97	0.0841289	0.526	0.362	7.33765e-93			Etv4	0.0013473	0.00256003	0.011	0.006	1			Nelfe	2.95269e-06	0.0245689	0.295	0.22	0.0612299
Lztfl1	9.53505e-11	0.149163	0.119	0.232	1.97728e-06			Rubcnl	0.00394499	0.0793905	0.182	0.177	1			Kif11	1.56315e-307	0.0840126	0.064	0.003	3.2415e-303			Klhl38	0.00871175	0.00255307	0.007	0.003	1			Sycp2	1.44634e-07	0.0245363	0.038	0.017	0.00299927
Zdhhc17	0.00316768	0.149162	0.097	0.142	1			Itgb3	7.9219e-08	0.0793428	0.179	0.162	0.00164276			Adpgk	6.58523e-124	0.0839676	0.271	0.15	1.36558e-119			Pdcd2l	2.23409e-11	0.00253769	0.249	0.179	4.63283e-07			Exosc9	9.16232e-07	0.0245292	0.255	0.186	0.0189999
Trak1	0.000194383	0.14916	0.083	0.134	1			Atp6ap1	0.000291497	0.0792103	0.618	0.686	1			Lars	3.23544e-100	0.0838788	0.476	0.318	6.70933e-96			Slc39a11	1.74471e-07	0.00253744	0.136	0.097	0.00361801			Immp1l	1.05951e-05	0.0245101	0.346	0.269	0.219711
Ogdh	1.40447e-12	0.149	0.159	0.31	2.91244e-08			Zfp729a	3.17584e-09	0.079055	0.152	0.133	6.58573e-05			Tfpi	9.84673e-115	0.083855	0.373	0.231	2.04192e-110			Car2	2.45006e-05	0.00253102	0.013	0.005	0.508068			Rabepk	5.88242e-10	0.0244966	0.192	0.122	1.21984e-05
Aqr	1.54465e-07	0.148851	0.144	0.249	0.00320314			Snx17	0.00383325	0.0789939	0.6	0.673	1			Abhd12	2.70763e-45	0.0837541	0.958	0.918	5.61481e-41			Tram1l1	0.0005172	0.00252991	0.001	0	1			Mat2a	0.00111679	0.0244775	0.749	0.652	1
Fubp3	3.10602e-06	0.148817	0.115	0.196	0.0644095			Adgrl2	0.00660231	0.0788942	0.155	0.15	1			Ndc80	0	0.083723	0.084	0.008	0			Naa10	4.37892e-07	0.00252308	0.337	0.268	0.00908057			Ruvbl1	1.28801e-07	0.0244321	0.373	0.279	0.00267095
Rnf20	2.00912e-11	0.148804	0.128	0.251	4.16632e-07			Trim12c	1.12698e-07	0.0788573	0.206	0.189	0.00233702			Wdr43	1.89867e-86	0.0837014	0.452	0.308	3.93728e-82			Plaur	0.000260378	0.00251522	0.114	0.088	1			Tnks1bp1	3.64997e-08	0.024431	0.069	0.036	0.000756894
Atg9a	0.00733192	0.148748	0.071	0.104	1			Prr14	5.34491e-05	0.0788079	0.188	0.177	1			Stt3b	1.8005e-120	0.0836909	0.453	0.291	3.7337e-116			Aprt	1.61548e-07	0.00250274	0.537	0.431	0.00335002			Mmp9	2.09268e-29	0.0243996	0.021	0.002	4.33959e-25
Sdccag8	7.04211e-08	0.148693	0.101	0.186	0.00146032			Arid1b	0.00948052	0.0787063	0.195	0.192	1			Srprb	2.97227e-125	0.0836728	0.407	0.252	6.1636e-121			Slc24a2	0.00527281	0.00250132	0.004	0.002	1			Pnpla2	1.21443e-08	0.0243594	0.323	0.233	0.000251837
Coro2a	0.00974854	0.148644	0.06	0.089	1			Atf2	7.93733e-05	0.0786418	0.226	0.219	1			Cops4	5.91348e-62	0.0836331	0.667	0.505	1.22628e-57			Col18a1	0.00585858	0.00248807	0.001	0	1			Nfkb1	9.07772e-05	0.0243327	0.637	0.534	1
Stk4	1.14225e-06	0.148605	0.2	0.328	0.0236868			Stx7	4.15326e-07	0.0786212	0.613	0.678	0.00861262			AC160336.1	4.0825e-55	0.0836079	0.365	0.261	8.46589e-51			Rasgrf1	0.00486177	0.00248636	0.008	0.004	1			Erh	3.17555e-05	0.0243066	0.397	0.311	0.658514
Nono	3.60477e-07	0.148575	0.32	0.539	0.00747522			Trpm2	0.0032974	0.0786068	0.304	0.309	1			1810058I24Rik	2.1465e-83	0.0834907	0.451	0.308	4.45119e-79			Vldlr	0.00210383	0.00248597	0.002	0	1			Mrpl27	4.02967e-07	0.0242955	0.302	0.222	0.00835633
Rpap1	0.00332009	0.148491	0.081	0.12	1			Prkce	4.57865e-12	0.078529	0.121	0.099	9.49474e-08			Arpc5	7.43741e-48	0.0833826	0.757	0.602	1.5423e-43			Gm32089	0.00841289	0.0024807	0.005	0.002	1			Tlr4	2.25588e-08	0.0242601	0.342	0.248	0.000467802
Atp13a1	1.51636e-10	0.148421	0.14	0.264	3.14447e-06			Lacc1	0.00053459	0.0784371	0.566	0.619	1			Fdx1	7.95735e-117	0.0833228	0.259	0.143	1.65012e-112			Trh	2.10665e-09	0.00247917	0.001	0	4.36856e-05			H2-Q10	6.56791e-11	0.0242061	0.036	0.012	1.36199e-06
Rps6ka5	0.000159595	0.148411	0.089	0.143	1			Zdhhc14	1.30779e-06	0.0783449	0.152	0.138	0.0271196			Knstrn	2.66305e-264	0.0832885	0.086	0.012	5.52237e-260			Efna5	0.0020461	0.00247737	0.004	0.001	1			Ccr1	6.19406e-11	0.0241501	0.122	0.068	1.28446e-06
Zfp91	4.74945e-09	0.148388	0.279	0.479	9.84893e-05			Lyz2	4.38199e-06	0.0781702	0.645	0.692	0.0908694			Diaph3	8.15496e-253	0.0832021	0.083	0.012	1.69109e-248			Gm39321	4.10817e-05	0.00247426	0.003	0	0.851912			Pirb	1.05398e-05	0.0241465	0.175	0.125	0.218564
Abcd1	6.16718e-08	0.148218	0.121	0.217	0.00127889			Mras	0.000224494	0.0778918	0.173	0.164	1			Suz12	4.31005e-96	0.0830975	0.419	0.276	8.93776e-92			Gm11739	0.00585691	0.0024631	0.001	0	1			Zcrb1	5.23352e-06	0.0241157	0.511	0.41	0.108528
Esrra	0.000264859	0.148203	0.092	0.146	1			A930033H14Rik	3.64808e-25	0.0778447	0.089	0.058	7.56503e-21			Slc29a1	2.02636e-82	0.0830876	0.573	0.413	4.20206e-78			Stx1b	0.00155014	0.00246049	0.006	0.002	1			Acot13	5.22987e-06	0.0240644	0.335	0.254	0.108452
Prkx	7.13758e-05	0.14818	0.078	0.13	1			Ano6	2.16825e-05	0.0778274	0.191	0.18	0.44963			Mfsd10	4.65435e-114	0.0830518	0.432	0.276	9.65172e-110			Lrrc75aos2	0.000522257	0.00244057	0.014	0.007	1			Snx4	6.6943e-06	0.0240558	0.332	0.255	0.13882
Lrpprc	1.79111e-07	0.148132	0.157	0.269	0.00371423			Sh3tc1	1.22694e-05	0.077792	0.156	0.143	0.254431			Hax1	1.6594e-111	0.0829069	0.33	0.198	3.4411e-107			Egln3	0.00233792	0.00243811	0.009	0.004	1			Stx11	1.63309e-19	0.024054	0.021	0.003	3.38654e-15
Ube4b	2.9485e-06	0.148071	0.102	0.175	0.061143			Tyrobp	7.75368e-59	0.0777305	0.98	0.971	1.60788e-54			Nup210	6.77357e-172	0.0829032	0.132	0.044	1.40463e-167			Iglon5	0.000211953	0.00241611	0.002	0	1			Crem	1.90794e-05	0.024047	0.074	0.045	0.395649
Zhx1	5.53831e-07	0.148044	0.119	0.206	0.0114848			Gprasp1	6.27712e-10	0.0776967	0.178	0.157	1.30169e-05			Golt1b	5.6437e-114	0.0827472	0.394	0.246	1.17033e-109			Pex5l	0.000143978	0.00240111	0.004	0.001	1			Pex16	3.00322e-07	0.0240383	0.189	0.13	0.00622778
Tes	1.84855e-05	0.147909	0.121	0.197	0.383333			Atmin	0.000286597	0.0776532	0.173	0.164	1			Timm17b	2.84153e-105	0.0825971	0.384	0.242	5.89248e-101			Vps29	3.03256e-08	0.00237704	0.601	0.481	0.000628863			Sumo3	0.000132261	0.0238172	0.503	0.408	1
Mtdh	0.00288325	0.147873	0.775	0.913	1			2610008E11Rik	4.82884e-16	0.077612	0.126	0.099	1.00136e-11			Slc7a1	2.39697e-122	0.0825148	0.239	0.127	4.9706e-118			Gm11521	2.20767e-13	0.00237409	0.002	0	4.57804e-09			Upf1	3.39344e-07	0.0237907	0.395	0.294	0.00703699
Pigs	1.4738e-07	0.14785	0.106	0.192	0.00305622			Mapk1ip1	4.61237e-14	0.0773261	0.113	0.089	9.56468e-10			4930579G24Rik	2.97289e-241	0.0823827	0.096	0.018	6.16487e-237			Bphl	5.8056e-09	0.00236832	0.197	0.144	0.000120391			Il12rb2	1.84849e-07	0.0237828	0.018	0.006	0.00383321
Plekhf2	1.56207e-07	0.147796	0.204	0.342	0.00323927			Bmt2	0.000315606	0.0772158	0.184	0.175	1			Vps36	2.04074e-100	0.0823671	0.428	0.278	4.23187e-96			Gm26714	0.00186864	0.00236471	0.048	0.034	1			Armc5	2.20092e-07	0.0237692	0.287	0.208	0.00456404
Plaa	1.00341e-08	0.147766	0.118	0.218	0.000208078			Bcdin3d	0.00338435	0.0772062	0.179	0.174	1			Klhl6	1.18974e-83	0.082343	0.496	0.345	2.46716e-79			Csrp1	0.000735494	0.00233038	0.069	0.051	1			Cdc25a	6.19841e-05	0.0237487	0.169	0.125	1
Iffo2	0.000121463	0.147646	0.078	0.128	1			Zfp518a	0.00490754	0.0771709	0.193	0.19	1			Neil3	0	0.0823224	0.068	0.003	0			Stat3	2.62877e-10	0.00232864	0.598	0.469	5.45128e-06			Coa3	0.00020674	0.023717	0.613	0.506	1
Chkb	5.90591e-06	0.147595	0.088	0.153	0.122471			Zbtb7a	0.00671613	0.0771683	0.488	0.536	1			Sgo1	1.03847e-291	0.0822809	0.078	0.008	2.15348e-287			Slc35e4	6.16635e-05	0.00232146	0.064	0.044	1			Mrps11	1.04478e-07	0.0237019	0.318	0.23	0.00216655
Gnl3	1.57424e-11	0.147526	0.242	0.436	3.2645e-07			Mynn	1.7562e-05	0.0766254	0.17	0.157	0.364184			Capzb	3.81213e-41	0.0821579	0.86	0.73	7.90522e-37			Akap6	0.000656404	0.00232131	0.003	0.001	1			Emg1	0.000125083	0.0236959	0.578	0.483	1
Zc3h14	2.52322e-08	0.147461	0.178	0.309	0.00052324			Rnf135	2.8706e-05	0.0763999	0.153	0.141	0.595276			Ap3s1	6.6141e-97	0.0821574	0.346	0.217	1.37157e-92			Gm10851	0.00688519	0.00231318	0.003	0.001	1			Mrps28	1.38019e-06	0.0236692	0.302	0.224	0.028621
Gm26724	2.79496e-06	0.147158	0.111	0.188	0.0579591			Epm2aip1	4.75363e-08	0.076381	0.168	0.15	0.00098576			Rpl10-ps3	2.4182e-96	0.0820163	0.317	0.195	5.01463e-92			Wrap73	1.18774e-11	0.00231036	0.163	0.109	2.46301e-07			Batf	3.77125e-05	0.0235847	0.112	0.076	0.782045
Dennd2c	0.0023125	0.147077	0.077	0.116	1			Cdkn1c	6.01038e-26	0.0763352	0.081	0.051	1.24637e-21			Wdr55	1.03294e-125	0.0819977	0.175	0.081	2.14201e-121			Grin1	0.00111917	0.00228681	0.004	0.001	1			Suclg1	0.000229485	0.0235765	0.544	0.451	1
Nat10	0.00117941	0.147057	0.077	0.119	1			Cdk19	0.00599616	0.0763156	0.208	0.205	1			Sec63	1.75142e-100	0.081937	0.495	0.331	3.63191e-96			Fez1	0.000747584	0.00228515	0.007	0.003	1			Sap18	1.13006e-05	0.0235758	0.474	0.375	0.23434
Ppp2r5a	8.83559e-10	0.14696	0.157	0.287	1.83224e-05			Cfap74	4.6858e-12	0.0762853	0.134	0.111	9.71694e-08			Dpm3	1.25147e-75	0.0816813	0.538	0.382	2.59518e-71			Gm26887	9.67706e-07	0.00228009	0.002	0	0.0200673			Ccdc122	0.000301609	0.0235236	0.077	0.051	1
Pex6	2.03e-05	0.146917	0.104	0.172	0.420961			Zfyve26	0.00303325	0.0761624	0.197	0.192	1			Nap1l4	2.64619e-82	0.0813787	0.56	0.397	5.48741e-78			Lrrc18	8.00914e-05	0.00227608	0.003	0	1			Ociad1	0.00138212	0.0235015	0.603	0.51	1
Rnf220	2.95208e-08	0.146904	0.145	0.255	0.000612173			Etnk1	0.0013503	0.0761243	0.435	0.462	1			Rbms1	3.62674e-110	0.0812749	0.373	0.232	7.52077e-106			Psmb9	4.25243e-11	0.00227034	0.428	0.329	8.81826e-07			Phip	9.1068e-05	0.0234643	0.63	0.524	1
Mkrn1	4.76721e-15	0.146893	0.193	0.382	9.88576e-11			Pik3r6	2.83056e-06	0.0761091	0.173	0.159	0.0586974			Ndufa6	7.75043e-61	0.0812591	0.678	0.516	1.60721e-56			Gm13391	0.000982946	0.00226846	0.007	0.003	1			Pak4	1.60664e-05	0.0234468	0.11	0.073	0.33317
Ide	4.10265e-09	0.146889	0.143	0.26	8.50766e-05			Epn2	1.93259e-13	0.0760548	0.131	0.107	4.00761e-09			Bcap31	2.13662e-55	0.0812551	0.751	0.6	4.43071e-51			Gm9866	0.000517625	0.00226245	0.001	0	1			Gtpbp1	1.11289e-07	0.0234364	0.201	0.138	0.00230779
Lmbrd1	1.53313e-10	0.146695	0.192	0.348	3.17925e-06			Eif4g2	4.51021e-13	0.0759918	0.741	0.797	9.35283e-09			Pum3	5.03282e-117	0.0812278	0.319	0.187	1.04366e-112			6430573P05Rik	0.0016065	0.00223401	0.014	0.007	1			Amdhd2	2.44674e-10	0.0234363	0.225	0.147	5.0738e-06
Urgcp	0.0014286	0.146671	0.09	0.137	1			Nectin4	5.50232e-06	0.0758773	0.16	0.146	0.114102			Cdc123	2.7566e-104	0.0807038	0.42	0.271	5.71636e-100			Gm2479	0.000183875	0.00222943	0.006	0.002	1			Nop53	2.32672e-06	0.0233677	0.446	0.347	0.0482492
Col15a1	0.000101905	0.146619	0.068	0.116	1			Sft2d3	0.000531889	0.0758441	0.166	0.158	1			Snapc5	9.74294e-78	0.0805891	0.504	0.355	2.02039e-73			Tnfaip8l3	0.00016744	0.00222441	0.002	0	1			Hmgcl	0.000153548	0.0232814	0.348	0.279	1
Zfp513	1.44879e-06	0.146531	0.114	0.197	0.0300436			Gm27010	2.52964e-14	0.0757973	0.127	0.102	5.24571e-10			Cad	4.76902e-127	0.0805812	0.207	0.103	9.88952e-123			Eno2	0.00329175	0.00221174	0.008	0.004	1			Ctnna1	1.75945e-05	0.0232679	0.295	0.225	0.364857
Zbtb7b	0.00114191	0.14641	0.08	0.123	1			Pogz	0.00102451	0.0757598	0.198	0.191	1			Azin1	1.08662e-89	0.0805697	0.487	0.332	2.25332e-85			1110002E22Rik	0.00130629	0.00220962	0.002	0	1			Noc2l	2.88983e-06	0.0231866	0.423	0.332	0.0599264
Zfp846	7.71536e-05	0.14629	0.093	0.152	1			2010315B03Rik	1.85725e-05	0.0757436	0.166	0.154	0.385138			Dnajc21	9.49589e-113	0.0805459	0.367	0.225	1.96916e-108			Tm7sf2	0.00379508	0.00220895	0.039	0.028	1			Gtpbp4	0.000168532	0.0231721	0.497	0.407	1
Mpv17	6.85939e-07	0.146285	0.11	0.193	0.0142243			Ceacam1	5.14094e-15	0.0757149	0.108	0.083	1.06608e-10			U2af2	5.18056e-95	0.0805336	0.524	0.359	1.07429e-90			1700031P21Rik	4.51766e-10	0.00220819	0.002	0	9.36827e-06			Mt1	0.00130746	0.0231535	0.643	0.556	1
Lsm11	0.00498993	0.145999	0.059	0.09	1			Pde8b	6.90616e-09	0.0756879	0.1	0.083	0.000143213			Rbmx2	1.29989e-123	0.0805191	0.167	0.076	2.69559e-119			Gm45474	0.00845267	0.00220718	0.004	0.002	1			Id1	1.40728e-05	0.0231366	0.03	0.014	0.291827
Apobec1	3.15662e-09	0.145958	0.176	0.311	6.54588e-05			Chkb	8.71292e-05	0.0756589	0.155	0.144	1			Hist1h1b	2.23771e-159	0.0804318	0.038	0.003	4.64033e-155			Hist2h2aa2	1.99539e-06	0.0021904	0.001	0	0.0413783			Cetn3	0.000407404	0.023111	0.548	0.447	1
Ccdc174	2.31314e-10	0.145823	0.165	0.3	4.79675e-06			Dennd1b	0.00682966	0.0756171	0.232	0.231	1			S100a13	2.76793e-70	0.0803443	0.476	0.339	5.73986e-66			Gria3	0.00257179	0.00218505	0.004	0.001	1			Surf6	3.19926e-08	0.0230986	0.169	0.111	0.00066343
Eps15	4.21848e-09	0.145734	0.145	0.262	8.74786e-05			Pigc	0.000294495	0.0754479	0.164	0.155	1			Ifrd1	1.80706e-106	0.0803242	0.338	0.207	3.7473e-102			Cd101	0.00506032	0.00218257	0.055	0.041	1			Ptpn2	4.26986e-07	0.0230316	0.236	0.168	0.00885441
Sntb2	0.00138458	0.1457	0.06	0.096	1			Usp35	2.15281e-12	0.0754475	0.127	0.104	4.46429e-08			Cwc15	2.30892e-66	0.0802809	0.63	0.467	4.788e-62			Fdx1	9.02169e-08	0.00218164	0.218	0.165	0.00187083			Fxr1	7.43014e-08	0.0229732	0.525	0.402	0.00154079
Hook2	0.00119973	0.145598	0.063	0.1	1			Zfp846	0.00130675	0.0754176	0.153	0.144	1			Lrpap1	4.07189e-62	0.0801756	0.673	0.515	8.44388e-58			Scd1	0.000387249	0.00217682	0.005	0.001	1			Thoc5	1.49514e-08	0.0229602	0.195	0.13	0.000310048
Hif1a	3.97802e-11	0.145308	0.219	0.396	8.24922e-07			P2ry10b	0.00144706	0.0754099	0.159	0.152	1			Psmg2	8.59915e-99	0.0800788	0.283	0.169	1.78321e-94			Gm48081	4.60119e-05	0.00217135	0.002	0	0.954148			Smarcb1	3.95823e-05	0.022896	0.409	0.326	0.820819
Pgap2	3.18965e-11	0.145283	0.12	0.238	6.61438e-07			Zfp113	7.27301e-11	0.0753788	0.13	0.109	1.5082e-06			Zc3h15	1.08077e-90	0.0799506	0.54	0.373	2.2412e-86			Hoga1	0.00842464	0.00217056	0.017	0.01	1			Mrps35	1.8338e-05	0.0228552	0.21	0.155	0.380276
Ppard	3.46957e-07	0.145109	0.098	0.176	0.00719485			Zkscan14	3.70903e-14	0.0753365	0.106	0.083	7.69141e-10			Tusc3	1.39371e-120	0.0797117	0.342	0.203	2.89014e-116			Gm44850	0.00737946	0.00216239	0.003	0.001	1			Cep290	1.64512e-05	0.0228396	0.178	0.128	0.341149
Rbck1	5.63253e-10	0.144854	0.162	0.296	1.16802e-05			Rbbp9	2.9944e-11	0.0753296	0.12	0.099	6.20949e-07			Wdr75	9.09306e-102	0.0796168	0.268	0.156	1.88563e-97			Htr7	4.52122e-10	0.00215724	0.002	0	9.37566e-06			Aoah	1.85089e-12	0.0228332	0.054	0.021	3.83818e-08
Irak4	2.70255e-06	0.14484	0.111	0.19	0.0560427			Csnk1g1	0.0099608	0.0752855	0.211	0.21	1			Ppie	4.59296e-94	0.0796151	0.263	0.156	9.52441e-90			Gm20732	0.00477789	0.00215628	0.002	0	1			Rpp21	3.40037e-08	0.0228319	0.321	0.233	0.000705135
Rnf170	1.15253e-06	0.144744	0.095	0.169	0.0239001			Nlk	0.00588667	0.0752013	0.193	0.19	1			Acat1	5.874e-86	0.0795265	0.398	0.265	1.21809e-81			Rit2	8.01836e-05	0.00214638	0.003	0	1			Ubl7	0.000101773	0.0228013	0.166	0.122	1
Rfng	0.00255136	0.144579	0.069	0.106	1			Srek1ip1	0.00208366	0.075155	0.277	0.316	1			Pop4	5.38013e-127	0.079467	0.227	0.116	1.11568e-122			Brinp2	0.000766033	0.00213436	0.002	0	1			Zfp516	9.37091e-06	0.0227897	0.168	0.12	0.194325
Cluh	9.40137e-05	0.144549	0.085	0.14	1			Phip	0.000908559	0.0751504	0.513	0.556	1			Apmap	1.17913e-110	0.0793408	0.276	0.158	2.44515e-106			Gm47230	3.95471e-05	0.00211215	0.002	0	0.820088			Rttn	0.00632165	0.0227755	0.049	0.033	1
Pvr	0.00753092	0.1444	0.057	0.085	1			Nbea	3.51146e-11	0.0751353	0.144	0.122	7.28171e-07			Pigf	6.08176e-128	0.0793088	0.23	0.117	1.26118e-123			Tmbim4	9.73795e-09	0.00210633	0.691	0.547	0.000201936			AU020206	4.16408e-07	0.0227686	0.513	0.405	0.00863506
Cnrip1	3.00692e-09	0.144212	0.128	0.236	6.23545e-05			Comtd1	0.000922341	0.0748044	0.331	0.383	1			Trip13	1.18043e-222	0.0793044	0.099	0.021	2.44786e-218			Nfib	0.00126601	0.00210609	0.008	0.004	1			Tmem242	7.91132e-05	0.0227626	0.121	0.085	1
Ptp4a3	2.04218e-08	0.144207	0.336	0.57	0.000423486			Zfp810	2.57531e-15	0.0747836	0.146	0.119	5.34042e-11			Coprs	5.32861e-112	0.079188	0.201	0.103	1.10499e-107			Hist1h1t	0.00323442	0.00210379	0.002	0	1			Ly6c2	2.14883e-06	0.0227526	0.008	0.002	0.0445602
U2af2	4.25318e-11	0.144179	0.218	0.398	8.81983e-07			Wdfy3	0.00408627	0.0747651	0.303	0.31	1			Cdca2	0	0.0791805	0.07	0.005	0			Adgrb3	8.59905e-06	0.00210207	0.003	0	0.178318			Nfatc2ip	1.67419e-05	0.0227148	0.104	0.068	0.347177
Sumf1	1.25314e-07	0.144097	0.125	0.221	0.00259863			Zfp110	0.00415776	0.0746078	0.153	0.147	1			Sac3d1	1.06983e-100	0.0789311	0.25	0.143	2.2185e-96			Plxna2	0.005279	0.0020991	0.003	0.001	1			Xab2	2.00801e-07	0.0226193	0.199	0.138	0.00416402
Acsl1	1.71733e-08	0.143757	0.145	0.257	0.000356123			Mafg	6.35101e-08	0.0745669	0.628	0.682	0.00131701			Tcerg1	1.78691e-89	0.0788031	0.355	0.23	3.70552e-85			Cpa2	0.00585524	0.00209629	0.001	0	1			Arhgef3	3.73686e-05	0.0225887	0.064	0.039	0.774912
Agk	6.34653e-06	0.14356	0.114	0.191	0.131608			Dclre1c	3.14348e-13	0.0741055	0.17	0.145	6.51864e-09			Nono	1.47166e-72	0.0787584	0.663	0.499	3.05179e-68			Gm1647	0.0029155	0.00209007	0.003	0.001	1			Ppdpf	7.74448e-07	0.0225636	0.317	0.236	0.0160597
App	2.2757e-08	0.143551	0.324	0.55	0.000471913			Psme2b	1.03486e-09	0.0738756	0.171	0.151	2.14598e-05			Klhdc4	1.98015e-121	0.0787472	0.262	0.143	4.10624e-117			Lrrc7	3.9594e-05	0.00207533	0.002	0	0.82106			Socs7	5.69842e-14	0.0225546	0.156	0.086	1.18168e-09
Med14	0.00283309	0.143339	0.07	0.107	1			Mycl	1.0315e-34	0.0736722	0.071	0.039	2.13903e-30			Ddt	1.68895e-89	0.0786704	0.378	0.245	3.50239e-85			Tgm1	0.000222066	0.0020663	0.037	0.023	1			Dgke	0.00963316	0.0225483	0.034	0.021	1
Sec31a	1.17116e-11	0.143325	0.192	0.355	2.42864e-07			Gm13479	1.08213e-27	0.0735278	0.08	0.05	2.24401e-23			Polr2h	3.84992e-102	0.0784115	0.356	0.222	7.98358e-98			Gpr82	0.00752697	0.00206627	0.005	0.002	1			Sf3b6	0.000993543	0.0225435	0.568	0.482	1
Pus7	0.000178344	0.143212	0.076	0.124	1			D730003I15Rik	4.80681e-07	0.0734612	0.108	0.093	0.00996788			Ptbp1	3.53173e-99	0.0782846	0.595	0.414	7.32374e-95			Trpv2	5.97847e-15	0.00206311	0.314	0.223	1.23976e-10			Gm10076	8.83273e-07	0.0225332	0.341	0.256	0.0183164
Abhd15	2.95513e-06	0.1432	0.085	0.151	0.0612805			Klhl28	0.000641013	0.0734549	0.171	0.163	1			Hdac2	4.18462e-108	0.0780866	0.371	0.23	8.67765e-104			Platr7	4.52479e-10	0.00206217	0.002	0	9.38305e-06			Aldh18a1	5.45564e-08	0.0225164	0.169	0.111	0.00113134
Lemd2	6.56025e-07	0.143163	0.186	0.308	0.013604			Gimap6	1.36814e-26	0.0733797	0.081	0.051	2.83711e-22			Clic4	1.52608e-148	0.0780673	0.142	0.055	3.16463e-144			Mfsd4b1	4.47335e-08	0.00206045	0.002	0	0.000927639			Usp9x	2.55011e-05	0.0224921	0.464	0.37	0.528816
Stag2	2.05106e-07	0.14307	0.22	0.365	0.00425329			Zfp697	5.32015e-06	0.0732705	0.166	0.152	0.110324			Kif2c	7.60723e-114	0.0780317	0.141	0.062	1.57751e-109			Gm47118	4.47335e-08	0.00205907	0.002	0	0.000927639			Gm26711	8.64821e-13	0.0224375	0.03	0.008	1.79338e-08
Nxf1	2.25999e-10	0.142997	0.262	0.466	4.68654e-06			Trove2	0.000515518	0.0731797	0.147	0.138	1			Nudt2	2.66721e-100	0.0779153	0.253	0.146	5.531e-96			Fam129c	0.00396388	0.00204955	0.018	0.011	1			Gm26522	0.00028813	0.02243	0.181	0.137	1
Cyb5d2	0.000400103	0.142951	0.082	0.13	1			Acrbp	3.49326e-12	0.0726868	0.128	0.105	7.24397e-08			Suds3	4.39572e-109	0.0778948	0.374	0.233	9.11541e-105			Msmp	2.28553e-05	0.0020388	0.001	0	0.47395			Lrrc47	4.35567e-06	0.0224242	0.2	0.145	0.0903236
Dvl3	7.10304e-05	0.142933	0.077	0.129	1			Fam160b1	8.19056e-06	0.0726645	0.2	0.187	0.169848			Hdlbp	1.80792e-66	0.0778912	0.684	0.521	3.74908e-62			F530104D19Rik	0.00689297	0.0020344	0.002	0	1			Klc1	2.46263e-05	0.022419	0.189	0.137	0.510675
Bcdin3d	1.69409e-05	0.142911	0.109	0.179	0.351304			Srrm1	1.47162e-05	0.0724921	0.635	0.697	0.305169			Sf3a3	2.93532e-102	0.0778185	0.423	0.274	6.08696e-98			Nrg4	0.00937258	0.00203231	0.002	0.001	1			Gm4841	1.42398e-27	0.0224076	0.02	0.002	2.9529e-23
Baz1a	1.31362e-12	0.142892	0.179	0.342	2.72406e-08			Kcnd1	6.02357e-12	0.0724781	0.132	0.109	1.24911e-07			Chchd6	1.73912e-128	0.0777536	0.168	0.075	3.60642e-124			Phactr3	0.00089177	0.00202352	0.004	0.001	1			Cpt1a	5.0467e-09	0.0224003	0.153	0.095	0.000104653
Ccdc186	1.08076e-06	0.142857	0.12	0.204	0.0224117			Ttll3	4.28527e-10	0.0724395	0.143	0.122	8.88636e-06			Slc20a1	8.40479e-141	0.0775223	0.191	0.087	1.7429e-136			Gm28777	0.000473781	0.00201573	0.002	0	1			Eif1ad	0.000203298	0.0223947	0.387	0.31	1
Rcor3	0.00399796	0.142826	0.088	0.129	1			Zfp160	4.38246e-06	0.0724251	0.15	0.136	0.0908791			Slfn2	4.41147e-71	0.0774564	0.407	0.283	9.14806e-67			Olig1	0.00735909	0.00200833	0.003	0.001	1			Cpne3	3.41941e-08	0.0223648	0.469	0.356	0.000709084
Osbp	2.63654e-07	0.142803	0.118	0.207	0.00546739			Frs2	2.59364e-08	0.072172	0.137	0.119	0.000537844			Anapc11	1.64949e-73	0.0772899	0.563	0.408	3.42055e-69			Gm43964	1.18616e-06	0.00200662	0.003	0	0.0245973			Zfand3	6.79357e-07	0.0223394	0.333	0.251	0.0140878
Hmgxb4	2.96206e-11	0.142683	0.135	0.26	6.14243e-07			Cdk5rap3	0.000853041	0.0720332	0.299	0.345	1			Hddc2	3.88528e-110	0.0771019	0.216	0.114	8.05691e-106			Mical1	1.68869e-05	0.0020057	0.08	0.056	0.350184			Ogdh	3.43102e-06	0.0223035	0.39	0.304	0.071149
Tox4	1.06097e-10	0.142672	0.249	0.446	2.20013e-06			Malt1	0.00642554	0.0719681	0.199	0.196	1			Pradc1	7.81154e-125	0.0769958	0.155	0.068	1.61988e-120			Alg5	2.12936e-10	0.00199287	0.611	0.484	4.41565e-06			Ndufa8	0.000263952	0.0222714	0.643	0.533	1
Aida	4.30102e-10	0.142664	0.102	0.202	8.91902e-06			Ntpcr	1.28131e-11	0.0719659	0.771	0.82	2.65705e-07			Kntc1	0	0.0768562	0.081	0.007	0			Rtl8c	0.00041996	0.0019834	0.002	0	1			Pdcd6	7.68855e-05	0.0222664	0.465	0.375	1
Prdm11	0.00519386	0.142589	0.061	0.092	1			Tmem52	3.52658e-09	0.0719352	0.087	0.071	7.31306e-05			Haus8	4.75569e-121	0.0768547	0.188	0.091	9.86187e-117			Gria1	0.00200147	0.00198108	0.005	0.002	1			Gdf9	9.1851e-06	0.0222559	0.058	0.032	0.190472
Lipe	0.00521369	0.14257	0.088	0.128	1			Khnyn	1.7118e-07	0.0718469	0.144	0.128	0.00354977			Ppif	2.43195e-122	0.0768433	0.166	0.076	5.04314e-118			Dhrs4	8.36459e-09	0.00196953	0.242	0.182	0.000173457			Flii	1.6052e-07	0.0222551	0.378	0.284	0.00332871
Upf1	8.51632e-12	0.142499	0.157	0.301	1.76603e-07			Selenoo	0.00187023	0.0718306	0.181	0.174	1			Nop2	1.63582e-105	0.0767487	0.332	0.202	3.39219e-101			Mpp2	0.000139772	0.00196008	0.005	0.001	1			Ola1	3.22835e-05	0.0222391	0.488	0.394	0.669464
Dok3	7.43519e-11	0.142492	0.133	0.255	1.54184e-06			Smim19	0.00392123	0.0717726	0.269	0.307	1			Mrpl4	7.41294e-98	0.076678	0.395	0.255	1.53722e-93			Kcnj3	0.000146286	0.0019461	0.003	0	1			Dhrs4	0.000185901	0.0221957	0.235	0.183	1
Zbtb43	0.00181628	0.142431	0.092	0.138	1			Zmym2	0.000433879	0.0717356	0.187	0.179	1			Gnl1	2.50433e-126	0.0766414	0.237	0.123	5.19324e-122			Bmp3	0.00224998	0.00194384	0.002	0	1			Dstn	0.00039007	0.0221534	0.629	0.523	1
Prmt9	0.000390557	0.142326	0.099	0.153	1			Zkscan1	8.29293e-06	0.0717242	0.163	0.15	0.17197			Fam173b	1.12888e-122	0.076623	0.266	0.146	2.34096e-118			Lrp1b	9.73607e-05	0.00193803	0.002	0	1			Ppp1r9b	2.72388e-06	0.0221373	0.35	0.268	0.0564852
Pdxdc1	4.06333e-10	0.142309	0.135	0.255	8.42612e-06			Cyb5d2	2.72722e-08	0.0716587	0.134	0.116	0.000565544			Slc16a1	1.79423e-116	0.0765146	0.189	0.093	3.7207e-112			Gm42413	2.10665e-09	0.00192484	0.001	0	4.36856e-05			Pwwp2b	3.75983e-06	0.0221243	0.101	0.064	0.0779676
Epn2	0.00147426	0.142112	0.082	0.125	1			Arrdc3	4.98584e-16	0.0713812	0.116	0.089	1.03391e-11			Trap1	3.09627e-121	0.0764571	0.294	0.167	6.42073e-117			Hist1h4m	1.96775e-05	0.00192182	0.003	0	0.408051			Casp9	1.74708e-07	0.0221173	0.157	0.103	0.00362292
Pard3b	0.00370597	0.14204	0.062	0.095	1			Cradd	0.000978295	0.0713347	0.15	0.143	1			Eci1	6.11212e-94	0.0763189	0.353	0.224	1.26747e-89			Stmn3	3.75234e-05	0.0019099	0.009	0.003	0.778122			Orai1	0.00182474	0.0220919	0.794	0.697	1
1810011H11Rik	1.01105e-09	0.142027	0.222	0.388	2.09662e-05			Card6	3.56647e-09	0.0713101	0.12	0.102	7.39578e-05			Tmem205	3.06325e-144	0.0761223	0.147	0.058	6.35227e-140			1700056E22Rik	0.00974606	0.00189857	0.009	0.005	1			Cd2ap	0.00174773	0.0220624	0.636	0.537	1
Hars2	0.0054987	0.141908	0.077	0.112	1			Jup	6.08981e-09	0.07126	0.119	0.101	0.000126284			Napa	2.41721e-91	0.0759782	0.517	0.355	5.01256e-87			Tmem136	8.0239e-05	0.00189588	0.003	0	1			Znrd1	8.47287e-07	0.0220397	0.438	0.334	0.0175702
Slc11a2	4.60155e-05	0.141832	0.088	0.147	0.954224			Ubxn7	4.20104e-07	0.0708896	0.146	0.131	0.00871169			Immt	1.70674e-68	0.0758724	0.664	0.497	3.53927e-64			Hsd3b2	0.00013279	0.00188201	0.003	0.001	1			Ndufab1	0.00276207	0.0220221	0.641	0.552	1
Tbccd1	4.80442e-05	0.141708	0.112	0.18	0.996292			Rab21	0.0079021	0.0708679	0.356	0.407	1			Cdkn2c	3.19994e-112	0.0758177	0.112	0.044	6.63571e-108			Ptch1	1.24936e-05	0.00187775	0.112	0.082	0.259081			Hk2	0.00391368	0.0219955	0.756	0.675	1
Rbsn	0.000510383	0.141646	0.093	0.145	1			Tceal1	5.95572e-13	0.0707994	0.108	0.086	1.23504e-08			Noc4l	9.42999e-120	0.0757789	0.209	0.106	1.9555e-115			1700008B11Rik	3.97468e-05	0.00186315	0.002	0	0.82423			Ipo5	2.22373e-06	0.0219864	0.379	0.291	0.0461135
Ttc37	0.00162797	0.141621	0.079	0.12	1			Sh2d3c	1.20297e-11	0.0704624	0.126	0.104	2.4946e-07			Elp5	2.58589e-93	0.0757608	0.255	0.15	5.36237e-89			Pclo	0.000732486	0.00185752	0.004	0.001	1			Fmc1	1.04222e-05	0.0219706	0.212	0.154	0.216125
Med23	0.000657202	0.141389	0.088	0.137	1			Cd151	0.000166235	0.0703092	0.353	0.413	1			Prpf40a	3.76319e-64	0.0757026	0.684	0.523	7.80373e-60			Ndrg2	7.55447e-08	0.00185249	0.052	0.03	0.00156657			Gm12185	3.47013e-09	0.0219483	0.029	0.01	7.19602e-05
Glud1	7.70662e-11	0.141283	0.256	0.458	1.59812e-06			Vamp1	6.75865e-16	0.0702524	0.107	0.081	1.40154e-11			Chd3os	3.65279e-115	0.075407	0.17	0.08	7.5748e-111			Immp1l	5.0526e-08	0.00184387	0.342	0.267	0.00104776			Pak6	0.000115995	0.0219241	0.05	0.029	1
Tubgcp4	1.55332e-07	0.141283	0.101	0.183	0.00322111			Sidt2	1.44227e-06	0.070249	0.157	0.142	0.0299084			Rnf121	5.64446e-130	0.0753822	0.293	0.162	1.17049e-125			Spag6l	4.59431e-13	0.00183181	0.003	0	9.52721e-09			Zfand2a	2.23873e-05	0.021909	0.086	0.054	0.464245
Lrp10	1.07838e-10	0.141169	0.224	0.401	2.23623e-06			Wtap	0.000931903	0.0702177	0.316	0.364	1			Arl2bp	1.077e-122	0.0753738	0.226	0.116	2.23338e-118			Stmn2	0.00590281	0.00180045	0.007	0.003	1			Lrrc59	6.25122e-06	0.0218586	0.438	0.345	0.129632
Dock11	1.02119e-06	0.140874	0.129	0.219	0.0211764			Rnf38	3.13475e-05	0.0700079	0.162	0.149	0.650053			Snrpa	3.30392e-83	0.0752594	0.556	0.389	6.85134e-79			Epha4	5.31087e-06	0.00179973	0.007	0.002	0.110131			Becn1	1.6759e-09	0.0218567	0.362	0.257	3.47532e-05
Bag6	1.02379e-08	0.140868	0.155	0.276	0.000212304			Mtif3	0.00774584	0.069903	0.16	0.156	1			Psmd11	4.25011e-68	0.0750189	0.635	0.476	8.81345e-64			Sorcs1	4.59602e-05	0.00179318	0.002	0	0.953076			Flnb	1.77595e-07	0.0218428	0.129	0.082	0.00368278
Fut8	1.3259e-07	0.140842	0.115	0.205	0.00274951			Inpp4a	1.06331e-07	0.0698583	0.125	0.108	0.00220499			Dohh	5.9545e-100	0.0749928	0.361	0.227	1.23479e-95			Stxbp5l	0.00110667	0.00179239	0.002	0	1			Tcp1	0.000480587	0.0218332	0.63	0.526	1
Pja2	3.5201e-07	0.14084	0.177	0.295	0.00729963			Fbxo8	0.000106908	0.0698115	0.143	0.133	1			Gcat	3.20929e-200	0.0747946	0.103	0.025	6.65511e-196			Kcnip4	0.00478673	0.00179047	0.002	0	1			Retnlg	0.00605759	0.0218321	0.017	0.009	1
Ddx55	8.28712e-08	0.140822	0.116	0.208	0.0017185			4933406I18Rik	5.37877e-06	0.0697792	0.175	0.162	0.11154			Vegfb	1.2191e-90	0.0747599	0.47	0.319	2.52805e-86			Iqsec3	1.18235e-06	0.00178442	0.003	0	0.0245183			Il6	8.10577e-05	0.0218253	0.058	0.035	1
Faap100	1.0702e-05	0.140817	0.086	0.148	0.221927			Slc38a6	0.00115619	0.0697686	0.152	0.144	1			Tubgcp2	2.18034e-119	0.0745143	0.25	0.136	4.52136e-115			Gm17359	0.00041996	0.00178164	0.002	0	1			Srrd	8.85551e-09	0.0218119	0.288	0.202	0.000183637
Cwc22	1.47535e-05	0.140814	0.082	0.142	0.305943			Dhx57	3.01771e-06	0.06972	0.123	0.109	0.0625782			Utp20	2.97454e-99	0.0744936	0.23	0.129	6.16831e-95			Bloc1s6os	0.00246308	0.00178015	0.015	0.008	1			Rae1	5.38689e-06	0.0217714	0.354	0.275	0.111708
Hps5	0.000195818	0.140762	0.087	0.14	1			Efnb1	0.000275157	0.0697081	0.148	0.138	1			Pcbp2	1.74841e-54	0.0744833	0.723	0.564	3.62568e-50			Cystm1	0.00088039	0.00177567	0.01	0.005	1			Itgal	1.27552e-15	0.0217457	0.024	0.005	2.64505e-11
Ythdf1	1.34935e-08	0.140656	0.139	0.248	0.000279816			Stradb	0.00231417	0.0695427	0.16	0.153	1			Ccdc134	2.56391e-114	0.0743729	0.238	0.129	5.31678e-110			Lpar1	2.33186e-09	0.00176236	0.004	0	4.83557e-05			Vac14	1.95582e-07	0.0217138	0.224	0.157	0.00405578
Smarcc1	4.9374e-15	0.140522	0.156	0.32	1.02387e-10			Ipmk	0.0089237	0.0694587	0.194	0.19	1			Fdps	1.05836e-112	0.0743478	0.231	0.123	2.19472e-108			Bop1	2.73225e-08	0.00176204	0.223	0.168	0.000566586			Gm2000	1.0957e-05	0.0217024	0.175	0.125	0.227216
Rprd1b	3.9705e-10	0.140496	0.114	0.222	8.23363e-06			Pigv	1.34539e-05	0.069403	0.137	0.124	0.278993			Ccdc167	1.70793e-117	0.0743342	0.186	0.091	3.54174e-113			Grb14	0.000415986	0.00176131	0.003	0.001	1			Zfp945	3.46131e-12	0.0216663	0.23	0.144	7.17773e-08
Pde7a	0.00108319	0.140323	0.064	0.102	1			Sdf2	0.000412814	0.0692518	0.359	0.42	1			Pmvk	2.60065e-99	0.0742883	0.21	0.114	5.39297e-95			Impa2	0.00455531	0.00175414	0.062	0.048	1			Srebf1	0.000246366	0.0216483	0.144	0.106	1
Prpf8	7.83203e-08	0.14026	0.203	0.343	0.00162413			Kctd18	1.03329e-06	0.0691738	0.141	0.126	0.0214274			Haus5	8.71161e-159	0.074272	0.128	0.044	1.80653e-154			Erc2	0.00679643	0.00175179	0.002	0.001	1			Kif1c	0.00325508	0.02161	0.085	0.061	1
B3galnt2	0.00230039	0.140232	0.068	0.105	1			Sorl1	1.24437e-07	0.069001	0.198	0.182	0.00258044			Shmt1	2.06175e-173	0.0742469	0.119	0.037	4.27545e-169			D430041D05Rik	0.00324077	0.00175155	0.002	0	1			Hlx	1.69876e-08	0.0215107	0.259	0.181	0.000352271
Vps33a	6.68837e-06	0.140216	0.068	0.124	0.138697			Mbd5	7.09107e-09	0.0688664	0.147	0.128	0.000147047			Tpr	1.47435e-54	0.0741725	0.711	0.555	3.05735e-50			Ccpg1	1.52008e-12	0.00174931	0.217	0.151	3.15219e-08			Ngdn	2.1605e-06	0.0214909	0.346	0.263	0.0448023
Abcf3	2.65511e-09	0.14017	0.095	0.187	5.5059e-05			Fkbp7	2.75046e-12	0.0688282	0.098	0.077	5.70363e-08			Bub1	0	0.074166	0.065	0.003	0			B630019K06Rik	0.00830919	0.00174342	0.004	0.001	1			Exoc2	3.11036e-06	0.0214832	0.2	0.142	0.0644996
Ankle2	6.13416e-08	0.140109	0.159	0.275	0.00127204			Fam126b	0.000651697	0.068819	0.174	0.165	1			Mrpl3	2.25045e-106	0.0741506	0.344	0.211	4.66676e-102			Wdr6	0.00328164	0.00174316	0.083	0.065	1			Fabp3	1.31457e-06	0.0214764	0.023	0.009	0.0272603
Rasa3	9.79507e-09	0.140096	0.165	0.29	0.00020312			Smad7	0.00021912	0.068776	0.523	0.558	1			Psmg3	4.39854e-97	0.0740736	0.356	0.225	9.12125e-93			Mlkl	0.00634283	0.00174209	0.008	0.004	1			Nt5dc3	0.000136267	0.0214522	0.058	0.035	1
Rint1	7.33418e-06	0.140049	0.105	0.177	0.152089			Map4k3	2.07698e-05	0.0685582	0.132	0.12	0.430704			Jagn1	9.10118e-91	0.0740227	0.529	0.365	1.88731e-86			Trim46	0.00477709	0.0017312	0.002	0	1			Itpripl2	4.7751e-06	0.0214339	0.388	0.304	0.0990212
Slc39a14	3.85482e-08	0.140022	0.11	0.201	0.000799374			St6gal1	1.26626e-19	0.0685409	0.111	0.082	2.62584e-15			Eif2b5	1.10727e-103	0.0738983	0.316	0.191	2.29614e-99			Sstr2	4.52122e-10	0.0017262	0.002	0	9.37566e-06			Arhgap15	5.87231e-06	0.0214329	0.043	0.022	0.121774
Kdm5b	3.54097e-05	0.140009	0.104	0.169	0.73429			Desi2	0.00226768	0.0683048	0.275	0.315	1			Slfn9	7.84849e-125	0.0738172	0.127	0.051	1.62754e-120			Gm29773	0.0022564	0.00172589	0.002	0	1			Ptgds	0.000219321	0.0214144	0.028	0.014	1
Zfp68	6.94196e-08	0.139994	0.135	0.237	0.00143955			Fubp1	9.75739e-10	0.0681916	0.673	0.726	2.02339e-05			C1galt1c1	2.23034e-86	0.0737958	0.371	0.243	4.62506e-82			Gm27253	0.00528164	0.00171853	0.004	0.002	1			Sf3b2	0.00106805	0.021362	0.705	0.616	1
Chd3	0.000158964	0.139873	0.077	0.126	1			1110038F14Rik	0.00610985	0.0681438	0.25	0.283	1			Bud23	9.72733e-91	0.0737932	0.364	0.235	2.01716e-86			Dpy30	6.95985e-10	0.00170908	0.432	0.331	1.44326e-05			Chchd6	1.0062e-05	0.0213596	0.137	0.094	0.208655
Manea	1.17435e-05	0.139828	0.109	0.181	0.243525			Zfp688	0.000873401	0.0680994	0.13	0.121	1			Galnt7	2.00218e-102	0.0737545	0.385	0.247	4.15191e-98			Smpdl3a	3.53051e-09	0.00170298	0.15	0.105	7.32121e-05			Tspan32	0.00012998	0.0213319	0.173	0.129	1
Pde12	3.06069e-08	0.139759	0.076	0.151	0.000634694			Scai	2.05724e-05	0.0680857	0.132	0.119	0.42661			Itgb1bp1	3.41489e-103	0.0737481	0.318	0.192	7.08145e-99			Cacfd1	0.00704998	0.00170006	0.076	0.06	1			Rnf31	5.48844e-13	0.0213201	0.195	0.116	1.13814e-08
Carm1	0.00138371	0.13974	0.078	0.119	1			Gm10384	1.30201e-26	0.0679322	0.077	0.047	2.69997e-22			1700025G04Rik	4.67354e-115	0.0736103	0.157	0.072	9.69152e-111			Myt1l	0.00620299	0.00169726	0.004	0.002	1			Pop5	2.44648e-05	0.0212683	0.427	0.34	0.507327
Ralbp1	7.2987e-11	0.139686	0.278	0.489	1.51353e-06			Ablim1	9.78536e-27	0.0678468	0.104	0.07	2.02919e-22			Yif1a	1.0599e-89	0.0735575	0.427	0.284	2.19791e-85			Gm42838	4.52835e-10	0.0016921	0.002	0	9.39045e-06			Upf3a	7.58392e-08	0.0212521	0.294	0.213	0.00157268
Zfp281	1.29545e-05	0.139532	0.108	0.179	0.268638			Tecpr1	0.000203319	0.0678358	0.182	0.173	1			Rpl36a-ps1	3.5599e-101	0.0734864	0.171	0.085	7.38216e-97			Ccdc51	0.00287142	0.00169105	0.074	0.057	1			Aida	4.67704e-09	0.0212249	0.28	0.197	9.69877e-05
Fam210a	3.21619e-05	0.139455	0.08	0.136	0.666941			Igf2bp3	4.88675e-08	0.0677285	0.091	0.075	0.00101337			Glod4	1.00889e-79	0.0734629	0.41	0.277	2.09214e-75			Stx8	7.08912e-10	0.00167395	0.362	0.276	1.47007e-05			Ints9	5.05452e-07	0.0212241	0.167	0.114	0.0104816
Camk2g	2.1871e-08	0.139449	0.115	0.211	0.000453539			AU041133	1.91082e-07	0.0675255	0.12	0.104	0.00396247			Pcyox1l	5.11687e-117	0.0734566	0.249	0.135	1.06109e-112			Ephb1	0.0011058	0.00165936	0.002	0	1			Capn1	1.79361e-11	0.0211741	0.072	0.033	3.71941e-07
Lrrc45	0.00105237	0.139404	0.072	0.113	1			Supt7l	0.00899143	0.0674969	0.127	0.121	1			Tdp2	1.40781e-98	0.0734364	0.248	0.142	2.91938e-94			Fam19a2	0.0067932	0.00164808	0.002	0.001	1			Edc3	5.56318e-07	0.0211706	0.144	0.096	0.0115364
Fam199x	5.97089e-05	0.139378	0.067	0.116	1			Zfyve1	5.17457e-11	0.0674671	0.115	0.094	1.07305e-06			Spcs2	7.70004e-36	0.0733989	0.913	0.818	1.59676e-31			Eaf2	0.0013622	0.0016466	0.006	0.002	1			Ubr4	1.97522e-08	0.0211536	0.305	0.22	0.000409602
Zfp719	0.0088323	0.139307	0.068	0.1	1			Khk	0.00519289	0.0673279	0.348	0.397	1			Asf1a	5.83219e-101	0.0733789	0.303	0.182	1.20942e-96			Gm38004	0.000767197	0.00164502	0.002	0	1			Syce2	1.13118e-05	0.0211458	0.193	0.14	0.234573
Rassf1	3.14976e-11	0.139307	0.146	0.278	6.53167e-07			Zfp943	1.18581e-07	0.0671608	0.119	0.103	0.00245902			Pes1	6.02306e-103	0.0733702	0.33	0.201	1.249e-98			Gm26527	0.00222029	0.00164485	0.01	0.005	1			Mfsd4b4	7.22551e-06	0.0211133	0.046	0.024	0.149835
[truncated: 7,828 more rows]
