# Supplementary material for: Phospholipids of APOE lipoproteins activate microglia in an isoform-specific manner in preclinical models of Alzheimer’s disease
Source: Nat Commun. 2021 Jun 7;12:3416. doi: 10.1038/s41467-021-23762-0 (PMC8184801; doi:10.1038/s41467-021-23762-0)
Supplement: Supplementary file 8 — Supplementary Data 5 [file 41467_2021_23762_MOESM8_ESM.xlsx]

## Sheet: Supplementary Data 5
Cluster2-gene	Trem2ko vs WT-avg_logFC	pct.1	pct.2	Trem2ko vs WT-p_val_adj			Cluster3-gene	Trem2ko vs WT-avg_logFC	pct.1	pct.2	Trem2ko vs WT-p_val_adj			Cluster4-gene	Trem2ko vs WT-avg_logFC	pct.1	pct.2	Trem2ko vs WT-p_val_adj
Spint1	0.739573	0.663	0.174	0			Xist	0.712139	0.283	0.116	1.27671e-15			Xist	1.10332	0.571	0.164	1.27717e-36
Xist	0.480193	0.538	0.349	5.63169e-63			Spint1	0.650432	0.754	0.326	4.45883e-88			Spint1	0.57618	0.658	0.393	1.23138e-23
mt-Nd3	0.38544	0.919	0.877	1.12576e-109			Ly6e	0.426559	0.989	0.946	1.25782e-67			Apobec3	0.501468	0.799	0.696	4.95675e-16
Ly6e	0.347632	0.945	0.903	5.67645e-116			Crybb1	0.4208	0.89	0.788	1.43232e-26			Crybb1	0.496521	0.84	0.735	7.73307e-15
Crybb1	0.321195	0.719	0.637	8.39431e-40			Apobec3	0.331626	0.704	0.544	2.6156e-21			Selenop	0.370133	0.916	0.887	2.20348e-10
Apobec3	0.320789	0.749	0.629	1.61155e-74			mt-Nd3	0.317164	0.952	0.927	1.95038e-22			Gpr34	0.356205	0.916	0.873	1.94054e-07
Tmem176b	0.210897	0.858	0.805	3.06363e-29			Sult1a1	0.312346	0.576	0.399	4.46681e-18			Mylip	0.324153	0.736	0.684	0.00437306
Saa3	0.208366	0.025	0.018	1			Tmem176a	0.278953	0.908	0.827	5.65514e-15			Dpysl2	0.304514	0.647	0.589	0.000316912
Tmem176a	0.202932	0.759	0.69	5.71802e-25			Rnase4	0.274237	0.937	0.898	1.28958e-17			Vsir	0.302364	0.938	0.92	1.01026e-10
Selenop	0.200283	0.868	0.839	2.05471e-24			Tmem176b	0.263292	0.951	0.905	8.78336e-18			Rnase4	0.296524	0.842	0.794	2.34032e-06
Ms4a6d	0.194116	0.813	0.786	1.78644e-11			Ccl3	0.263257	0.582	0.576	1			Ddit4	0.284105	0.443	0.346	0.152408
Ecscr	0.18882	0.763	0.705	3.87625e-23			Rcan1	0.234297	0.453	0.372	0.0106339			Ypel3	0.276652	0.614	0.593	1
mt-Nd4	0.188728	0.978	0.977	1.26476e-33			Cd164	0.225759	0.846	0.797	2.19543e-06			Olfml3	0.272193	0.984	0.961	2.96411e-10
Ucp2	0.183877	0.899	0.881	2.68847e-37			Ddit4	0.222262	0.455	0.372	0.0546492			Stab1	0.271868	0.72	0.68	0.00735373
Lag3	0.169838	0.599	0.543	1.83108e-11			Selenop	0.214043	0.963	0.957	4.21292e-09			Malat1	0.269482	0.97	0.966	0.0013642
Hba-a2	0.169311	0.002	0.001	1			Mylip	0.213644	0.736	0.65	7.57266e-06			Picalm	0.259055	0.924	0.876	0.000506053
Olfml3	0.168499	0.966	0.966	4.04159e-20			Vsir	0.207155	0.982	0.964	1.08843e-15			mt-Nd3	0.256836	0.897	0.879	0.00209285
Psat1	0.166349	0.529	0.442	9.31709e-21			Gm26522	0.204125	0.341	0.311	1			Rhob	0.256358	0.899	0.876	8.18299e-06
mt-Nd1	0.164086	0.98	0.978	5.24883e-25			Cd180	0.199443	0.519	0.452	0.105347			P2ry12	0.253426	0.954	0.927	0.000621135
Zfp467	0.158645	0.316	0.22	2.22766e-22			Tcn2	0.197707	0.865	0.82	6.76185e-09			Ecscr	0.252926	0.717	0.642	0.0129086
mt-Cytb	0.157865	0.982	0.983	2.11582e-26			Fcgrt	0.195282	0.547	0.451	1.38254e-05			Nfia	0.248116	0.389	0.352	1
Pnp	0.1564	0.899	0.869	4.08135e-29			Zfp467	0.195138	0.403	0.28	1.38718e-07			Selplg	0.245926	0.967	0.963	7.6027e-08
Anxa3	0.155996	0.94	0.905	1.58576e-33			Selplg	0.192838	0.995	0.989	3.16757e-14			Ucp2	0.238697	0.867	0.873	6.98527e-07
Gm9493	0.155325	0.369	0.257	1.27938e-26			Pts	0.191477	0.537	0.449	0.00535364			Cyth4	0.238222	0.913	0.918	7.57991e-06
Npl	0.155002	0.648	0.593	1.32599e-14			Hist1h1d	0.19145	0.339	0.295	1			Ltc4s	0.236412	0.84	0.803	0.0183874
Myl12b	0.15465	0.738	0.688	1.01644e-18			Ucp2	0.184763	0.938	0.922	1.7905e-10			Tmem176a	0.232465	0.783	0.754	0.245951
Ide	0.153317	0.394	0.299	6.34041e-20			Ttr	0.181928	0.242	0.109	3.91558e-10			Cd164	0.229609	0.774	0.799	1
Rnase4	0.150651	0.832	0.794	5.21696e-17			Gbp7	0.180936	0.573	0.463	1.14344e-05			Tmem176b	0.229101	0.848	0.82	0.0147651
Fscn1	0.149711	0.738	0.702	7.98583e-12			Rpl21	0.17955	0.995	0.996	1.39641e-28			Entpd1	0.227897	0.701	0.668	1
Cd180	0.149272	0.606	0.539	2.38951e-14			Cyth4	0.175982	0.963	0.936	1.2643e-08			S100a8	0.225752	0.196	0.113	1
Ttr	0.148165	0.213	0.129	1.24247e-19			Lifr	0.174423	0.545	0.449	0.000297552			Sult1a1	0.225488	0.424	0.343	1
Cst3	0.148047	1	1	2.73499e-22			Ikzf2	0.17415	0.3	0.214	0.00850727			Cd53	0.22407	0.905	0.905	0.00011884
Cirbp	0.144507	0.343	0.257	3.88148e-14			Dhrs3	0.173982	0.596	0.507	0.000327216			Lag3	0.221248	0.688	0.696	1
Cdk2ap1	0.139778	0.587	0.527	2.37495e-12			Gadd45g	0.173693	0.287	0.23	1			Pik3r1	0.218451	0.774	0.738	0.106774
Rpl21	0.138603	0.993	0.989	1.44433e-42			Stab1	0.173336	0.819	0.767	0.00175244			Slc16a6	0.21784	0.603	0.571	0.64478
Gm47283	0.138385	0.662	0.682	0.362482			Nfkbid	0.172916	0.449	0.381	1			Snx5	0.215947	0.848	0.838	0.345184
mt-Nd2	0.134059	0.982	0.982	1.26875e-14			Ccr5	0.170432	0.923	0.878	6.32565e-06			C5ar2	0.214281	0.312	0.271	1
Ltc4s	0.128007	0.815	0.81	5.26397e-06			Adrb2	0.167579	0.722	0.666	1			Ifngr1	0.21299	0.916	0.902	0.153976
Ntpcr	0.127523	0.859	0.852	7.96587e-14			Fcgr3	0.165342	0.994	0.99	7.0871e-13			Ccr5	0.212278	0.848	0.818	0.00377047
Dpysl2	0.122958	0.606	0.542	2.46098e-11			Cst3	0.162058	1	1	6.30562e-16			Prpsap2	0.211593	0.413	0.367	1
Hbb-bs	0.121884	0.006	0.003	1			Fez2	0.159617	0.743	0.681	0.00775225			Gfm2	0.210529	0.261	0.213	1
Pgk1	0.12068	0.747	0.732	0.000808257			Pnp	0.15949	0.935	0.898	1.77461e-06			Zfp467	0.209346	0.332	0.228	0.353856
Tcn2	0.120346	0.69	0.645	1.52514e-08			Irf2bpl	0.158166	0.686	0.608	0.0257476			Notch2	0.20857	0.258	0.215	1
Sult1a1	0.1195	0.267	0.206	2.47184e-08			Ypel3	0.157945	0.717	0.631	0.000936772			Dhrs3	0.208499	0.508	0.463	1
Cd164	0.118712	0.727	0.716	0.000729409			Ang	0.157901	0.693	0.657	0.608996			Ly6e	0.206898	0.976	0.979	0.00286995
Tuba1b	0.11829	0.951	0.951	4.81513e-16			Il4ra	0.157407	0.636	0.566	0.00934463			Lifr	0.204485	0.408	0.404	1
Hba-a1	0.117894	0.002	0.002	1			Npl	0.156993	0.563	0.502	0.0276069			Cfh	0.203105	0.853	0.811	0.0240545
Ccl5	0.117242	0.088	0.136	4.93877e-06			Socs3	0.154453	0.899	0.898	1			Cd37	0.20243	0.851	0.852	0.829468
Slc39a1	0.116915	0.375	0.34	0.472472			Bnip3l	0.152237	0.713	0.68	0.0349654			Nav3	0.202261	0.753	0.77	1
Ms4a6b	0.116809	0.685	0.646	1.7998e-06			Serinc3	0.151426	0.992	0.986	8.38209e-09			Cmtm6	0.201152	0.821	0.818	0.0641702
Gpr34	0.116622	0.9	0.878	2.61201e-07			Mafg	0.149769	0.73	0.697	1			Glul	0.200793	0.842	0.812	0.175875
Wwc2	0.116192	0.349	0.271	5.21619e-12			Cryba4	0.148375	0.543	0.492	1			Siglech	0.199825	0.921	0.918	0.0738728
Sqor	0.116176	0.386	0.327	8.07386e-07			Slc2a5	0.14742	0.772	0.7	0.0391494			Klhl24	0.19837	0.399	0.34	1
Hfe	0.115205	0.585	0.526	7.82169e-09			Tomm22	0.147298	0.677	0.598	0.000122932			Thbs1	0.197928	0.095	0.064	1
Tomm22	0.114562	0.722	0.689	4.63407e-11			Med21	0.144811	0.424	0.382	1			Cst3	0.197747	1	0.999	5.2616e-09
Irf2bpl	0.114023	0.558	0.513	4.65106e-06			Hfe	0.14397	0.669	0.619	0.0832631			Hpgds	0.197648	0.918	0.867	0.00322167
Stab1	0.112057	0.752	0.722	4.41341e-09			Snx6	0.143141	0.732	0.668	0.000966244			Hexa	0.19706	0.918	0.912	0.0754271
P2ry12	0.111792	0.888	0.871	0.00020556			Zeb1	0.141316	0.3	0.206	0.00323585			Serinc3	0.196989	0.992	0.982	0.000115221
Cd53	0.109823	0.912	0.903	4.89011e-12			Zbtb20	0.138398	0.438	0.409	1			Bmp2k	0.195703	0.774	0.79	1
Gbp7	0.109405	0.428	0.37	2.76865e-05			Dcxr	0.138249	0.377	0.284	0.0130294			Kcnk6	0.194566	0.584	0.534	1
Gapdh	0.109126	0.985	0.985	8.51074e-10			Rpl10	0.136931	0.994	0.992	5.18201e-10			Dusp6	0.192355	0.63	0.635	1
Ppdpf	0.109095	0.379	0.31	3.28087e-09			Snx5	0.13679	0.89	0.838	0.00355336			Csf1r	0.192113	0.984	0.984	3.91685e-07
Fcgrt	0.108442	0.435	0.389	0.000126175			Cox7a2l	0.13606	0.875	0.835	8.55644e-05			Tmem100	0.191777	0.351	0.3	1
Tmbim6	0.10588	0.911	0.898	8.23172e-14			Crlf2	0.135331	0.458	0.396	1			1700020I14Rik	0.190262	0.505	0.48	1
Slc7a5	0.10586	0.291	0.228	3.14323e-08			C5ar1	0.135026	0.787	0.753	0.150404			Akap8l	0.189917	0.451	0.408	1
Slc2a5	0.105419	0.555	0.521	0.0138967			Gm47283	0.134901	0.637	0.597	1			Ttr	0.189582	0.215	0.103	0.00893224
Nupr1	0.104996	0.382	0.328	0.000309951			Ltc4s	0.133919	0.946	0.912	0.025002			Dtx3l	0.186329	0.386	0.32	1
Ypel3	0.104693	0.532	0.484	0.000141449			Cfh	0.132675	0.904	0.874	0.00377753			Man2b2	0.186121	0.348	0.27	1
Rtn4rl1	0.102557	0.469	0.405	1.16021e-06			Abca9	0.131517	0.646	0.584	1			Calm2	0.186018	0.913	0.897	0.00491511
Cryl1	0.102116	0.521	0.472	5.3617e-05			Btg1	0.131469	0.878	0.889	1			Cebpa	0.184986	0.603	0.565	1
Snx5	0.101823	0.85	0.821	7.00827e-10			Tpt1	0.129882	0.999	0.997	1.796e-12			Ppfia4	0.184628	0.774	0.779	1
Ubald2	0.0986046	0.32	0.263	9.862e-06			Ly86	0.128686	0.998	0.995	0.000651765			Unc93b1	0.184102	0.948	0.966	0.00142228
Rps2	0.0980685	0.998	0.997	3.89203e-09			Ulk2	0.127609	0.518	0.463	1			Mfap1a	0.184097	0.22	0.191	1
Ppfia4	0.0980404	0.653	0.631	0.0265189			Tm2d2	0.126512	0.658	0.616	1			Frmd4b	0.183176	0.742	0.708	1
Ighm	0.0974784	0.672	0.641	0.000424451			Fam167b	0.125861	0.41	0.337	0.418971			Tcn2	0.182656	0.731	0.766	1
Bsg	0.0971162	0.922	0.919	1.63087e-10			Hist1h2bc	0.124479	0.559	0.519	1			Abca9	0.182055	0.568	0.572	1
Glul	0.0968167	0.806	0.771	5.64587e-08			Klf13	0.12328	0.635	0.554	0.178424			Gdi1	0.181904	0.375	0.326	1
Pkm	0.0961811	0.93	0.931	0.00445805			Gpr34	0.123272	0.976	0.961	1			Rnf167	0.181505	0.408	0.368	1
Cyth4	0.0959082	0.916	0.907	2.37537e-07			Irf2	0.123268	0.632	0.602	1			B4galt1	0.180295	0.516	0.531	1
Zeb1	0.0943703	0.239	0.187	4.48248e-05			Man2b2	0.121929	0.324	0.262	1			Slc38a9	0.18007	0.448	0.438	1
Notch2	0.0941911	0.186	0.149	0.0211441			Tmcc3	0.121652	0.798	0.75	0.412477			Pmp22	0.179521	0.674	0.7	1
Rhog	0.0938547	0.704	0.666	4.96206e-05			Wwc2	0.12065	0.339	0.26	0.182692			Adam10	0.179312	0.622	0.635	1
Lrrc25	0.0937711	0.547	0.518	0.0510535			Cnpy2	0.120238	0.677	0.65	1			Ide	0.178997	0.277	0.261	1
Sppl3	0.0933739	0.368	0.307	1.14857e-05			Tnfrsf13b	0.11988	0.516	0.466	1			Nav2	0.178509	0.614	0.605	1
Selplg	0.0931006	0.925	0.93	0.000412453			Rab6b	0.119505	0.406	0.309	0.022645			Fus	0.178112	0.902	0.897	1
Rhob	0.0930954	0.904	0.884	4.695e-05			Cmtm6	0.119326	0.851	0.82	0.194022			Arhgap45	0.178087	0.78	0.772	1
Nfia	0.0930159	0.355	0.337	1			Rnaset2b	0.119112	0.48	0.403	0.730229			Ncoa3	0.177761	0.386	0.408	1
Hsbp1	0.09258	0.781	0.776	0.000202303			Cd53	0.118184	0.959	0.943	0.00194848			mt-Nd4	0.177565	0.981	0.982	0.77164
Zeb2os	0.092208	0.574	0.529	0.000168797			Aftph	0.117541	0.586	0.524	1			Sirpa	0.177363	0.899	0.884	1
Bin2	0.0915678	0.887	0.864	2.19764e-07			Kctd12	0.117323	0.971	0.968	0.190866			Rps6ka1	0.177047	0.66	0.657	1
Il4ra	0.0915042	0.614	0.578	0.000309183			Rhob	0.116625	0.985	0.976	1			Tmed7	0.176718	0.614	0.586	1
Arpc4	0.0909127	0.825	0.803	1.19958e-08			Foxn3	0.115663	0.722	0.657	0.0917037			Zfp740	0.175284	0.386	0.334	1
Cryba4	0.0906504	0.473	0.432	0.106609			Ide	0.115502	0.319	0.244	0.337961			Cirbp	0.174854	0.372	0.311	1
Hnrnpk	0.0905105	0.909	0.902	9.04214e-08			Rnf13	0.115094	0.808	0.745	0.463315			Csnk1e	0.174829	0.75	0.754	1
Itm2b	0.0900466	0.985	0.984	2.00624e-07			Taz	0.114876	0.566	0.52	1			Ivns1abp	0.174776	0.823	0.794	1
Epn1	0.0897715	0.596	0.554	0.00255282			Klf4	0.114644	0.266	0.207	1			Dock4	0.17454	0.739	0.735	1
Siglech	0.089556	0.803	0.814	1			Nupr1	0.113943	0.485	0.439	1			Slc2a5	0.17451	0.611	0.623	1
Nav3	0.0893659	0.733	0.742	1			Gm26532	0.113492	0.361	0.385	1			Mafg	0.174423	0.639	0.633	1
Tuba1a	0.0887601	0.655	0.632	0.00271107			Ppdpf	0.113473	0.324	0.233	0.0235816			Lyl1	0.173882	0.462	0.455	1
Sft2d1	0.0885877	0.726	0.716	0.00101672			Ncoa4	0.112001	0.423	0.353	1			Ctsl	0.173682	0.978	0.963	0.0110759
Ehd4	0.0881852	0.697	0.68	0.0026468			Lyl1	0.111731	0.539	0.488	1			Snrnp70	0.173612	0.807	0.835	1
Atp6v1d	0.087891	0.469	0.436	0.0788829			Gm11808	0.111664	0.374	0.316	1			Zeb2os	0.173497	0.552	0.551	1
Unc93b1	0.087608	0.915	0.918	0.000583697			Slc46a1	0.111217	0.335	0.277	1			Hfe	0.172063	0.549	0.534	1
Snx6	0.0875978	0.733	0.696	3.65043e-06			Alox5ap	0.111043	0.944	0.94	0.0196993			Pts	0.171737	0.522	0.513	1
Bhlhe41	0.0875194	0.658	0.649	1			Mid1ip1	0.110949	0.511	0.509	1			P2ry13	0.170137	0.859	0.838	0.262221
Srsf2	0.0870154	0.87	0.883	0.00164722			Tpst2	0.1108	0.775	0.73	1			Qk	0.170031	0.908	0.914	1
Ifngr1	0.0869414	0.883	0.875	0.00448814			Csf1r	0.110421	0.997	0.998	0.000146485			Ccnt2	0.169764	0.571	0.575	1
Ccni	0.0866435	0.58	0.551	0.0929543			Smpd1	0.110082	0.331	0.264	1			Luc7l2	0.168932	0.815	0.817	1
Csf1r	0.0860398	0.971	0.971	1.69014e-09			Ehd4	0.110076	0.716	0.678	1			Zbtb20	0.168838	0.443	0.404	1
Vsir	0.0857296	0.876	0.88	0.00174764			Pik3r1	0.109789	0.804	0.776	1			Fcrls	0.168739	0.965	0.943	0.234053
Dhrs3	0.0854306	0.477	0.426	0.00197945			Tnfaip8l2	0.109056	0.847	0.809	1			Bsg	0.168379	0.927	0.897	0.0394356
Gm2000	0.084997	0.26	0.206	4.98103e-05			Tnfaip2	0.108594	0.204	0.173	1			Lrrc25	0.167948	0.495	0.484	1
Snn	0.0848908	0.326	0.273	0.000553327			Slc7a7	0.108132	0.578	0.515	1			Il6ra	0.167501	0.682	0.689	1
Rpl29	0.0846589	0.978	0.974	3.96965e-08			Rin2	0.10794	0.487	0.444	1			Fcgr3	0.167497	0.954	0.954	0.00488001
Tmem100	0.0844831	0.297	0.254	0.0716831			Ppfia4	0.107533	0.75	0.695	1			Chsy1	0.167255	0.277	0.282	1
Ly86	0.0844558	0.985	0.981	2.35892e-11			Gm13889	0.107257	0.1	0.085	1			Mfap3	0.167074	0.519	0.502	1
Rnf5	0.0837894	0.384	0.323	2.39648e-05			Ssh2	0.107008	0.918	0.913	1			Gabarapl2	0.166924	0.592	0.623	1
Cxxc5	0.0831199	0.616	0.591	1			Ighm	0.106837	0.747	0.718	1			Elmo1	0.166238	0.747	0.745	1
Tprgl	0.0830531	0.498	0.449	0.00106318			Tsix	0.105032	0.074	0.019	0.00024725			Cxxc5	0.165376	0.63	0.636	1
Eef1a1	0.0820899	0.998	0.998	1.54725e-09			Vkorc1	0.104882	0.512	0.445	1			Gm47283	0.165254	0.584	0.636	1
Ost4	0.0817851	0.748	0.741	0.0139164			Il21r	0.10455	0.59	0.562	1			Ddx5	0.165188	0.943	0.955	0.000517306
Pnrc1	0.0817427	0.434	0.402	1			Cdc42ep3	0.104444	0.261	0.208	1			Smim10l1	0.164464	0.399	0.396	1
Csnk1e	0.0811669	0.71	0.688	0.0259847			Ldhb	0.104371	0.908	0.891	0.194916			Vamp3	0.163053	0.497	0.489	1
Gpx4	0.0807868	0.818	0.791	0.00100446			Mef2a	0.10388	0.929	0.92	1			Rbm47	0.16298	0.399	0.386	1
Cbx3	0.0807302	0.625	0.597	1			Tmbim6	0.103645	0.949	0.931	0.0341443			Tyk2	0.162286	0.253	0.249	1
Slc46a1	0.080525	0.327	0.29	0.514739			Grap	0.103598	0.555	0.512	1			Gm4673	0.161741	0.179	0.136	1
Gm26699	0.0801785	0.335	0.296	0.321899			Cysltr1	0.103516	0.597	0.549	1			Cradd	0.161502	0.215	0.161	1
Hypk	0.080051	0.443	0.403	0.0532775			Prpsap2	0.103215	0.41	0.353	1			Sft2d1	0.161236	0.717	0.721	1
Gadd45g	0.0798606	0.263	0.216	0.00570157			Tuba1a	0.103186	0.763	0.713	1			Tspan13	0.16113	0.535	0.522	1
Mthfd2	0.079122	0.456	0.429	0.904311			Atp8a2	0.10304	0.435	0.393	1			Tmem86a	0.160843	0.747	0.739	1
Malat1	0.0787009	0.925	0.931	1			Ogt	0.102872	0.637	0.607	1			Slc46a3	0.160011	0.236	0.171	1
Cfl1	0.0786935	0.982	0.978	0.000240662			Gpx4	0.102672	0.852	0.797	0.439397			Zfp691	0.159254	0.182	0.142	1
Serinc3	0.0784044	0.942	0.944	0.000137529			Tspan13	0.102619	0.604	0.552	1			Numb	0.159172	0.603	0.629	1
Akr1b10	0.0782289	0.457	0.427	1			Mlph	0.101116	0.331	0.279	1			Snx18	0.159107	0.736	0.733	1
Serp1	0.0779442	0.724	0.698	0.00138553			Gpx1	0.101109	0.9	0.873	1			Rab6b	0.159076	0.321	0.298	1
Pck2	0.0776774	0.296	0.247	0.00197826			Susd3	0.101061	0.833	0.805	1			Fli1	0.158926	0.568	0.511	1
Ddx5	0.0776063	0.953	0.953	1.75504e-05			Hist1h1c	0.100807	0.595	0.602	1			Cebpg	0.158468	0.606	0.633	1
Stard3nl	0.076992	0.551	0.511	0.00686063			Tagap	0.100805	0.576	0.517	1			Clec4a3	0.158138	0.435	0.377	1
Ms4a6c	0.0769056	0.664	0.651	1			Osbpl9	0.100639	0.424	0.373	1			Zfhx3	0.157933	0.834	0.83	1
Sdhd	0.0769009	0.506	0.468	0.107964			Ifngr1	0.100538	0.98	0.965	0.0279399			Cttnbp2nl	0.157441	0.785	0.778	1
Fez2	0.0768632	0.64	0.617	0.104868			Ms4a6b	0.0999984	0.664	0.634	1			Ntpcr	0.157325	0.796	0.785	0.742346
Lacc1	0.0768626	0.624	0.619	1			Ifnar2	0.0999025	0.71	0.668	1			Cd300a	0.157156	0.489	0.468	1
Mgea5	0.0762455	0.312	0.259	0.00133755			Malat1	0.0997775	0.997	1	0.924506			Pacsin2	0.156757	0.606	0.589	1
Ctsl	0.075803	0.974	0.977	0.00018024			Pex2	0.0996015	0.452	0.406	1			Psat1	0.156699	0.291	0.277	1
Adgrg1	0.0753162	0.602	0.597	1			Ntpcr	0.0993299	0.873	0.858	1			Pitpnc1	0.15627	0.348	0.356	1
Wdr83os	0.0750441	0.792	0.79	0.0629482			Ccnd3	0.0988737	0.41	0.379	1			Ptpra	0.155945	0.668	0.678	1
Gatd1	0.0749808	0.278	0.233	0.0165461			Supt4a	0.0985266	0.572	0.555	1			Cbx3	0.155861	0.524	0.501	1
R3hdm4	0.0749109	0.424	0.4	1			Rab24	0.0984246	0.572	0.512	1			Ssr1	0.155054	0.628	0.608	1
Aldoa	0.0746781	0.869	0.866	1			Il1a	0.098418	0.58	0.649	1			Jak1	0.154947	0.682	0.697	1
Ifnar2	0.0745159	0.673	0.638	0.00420676			Entpd1	0.0982131	0.775	0.738	1			Pik3cg	0.154861	0.476	0.493	1
Anapc11	0.0740632	0.579	0.55	0.322396			Gmpr	0.097965	0.44	0.385	1			Sox4	0.154832	0.462	0.452	1
Rnf7	0.0740427	0.769	0.756	0.00304963			Il16	0.0978357	0.478	0.431	1			Snn	0.15452	0.405	0.389	1
Cmtm6	0.073653	0.754	0.732	0.0255661			Sft2d1	0.0973903	0.794	0.775	1			Itgb3	0.154408	0.168	0.149	1
Fchsd2	0.0730287	0.62	0.595	1			Sort1	0.0968193	0.443	0.399	1			Il4ra	0.153828	0.543	0.537	1
Rab11a	0.0729082	0.622	0.603	1			Irf2bp2	0.0963529	0.827	0.799	1			Epn1	0.153662	0.565	0.583	1
Dcxr	0.0724968	0.276	0.226	0.00140868			Rtn4rl1	0.0961828	0.528	0.478	1			Gnb1	0.153367	0.666	0.669	1
Tln2	0.0723637	0.246	0.203	0.0256193			Hsd17b11	0.0959164	0.518	0.484	1			Slc7a5	0.153134	0.223	0.176	1
Ppp1r18	0.0723101	0.67	0.638	0.032116			Otud6b	0.0958977	0.191	0.161	1			Clint1	0.151723	0.53	0.542	1
Tmem44	0.0720014	0.209	0.171	0.0653279			Otud5	0.0957739	0.295	0.256	1			1110032A03Rik	0.151682	0.228	0.188	1
Syngr2	0.0719942	0.825	0.823	0.091169			Nudt16l1	0.0955335	0.406	0.349	1			Frmd4a	0.151549	0.878	0.899	1
Rbmxl1	0.0715233	0.562	0.535	1			Abcg1	0.0953668	0.364	0.328	1			Tram1	0.150872	0.707	0.697	1
Fus	0.0714716	0.854	0.876	1			Rnf5	0.0953344	0.354	0.287	1			Cd2ap	0.150866	0.614	0.648	1
Frmd4b	0.071343	0.602	0.578	1			Rps4x	0.0951053	0.996	0.992	0.00195901			0610009O20Rik	0.1505	0.22	0.171	1
Tgfb1	0.0711937	0.827	0.82	0.0539548			Oard1	0.0947783	0.327	0.297	1			Dido1	0.150202	0.397	0.396	1
Fry	0.0708798	0.158	0.117	0.000664923			Olfml3	0.0940287	0.992	0.992	1			4933406I18Rik	0.150111	0.204	0.177	1
Gpx1	0.0708399	0.899	0.898	0.00265619			Myl12b	0.0938204	0.752	0.734	1			Rassf5	0.149982	0.408	0.396	1
Tmcc3	0.0708211	0.59	0.581	1			Selenok	0.0934043	0.891	0.874	0.226593			Txnip	0.14974	0.815	0.812	1
Naxe	0.0705052	0.497	0.484	1			Rps3a1	0.0929191	0.995	0.997	0.000158793			Anapc16	0.149181	0.454	0.489	1
Cd47	0.0696162	0.6	0.584	1			Pfdn5	0.0925183	0.933	0.922	1			Slc46a1	0.148987	0.315	0.261	1
Necap2	0.0695427	0.651	0.628	0.321113			Tmem55b	0.0924495	0.686	0.668	1			Ppp1r9b	0.148848	0.323	0.365	1
Rap1b	0.0695095	0.922	0.914	0.000499378			Tmem185b	0.0923943	0.27	0.221	1			Lyz2	0.148347	0.717	0.733	1
Akr1a1	0.0694518	0.827	0.819	0.570714			Ddx5	0.0922216	0.985	0.971	0.0276427			Rnasel	0.148201	0.207	0.171	1
Aes	0.0692882	0.75	0.735	0.0337551			Fbxl12	0.0920844	0.229	0.191	1			Ogt	0.148081	0.598	0.623	1
Cd302	0.0692829	0.582	0.563	1			Derl2	0.0918115	0.605	0.582	1			Mtmr2	0.147844	0.198	0.198	1
Cebpzos	0.0692093	0.652	0.635	1			Phf14	0.0917484	0.717	0.676	1			Ap1s1	0.147766	0.402	0.408	1
Zfp740	0.0692038	0.321	0.278	0.132305			Dram2	0.091515	0.578	0.56	1			Sec14l1	0.147734	0.508	0.513	1
Pold4	0.0691402	0.597	0.572	0.0696195			Chmp5	0.0911222	0.531	0.48	1			Adgrg1	0.147569	0.658	0.665	1
0610040J01Rik	0.0690441	0.416	0.371	0.0665479			Trim8	0.0909135	0.482	0.433	1			Pnpla8	0.147335	0.375	0.37	1
Socs3	0.06884	0.542	0.502	0.270452			Tln2	0.0908542	0.296	0.276	1			Aars	0.146491	0.408	0.438	1
mt-Co3	0.068621	0.991	0.99	0.0774043			C5ar2	0.0904435	0.342	0.293	1			Slain2	0.14642	0.258	0.279	1
Lifr	0.0685016	0.384	0.345	1			Tcp11l2	0.0902443	0.134	0.077	0.569112			Snta1	0.146379	0.405	0.422	1
St3gal6	0.0684174	0.707	0.69	0.274259			Ap1b1	0.0902329	0.349	0.316	1			Bhlhe41	0.146122	0.609	0.662	1
Eif4ebp1	0.0683462	0.574	0.568	1			Ube2e3	0.089907	0.458	0.448	1			Mertk	0.145465	0.783	0.79	1
Abi3	0.0682546	0.849	0.85	0.00474791			Anapc16	0.0898167	0.538	0.51	1			mt-Cytb	0.145446	0.981	0.988	1
Adam8	0.0681486	0.143	0.142	1			Asah1	0.0893474	0.886	0.874	1			Rabgap1	0.145175	0.304	0.334	1
Trf	0.0679793	0.806	0.793	0.0755022			Siglech	0.0893465	0.976	0.965	1			Ikzf1	0.145124	0.698	0.714	1
Gnai2	0.0678481	0.962	0.954	3.20247e-07			Casp8	0.0891522	0.597	0.53	1			Arap1	0.145124	0.375	0.382	1
Map1lc3a	0.067655	0.344	0.298	0.0141845			Mcl1	0.0887531	0.898	0.908	1			Actr2	0.145035	0.837	0.833	1
Tspan13	0.0674975	0.466	0.428	0.949958			Yipf4	0.0887458	0.488	0.445	1			Gpcpd1	0.144888	0.31	0.294	1
Gdi2	0.0673361	0.915	0.91	0.00460644			Ogfrl1	0.0883606	0.754	0.74	1			Psap	0.144174	0.959	0.982	1
Fam110a	0.0672606	0.296	0.261	0.548978			Clec4a3	0.0880309	0.467	0.432	1			Fez2	0.144111	0.674	0.662	1
Cndp2	0.0671593	0.598	0.587	1			Nav3	0.0878764	0.842	0.809	1			Cndp2	0.143976	0.552	0.581	1
H2afv	0.0671104	0.387	0.345	1			Lag3	0.0877165	0.718	0.704	1			Btaf1	0.14373	0.293	0.273	1
Trim35	0.0665293	0.518	0.506	1			Oxr1	0.0877108	0.295	0.231	1			Mcfd2	0.143527	0.573	0.599	1
Pde3b	0.0665223	0.701	0.686	1			Myc	0.0870268	0.266	0.229	1			Rgs19	0.143375	0.546	0.569	1
Gimap1	0.0664913	0.144	0.104	0.00135153			Csnk1e	0.0869064	0.794	0.767	1			Ptp4a3	0.143314	0.587	0.589	1
Hmox2	0.0664702	0.608	0.579	1			Tpp2	0.0868951	0.515	0.505	1			mt-Nd1	0.142148	0.978	0.978	1
Eef2	0.0664183	0.93	0.935	0.000556055			Cited2	0.0865161	0.422	0.426	1			Mafb	0.141928	0.962	0.951	1
C5ar1	0.0663604	0.791	0.803	1			H1f0	0.0862464	0.263	0.227	1			Sall1	0.14178	0.69	0.687	1
Fam96a	0.066345	0.733	0.727	1			Ecscr	0.0861649	0.815	0.804	1			Slc39a1	0.141643	0.329	0.367	1
Ccl9	0.0659987	0.371	0.336	0.910969			Map1lc3a	0.0860992	0.52	0.475	1			Tnfaip8l2	0.141508	0.774	0.772	1
Mylip	0.0659822	0.686	0.66	1			Pnrc1	0.0858887	0.614	0.59	1			Slc35a5	0.141294	0.264	0.27	1
Alyref	0.065851	0.654	0.627	0.0761697			Tnrc6b	0.0858012	0.52	0.502	1			Ctc1	0.141147	0.53	0.538	1
Cyp4f13	0.0658482	0.22	0.186	1			Fyb	0.0856343	0.951	0.93	1			Gns	0.140832	0.78	0.803	1
Csk	0.0655438	0.594	0.568	1			Parvg	0.0856151	0.404	0.363	1			Ppp1r18	0.140673	0.625	0.686	1
Gas6	0.0655281	0.747	0.742	1			Dctn2	0.085562	0.622	0.583	1			Akr1b10	0.140501	0.473	0.496	1
Rogdi	0.0653575	0.469	0.429	0.638585			1700020I14Rik	0.0846654	0.478	0.414	1			Lair1	0.140117	0.946	0.934	0.364955
Fcer1g	0.0649623	0.994	0.992	3.03361e-06			Idh3g	0.0844454	0.54	0.513	1			Snx29	0.139856	0.361	0.343	1
Ift27	0.0649449	0.258	0.217	0.0974452			Lcp2	0.0840792	0.631	0.589	1			Arglu1	0.139712	0.742	0.762	1
Pex2	0.0649007	0.47	0.434	0.491557			Atp8a1	0.0838566	0.692	0.66	1			Sdcbp	0.139695	0.796	0.832	1
Ndufa7	0.0647815	0.76	0.745	1			Prkcd	0.0837735	0.727	0.679	1			Slco2b1	0.139539	0.826	0.82	1
Dynlrb1	0.0644612	0.689	0.68	1			0610040J01Rik	0.0834283	0.517	0.472	1			Taok1	0.139337	0.467	0.472	1
Zfp706	0.0643094	0.811	0.81	1			Unc50	0.0834077	0.551	0.537	1			Emc10	0.138707	0.614	0.61	1
Tnfrsf13b	0.0641543	0.424	0.401	1			Xbp1	0.0833239	0.711	0.68	1			Map4k4	0.138592	0.734	0.736	1
Il16	0.064047	0.307	0.275	1			Klf7	0.0831348	0.406	0.369	1			Srpr	0.138457	0.492	0.544	1
Cox7a2l	0.0636361	0.761	0.75	0.673689			Snx13	0.0830372	0.301	0.268	1			Mtfr1l	0.138402	0.497	0.477	1
Plxna4os1	0.0636225	0.174	0.142	0.56182			Serpine2	0.0829059	0.765	0.745	1			Abhd6	0.1383	0.454	0.472	1
Supt4a	0.063527	0.503	0.485	1			Gabbr1	0.0821342	0.324	0.3	1			Pnpla7	0.138098	0.353	0.335	1
Rpl36al	0.0634993	0.771	0.769	0.269118			Rgs10	0.0819	0.99	0.986	1			S100a9	0.13799	0.207	0.148	1
Gabarapl2	0.0634817	0.634	0.618	1			Tmem50a	0.0817773	0.9	0.89	1			Man1a	0.137923	0.535	0.575	1
Cfh	0.0632252	0.798	0.798	0.743642			Dnajb9	0.0817723	0.493	0.417	1			Ap2b1	0.137891	0.351	0.353	1
Hprt	0.0628097	0.761	0.758	0.276684			Luc7l2	0.0815496	0.863	0.827	1			Tbc1d22a	0.137809	0.299	0.282	1
Cnpy2	0.0627436	0.671	0.649	1			C1qb	0.0810866	0.999	1	1.77009e-08			Csmd3	0.137577	0.416	0.413	1
Picalm	0.0627159	0.854	0.85	1			Rnf130	0.0809465	0.825	0.824	1			Rin2	0.137458	0.457	0.468	1
Kdelr2	0.0626306	0.674	0.667	1			Zfp740	0.080908	0.371	0.316	1			Saraf	0.137137	0.804	0.823	1
Lgals3	0.0624985	0.118	0.146	1			Acox3	0.0808974	0.471	0.449	1			Tmbim6	0.136587	0.932	0.934	1
Iscu	0.0621867	0.701	0.685	0.249944			Eif3f	0.0808588	0.823	0.792	1			Rtn4rl1	0.136472	0.435	0.447	1
Pik3r1	0.0616588	0.687	0.686	1			Ost4	0.0808559	0.719	0.696	1			C5ar1	0.136293	0.658	0.654	1
Tspan31	0.0616371	0.595	0.579	1			Pnisr	0.0807997	0.803	0.777	1			Bcl9l	0.136268	0.19	0.204	1
Trappc6a	0.0614391	0.274	0.245	1			Ptpn1	0.0807682	0.918	0.894	1			Csad	0.135987	0.386	0.376	1
B4galt1	0.0613948	0.511	0.486	1			Bsg	0.0807022	0.939	0.92	1			Usp15	0.135982	0.443	0.462	1
Ppp4c	0.0613361	0.543	0.511	1			Numb	0.0806748	0.67	0.628	1			Gpr137b	0.135656	0.228	0.221	1
Lair1	0.0613246	0.893	0.896	0.0167492			Il18	0.0805467	0.347	0.301	1			Ptafr	0.135575	0.296	0.264	1
1700020I14Rik	0.0612741	0.491	0.459	1			Txnip	0.0805173	0.863	0.854	1			Sort1	0.135534	0.359	0.359	1
Cyb5a	0.0610448	0.656	0.631	1			Gtpbp2	0.0804322	0.482	0.459	1			Stxbp3	0.135378	0.345	0.362	1
Btg1	0.0609716	0.583	0.548	0.590085			Senp3	0.0803176	0.181	0.139	1			Laptm4a	0.135082	0.867	0.884	1
Psap	0.0609489	0.936	0.948	0.297754			Picalm	0.0801051	0.956	0.942	1			Zdhhc9	0.134946	0.239	0.234	1
Selenof	0.0609462	0.899	0.9	0.0023113			Pla2g15	0.0799881	0.77	0.755	1			Ddx6	0.134451	0.541	0.56	1
Tmx2	0.0609216	0.446	0.426	1			Rpl9	0.0796691	0.996	0.994	0.0980423			Rnf13	0.133797	0.715	0.703	1
C5ar2	0.0607635	0.247	0.228	1			Hprt	0.0795626	0.688	0.664	1			Arl1	0.133766	0.584	0.593	1
Ptp4a3	0.0607523	0.613	0.598	1			Polr3gl	0.0793205	0.241	0.197	1			Wtap	0.133722	0.424	0.393	1
Rhoa	0.0606336	0.928	0.921	0.00899427			BC005624	0.0788015	0.513	0.471	1			Fcgrt	0.133591	0.429	0.402	1
Mpp7	0.0605342	0.062	0.006	1.29504e-40			Mfap3	0.0787604	0.507	0.481	1			Mlph	0.133459	0.304	0.289	1
Cox6a1	0.0604198	0.785	0.788	1			Scoc	0.0785947	0.932	0.901	1			Iffo1	0.133347	0.486	0.475	1
Arl6ip5	0.0603384	0.615	0.604	1			Cept1	0.0785054	0.611	0.615	1			Gm9493	0.133325	0.266	0.203	1
Sdcbp	0.060223	0.835	0.843	1			Mfsd14a	0.0781202	0.353	0.327	1			Gm6277	0.132856	0.188	0.167	1
Phgdh	0.0601933	0.785	0.781	0.124576			Arhgap12	0.077961	0.423	0.397	1			Abcc5	0.132803	0.457	0.471	1
Gnb1	0.0599814	0.705	0.685	1			Wnk1	0.0778753	0.921	0.917	1			Ifnar2	0.13255	0.622	0.659	1
Thrsp	0.0597681	0.261	0.231	1			Zfyve19	0.0778368	0.322	0.252	1			Npl	0.132519	0.478	0.495	1
Rnaset2a	0.0597202	0.459	0.433	1			Fry	0.0776139	0.218	0.194	1			Arhgef2	0.132469	0.459	0.45	1
Pex11b	0.0593129	0.283	0.247	0.996121			Snrnp70	0.0775866	0.886	0.856	1			Agmo	0.132357	0.228	0.2	1
Ncbp3	0.0592922	0.368	0.351	1			Tmem59	0.0771387	0.936	0.923	1			Gm2a	0.132352	0.549	0.556	1
Capzb	0.0591473	0.858	0.862	0.448271			H2afv	0.0768999	0.422	0.382	1			Cyp4f13	0.13211	0.258	0.256	1
Cops7a	0.0590029	0.406	0.376	1			Rpl7	0.0767194	0.991	0.98	1			Bin2	0.131978	0.864	0.885	1
Fgfbp3	0.05898	0.092	0.051	1.58844e-08			Pten	0.0765696	0.716	0.679	1			Rab35	0.131908	0.448	0.428	1
Man2b2	0.0586609	0.26	0.22	0.361773			Hsbp1	0.0764128	0.796	0.787	1			St3gal6	0.13187	0.739	0.729	1
Med21	0.0584986	0.384	0.356	1			Tecr	0.0762037	0.72	0.701	1			Akt1	0.131757	0.519	0.531	1
Alox5ap	0.058462	0.887	0.886	0.0150969			Arpc4	0.0761716	0.791	0.764	1			Cd81	0.131649	0.986	0.99	0.955688
Spcs1	0.0582367	0.744	0.73	0.101973			Ptov1	0.075779	0.509	0.471	1			Gdi2	0.131579	0.883	0.9	1
Cfl2	0.0582232	0.322	0.299	1			Ccni	0.0757771	0.627	0.589	1			Pde3b	0.131488	0.704	0.711	1
BC028528	0.0581294	0.411	0.375	1			Usf1	0.0757423	0.325	0.282	1			Rogdi	0.13142	0.497	0.501	1
2510039O18Rik	0.0580288	0.409	0.387	1			Ninj1	0.0755675	0.593	0.593	1			Pbx2	0.131378	0.318	0.323	1
Aars	0.0579744	0.435	0.413	1			Snta1	0.0755373	0.547	0.472	1			Ywhah	0.131265	0.891	0.893	1
Mgll	0.0576953	0.327	0.32	1			Glul	0.0755134	0.921	0.898	1			Ndufs1	0.131083	0.326	0.325	1
Fcrls	0.0573778	0.977	0.978	0.0512652			Cebpzos	0.0755008	0.666	0.652	1			Parp11	0.131079	0.149	0.18	1
Slc40a1	0.05725	0.32	0.313	1			Rpl10-ps3	0.0754975	0.339	0.286	1			Rbm18	0.130994	0.277	0.267	1
Rpa3	0.0572233	0.264	0.229	1			Auh	0.0754857	0.206	0.169	1			Hacd4	0.13099	0.231	0.244	1
Jam3	0.0572142	0.165	0.126	0.0195359			Slc16a6	0.0753662	0.69	0.651	1			Arrdc1	0.13077	0.274	0.301	1
Polr3gl	0.0571027	0.215	0.17	0.00542244			Gm32036	0.0751585	0.191	0.139	1			Kmt2d	0.130419	0.223	0.213	1
Cdk4	0.0570436	0.711	0.705	1			Egr2	0.0749158	0.139	0.101	1			Plxdc2	0.130401	0.859	0.857	1
Klf7	0.0569169	0.385	0.356	1			Tnfaip3	0.0748654	0.528	0.554	1			Fscn1	0.130291	0.677	0.715	1
Lyl1	0.0568637	0.404	0.381	1			Srsf5	0.0747769	0.832	0.831	1			Eif4b	0.129905	0.486	0.501	1
Numb	0.0568367	0.546	0.548	1			mt-Cytb	0.074754	0.996	0.996	1			Nbeal1	0.129392	0.329	0.341	1
Ap2m1	0.0566824	0.687	0.671	1			Vps50	0.074706	0.332	0.328	1			Prr13	0.129214	0.457	0.51	1
Pts	0.0566383	0.444	0.432	1			Ncf1	0.074599	0.918	0.901	1			Kdm3b	0.129061	0.375	0.373	1
Map2k1	0.0565547	0.452	0.431	1			Ap1s2	0.074592	0.394	0.362	1			Zeb1	0.128989	0.264	0.241	1
Zfyve19	0.0565401	0.314	0.273	0.394418			Gpsm3	0.0745462	0.676	0.655	1			Il16	0.128809	0.34	0.377	1
Rad23a	0.0563986	0.499	0.459	0.400864			Cirbp	0.0744908	0.349	0.332	1			Rhog	0.128772	0.649	0.715	1
Elmo1	0.0562085	0.663	0.654	1			Tmed7	0.0743056	0.624	0.6	1			Ppm1g	0.128621	0.505	0.528	1
Snx13	0.0559473	0.263	0.249	1			Gna12	0.0743044	0.505	0.484	1			Ctsa	0.128408	0.889	0.87	1
Ghitm	0.0559341	0.531	0.514	1			Vamp4	0.0740047	0.388	0.347	1			Pnp	0.128358	0.883	0.89	1
Pkib	0.0558742	0.313	0.283	1			Itm2b	0.0739435	0.999	0.996	0.0887114			Pcbp1	0.128311	0.701	0.732	1
Slc12a9	0.0558105	0.57	0.573	1			Rtraf	0.0738237	0.739	0.715	1			Maml2	0.128237	0.253	0.243	1
Gm11808	0.0557948	0.389	0.347	0.281419			Tnfsf12	0.073736	0.357	0.315	1			Zmynd8	0.128228	0.443	0.438	1
Parp12	0.0556204	0.206	0.176	1			Fchsd2	0.0736591	0.685	0.654	1			Dram2	0.128227	0.533	0.526	1
St5	0.0555929	0.177	0.126	1.59872e-05			Tspan31	0.0735604	0.602	0.575	1			P2ry10b	0.128128	0.188	0.146	1
Slc50a1	0.0555869	0.579	0.566	1			Rapgef5	0.0732925	0.654	0.631	1			Itm2c	0.128061	0.87	0.896	1
Dok3	0.0555864	0.234	0.21	1			Papss1	0.0732288	0.525	0.488	1			Hnrnph1	0.128052	0.595	0.611	1
Dst	0.0555534	0.67	0.678	1			Nfia	0.0728968	0.371	0.356	1			Gigyf1	0.128034	0.258	0.274	1
Timm10b	0.0554637	0.654	0.641	1			Cdk5r1	0.0726478	0.366	0.338	1			Naga	0.12795	0.315	0.31	1
Slmap	0.0554483	0.334	0.307	1			Sirt3	0.0725587	0.161	0.113	1			Gatd1	0.127263	0.304	0.277	1
I830077J02Rik	0.055369	0.333	0.303	1			Zmynd8	0.0724767	0.45	0.421	1			Stag2	0.126898	0.41	0.422	1
Cd81	0.0549325	0.985	0.984	0.0944908			Sirt2	0.0724315	0.637	0.599	1			Scoc	0.12666	0.891	0.885	1
Luc7l2	0.0548993	0.781	0.803	1			Rnf150	0.0723663	0.21	0.153	1			Itm2b	0.12665	0.992	0.99	1
Mpi	0.0548952	0.235	0.206	1			Gabarapl2	0.0723583	0.723	0.687	1			Slc12a9	0.126401	0.647	0.666	1
Fcgr3	0.0548087	0.96	0.955	2.22236e-05			Ctsl	0.0723545	0.994	0.998	0.104909			Slc26a2	0.125716	0.302	0.291	1
Anapc16	0.0548051	0.461	0.443	1			Rpl27	0.0721419	0.872	0.855	1			Vgll4	0.125688	0.598	0.604	1
Etv5	0.0546603	0.274	0.255	1			mt-Nd4	0.0721069	0.993	0.99	1			Tiprl	0.125554	0.348	0.379	1
Rpl3	0.0544156	0.993	0.986	0.000625933			Dido1	0.0719113	0.352	0.345	1			Serpine2	0.125472	0.774	0.706	1
Tipin	0.0543602	0.504	0.478	1			Eef1a1	0.0711188	0.998	0.999	0.096085			Tuba1a	0.125317	0.573	0.583	1
Decr1	0.0542688	0.242	0.219	1			Dpy19l4	0.0708959	0.375	0.365	1			Mgll	0.12529	0.359	0.37	1
Tpcn1	0.0541955	0.232	0.208	1			Dok3	0.0707825	0.312	0.286	1			Sv2a	0.124911	0.117	0.097	1
Tsix	0.0541764	0.104	0.048	1.79179e-16			Rps7	0.070613	0.994	0.993	0.76261			Enc1	0.12471	0.193	0.206	1
Ly6a	0.0540881	0.086	0.047	1.8953e-07			Serinc1	0.0706015	0.762	0.749	1			Lacc1	0.124569	0.649	0.692	1
Vkorc1	0.0540251	0.463	0.43	1			Arl6ip5	0.0704727	0.57	0.575	1			Gtf3c2	0.124493	0.302	0.311	1
Ccl6	0.0539026	0.346	0.305	0.933808			Traf3ip3	0.0703008	0.405	0.382	1			Bnip3l	0.124309	0.63	0.626	1
Blvrb	0.0538801	0.514	0.509	1			Serp1	0.0702645	0.687	0.659	1			Sqor	0.124226	0.326	0.311	1
Eef2k	0.0537819	0.359	0.336	1			Dbnl	0.0702292	0.594	0.592	1			Tsix	0.124217	0.125	0.028	1.426e-05
Lrba	0.0535587	0.524	0.518	1			Tbc1d14	0.0698696	0.464	0.425	1			Cltc	0.12421	0.812	0.811	1
Stard9	0.0535038	0.266	0.233	1			Akap8l	0.0694607	0.475	0.441	1			Wdfy2	0.124111	0.318	0.326	1
Tmem219	0.0534376	0.487	0.463	1			Lair1	0.0692749	0.965	0.946	1			Trf	0.124051	0.84	0.857	1
Paip2	0.0533515	0.515	0.486	1			Hist1h2be	0.0690682	0.139	0.118	1			Pnrc1	0.123985	0.516	0.534	1
Nudt16l1	0.0531144	0.374	0.341	1			Dirc2	0.0690206	0.247	0.221	1			Kdm5c	0.123448	0.255	0.241	1
Paqr7	0.0530352	0.388	0.361	1			Ccl4	0.0689866	0.632	0.655	1			Pbxip1	0.123439	0.486	0.493	1
Slco4a1	0.0529911	0.206	0.169	0.245556			Uvssa	0.0689806	0.223	0.196	1			Rcsd1	0.123343	0.562	0.621	1
Psmc1	0.05293	0.533	0.508	1			Gm9493	0.0689182	0.268	0.241	1			Ighm	0.12333	0.717	0.754	1
Ndufa11	0.0526671	0.638	0.624	1			Sbno2	0.0688287	0.568	0.572	1			Gabbr1	0.123297	0.28	0.276	1
Etfb	0.0526402	0.618	0.601	1			I830077J02Rik	0.0687053	0.407	0.351	1			Fam91a1	0.123101	0.495	0.517	1
Hsd17b4	0.0526371	0.543	0.516	1			Iffo1	0.0684921	0.556	0.54	1			St3gal5	0.123052	0.609	0.641	1
Lztfl1	0.0525319	0.252	0.229	1			Dtx4	0.0682741	0.486	0.473	1			Clec4d	0.122954	0.049	0.031	1
Rnaset2b	0.052409	0.361	0.333	1			Bphl	0.0682707	0.217	0.177	1			Bcap31	0.122694	0.674	0.727	1
Golt1b	0.0524063	0.41	0.382	1			Sec11c	0.0682569	0.853	0.832	1			Ptgs1	0.122545	0.878	0.875	1
Eno1	0.0524062	0.79	0.798	1			Tmem100	0.068253	0.329	0.317	1			Il6st	0.121992	0.508	0.538	1
Atp5j	0.0523936	0.872	0.876	1			Pttg1ip	0.0680902	0.556	0.536	1			Prorsd1	0.121977	0.345	0.35	1
Mpdu1	0.0523543	0.409	0.379	1			Csad	0.0680079	0.447	0.409	1			Bach1	0.121734	0.492	0.522	1
Pfn1	0.0523369	0.973	0.977	0.313833			Elmo2	0.0679146	0.237	0.179	1			Tef	0.121509	0.215	0.207	1
Csad	0.05226	0.326	0.296	1			Trappc1	0.0678662	0.484	0.446	1			Rmnd1	0.121405	0.245	0.247	1
Rpgrip1	0.0521286	0.137	0.128	1			Tmem259	0.0678243	0.459	0.429	1			Man1c1	0.121384	0.391	0.404	1
Nrm	0.0520929	0.379	0.373	1			Ing4	0.0677458	0.412	0.37	1			Cd180	0.121069	0.592	0.596	1
Limd2	0.052079	0.807	0.81	1			Ggt5	0.0677269	0.316	0.274	1			Taz	0.121067	0.565	0.559	1
Crlf2	0.0520248	0.375	0.343	1			Ngrn	0.0676307	0.254	0.215	1			Atxn1	0.120824	0.193	0.167	1
Nkiras2	0.0519505	0.217	0.195	1			1810037I17Rik	0.067602	0.599	0.578	1			Zfp36l2	0.120717	0.736	0.741	1
Nmt1	0.0519284	0.671	0.657	1			Brd9	0.0675838	0.343	0.309	1			Tmem106b	0.120571	0.307	0.34	1
Ang	0.0518243	0.53	0.516	1			Slc25a46	0.0675232	0.198	0.159	1			BC005624	0.120495	0.438	0.474	1
Snx18	0.0517494	0.723	0.716	1			Jam3	0.0674904	0.195	0.154	1			mt-Nd2	0.12007	0.984	0.982	1
Acss1	0.0517182	0.239	0.207	1			Ctsd	0.0674845	1	1	1			Thrsp	0.120011	0.315	0.313	1
Psma1	0.051715	0.835	0.827	0.668202			Rps24	0.0673968	0.998	0.998	0.0993096			Adrb2	0.119989	0.516	0.532	1
Tlr7	0.0516844	0.51	0.486	1			Acaa2	0.0673956	0.24	0.211	1			Itfg1	0.119896	0.378	0.371	1
Ptgr1	0.051639	0.166	0.129	0.0717059			Nsa2	0.0673384	0.706	0.706	1			Pla2g15	0.119834	0.707	0.705	1
Wasf2	0.0516364	0.797	0.803	1			Timm10b	0.0672162	0.631	0.601	1			Ppil2	0.119803	0.402	0.429	1
Srsf5	0.0515393	0.754	0.749	1			Zeb2os	0.0671607	0.604	0.584	1			Ccdc152	0.119744	0.068	0.027	1
Rnf167	0.0514783	0.309	0.281	1			1810011H11Rik	0.0671334	0.444	0.407	1			Snapin	0.119716	0.359	0.362	1
Mtss1	0.0514636	0.266	0.233	1			Cetn2	0.0669373	0.356	0.31	1			Gatad2b	0.119714	0.47	0.474	1
Actb	0.0514463	0.999	0.999	1			Bin2	0.066711	0.92	0.902	1			Scarb2	0.11948	0.603	0.656	1
Atp13a2	0.0512998	0.334	0.308	1			Itpripl1	0.0666317	0.361	0.362	1			Ly86	0.119405	0.992	0.982	1
Ccnt2	0.0511206	0.564	0.561	1			Snx29	0.0666028	0.365	0.354	1			Cdk5r1	0.119382	0.247	0.265	1
Otub1	0.0511052	0.368	0.342	1			Rpl3	0.0664714	0.989	0.989	1			Zmym5	0.119027	0.329	0.346	1
Yars	0.051045	0.314	0.281	1			Rft1	0.0662208	0.201	0.168	1			Ppp4r3a	0.118997	0.408	0.434	1
Ccl7	0.0510218	0.118	0.111	1			Lrrc25	0.0662136	0.547	0.517	1			Rsrp1	0.118839	0.927	0.955	1
Tmem9b	0.0509177	0.47	0.446	1			Itgb3	0.0661919	0.207	0.162	1			Slc35c2	0.118435	0.459	0.475	1
Bnip3l	0.0508657	0.643	0.611	1			Rnf215	0.0660226	0.382	0.351	1			Dgkd	0.118307	0.391	0.39	1
Lmo4	0.0507488	0.457	0.438	1			Plxna4os1	0.0659431	0.236	0.204	1			Nfyb	0.118295	0.226	0.213	1
Map3k8	0.0507205	0.231	0.196	1			Tmx3	0.0655603	0.44	0.421	1			Ywhaq	0.118122	0.579	0.599	1
Capns1	0.0506852	0.725	0.707	1			Csf3r	0.0653335	0.673	0.653	1			Scamp2	0.117977	0.891	0.909	1
Tnfaip8l2	0.0506491	0.74	0.734	1			Bend6	0.0653135	0.136	0.099	1			Os9	0.117889	0.617	0.663	1
Rpa2	0.0506463	0.407	0.392	1			Rdm1	0.0651566	0.129	0.086	1			A630001G21Rik	0.117788	0.353	0.35	1
Csmd3	0.0505941	0.367	0.354	1			Fopnl	0.0651406	0.281	0.248	1			Tgfbr2	0.117767	0.761	0.778	1
Engase	0.0505743	0.148	0.123	1			Csf1	0.0650335	0.199	0.209	1			Ski	0.117663	0.715	0.694	1
Trmt112	0.0505584	0.683	0.674	1			Dst	0.0650226	0.775	0.742	1			Lima1	0.117489	0.209	0.209	1
Itm2c	0.0505305	0.883	0.893	1			Vapa	0.0649888	0.79	0.774	1			S100a4	0.117207	0.049	0.024	1
Yes1	0.050435	0.194	0.179	1			Dhrs7	0.0648695	0.505	0.483	1			Nptn	0.117139	0.734	0.727	1
Naglu	0.050405	0.465	0.447	1			Dnajc17	0.0648537	0.139	0.098	1			Hnrnpk	0.116923	0.851	0.878	1
Pacsin2	0.0503064	0.604	0.588	1			Anxa3	0.0647251	0.947	0.931	1			Dazap2	0.116826	0.554	0.572	1
Ctso	0.0500437	0.375	0.353	1			Tnfsf9	0.064668	0.218	0.249	1			Zfp157	0.116644	0.261	0.28	1
Eif3f	0.0499546	0.799	0.799	0.700686			Slco4a1	0.0646639	0.218	0.2	1			Slc2a8	0.116607	0.239	0.185	1
Serf2	0.0499531	0.96	0.96	1			Cd79b	0.0645491	0.246	0.206	1			Ppm1h	0.11653	0.443	0.463	1
Agap3	0.0498209	0.173	0.145	1			Smim15	0.0645224	0.441	0.427	1			Cln8	0.116237	0.288	0.331	1
Commd3	0.0497399	0.649	0.638	1			Lamp2	0.0644421	0.865	0.855	1			Ctsd	0.116198	1	0.991	0.827885
Dnajc17	0.0496043	0.141	0.097	4.1724e-05			Ppp1r18	0.0643624	0.711	0.684	1			Chd2	0.116118	0.353	0.396	1
Rgs19	0.0495819	0.61	0.59	1			Ptbp2	0.0643494	0.235	0.203	1			Csf3r	0.115966	0.622	0.647	1
Gfm2	0.0494565	0.227	0.212	1			Rmdn1	0.0642628	0.197	0.172	1			AC149090.1	0.115956	0.793	0.829	1
Gatm	0.0493861	0.791	0.79	1			Ctnnbip1	0.0642158	0.367	0.364	1			Smap2	0.115937	0.859	0.861	1
Fbxo3	0.0493688	0.226	0.205	1			Nudt9	0.0642114	0.433	0.421	1			AC146911.1	0.115769	0.087	0.076	1
Atpif1	0.0493339	0.902	0.889	1			Neat1	0.0641192	0.447	0.48	1			Garnl3	0.115746	0.261	0.274	1
Sdf4	0.0492743	0.648	0.628	1			Urod	0.0640417	0.225	0.205	1			Nudt16l1	0.115719	0.383	0.395	1
Fam167b	0.0492718	0.308	0.286	1			Ppp1r9a	0.0640169	0.49	0.469	1			Cnbp	0.1157	0.761	0.797	1
Pcif1	0.0492106	0.36	0.331	1			Pold4	0.0639953	0.673	0.644	1			Gsk3b	0.115628	0.592	0.626	1
Cnbp	0.0491758	0.857	0.854	1			Rsu1	0.0639134	0.621	0.584	1			Rbmx	0.115525	0.242	0.264	1
Zbtb22	0.0491432	0.152	0.119	0.367091			Zfp706	0.063826	0.794	0.805	1			Xbp1	0.115305	0.677	0.706	1
Slc25a45	0.0490663	0.372	0.351	1			Smim14	0.063826	0.501	0.46	1			Cerk	0.115262	0.427	0.44	1
Gpcpd1	0.0490228	0.282	0.251	1			Fcer1g	0.0637491	0.998	0.998	0.0975591			Pxn	0.115208	0.296	0.326	1
Sipa1	0.0490124	0.618	0.599	1			Etv5	0.0635253	0.322	0.303	1			4833420G17Rik	0.114989	0.367	0.37	1
Ninj1	0.0486799	0.579	0.561	1			Hpgds	0.0635223	0.949	0.913	1			Fam167b	0.114967	0.386	0.362	1
Gdf15	0.0485853	0.013	0.012	1			Mcfd2	0.0635168	0.652	0.618	1			Ids	0.114903	0.296	0.311	1
Smim1	0.0485399	0.195	0.171	1			Slc17a5	0.0635042	0.169	0.145	1			Tnfrsf1b	0.114894	0.38	0.396	1
Btaf1	0.0485355	0.277	0.266	1			Snx18	0.0633051	0.778	0.752	1			Rcbtb2	0.114869	0.486	0.511	1
Oaz1	0.0485279	0.977	0.968	0.160106			Ptgr2	0.0632991	0.277	0.265	1			Rock2	0.114771	0.641	0.657	1
Plxdc1	0.0484143	0.222	0.188	1			Adipor1	0.0631143	0.478	0.44	1			Kdm5b	0.114686	0.212	0.2	1
3222401L13Rik	0.0483815	0.235	0.223	1			Cdk2ap2	0.0630551	0.592	0.562	1			Mef2a	0.114679	0.878	0.872	1
Churc1	0.0481596	0.365	0.334	1			Dedd	0.0630474	0.211	0.206	1			Ang	0.114498	0.56	0.563	1
Coro1b	0.0480994	0.431	0.413	1			Mttp	0.0630279	0.143	0.124	1			Dpp8	0.114305	0.454	0.449	1
Dhfr	0.0478512	0.273	0.261	1			Itgam	0.0629151	0.907	0.885	1			Cmpk1	0.114241	0.465	0.498	1
Zfp580	0.0478291	0.118	0.085	0.0303329			Khk	0.0629028	0.511	0.493	1			Abi3	0.11399	0.872	0.885	1
Selenow	0.0477569	0.673	0.665	1			Manf	0.0628756	0.911	0.915	1			Trmt1l	0.113879	0.405	0.398	1
Tmem59	0.0477212	0.849	0.852	1			Selenot	0.062823	0.578	0.568	1			A930033H14Rik	0.113532	0.092	0.077	1
Asah1	0.0476998	0.839	0.835	1			H3f3a	0.0626856	0.956	0.964	1			Marcks	0.113454	0.989	0.978	0.904196
Snrnp70	0.0476961	0.796	0.823	1			Eef2	0.0626247	0.951	0.933	1			Uvssa	0.113324	0.217	0.209	1
1110032A03Rik	0.0476725	0.187	0.159	1			Psat1	0.0625158	0.309	0.281	1			Ppdpf	0.113299	0.321	0.314	1
Rgs7bp	0.0476257	0.159	0.122	0.0426964			Cd300a	0.0625025	0.518	0.476	1			Myl12b	0.113181	0.696	0.726	1
Fam103a1	0.0476062	0.316	0.276	1			Rnf115	0.0624649	0.327	0.299	1			Gm2000	0.113064	0.196	0.164	1
Ptrh2	0.0473792	0.337	0.319	1			Vamp3	0.0624373	0.498	0.496	1			Nat9	0.113008	0.258	0.264	1
Cst7	0.0473319	0.29	0.26	1			Notch2	0.0623055	0.226	0.228	1			Smad5	0.11265	0.272	0.262	1
Rab6b	0.0472495	0.252	0.231	1			Trim5	0.0622775	0.193	0.156	1			Tle3	0.112414	0.312	0.307	1
Gmpr	0.047173	0.404	0.389	1			Itm2c	0.0622709	0.928	0.92	1			Haghl	0.112383	0.231	0.212	1
Anp32a	0.0471706	0.739	0.731	1			Fam174a	0.0621564	0.493	0.445	1			Rnpep	0.112215	0.704	0.757	1
Mrfap1	0.0470542	0.9	0.893	1			Abtb1	0.0621483	0.191	0.138	1			Mtmr1	0.112212	0.122	0.112	1
Tomm34	0.0469625	0.393	0.375	1			Zbtb38	0.0620093	0.304	0.283	1			Chp1	0.112211	0.209	0.188	1
Prpsap1	0.0469543	0.34	0.315	1			Vwa5a	0.0618446	0.407	0.37	1			Ctnnd1	0.112204	0.272	0.267	1
Fen1	0.0469326	0.441	0.412	1			P2ry13	0.0615889	0.89	0.869	1			Prkacb	0.112142	0.329	0.329	1
H3f3b	0.0468996	0.969	0.967	1			Coro1b	0.0615813	0.487	0.46	1			Nupr1	0.112133	0.418	0.444	1
Tpi1	0.0468862	0.746	0.751	1			Rac3	0.0614921	0.302	0.27	1			Bbc3	0.112015	0.136	0.097	1
Tmem256	0.0468137	0.7	0.694	1			Slc46a3	0.061475	0.196	0.181	1			Zfp672	0.111921	0.188	0.185	1
Zfp422	0.0468121	0.291	0.27	1			Mpc1	0.0614022	0.87	0.872	1			Yes1	0.111633	0.22	0.197	1
A830008E24Rik	0.0467911	0.122	0.1	1			H2-M3	0.0612242	0.369	0.334	1			Itgam	0.111509	0.851	0.869	1
Zfp691	0.04679	0.114	0.099	1			Wbp2	0.0612019	0.47	0.453	1			Clcn3	0.111377	0.34	0.373	1
Hk3	0.046787	0.299	0.292	1			Rnf14	0.0611847	0.203	0.175	1			Etnk1	0.111271	0.63	0.693	1
Chst7	0.0467853	0.429	0.412	1			Gm10073	0.0610493	0.548	0.528	1			R3hdm4	0.111239	0.375	0.383	1
Casp8	0.0464912	0.586	0.564	1			Ube2w	0.0609558	0.318	0.28	1			Tcf7l2	0.111186	0.345	0.368	1
Hcfc1r1	0.0464829	0.391	0.368	1			Ggps1	0.0609088	0.261	0.232	1			Lrig2	0.110914	0.152	0.142	1
Bmyc	0.0464768	0.662	0.646	1			Frmd4b	0.0608296	0.693	0.66	1			Zbtb1	0.110885	0.364	0.346	1
Rnf150	0.0464672	0.155	0.124	1			Sat1	0.0607842	0.92	0.918	1			Ttc8	0.110801	0.117	0.08	1
Gm26782	0.0464223	0.253	0.232	1			Mgea5	0.0606723	0.31	0.277	1			Tpp1	0.110737	0.693	0.706	1
Mcfd2	0.046389	0.622	0.604	1			Tsen34	0.060647	0.426	0.397	1			Smpd1	0.110621	0.245	0.218	1
Yaf2	0.0463511	0.328	0.309	1			Msl1	0.0605845	0.417	0.414	1			Shkbp1	0.110588	0.269	0.264	1
Mthfsl	0.046202	0.2	0.171	1			Arf5	0.060442	0.779	0.755	1			Ncoa4	0.110484	0.402	0.399	1
Tmem243	0.0461364	0.49	0.474	1			Fermt3	0.0603438	0.775	0.767	1			0610040J01Rik	0.110469	0.402	0.417	1
Manbal	0.0461223	0.292	0.265	1			Decr1	0.0602735	0.22	0.191	1			Anks1	0.110384	0.177	0.167	1
Stmn1	0.0459788	0.622	0.594	1			Dusp22	0.0600946	0.236	0.209	1			Nif3l1	0.110357	0.114	0.104	1
Rab11b	0.0459312	0.475	0.453	1			Tmem9b	0.0600858	0.434	0.442	1			Crlf2	0.110348	0.397	0.404	1
Bmf	0.0458991	0.156	0.134	1			Mafb	0.0600098	0.984	0.962	1			Gpx4	0.110218	0.742	0.784	1
Rgmb	0.0458333	0.421	0.407	1			Rab31	0.0599471	0.276	0.243	1			Kbtbd2	0.110183	0.25	0.289	1
Vps28	0.045809	0.63	0.614	1			Myo18b	0.0598127	0.113	0.069	1			Pdcd4	0.110061	0.16	0.159	1
Ckb	0.0457319	0.973	0.97	0.304054			Gm26782	0.0597625	0.241	0.234	1			Wwc2	0.109853	0.329	0.314	1
Dbnl	0.0457063	0.616	0.598	1			Smim1	0.0597146	0.203	0.176	1			Bin1	0.109834	0.965	0.946	1
Dctn2	0.0456894	0.586	0.563	1			Tprgl	0.0597016	0.551	0.52	1			Clasp2	0.109697	0.416	0.462	1
Mapre1	0.045634	0.702	0.693	1			Higd2a	0.059671	0.649	0.652	1			Phactr2	0.109635	0.22	0.244	1
Kdelr1	0.045616	0.599	0.585	1			P4ha1	0.0596158	0.705	0.67	1			Gpr155	0.109438	0.329	0.329	1
Mcm2	0.0456117	0.467	0.443	1			Qk	0.0595945	0.964	0.958	1			Dctn4	0.109389	0.5	0.505	1
Cd151	0.0454093	0.453	0.433	1			Pex7	0.0595029	0.324	0.298	1			Pdia4	0.109144	0.598	0.623	1
Parvg	0.045402	0.372	0.337	1			Lpcat3	0.0594864	0.671	0.63	1			Rasa3	0.108937	0.307	0.34	1
Ech1	0.0453664	0.573	0.556	1			S100a1	0.0593475	0.208	0.169	1			Plcl1	0.108934	0.223	0.225	1
Smpd1	0.0453663	0.273	0.235	1			Rbm47	0.0593336	0.395	0.383	1			Adcy7	0.108861	0.418	0.477	1
Ly6k	0.0453644	0.023	0.006	1.0151e-05			Pja2	0.0593293	0.347	0.328	1			3110062M04Rik	0.108848	0.22	0.212	1
Prorsd1	0.0453391	0.362	0.346	1			Vrk3	0.05926	0.291	0.265	1			Ninj1	0.108527	0.56	0.542	1
Gm17586	0.0452264	0.115	0.09	1			Mob3a	0.059125	0.191	0.155	1			Gnai2	0.10842	0.943	0.957	1
Ak1	0.044931	0.219	0.201	1			Mplkip	0.0590597	0.327	0.305	1			Letm2	0.108384	0.185	0.17	1
mt-Atp6	0.0449198	0.991	0.99	1			Prr13	0.0590206	0.514	0.478	1			Arrb2	0.108142	0.728	0.757	1
Mthfs	0.044919	0.192	0.172	1			Cds2	0.058917	0.251	0.23	1			1700017B05Rik	0.108034	0.636	0.656	1
Tmem106c	0.044858	0.313	0.285	1			Cyb5a	0.0588648	0.715	0.705	1			Ap2a2	0.107988	0.348	0.347	1
Smim7	0.0448173	0.591	0.578	1			Krba1	0.0586736	0.104	0.062	1			Lrp10	0.10796	0.467	0.49	1
Rgl1	0.0447089	0.164	0.155	1			Mrps30	0.0586336	0.235	0.23	1			Whrn	0.107926	0.31	0.314	1
Nfkbil1	0.0446913	0.263	0.244	1			Crot	0.0586219	0.29	0.278	1			Rhoh	0.107758	0.785	0.824	1
Bnip3	0.0446731	0.193	0.185	1			Tmem44	0.0585934	0.219	0.18	1			Nin	0.107597	0.272	0.261	1
Dhrs7	0.0446547	0.452	0.422	1			Mpp7	0.0585868	0.065	0.002	7.62184e-10			Pex2	0.107337	0.465	0.441	1
Gimap9	0.0446528	0.088	0.055	0.000319171			Fam32a	0.058522	0.481	0.471	1			Prkcd	0.107331	0.655	0.684	1
Marcks	0.0446508	0.969	0.964	1			Abcc3	0.0584195	0.412	0.391	1			Sft2d2	0.107279	0.34	0.385	1
Vars	0.044474	0.511	0.507	1			Rps12	0.0583287	1	0.995	1			Gcn1l1	0.107276	0.446	0.475	1
Fermt3	0.0444701	0.746	0.745	1			Txndc15	0.0581876	0.632	0.613	1			Cebpzos	0.107088	0.609	0.63	1
Ppcdc	0.0443599	0.577	0.559	1			Inpp5k	0.0579811	0.26	0.235	1			Mkln1	0.107083	0.614	0.644	1
Ncaph2	0.0442749	0.348	0.325	1			Sh2b2	0.0579739	0.291	0.266	1			Iscu	0.106866	0.668	0.709	1
Ikzf2	0.0441974	0.214	0.181	1			Arf2	0.0579603	0.253	0.223	1			Dip2b	0.106718	0.473	0.498	1
Ulk2	0.0438281	0.389	0.378	1			Rpl17	0.0578909	0.995	0.993	1			Gmip	0.106591	0.478	0.484	1
Tcf19	0.0438022	0.223	0.206	1			Rpl18a	0.0578816	0.997	0.994	1			Ehd4	0.106573	0.666	0.739	1
Iffo1	0.0437621	0.476	0.452	1			Tnfrsf1a	0.0578563	0.634	0.63	1			Tln2	0.106489	0.274	0.265	1
Cdc42	0.0435969	0.972	0.97	0.0178479			Fam3a	0.057743	0.373	0.349	1			Fry	0.106191	0.204	0.197	1
Ctc1	0.0435845	0.476	0.462	1			mt-Nd2	0.0576665	0.995	0.993	1			Ncapd3	0.106186	0.215	0.232	1
Dtx3l	0.0435397	0.143	0.114	1			Susd6	0.0576655	0.35	0.328	1			Gm26520	0.106174	0.209	0.173	1
Cox6a2	0.0434774	0.198	0.171	1			Bmf	0.0576417	0.277	0.251	1			Tm6sf1	0.105942	0.726	0.712	1
Ndufs3	0.0433632	0.583	0.585	1			R3hdm4	0.0576327	0.413	0.397	1			Peli2	0.105915	0.204	0.207	1
Ubxn6	0.0433198	0.295	0.286	1			Apbb1ip	0.0574935	0.941	0.912	1			Tmem9b	0.105915	0.402	0.417	1
Akap13	0.0433175	0.728	0.738	1			Rinl	0.0574145	0.29	0.278	1			Ap1s2	0.105889	0.321	0.334	1
Gtpbp2	0.0432322	0.405	0.401	1			Gng2	0.057372	0.596	0.56	1			Ssh2	0.105803	0.861	0.87	1
Gabarap	0.04322	0.911	0.909	1			Tvp23b	0.0572804	0.385	0.343	1			Ap3b1	0.10568	0.467	0.456	1
Rbmx	0.0432088	0.303	0.285	1			Bhlhe41	0.0572572	0.655	0.668	1			Pigh	0.10566	0.177	0.165	1
Mfap3	0.0431495	0.482	0.475	1			Rraga	0.0572545	0.364	0.359	1			Fam3a	0.105405	0.323	0.338	1
Ugp2	0.0431207	0.382	0.37	1			0610010K14Rik	0.0570338	0.36	0.339	1			Grk2	0.105375	0.495	0.554	1
Fam3a	0.0431135	0.36	0.327	1			Rogdi	0.0570257	0.495	0.489	1			Zc3h7a	0.105294	0.473	0.513	1
Sypl	0.043098	0.578	0.575	1			Ier3	0.0570179	0.553	0.607	1			Prrc1	0.10524	0.215	0.241	1
Tbc1d7	0.0430963	0.116	0.095	1			Nfam1	0.0570159	0.573	0.556	1			Mtss1	0.105185	0.272	0.292	1
Snx2	0.0430804	0.651	0.64	1			Il10rb	0.0569877	0.735	0.74	1			Asap1	0.105129	0.606	0.635	1
Vdac3	0.0429891	0.725	0.727	1			Stx4a	0.0569259	0.471	0.445	1			Zscan26	0.104996	0.285	0.306	1
Oat	0.0429377	0.432	0.425	1			Ubtd1	0.0568639	0.311	0.285	1			Slc7a8	0.104859	0.63	0.654	1
Smox	0.042916	0.421	0.407	1			Plxdc1	0.056861	0.283	0.263	1			Rpa3	0.10484	0.168	0.174	1
Sucla2	0.042893	0.305	0.275	1			Fau	0.0568477	0.998	0.997	1			Cnpy2	0.104824	0.603	0.669	1
Mcm6	0.0428893	0.539	0.531	1			Bcor	0.0568366	0.218	0.192	1			Cdc34	0.104756	0.247	0.291	1
Rcbtb2	0.0428826	0.454	0.443	1			Cdkn1c	0.0567396	0.122	0.078	1			Lamtor3	0.104725	0.394	0.444	1
1110059E24Rik	0.042804	0.265	0.237	1			Fkbp8	0.056723	0.598	0.58	1			Eef2k	0.104719	0.451	0.434	1
Napa	0.0427385	0.523	0.512	1			Slc38a2	0.0566763	0.582	0.572	1			Arhgef40	0.104696	0.438	0.469	1
Mpc1	0.0425837	0.857	0.861	1			Mertk	0.0566732	0.829	0.811	1			Naglu	0.10465	0.465	0.463	1
Tagap	0.0425807	0.357	0.326	1			Mfng	0.0565189	0.463	0.431	1			Rab21	0.104532	0.438	0.435	1
Snhg9	0.0424283	0.097	0.072	1			B4galt3	0.0565053	0.323	0.29	1			Lpcat1	0.1045	0.44	0.471	1
Pym1	0.0423555	0.164	0.138	1			Gns	0.056487	0.785	0.783	1			Cmtm3	0.104443	0.44	0.465	1
Tbc1d22a	0.0423515	0.292	0.263	1			Mef2c	0.0564678	0.979	0.967	1			Eif3f	0.104419	0.755	0.799	1
Asns	0.0423202	0.093	0.054	2.43579e-06			Rps26	0.0564557	0.977	0.98	1			Mfsd11	0.104346	0.332	0.341	1
Timeless	0.0423075	0.26	0.227	1			Hspa13	0.0563573	0.339	0.322	1			Fchsd2	0.104154	0.606	0.638	1
Zfp579	0.0422916	0.141	0.118	1			Atp5e	0.0563456	0.908	0.915	1			Vkorc1	0.103957	0.408	0.434	1
Smim12	0.0422611	0.376	0.347	1			Eva1b	0.0563422	0.287	0.276	1			Efcab14	0.103952	0.424	0.456	1
Agmo	0.0421262	0.131	0.111	1			Ccdc90b	0.0563278	0.234	0.214	1			Vrk2	0.103907	0.302	0.316	1
Rhobtb1	0.0420649	0.166	0.16	1			Serpine1	0.0562811	0.149	0.177	1			Mthfs	0.10387	0.231	0.218	1
Jdp2	0.0420637	0.164	0.134	1			C330007P06Rik	0.0561698	0.265	0.236	1			Wbp1	0.103856	0.168	0.155	1
Vapa	0.0420559	0.82	0.825	1			Ndufv3	0.0561673	0.628	0.644	1			Numa1	0.103712	0.478	0.541	1
Cope	0.0419816	0.684	0.671	1			Gimap1	0.0560958	0.166	0.136	1			3222401L13Rik	0.103662	0.323	0.341	1
Mrpl48	0.0419579	0.429	0.423	1			Ctc1	0.056094	0.611	0.585	1			Lmo4	0.103381	0.405	0.471	1
Haghl	0.0419329	0.201	0.175	1			Arhgap25	0.0560014	0.389	0.368	1			Trim8	0.103334	0.394	0.431	1
Ypel5	0.0419126	0.197	0.178	1			Tlr7	0.0559072	0.572	0.554	1			Btg1	0.103304	0.644	0.693	1
Klhl9	0.0418736	0.287	0.28	1			Lbx2	0.055898	0.131	0.102	1			S100a6	0.103294	0.079	0.067	1
Pabpc1	0.0418083	0.924	0.927	1			B4galt1	0.0558427	0.568	0.544	1			Klf7	0.103275	0.389	0.431	1
Dalrd3	0.041743	0.295	0.27	1			Fmnl1	0.0557887	0.526	0.51	1			Maf	0.10325	0.834	0.845	1
C1d	0.0417372	0.453	0.441	1			Trmt13	0.0557366	0.252	0.23	1			Itch	0.103242	0.514	0.592	1
Prpsap2	0.0416893	0.36	0.346	1			Mark3	0.0556746	0.433	0.418	1			Wls	0.103005	0.416	0.455	1
Slc41a3	0.0416174	0.168	0.136	1			Alox5	0.0556554	0.249	0.209	1			Spred1	0.102929	0.503	0.496	1
Cdc42ep3	0.0416008	0.21	0.185	1			Tmem243	0.0555727	0.532	0.529	1			Ccndbp1	0.102831	0.231	0.249	1
Foxn3	0.0415944	0.614	0.615	1			Mia2	0.0555695	0.579	0.592	1			Il13ra1	0.102825	0.402	0.434	1
Tmem50a	0.0415352	0.835	0.83	1			Fcrl1	0.0555533	0.134	0.11	1			Cd82	0.102794	0.473	0.48	1
Shmt2	0.0414741	0.377	0.367	1			Gm20342	0.0554726	0.157	0.14	1			Ppp1r9a	0.102762	0.462	0.456	1
Adrb2	0.0414412	0.421	0.42	1			Surf1	0.0554589	0.273	0.247	1			Rrnad1	0.102712	0.258	0.25	1
Irf2	0.0413915	0.541	0.533	1			Zfp398	0.0554341	0.23	0.204	1			Pip4k2a	0.10266	0.557	0.586	1
Cuta	0.0413815	0.656	0.653	1			Gnpda2	0.0554208	0.263	0.236	1			Stard3nl	0.102613	0.476	0.532	1
Cmtm3	0.0413726	0.462	0.441	1			3222401L13Rik	0.0554038	0.349	0.341	1			Asna1	0.102538	0.291	0.319	1
2010107E04Rik	0.0413201	0.753	0.752	1			Pdzd8	0.055299	0.318	0.312	1			Mtif2	0.10251	0.239	0.225	1
Rpl9	0.0412554	0.995	0.99	1			Dhdh	0.0552338	0.165	0.14	1			Fam120b	0.102501	0.337	0.331	1
Ldhb	0.0412476	0.801	0.794	1			Usp21	0.0551042	0.241	0.228	1			Kdelr2	0.102491	0.516	0.547	1
Scamp5	0.0411517	0.3	0.28	1			AC149090.1	0.0550555	0.791	0.793	1			Etv1	0.102375	0.201	0.197	1
Siglece	0.0411262	0.353	0.327	1			Runx1	0.0549615	0.808	0.813	1			Rpp30	0.102301	0.198	0.221	1
Lrpap1	0.0409906	0.673	0.673	1			Tmod1	0.0549601	0.059	0.03	1			Galnt1	0.102282	0.527	0.554	1
Dnajc8	0.0407943	0.609	0.602	1			Epc2	0.0549456	0.256	0.27	1			Gmpr	0.102203	0.345	0.341	1
Eif2a	0.0407138	0.405	0.385	1			N4bp2l2	0.0547263	0.538	0.534	1			Gas6	0.102093	0.617	0.62	1
Trappc1	0.0406821	0.525	0.516	1			Elf1	0.0546064	0.479	0.464	1			Rnf181	0.102072	0.22	0.209	1
Calm2	0.0406735	0.931	0.926	1			Tbca	0.0545344	0.712	0.716	1			Cep350	0.102024	0.397	0.417	1
Hsd17b11	0.040664	0.364	0.343	1			Kdm2b	0.0545114	0.426	0.421	1			Ppp1cb	0.101919	0.399	0.405	1
Ostf1	0.0406559	0.76	0.748	1			Mgat1	0.054284	0.536	0.522	1			Gm3448	0.101664	0.13	0.104	1
Sarnp	0.0405113	0.511	0.49	1			Trim12a	0.0542018	0.348	0.337	1			Grina	0.101628	0.62	0.678	1
Ptgs1	0.0404335	0.856	0.869	1			Ypel5	0.0541598	0.26	0.222	1			Cul5	0.10161	0.342	0.365	1
Dazap2	0.0403507	0.527	0.507	1			BC017643	0.0540417	0.591	0.551	1			Lrmp	0.101576	0.258	0.271	1
Cryzl2	0.0402353	0.19	0.168	1			Ms4a6c	0.0538616	0.568	0.569	1			Plcg2	0.101295	0.467	0.504	1
Acads	0.0402012	0.432	0.414	1			C1qc	0.0538388	1	0.999	0.0102916			Lsm2	0.101254	0.435	0.49	1
Scp2	0.0401764	0.579	0.575	1			Sun2	0.0537327	0.422	0.396	1			Apc	0.101227	0.37	0.405	1
Osgep	0.0401692	0.507	0.515	1			Gpcpd1	0.0537321	0.339	0.315	1			Slc40a1	0.101168	0.372	0.396	1
Araf	0.0401251	0.279	0.256	1			Ccnl2	0.0537314	0.528	0.501	1			Cbl	0.101132	0.508	0.55	1
Ei24	0.0400816	0.383	0.382	1			Braf	0.0536751	0.221	0.214	1			Fam208b	0.101057	0.329	0.35	1
Aaed1	0.0400723	0.172	0.151	1			Sil1	0.0536625	0.223	0.175	1			Il21r	0.101032	0.592	0.605	1
Tubgcp5	0.0400378	0.542	0.539	1			Rest	0.0536247	0.289	0.275	1			Lnpk	0.100962	0.228	0.243	1
Lrrc57	0.0400137	0.151	0.122	1			Ly6a	0.0535783	0.095	0.075	1			Sdf4	0.100909	0.63	0.677	1
Echs1	0.0399287	0.5	0.505	1			Usp4	0.0535103	0.314	0.3	1			Slc12a2	0.100877	0.329	0.38	1
Cdt1	0.0399217	0.341	0.34	1			mt-Nd1	0.0534068	0.991	0.992	1			Ralgps2	0.100814	0.261	0.261	1
Stx4a	0.0399203	0.451	0.444	1			BC037034	0.0534043	0.496	0.483	1			Trim35	0.100665	0.495	0.508	1
Hadh	0.0398736	0.294	0.268	1			Snapin	0.0533778	0.348	0.326	1			Tmem115	0.100646	0.299	0.319	1
Wtap	0.0398717	0.39	0.385	1			Ssr1	0.053374	0.616	0.618	1			Evl	0.100575	0.707	0.705	1
Mars	0.0398461	0.412	0.392	1			Gm26669	0.0533637	0.22	0.213	1			Kif5b	0.100504	0.53	0.604	1
Prdx3	0.0398402	0.5	0.487	1			Ivd	0.053333	0.142	0.103	1			Scp2	0.100484	0.568	0.59	1
Ufc1	0.0398188	0.615	0.605	1			Arhgap45	0.0532659	0.844	0.823	1			Sh3glb2	0.100465	0.209	0.258	1
Prr13	0.0397527	0.417	0.388	1			Tcf7l2	0.053052	0.373	0.346	1			Engase	0.10042	0.13	0.112	1
Gmpr2	0.0397125	0.513	0.504	1			Hp1bp3	0.0530346	0.52	0.508	1			Prkab1	0.100023	0.269	0.262	1
Vamp7	0.0397108	0.266	0.234	1			G6pc3	0.0529995	0.351	0.35	1			Hbp1	0.0999333	0.329	0.343	1
Sall1	0.0396052	0.594	0.58	1			Slc2a8	0.052994	0.278	0.26	1			Actr1a	0.0998968	0.288	0.28	1
Scarf2	0.039555	0.079	0.049	0.000769214			Hps3	0.0529756	0.543	0.508	1			Heca	0.0998917	0.25	0.285	1
Atxn1	0.0395507	0.16	0.146	1			Crat	0.052968	0.295	0.28	1			Mpi	0.0998269	0.266	0.25	1
Tfdp1	0.0394652	0.338	0.328	1			Tmem106c	0.0529143	0.25	0.231	1			Clstn1	0.0998181	0.304	0.32	1
Tsen2	0.0394463	0.209	0.192	1			Itfg2	0.0528952	0.145	0.136	1			Bcl9	0.0997464	0.245	0.27	1
Smim3	0.0394085	0.3	0.281	1			Mavs	0.0528782	0.192	0.179	1			Orai3	0.0997007	0.326	0.343	1
Zfp398	0.0394017	0.243	0.218	1			Gid8	0.0528606	0.271	0.233	1			Supt4a	0.0996074	0.495	0.544	1
Nbdy	0.0393505	0.16	0.15	1			Rbck1	0.0527587	0.367	0.354	1			Vamp4	0.0994528	0.345	0.377	1
Gm5086	0.039348	0.172	0.155	1			Ap3b1	0.0527512	0.425	0.408	1			Tmem44	0.0993893	0.198	0.192	1
H3f3a	0.0393353	0.939	0.946	1			Commd8	0.052714	0.794	0.776	1			Txndc12	0.0993839	0.356	0.353	1
Ppp1r16a	0.0393217	0.099	0.075	1			Ndfip2	0.0526972	0.547	0.521	1			Srgap2	0.0993294	0.875	0.891	1
Ccz1	0.0393061	0.413	0.405	1			Cyp27a1	0.052687	0.146	0.134	1			St6galnac6	0.0992938	0.12	0.106	1
Rinl	0.0391553	0.285	0.265	1			Casp1	0.0526475	0.354	0.323	1			Rnaset2a	0.0992352	0.446	0.498	1
Cc2d1b	0.0391394	0.257	0.237	1			Zfp512	0.0526189	0.272	0.252	1			N4bp1	0.0991818	0.481	0.507	1
Ddx39b	0.0391269	0.715	0.714	1			Hint2	0.0526012	0.391	0.379	1			Usp8	0.0990823	0.554	0.602	1
Soat2	0.039114	0.083	0.056	0.117638			Pdia4	0.0525445	0.686	0.677	1			Rab31	0.0990391	0.245	0.267	1
Nudt18	0.0390984	0.193	0.171	1			Gp9	0.0525409	0.203	0.173	1			Thumpd3	0.0990259	0.383	0.402	1
Ints6l	0.0390981	0.493	0.482	1			Creg1	0.0524701	0.896	0.88	1			Lrrc8a	0.099014	0.247	0.237	1
Atf5	0.0390681	0.171	0.15	1			Syf2	0.052462	0.559	0.539	1			Haus2	0.0989925	0.12	0.109	1
Rbm4b	0.0390455	0.338	0.326	1			Akr1a1	0.0524396	0.804	0.813	1			Cdk2ap2	0.0988557	0.53	0.547	1
Zfpl1	0.0390323	0.259	0.234	1			St3gal6	0.0522537	0.805	0.799	1			Plxna4	0.0988435	0.253	0.247	1
Tusc2	0.0389923	0.256	0.238	1			Sdf2l1	0.0521843	0.876	0.864	1			Flcn	0.0988307	0.236	0.224	1
Urod	0.0389893	0.243	0.222	1			Irak4	0.0521375	0.229	0.206	1			Usf2	0.0986615	0.601	0.617	1
Irf2bp2	0.0389693	0.626	0.623	1			Cenpb	0.0521262	0.421	0.399	1			Zfand6	0.0986379	0.465	0.532	1
Fopnl	0.0389198	0.295	0.275	1			Ryk	0.0520993	0.245	0.226	1			Foxn3	0.0985891	0.666	0.666	1
Acsl5	0.0388767	0.429	0.414	1			Gga1	0.0520786	0.281	0.263	1			Ubxn7	0.0985854	0.179	0.185	1
Copg2	0.0388645	0.215	0.191	1			Dcaf11	0.0520383	0.234	0.216	1			Pura	0.0985723	0.69	0.732	1
Txndc12	0.038844	0.407	0.383	1			Zfp36l1	0.0520227	0.897	0.902	1			Mgat1	0.0984588	0.467	0.586	1
Bola3	0.0387186	0.51	0.502	1			Junb	0.0519019	0.982	0.992	1			Tmem135	0.0983093	0.348	0.399	1
Lrrk1	0.0386775	0.382	0.376	1			Pde3b	0.051821	0.76	0.738	1			Rac1	0.0982496	0.848	0.86	1
Actr2	0.0386688	0.778	0.776	1			Lias	0.0518152	0.223	0.2	1			Ppt1	0.0981948	0.717	0.754	1
Abhd4	0.0385908	0.153	0.126	1			Elmo1	0.0517986	0.77	0.756	1			Trpm4	0.0981329	0.185	0.198	1
Serinc1	0.0384635	0.68	0.663	1			Sox4	0.0517063	0.504	0.494	1			2510039O18Rik	0.0979132	0.408	0.426	1
Tmem250-ps	0.0383724	0.196	0.169	1			Akr1b10	0.0516481	0.501	0.502	1			Tmem219	0.0978783	0.582	0.584	1
C1qb	0.0383333	0.999	0.998	0.0520652			Blvrb	0.0516459	0.56	0.561	1			Pdia3	0.0977656	0.921	0.923	1
Pid1	0.0383261	0.43	0.418	1			Fam3c	0.0515945	0.4	0.378	1			Klf13	0.0975964	0.446	0.501	1
Taf6l	0.0383194	0.594	0.585	1			Mtch1	0.0515932	0.66	0.66	1			Cpsf6	0.0973802	0.478	0.522	1
Slx1b	0.0382858	0.127	0.104	1			Kcnk12	0.0515361	0.223	0.2	1			Rhoa	0.0973346	0.891	0.914	1
Cript	0.0382826	0.464	0.456	1			Psap	0.0514565	0.992	0.987	1			Rab11fip5	0.0973319	0.207	0.21	1
Anapc5	0.0382134	0.592	0.588	1			Comt	0.051428	0.885	0.881	1			Gtpbp2	0.0971611	0.484	0.499	1
Uqcrb	0.0382033	0.849	0.854	1			Chst8	0.0514268	0.09	0.059	1			Mindy2	0.0971562	0.495	0.507	1
Ccdc152	0.038194	0.032	0.019	1			Gsk3b	0.0513847	0.577	0.577	1			Rnf7	0.0971258	0.668	0.694	1
Mlxipl	0.0381823	0.394	0.387	1			Nsmce1	0.0512809	0.417	0.398	1			Ubash3b	0.0971129	0.584	0.568	1
Ube2d2a	0.038156	0.71	0.707	1			Fli1	0.051232	0.55	0.506	1			Brap	0.0970573	0.198	0.215	1
Rps4x	0.0380595	0.988	0.986	1			R3hdm2	0.05117	0.374	0.366	1			Prrc2b	0.0970273	0.247	0.288	1
Nudt16	0.037983	0.147	0.127	1			Dpysl2	0.0511363	0.573	0.534	1			Zdhhc20	0.0969034	0.527	0.537	1
Gm32036	0.0379694	0.121	0.104	1			Ywhah	0.0510613	0.93	0.923	1			Paip2	0.0967218	0.495	0.541	1
Rtn4	0.0378876	0.811	0.813	1			Jak1	0.0510257	0.722	0.717	1			Ndel1	0.0966911	0.345	0.349	1
Hvcn1	0.0378569	0.441	0.427	1			Rap1b	0.0510117	0.918	0.905	1			Kif1bp	0.0964964	0.234	0.264	1
Arl10	0.0378101	0.25	0.235	1			Pitpnc1	0.0509315	0.352	0.338	1			Otud5	0.0963398	0.293	0.322	1
Sh3gl1	0.037773	0.297	0.286	1			Nt5dc1	0.0508854	0.139	0.115	1			Sord	0.0960815	0.201	0.206	1
Ddit4	0.037655	0.3	0.296	1			Cd302	0.0508206	0.647	0.622	1			Rab3il1	0.095975	0.734	0.781	1
Mlph	0.0376192	0.259	0.246	1			Tra2a	0.0507008	0.712	0.701	1			Hcls1	0.095922	0.707	0.733	1
M6pr	0.0375834	0.661	0.655	1			Stk16	0.0505158	0.283	0.283	1			Retreg1	0.0958982	0.644	0.672	1
Sec23b	0.0374998	0.278	0.277	1			Snx14	0.0503899	0.252	0.242	1			Dicer1	0.0958974	0.359	0.392	1
Ncapd2	0.0374402	0.15	0.13	1			C1d	0.0503289	0.418	0.409	1			5031425E22Rik	0.0957962	0.239	0.259	1
Mcm3	0.0374398	0.704	0.708	1			Arl6ip1	0.0503251	0.891	0.878	1			Laptm5	0.0956025	0.967	0.972	1
G6pc3	0.0374332	0.386	0.377	1			Rcbtb2	0.0501994	0.573	0.549	1			Cul1	0.0954751	0.495	0.577	1
Abcd4	0.0372839	0.175	0.162	1			Agmo	0.0501824	0.25	0.216	1			Dalrd3	0.0954709	0.274	0.286	1
1700025G04Rik	0.0372405	0.168	0.149	1			Hcfc1r1	0.0501815	0.467	0.452	1			Nras	0.0953895	0.416	0.429	1
Clasp2	0.0372107	0.342	0.35	1			Trim12c	0.0501486	0.252	0.226	1			Ppp1cc	0.0953752	0.579	0.635	1
Ryk	0.0371795	0.277	0.252	1			Iscu	0.050128	0.735	0.73	1			Rcc2	0.0953547	0.359	0.399	1
Clk1	0.0371588	0.455	0.462	1			Ubash3b	0.0501214	0.581	0.573	1			Sirt7	0.0952859	0.418	0.468	1
Fam173a	0.0371217	0.597	0.584	1			Tmem230	0.0500597	0.381	0.378	1			C030034I22Rik	0.0952235	0.125	0.104	1
Cmc1	0.037121	0.257	0.245	1			Ankrd13c	0.0500396	0.233	0.23	1			Rpap2	0.0950507	0.147	0.151	1
Whrn	0.037108	0.246	0.232	1			Rpl5	0.0499793	0.985	0.985	1			Gna12	0.0949921	0.44	0.489	1
Rnaseh2a	0.0370858	0.24	0.22	1			Abcd1	0.0498997	0.29	0.269	1			Zfp87	0.0949023	0.122	0.118	1
Shisa5	0.0369391	0.676	0.666	1			Cdk5rap3	0.0498751	0.382	0.346	1			Zcchc7	0.0948991	0.535	0.562	1
Fth1	0.0369332	1	0.998	1			Dnajc3	0.0498477	0.76	0.747	1			Ado	0.0948445	0.19	0.158	1
Adarb1	0.0369225	0.126	0.104	1			Zbtb1	0.0498409	0.322	0.317	1			Brd9	0.094838	0.342	0.34	1
Smim14	0.0369081	0.357	0.356	1			Tmem268	0.0498365	0.295	0.262	1			Rbm12	0.0945909	0.16	0.158	1
Tmem173	0.0368826	0.727	0.733	1			Naprt	0.0497907	0.141	0.11	1			Kdelr1	0.0945477	0.538	0.56	1
Tapbp	0.0368579	0.55	0.531	1			Dazap2	0.0497876	0.572	0.597	1			Irf2bpl	0.0944088	0.497	0.483	1
Stard3	0.0368302	0.502	0.496	1			Capns1	0.0497708	0.673	0.672	1			Cdk5rap3	0.0943888	0.372	0.393	1
BC037034	0.0368018	0.451	0.428	1			Yipf5	0.049677	0.403	0.393	1			Zwint	0.0943205	0.304	0.341	1
Kif5b	0.0368004	0.615	0.608	1			AI467606	0.0496125	0.219	0.205	1			A830008E24Rik	0.0943159	0.245	0.2	1
Tbca	0.0367375	0.733	0.736	1			Ndufb3	0.0495956	0.648	0.653	1			Ccnd3	0.0941936	0.476	0.499	1
Btf3	0.036734	0.945	0.945	1			Scamp2	0.0495876	0.927	0.918	1			Tbc1d16	0.0941347	0.326	0.335	1
Drg2	0.0367314	0.265	0.246	1			Il13ra1	0.0495636	0.445	0.424	1			Siglece	0.0938664	0.329	0.337	1
Epsti1	0.0366853	0.27	0.25	1			Jmy	0.0494972	0.117	0.088	1			Fam46a	0.0938458	0.611	0.711	1
Memo1	0.0366848	0.311	0.296	1			Pdcd6	0.0494944	0.458	0.45	1			Pcyox1	0.0937999	0.239	0.265	1
Dcaf11	0.0366583	0.22	0.201	1			Yes1	0.0494555	0.206	0.178	1			Zfp703	0.0937733	0.285	0.295	1
Vamp4	0.0365932	0.371	0.355	1			P2ry12	0.0494367	0.979	0.971	1			Atp6ap1	0.0937602	0.658	0.721	1
Vrk1	0.0365791	0.386	0.37	1			2610001J05Rik	0.0494206	0.4	0.399	1			Anxa3	0.0936794	0.878	0.882	1
Smim8	0.0365528	0.216	0.198	1			Them4	0.049353	0.14	0.128	1			Etfrf1	0.0934759	0.111	0.104	1
Acadl	0.0364491	0.409	0.405	1			Ginm1	0.0492763	0.252	0.236	1			Btbd19	0.0930611	0.133	0.106	1
Yif1b	0.0364164	0.658	0.659	1			Nelfb	0.0492547	0.299	0.292	1			Papss1	0.0929602	0.486	0.496	1
Mrps28	0.0364093	0.38	0.371	1			Ino80b	0.0492291	0.251	0.235	1			Ppm1a	0.0929561	0.348	0.387	1
Il13ra1	0.0363922	0.388	0.376	1			Myd88	0.0492145	0.321	0.32	1			Neurl3	0.0929452	0.285	0.301	1
Khdrbs3	0.0363885	0.344	0.333	1			Laptm4a	0.0491993	0.908	0.907	1			Gm9856	0.0928518	0.122	0.118	1
Osbpl11	0.0363566	0.406	0.397	1			Snn	0.0491968	0.415	0.394	1			Metap1d	0.0928081	0.272	0.291	1
Cdc26	0.0363129	0.488	0.476	1			Paip2	0.0490452	0.598	0.593	1			Dcp1a	0.0926902	0.111	0.124	1
Ergic3	0.0362848	0.648	0.641	1			Gmfg	0.0490092	0.645	0.648	1			Acvr2b	0.0926833	0.177	0.192	1
Elob	0.0362568	0.867	0.881	1			1600014C10Rik	0.048989	0.236	0.213	1			Blmh	0.0926628	0.364	0.393	1
Atp8a1	0.0361903	0.658	0.65	1			Smim19	0.0489632	0.325	0.297	1			Acsl1	0.0926548	0.261	0.289	1
Lamtor1	0.036181	0.811	0.814	1			Amotl1	0.0489421	0.13	0.111	1			Mapk1	0.0925608	0.416	0.459	1
Brip1os	0.0361588	0.327	0.314	1			Rab3il1	0.0489371	0.758	0.786	1			Cherp	0.0925576	0.264	0.282	1
Taldo1	0.0361573	0.782	0.792	1			Lbh	0.0489315	0.13	0.126	1			Nfix	0.0925493	0.386	0.404	1
Cyth2	0.0361449	0.274	0.257	1			Rhoq	0.0487563	0.384	0.367	1			Phkb	0.0924836	0.242	0.243	1
Epha2	0.0361264	0.131	0.099	0.173531			Gm26520	0.0487027	0.187	0.141	1			Krba1	0.0924008	0.101	0.057	1
P2ry13	0.0360356	0.79	0.798	1			H2-Ke6	0.0486941	0.307	0.301	1			Ggt5	0.0923789	0.272	0.283	1
Hadhb	0.0360144	0.457	0.458	1			Nfs1	0.0486591	0.246	0.217	1			Ptprj	0.0921733	0.527	0.607	1
Ctnnb1	0.0359728	0.605	0.596	1			Mettl7a1	0.0486103	0.316	0.277	1			Zfp120	0.0920918	0.269	0.307	1
Arf5	0.0359399	0.78	0.777	1			Mzt1	0.0485337	0.243	0.207	1			Tmem55a	0.0920743	0.139	0.152	1
Mpv17l2	0.0358876	0.277	0.263	1			Cstf2t	0.0485272	0.164	0.131	1			Asah1	0.0920738	0.832	0.829	1
Fkbp8	0.0358712	0.6	0.59	1			Adarb1	0.0484722	0.13	0.094	1			Tlr7	0.0919899	0.514	0.586	1
Med7	0.0358284	0.373	0.369	1			Uqcrh	0.0483568	0.869	0.872	1			Mfng	0.0918433	0.372	0.408	1
Dglucy	0.0357415	0.128	0.107	1			Vps37b	0.0483407	0.344	0.303	1			Zbtb38	0.0917879	0.261	0.268	1
Mcm7	0.0357359	0.503	0.5	1			Polr2d	0.0483165	0.176	0.144	1			Serinc1	0.091698	0.666	0.702	1
Clta	0.0356669	0.975	0.974	1			Malsu1	0.0482832	0.323	0.309	1			Hexb	0.0916304	0.997	0.993	1
Mcrs1	0.0356474	0.306	0.281	1			Gna13	0.0482604	0.524	0.502	1			Cnpy3	0.0916302	0.614	0.645	1
Sbno2	0.0356282	0.561	0.559	1			Dtx3l	0.0482339	0.147	0.108	1			Wwox	0.0915899	0.198	0.186	1
Rnf146	0.0356242	0.232	0.226	1			Tspan3	0.0481433	0.594	0.576	1			Prkaca	0.0914429	0.215	0.209	1
Srpk3	0.0356153	0.139	0.118	1			Pip4k2a	0.0481389	0.602	0.598	1			H2-Ke6	0.0914126	0.299	0.304	1
Pcyox1l	0.0355927	0.257	0.242	1			Pdzd11	0.0480588	0.29	0.281	1			Ngrn	0.0913914	0.207	0.201	1
Sf3b4	0.0355855	0.439	0.424	1			Rnaset2a	0.0480321	0.528	0.544	1			Eif4a2	0.0912126	0.674	0.718	1
Rab24	0.0355278	0.515	0.496	1			Ech1	0.0480096	0.607	0.591	1			Cd302	0.0910957	0.505	0.541	1
Yipf2	0.035474	0.088	0.062	0.195915			Golga7	0.0479924	0.407	0.374	1			Usp5	0.0909973	0.198	0.237	1
Pcbp1	0.0354542	0.79	0.785	1			Pcmtd1	0.0479507	0.405	0.382	1			Ppp6r2	0.0909572	0.144	0.134	1
Gbp3	0.0354382	0.13	0.105	1			Rplp1	0.0478949	0.997	1	1			Pdcd2l	0.0909468	0.201	0.25	1
Atp5g2	0.0354192	0.927	0.928	1			Adgrg1	0.047888	0.765	0.753	1			Ggnbp2	0.0909154	0.438	0.484	1
Nt5dc1	0.035417	0.163	0.142	1			Itgb5	0.0478723	0.968	0.958	1			Zfp738	0.090889	0.209	0.21	1
Gm32849	0.0352994	0.208	0.199	1			Ptp4a3	0.0478464	0.604	0.596	1			Yars	0.0908811	0.264	0.298	1
Mgat1	0.0352519	0.448	0.439	1			Oma1	0.0477643	0.323	0.302	1			Srpk3	0.0908567	0.12	0.122	1
Nars	0.0352328	0.718	0.703	1			Smad1	0.0477572	0.314	0.292	1			Ebi3	0.0908363	0.215	0.241	1
Nat9	0.0352142	0.246	0.228	1			Galnt3	0.0477326	0.075	0.042	1			Tbl1xr1	0.0906528	0.383	0.411	1
Ppp1cb	0.0351828	0.402	0.394	1			Hist2h3c1	0.0477045	0.039	0.015	1			Cd79b	0.0906252	0.217	0.207	1
Lpxn	0.0351135	0.348	0.334	1			Slc7a8	0.0476867	0.68	0.674	1			Acap2	0.0906182	0.511	0.583	1
Slc35a4	0.0350984	0.372	0.357	1			Ubald1	0.0476728	0.254	0.256	1			Slc1a3	0.0905966	0.641	0.69	1
Orai3	0.035096	0.336	0.319	1			Cdkn2d	0.0475992	0.131	0.1	1			Lrrc3	0.0905955	0.459	0.535	1
Cars2	0.0350066	0.303	0.295	1			Zfp770	0.0475543	0.186	0.183	1			Mtmr6	0.0905442	0.37	0.379	1
Actr1a	0.0349783	0.3	0.292	1			Cnot8	0.047462	0.419	0.393	1			Abhd12	0.0905301	0.959	0.939	1
Commd8	0.0349527	0.742	0.735	1			Acaa1a	0.0474449	0.497	0.494	1			Ermard	0.0904784	0.117	0.094	1
Mettl9	0.0347943	0.41	0.4	1			Snx10	0.0474156	0.393	0.407	1			Tnfrsf17	0.0904101	0.095	0.077	1
Cd79b	0.0347631	0.218	0.197	1			Ddx3x	0.047367	0.568	0.579	1			Lonp2	0.0902739	0.212	0.249	1
Ptafr	0.0347552	0.204	0.206	1			Rab27a	0.0473628	0.228	0.191	1			Zfp810	0.0902409	0.155	0.137	1
Fau	0.0347507	0.997	0.995	1			Sdcbp	0.0473585	0.863	0.863	1			St5	0.0901975	0.177	0.158	1
AC146911.1	0.0347399	0.077	0.066	1			Cyhr1	0.0473524	0.391	0.361	1			Arhgap5	0.0901776	0.856	0.87	1
Ythdf2	0.0347271	0.524	0.533	1			Egr3	0.0473328	0.117	0.109	1			Irak1	0.0901461	0.486	0.492	1
Sdhaf4	0.0346379	0.309	0.296	1			Alg1	0.0473066	0.33	0.313	1			Borcs6	0.0901295	0.245	0.253	1
Sptssa	0.0346364	0.659	0.654	1			Zfp579	0.047285	0.192	0.164	1			Gm11808	0.0900653	0.321	0.317	1
Pigp	0.0345997	0.324	0.312	1			Dpm2	0.0472622	0.365	0.346	1			Alox5ap	0.089951	0.851	0.887	1
Dtd2	0.0345787	0.176	0.162	1			Glg1	0.0472229	0.452	0.435	1			Gpr137	0.0899269	0.223	0.209	1
Abhd6	0.0345163	0.461	0.442	1			Plod1	0.0472144	0.67	0.663	1			Nfam1	0.0898237	0.454	0.483	1
Minpp1	0.0345012	0.396	0.382	1			Aes	0.0471579	0.678	0.689	1			Ppp1r21	0.0898061	0.481	0.496	1
Rpl22l1	0.0344493	0.814	0.821	1			Slc12a6	0.0471376	0.432	0.44	1			Mbtps1	0.0897371	0.266	0.267	1
Tle3	0.0343978	0.231	0.223	1			Vta1	0.0470422	0.359	0.346	1			Aff4	0.0893612	0.318	0.377	1
Mrpl58	0.0343577	0.409	0.409	1			Golt1b	0.0470281	0.284	0.267	1			Rnf103	0.0893601	0.22	0.255	1
Dnajc4	0.0343375	0.251	0.249	1			Rassf5	0.0470237	0.377	0.382	1			Tmem104	0.0893537	0.266	0.306	1
Cul1	0.0343371	0.556	0.555	1			Cxxc5	0.0470193	0.651	0.643	1			Eif2s3x	0.0892432	0.334	0.329	1
Evl	0.034331	0.627	0.613	1			Zbtb37	0.0470046	0.253	0.258	1			Asxl1	0.0892026	0.264	0.264	1
Nmral1	0.034308	0.24	0.217	1			3110062M04Rik	0.0469479	0.213	0.198	1			Stim1	0.0891077	0.274	0.295	1
Cdc34	0.0343029	0.375	0.366	1			Rras	0.0469334	0.198	0.173	1			Adss	0.0890942	0.334	0.364	1
N4bp2l1	0.0342982	0.183	0.165	1			Srgn	0.0468656	0.883	0.883	1			St6gal1	0.089039	0.12	0.08	1
Kcnk6	0.0342975	0.429	0.411	1			Cd151	0.0468513	0.441	0.437	1			Gatm	0.0890003	0.677	0.7	1
Pafah1b3	0.0342928	0.169	0.15	1			Atg12	0.0467984	0.206	0.198	1			Snx24	0.0889902	0.288	0.307	1
Usp21	0.0342808	0.246	0.224	1			Smim12	0.0467947	0.32	0.304	1			Zfp950	0.0889884	0.41	0.471	1
B230118H07Rik	0.0342658	0.267	0.253	1			Pros1	0.0467668	0.702	0.673	1			P2rx7	0.0889045	0.421	0.443	1
Mff	0.0342511	0.49	0.477	1			Dse	0.0467432	0.14	0.107	1			Hnrnpl	0.0887399	0.484	0.547	1
Gtf2b	0.0342421	0.323	0.309	1			Ufl1	0.046641	0.407	0.398	1			Cog5	0.0887058	0.188	0.227	1
Acaa1a	0.0342315	0.425	0.414	1			Aco1	0.0466031	0.147	0.15	1			Safb	0.0886693	0.383	0.435	1
Senp8	0.0342268	0.168	0.146	1			Kmt2c	0.0465922	0.43	0.426	1			Rnf122	0.0885302	0.082	0.055	1
Mgat4b	0.0342152	0.49	0.471	1			Tada3	0.0465765	0.258	0.225	1			Tm7sf3	0.0884849	0.201	0.234	1
Ash2l	0.0341536	0.339	0.334	1			Rpl27-ps3	0.0465374	0.194	0.15	1			Ddi2	0.0884603	0.348	0.359	1
Dirc2	0.0340852	0.201	0.183	1			Calm2	0.0465245	0.966	0.955	1			Acss1	0.0883012	0.231	0.258	1
Slc48a1	0.0340571	0.321	0.306	1			Zfp422	0.0464872	0.233	0.204	1			Leprot	0.0882776	0.565	0.596	1
Atad5	0.0339445	0.24	0.237	1			Layn	0.0464658	0.11	0.08	1			Chn2	0.0881506	0.277	0.298	1
Arhgap45	0.0339394	0.708	0.725	1			Fam217b	0.0464614	0.321	0.331	1			Pnisr	0.0881344	0.742	0.769	1
Ewsr1	0.0339307	0.607	0.616	1			Srp9	0.0464185	0.661	0.666	1			Gm4951	0.0880764	0.283	0.276	1
Rnf13	0.0338607	0.682	0.689	1			Aggf1	0.0463323	0.237	0.218	1			Atf7ip	0.0880652	0.408	0.472	1
Camk2g	0.0337824	0.266	0.25	1			Cul4a	0.0463304	0.172	0.148	1			Mpv17l2	0.0880384	0.239	0.24	1
D10Jhu81e	0.0337807	0.315	0.295	1			Mtm1	0.046177	0.127	0.112	1			Tm9sf3	0.0879744	0.69	0.775	1
Blvra	0.0337569	0.445	0.427	1			Mecp2	0.046155	0.288	0.274	1			Psme2b	0.0879036	0.285	0.307	1
Sumo2	0.0337568	0.888	0.899	1			Pdlim4	0.0461347	0.611	0.592	1			Selenow	0.0877815	0.614	0.681	1
Mks1	0.0337084	0.097	0.076	1			Cyp4f13	0.0460889	0.29	0.279	1			Ablim1	0.087759	0.09	0.069	1
Gm33370	0.0336834	0.07	0.045	0.0474725			Rpl30	0.0460847	0.997	0.996	1			Ccl8	0.0877032	0.005	0.01	1
Lypla1	0.0336114	0.295	0.273	1			Atraid	0.045984	0.751	0.758	1			Kdm1a	0.0876635	0.315	0.352	1
Bckdha	0.0336108	0.179	0.164	1			Epb41l3	0.0459451	0.167	0.151	1			Tm9sf2	0.0875029	0.603	0.639	1
Smagp	0.0335927	0.336	0.322	1			Slc9a9	0.0459238	0.471	0.485	1			Mdm4	0.0874704	0.408	0.465	1
Cenpx	0.033492	0.702	0.713	1			Arid3a	0.045907	0.222	0.206	1			Mid1ip1	0.0874676	0.421	0.474	1
Gnpda2	0.0334845	0.21	0.198	1			Ostm1	0.0458987	0.253	0.233	1			Osbpl11	0.0874426	0.454	0.502	1
Ubash3b	0.0334054	0.549	0.54	1			Rgs19	0.0458949	0.576	0.583	1			Rab11a	0.0874125	0.554	0.623	1
Ndufv3	0.0333739	0.658	0.66	1			Adora3	0.0458686	0.533	0.55	1			Zfp91	0.0873819	0.533	0.569	1
Ivd	0.0333544	0.121	0.101	1			Mdp1	0.0458461	0.332	0.316	1			Atraid	0.0873561	0.649	0.665	1
Phka2	0.0333506	0.255	0.232	1			Il15ra	0.0458195	0.207	0.201	1			Pbx1	0.0872553	0.168	0.155	1
Rnh1	0.0333435	0.632	0.638	1			Ercc1	0.0457679	0.173	0.155	1			Ing4	0.0872091	0.383	0.39	1
Mrpl42	0.0333291	0.689	0.685	1			Klf3	0.0456974	0.627	0.587	1			AI467606	0.0872091	0.231	0.219	1
Ywhaq	0.0333178	0.696	0.704	1			Siglece	0.0456877	0.421	0.399	1			Tomm22	0.0871668	0.595	0.639	1
Tpst2	0.0332987	0.687	0.677	1			Thap7	0.0456522	0.217	0.194	1			Rnpepl1	0.0871163	0.359	0.383	1
Rbm15	0.0332367	0.195	0.193	1			Twf1	0.0456507	0.344	0.35	1			Arhgap27	0.0870855	0.326	0.349	1
Sec13	0.0332351	0.532	0.521	1			Fam103a1	0.0455701	0.334	0.314	1			Rbm12b2	0.0869547	0.103	0.075	1
Dhx57	0.0332311	0.118	0.1	1			Prorsd1	0.045567	0.331	0.301	1			Gatb	0.0868529	0.193	0.173	1
Irak4	0.0332257	0.191	0.177	1			Strada	0.0455625	0.276	0.267	1			Ift27	0.0868207	0.168	0.165	1
Srgn	0.0332245	0.852	0.86	1			Tmem219	0.045541	0.541	0.542	1			Osbpl1a	0.0868108	0.158	0.176	1
Rp2	0.0332184	0.408	0.387	1			2700097O09Rik	0.0455311	0.156	0.145	1			Tfpi	0.0867414	0.277	0.303	1
Rraga	0.0331946	0.391	0.375	1			Cd244	0.0454949	0.269	0.233	1			Mtus1	0.0867267	0.601	0.63	1
Ccl2	0.0331917	0.381	0.443	0.0745759			Ptgs2	0.0454855	0.101	0.095	1			Csk	0.0866711	0.576	0.626	1
Mtif2	0.0331486	0.234	0.218	1			Tacc1	0.0454598	0.786	0.802	1			Gm11772	0.0866301	0.13	0.088	1
Dld	0.0331205	0.398	0.384	1			Il6ra	0.0454475	0.751	0.696	1			Nuak2	0.0866065	0.264	0.255	1
Rmdn1	0.0330873	0.16	0.146	1			Spry1	0.0454282	0.13	0.101	1			Ankrd11	0.0865139	0.739	0.733	1
Tmem129	0.0330815	0.175	0.159	1			Wdr89	0.045409	0.376	0.364	1			Tmem128	0.0863688	0.383	0.411	1
Fam114a2	0.0330291	0.484	0.482	1			Fam110a	0.0453415	0.285	0.273	1			Scamp1	0.0862812	0.283	0.261	1
A630072M18Rik	0.0330232	0.076	0.061	1			Spns2	0.0453259	0.206	0.181	1			Map2k3	0.0862726	0.22	0.297	1
Pdcd4	0.0330156	0.1	0.097	1			Rnasel	0.0452707	0.201	0.177	1			Fam103a1	0.0861344	0.296	0.303	1
Lat2	0.032954	0.738	0.741	1			Dnajb12	0.0452126	0.215	0.182	1			2900097C17Rik	0.086107	0.386	0.459	1
Myadml2	0.0329405	0.073	0.041	5.26505e-05			Emc2	0.0451877	0.411	0.405	1			Stk10	0.0860933	0.321	0.331	1
Fam92a	0.0328148	0.239	0.216	1			Smim10l1	0.0451625	0.404	0.37	1			Tmem55b	0.0860313	0.666	0.717	1
Gabbr1	0.0327494	0.215	0.209	1			Dyrk2	0.0451599	0.341	0.315	1			Inpp4b	0.0860117	0.323	0.377	1
Arglu1	0.0327485	0.734	0.742	1			Mbtps2	0.045131	0.212	0.203	1			Tax1bp1	0.0860089	0.554	0.617	1
Atad1	0.0327264	0.365	0.352	1			Rnpep	0.0451144	0.683	0.669	1			Tmem140	0.0859031	0.236	0.261	1
Tmem128	0.0327001	0.443	0.433	1			Mob2	0.0451011	0.234	0.217	1			Nufip2	0.0858799	0.533	0.565	1
Itpripl1	0.0326444	0.336	0.337	1			Gpr107	0.0449959	0.438	0.445	1			Zfp217	0.0858191	0.245	0.24	1
Agpat3	0.0326392	0.482	0.485	1			Sqor	0.0449634	0.399	0.364	1			D930016D06Rik	0.0858103	0.122	0.094	1
Mbtps1	0.0326339	0.272	0.256	1			Pdcl	0.0449618	0.187	0.189	1			Mapk3	0.0857631	0.595	0.671	1
Rrp7a	0.0326253	0.49	0.478	1			Usp22	0.0449281	0.31	0.291	1			Chfr	0.0857267	0.299	0.323	1
Prelid1	0.0325638	0.706	0.705	1			Casc4	0.0449148	0.095	0.07	1			Polr3f	0.085655	0.19	0.218	1
Rin2	0.0325254	0.395	0.377	1			Map1lc3b	0.0449105	0.683	0.656	1			Crbn	0.0856537	0.277	0.279	1
Tax1bp1	0.0325082	0.564	0.552	1			Cd81	0.0448344	0.999	0.999	1			Mcoln1	0.0856509	0.128	0.13	1
Higd2a	0.0324786	0.577	0.557	1			Aff1	0.0448152	0.198	0.19	1			Epha2	0.0856127	0.158	0.125	1
Fundc1	0.0324526	0.262	0.245	1			Abi3	0.044769	0.905	0.88	1			Coro1b	0.0855391	0.476	0.489	1
Paip1	0.0324032	0.283	0.279	1			Scnm1	0.044741	0.214	0.189	1			Rnf11	0.0854882	0.367	0.387	1
Ogg1	0.0323577	0.132	0.105	1			Rpl36al	0.0447302	0.732	0.734	1			Gm37233	0.0854486	0.114	0.11	1
Snapin	0.0323132	0.329	0.313	1			Cbx6	0.0447167	0.151	0.124	1			Ppp3ca	0.0852715	0.59	0.654	1
Psmf1	0.0322704	0.199	0.179	1			Dzip3	0.0446428	0.192	0.193	1			Phyh	0.0852588	0.293	0.316	1
Ube2e3	0.032259	0.507	0.488	1			Bcl7b	0.0446115	0.333	0.314	1			Akip1	0.0852257	0.19	0.194	1
Il18	0.0322244	0.297	0.273	1			Ier5	0.0446033	0.947	0.952	1			Fam122a	0.0852157	0.234	0.234	1
Zcchc3	0.0322122	0.073	0.046	0.00638163			Dnpep	0.0446029	0.271	0.242	1			Irgm2	0.0850208	0.226	0.264	1
Psip1	0.0322075	0.373	0.367	1			Csk	0.0445666	0.579	0.575	1			Hjurp	0.085005	0.329	0.347	1
Tslp	0.0322036	0.027	0.002	8.9048e-17			Nudt2	0.0445548	0.23	0.212	1			Itpripl1	0.084796	0.31	0.355	1
Qsox1	0.0322035	0.15	0.132	1			Casp6	0.0445201	0.173	0.143	1			Snx6	0.0847754	0.66	0.726	1
Abraxas2	0.032163	0.456	0.452	1			Ripor2	0.044484	0.128	0.082	1			Zfp518a	0.084774	0.228	0.235	1
Laptm4b	0.0321465	0.213	0.191	1			Jam2	0.0444609	0.364	0.353	1			Gpr146	0.0847461	0.345	0.356	1
Rac2	0.0321291	0.746	0.759	1			Smim7	0.0444375	0.536	0.533	1			Raf1	0.0847003	0.302	0.331	1
Zfp715	0.0321239	0.214	0.207	1			Tmem140	0.0443438	0.178	0.156	1			Ptcd2	0.0846623	0.25	0.273	1
Bcl7b	0.0321209	0.339	0.329	1			Ccpg1	0.0442995	0.233	0.201	1			Pdcd6ip	0.0844551	0.457	0.508	1
Ubald1	0.0320864	0.222	0.202	1			Glt8d1	0.0442761	0.247	0.233	1			Nr1h2	0.0843921	0.323	0.341	1
Atp5d	0.0320449	0.836	0.837	1			Rpl27a	0.0442571	1	0.999	1			Sash3	0.08438	0.291	0.304	1
Rps6ka1	0.0320352	0.631	0.637	1			Fam49b	0.0441943	0.94	0.925	1			Sypl	0.0842341	0.53	0.539	1
P2ry10b	0.0319763	0.167	0.148	1			Gtf3a	0.04412	0.358	0.319	1			Ints6l	0.0842156	0.53	0.547	1
Neurl3	0.0319547	0.185	0.17	1			Zzef1	0.0440757	0.225	0.222	1			Tsr3	0.0841532	0.223	0.224	1
Mcm4	0.0319142	0.403	0.398	1			Yipf2	0.0440419	0.119	0.087	1			Stard9	0.0840911	0.304	0.298	1
Aamp	0.0318777	0.605	0.595	1			Sall1	0.0440146	0.693	0.657	1			Plgrkt	0.0840695	0.59	0.647	1
Rnf115	0.0318739	0.323	0.32	1			Sharpin	0.043987	0.292	0.303	1			Trim65	0.0840351	0.236	0.27	1
Ndfip2	0.0318623	0.494	0.483	1			Tusc3	0.0439784	0.277	0.274	1			BC004004	0.0840265	0.402	0.414	1
Arpc5l	0.0318401	0.713	0.71	1			Rpl22	0.0439289	0.978	0.985	1			2310035C23Rik	0.0839569	0.255	0.288	1
Slc35b2	0.0318378	0.538	0.528	1			Ppp4r3a	0.0439114	0.343	0.336	1			Spopl	0.0837704	0.261	0.265	1
Tcf3	0.031793	0.294	0.283	1			Adamts1	0.0439069	0.245	0.228	1			Ldhb	0.0836833	0.818	0.845	1
Tmem268	0.0317816	0.289	0.253	1			Ppp4r2	0.0438872	0.389	0.39	1			Bicd2	0.0836819	0.41	0.465	1
Mmp12	0.0317811	0.028	0.022	1			Tomm34	0.0438795	0.329	0.324	1			Clec4a2	0.0835746	0.429	0.449	1
Mtus1	0.0317661	0.567	0.543	1			Cbl	0.0438508	0.554	0.552	1			Tuba1b	0.0833374	0.875	0.884	1
Esd	0.0317468	0.625	0.636	1			Cltc	0.043687	0.797	0.768	1			B3galnt1	0.0833354	0.207	0.253	1
Pdzd11	0.0317296	0.359	0.348	1			Mon2	0.0436471	0.399	0.381	1			Bbx	0.0833123	0.315	0.392	1
Mcur1	0.0317216	0.373	0.365	1			Nit1	0.043627	0.284	0.258	1			Msrb2	0.0832903	0.283	0.32	1
Prelid3b	0.0317061	0.453	0.446	1			Fam135a	0.0436228	0.097	0.076	1			Bsdc1	0.0831794	0.217	0.215	1
Dpm2	0.031648	0.413	0.388	1			Ahctf1	0.043609	0.186	0.168	1			Ubxn2b	0.0831284	0.152	0.149	1
Grk6	0.0316403	0.226	0.206	1			Creb3l2	0.043597	0.239	0.221	1			Parvg	0.0831282	0.394	0.389	1
Fam208a	0.0316211	0.383	0.376	1			Sike1	0.0435855	0.263	0.274	1			Cacna1a	0.0831053	0.122	0.101	1
Igfbp6	0.0316075	0.171	0.15	1			Mrpl39	0.0435299	0.212	0.2	1			Rab34	0.0831025	0.193	0.176	1
Rtraf	0.0315762	0.774	0.771	1			Cdk19	0.0435018	0.251	0.228	1			Mxd1	0.0830804	0.117	0.142	1
0610009O20Rik	0.031568	0.203	0.183	1			Emc3	0.0434677	0.61	0.613	1			Soga1	0.0830554	0.429	0.452	1
Maml2	0.0315399	0.207	0.188	1			Lrrc57	0.0434214	0.134	0.107	1			Arhgap30	0.0829911	0.601	0.639	1
Lpcat3	0.0315359	0.632	0.632	1			Hist1h4i	0.0434051	0.222	0.252	1			Kat2b	0.0829881	0.198	0.222	1
1110038F14Rik	0.0315207	0.31	0.295	1			Fiz1	0.0433749	0.23	0.217	1			Trim12a	0.0829142	0.492	0.523	1
H1f0	0.0314379	0.149	0.139	1			5031425E22Rik	0.0433724	0.208	0.198	1			Slc25a45	0.0829027	0.413	0.419	1
Rpn2	0.0313975	0.826	0.842	1			Unc93b1	0.0433649	0.973	0.985	1			Dopey1	0.0827989	0.19	0.247	1
Mtch1	0.0313928	0.694	0.693	1			E4f1	0.0433553	0.187	0.176	1			Cdkn2aip	0.0827739	0.163	0.171	1
Olfml2b	0.0313795	0.187	0.176	1			Dap	0.0433437	0.381	0.372	1			Lrrc8d	0.0827259	0.277	0.3	1
BC004004	0.031349	0.439	0.441	1			Rpl35a	0.0433282	0.995	0.997	1			Usp22	0.0827142	0.312	0.323	1
Rab5b	0.0312765	0.276	0.27	1			Gpatch2l	0.0432915	0.192	0.17	1			A630072M18Rik	0.0827044	0.106	0.104	1
Srek1ip1	0.0312611	0.335	0.331	1			Kctd18	0.0432681	0.13	0.138	1			Sirt3	0.0826978	0.193	0.156	1
Ptdss1	0.0311952	0.233	0.219	1			Ptdss2	0.0432005	0.26	0.25	1			Atp8a2	0.0826972	0.342	0.368	1
Tmed7	0.0311849	0.623	0.618	1			Guf1	0.0431934	0.144	0.143	1			Tmem144	0.0825913	0.204	0.206	1
Trmt1	0.0311567	0.428	0.424	1			Plekha3	0.0431399	0.179	0.169	1			Ccni	0.0825765	0.592	0.638	1
Ric8a	0.0311524	0.251	0.249	1			Pde1b	0.0431278	0.109	0.074	1			Gcnt1	0.0825252	0.492	0.56	1
Scn1b	0.0310921	0.392	0.386	1			Foxo3	0.0431263	0.17	0.144	1			Hs3st3b1	0.0825083	0.082	0.066	1
3110062M04Rik	0.0310601	0.255	0.245	1			Gm32849	0.0430983	0.253	0.243	1			Arid1a	0.082507	0.601	0.632	1
Mms19	0.0310371	0.302	0.292	1			Gramd1a	0.0430512	0.437	0.41	1			Il10ra	0.0824441	0.622	0.672	1
Mettl5	0.0309943	0.281	0.282	1			Pnpla2	0.043026	0.33	0.31	1			Gltp	0.082431	0.484	0.539	1
Ifi27	0.030992	0.549	0.538	1			Gosr2	0.0429511	0.242	0.22	1			Stk11	0.0824022	0.304	0.349	1
Lgals9	0.0309862	0.57	0.563	1			Crebrf	0.0428817	0.267	0.256	1			Tcf12	0.0823962	0.359	0.35	1
Mtmr2	0.0309603	0.201	0.188	1			Hilpda	0.0427951	0.13	0.103	1			Rab24	0.0823798	0.459	0.499	1
Trpm2	0.0309516	0.296	0.288	1			Atxn2l	0.0427116	0.424	0.385	1			Adora3	0.0823796	0.5	0.514	1
Tmem9	0.0309296	0.189	0.165	1			Selenom	0.0427107	0.148	0.119	1			Furin	0.0823562	0.258	0.265	1
Etv1	0.0309207	0.162	0.137	1			Ccnt2	0.0426951	0.518	0.514	1			Lmo2	0.0823125	0.693	0.741	1
Chchd2	0.0309162	0.935	0.93	1			Top3b	0.0426786	0.255	0.258	1			Hibadh	0.0823016	0.307	0.353	1
Zfp787	0.0309045	0.253	0.232	1			Tk2	0.0426278	0.236	0.204	1			Kmt2a	0.08226	0.416	0.422	1
Acot8	0.0308773	0.169	0.151	1			Chsy1	0.0426254	0.313	0.285	1			Ube2h	0.0822176	0.372	0.429	1
Nsmce1	0.0308708	0.46	0.446	1			Cdc42	0.0425769	0.972	0.976	1			Exd2	0.0821844	0.095	0.107	1
Sars	0.0308564	0.527	0.519	1			Mrfap1	0.0424673	0.876	0.863	1			Maml3	0.0821438	0.402	0.432	1
Xpot	0.0308393	0.301	0.287	1			Plekhj1	0.0424399	0.538	0.528	1			Ikzf2	0.0821337	0.247	0.246	1
Gm26520	0.0308318	0.185	0.169	1			Ckb	0.0423426	0.981	0.98	1			Mapk1ip1	0.0820113	0.103	0.125	1
Trim12a	0.0308032	0.218	0.216	1			Nabp2	0.0423252	0.344	0.309	1			Mxi1	0.0819767	0.302	0.31	1
Soga1	0.0307971	0.352	0.354	1			Ccdc163	0.0422409	0.081	0.065	1			Gm13479	0.08195	0.09	0.073	1
Pctp	0.030789	0.159	0.141	1			Anapc11	0.0421035	0.51	0.511	1			Rtn4	0.0818489	0.78	0.829	1
Chmp1b	0.030748	0.19	0.177	1			Sppl3	0.0420732	0.395	0.38	1			Msn	0.0816832	0.834	0.866	1
Gps2	0.0307091	0.438	0.433	1			Themis2	0.0420432	0.196	0.185	1			E2f3	0.0815933	0.261	0.267	1
Bco2	0.03069	0.132	0.108	1			Dnajb11	0.0420036	0.766	0.77	1			Ccdc88b	0.0813972	0.413	0.417	1
Zdhhc6	0.0306225	0.368	0.356	1			Zfhx3	0.0419426	0.901	0.894	1			Pid1	0.0813786	0.484	0.513	1
Kpnb1	0.030542	0.641	0.648	1			Zfp652	0.0418953	0.558	0.575	1			Gabpb2	0.081267	0.28	0.306	1
Gstm1	0.0305314	0.067	0.048	1			Dock4	0.0418832	0.789	0.773	1			Gnpda2	0.0812397	0.258	0.277	1
0610010K14Rik	0.0304943	0.324	0.313	1			Rbm38	0.0418745	0.126	0.107	1			Fopnl	0.0811665	0.274	0.294	1
Csnk1d	0.0304338	0.394	0.385	1			Xlr	0.0418699	0.515	0.503	1			Trpm2	0.0811304	0.351	0.383	1
Fam32a	0.030413	0.464	0.452	1			Zkscan8	0.0417191	0.13	0.108	1			Ube2d3	0.0810709	0.848	0.875	1
Rnf113a2	0.0304062	0.118	0.106	1			Klhl7	0.041698	0.206	0.194	1			Zfyve9	0.0810215	0.101	0.095	1
Prkcd	0.0303902	0.597	0.586	1			Taf4	0.0416691	0.125	0.103	1			Dnajc10	0.0810204	0.25	0.237	1
Ccdc71	0.0303751	0.165	0.159	1			Rb1cc1	0.0415546	0.452	0.474	1			Fkbp8	0.0809893	0.519	0.566	1
Akip1	0.0303534	0.246	0.228	1			Cnep1r1	0.0415268	0.264	0.245	1			Zfp414	0.0809776	0.149	0.142	1
Znhit1	0.0303199	0.431	0.417	1			Ly6k	0.0415072	0.022	0.003	1			Tjap1	0.0809683	0.101	0.103	1
Tars	0.0303107	0.376	0.365	1			Commd10	0.0414931	0.208	0.169	1			Rspry1	0.0809488	0.288	0.325	1
Rplp0	0.0302857	0.997	0.993	1			Spire1	0.0414867	0.436	0.407	1			Slc38a2	0.0809399	0.535	0.578	1
Ing4	0.0302649	0.358	0.352	1			Mfsd1	0.0414802	0.445	0.449	1			Tnfrsf13b	0.0809264	0.405	0.458	1
Strap	0.030243	0.552	0.557	1			Tceal8	0.0414495	0.206	0.182	1			Arid3a	0.0808879	0.234	0.244	1
Cbr4	0.03023	0.14	0.12	1			Med11	0.0414458	0.217	0.186	1			Rnft1	0.0808661	0.19	0.221	1
Kif13a	0.030215	0.079	0.062	1			Zfyve26	0.0413816	0.219	0.206	1			Tpcn1	0.0807734	0.25	0.303	1
Papss1	0.0301895	0.448	0.439	1			Rnf167	0.041375	0.382	0.369	1			Rab39	0.0807585	0.226	0.255	1
Pros1	0.030154	0.685	0.692	1			Pcif1	0.0412805	0.322	0.318	1			Xpot	0.0807336	0.31	0.32	1
Med22	0.0301336	0.298	0.295	1			Rnf170	0.0412744	0.194	0.174	1			Rreb1	0.0807302	0.408	0.441	1
Copz1	0.0301231	0.439	0.422	1			Rnf181	0.0412025	0.203	0.182	1			Asph	0.0807219	0.652	0.654	1
Gp9	0.0300849	0.133	0.116	1			Gfm2	0.0411506	0.242	0.221	1			Ggh	0.0806478	0.389	0.444	1
Arl6ip4	0.0300822	0.489	0.472	1			Yipf1	0.0411414	0.487	0.479	1			Ap1b1	0.0805526	0.31	0.352	1
Hist1h1c	0.030081	0.116	0.12	1			Sys1	0.0410239	0.604	0.576	1			Rac2	0.0804974	0.658	0.687	1
C1qc	0.030046	0.994	0.993	1			Nfyb	0.0410026	0.207	0.183	1			Fubp3	0.0804664	0.236	0.232	1
Gm5617	0.0300417	0.179	0.163	1			Creld2	0.0409957	0.477	0.473	1			Adck1	0.0804603	0.152	0.168	1
Acvr2b	0.0300154	0.146	0.132	1			Smim8	0.0409809	0.204	0.18	1			Pdzd8	0.080359	0.302	0.355	1
Ncf1	0.0300057	0.766	0.761	1			Zfyve21	0.0409316	0.245	0.22	1			Clk2	0.0803577	0.182	0.168	1
Cmtm7	0.0299567	0.782	0.777	1			Exoc4	0.0408838	0.354	0.346	1			D5Ertd579e	0.0802495	0.326	0.368	1
Exoc7	0.029932	0.231	0.225	1			Mapk1	0.0408799	0.407	0.402	1			Epm2aip1	0.0802419	0.166	0.182	1
Snhg20	0.029867	0.37	0.37	1			Mrpl30	0.0408586	0.464	0.453	1			Zadh2	0.0802278	0.12	0.122	1
Dap	0.0298471	0.368	0.354	1			Pdcl3	0.0408436	0.461	0.449	1			Dhx58	0.0801967	0.318	0.325	1
Nptn	0.0298327	0.767	0.769	1			Alyref2	0.0408201	0.145	0.131	1			Ypel5	0.0801941	0.242	0.241	1
Gsdmd	0.0298156	0.392	0.382	1			Rhno1	0.0408103	0.169	0.151	1			Rab11b	0.0801694	0.451	0.487	1
Tm7sf3	0.029795	0.259	0.253	1			Bmpr1a	0.040727	0.184	0.17	1			Abcc3	0.0800634	0.329	0.376	1
Chaf1a	0.0297553	0.223	0.22	1			Usp47	0.0406533	0.28	0.29	1			Dnajb4	0.0800618	0.217	0.228	1
Alg3	0.0297445	0.353	0.345	1			Atg101	0.0406189	0.286	0.274	1			Cwc22	0.0800385	0.16	0.171	1
S100a1	0.029711	0.205	0.19	1			Hace1	0.0406045	0.08	0.057	1			Wdfy4	0.0800306	0.245	0.255	1
Tsen34	0.0297072	0.453	0.441	1			Kdelr1	0.0406017	0.555	0.547	1			Armc1	0.0800228	0.364	0.404	1
Ablim1	0.0297052	0.066	0.053	1			Rhobtb1	0.0405671	0.253	0.232	1			Plxdc1	0.0799657	0.236	0.25	1
Mrnip	0.0297021	0.091	0.07	1			Ostf1	0.0405648	0.778	0.786	1			Mex3d	0.0799432	0.079	0.046	1
Fam120b	0.0296725	0.256	0.245	1			Sptssa	0.0405613	0.667	0.671	1			Cd47	0.0799324	0.772	0.797	1
Sdhb	0.0296489	0.634	0.626	1			Slc35a3	0.040544	0.178	0.171	1			Zfp322a	0.0797458	0.261	0.279	1
Gatad2b	0.0296486	0.441	0.426	1			2610037D02Rik	0.0405228	0.263	0.242	1			Xrn1	0.0797439	0.372	0.426	1
Tmem234	0.0296429	0.77	0.766	1			Wdr26	0.0404821	0.654	0.66	1			Jak3	0.0797333	0.228	0.227	1
Riok2	0.0296243	0.22	0.21	1			Akirin1	0.0404708	0.583	0.575	1			Mettl7a1	0.0797138	0.228	0.212	1
Oard1	0.0296093	0.356	0.318	1			Polr3f	0.0404387	0.203	0.204	1			Dcaf12	0.0797008	0.283	0.32	1
Hus1	0.0295566	0.128	0.122	1			Zfyve1	0.040359	0.125	0.089	1			Epc1	0.0795983	0.253	0.279	1
Haus2	0.0295196	0.125	0.097	1			Meis1	0.0403582	0.065	0.046	1			Scarb1	0.079589	0.215	0.219	1
Bank1	0.0295053	0.278	0.267	1			Slc16a7	0.0403506	0.177	0.163	1			Polr2b	0.0795783	0.22	0.264	1
Gpaa1	0.0294569	0.541	0.532	1			Atxn1	0.0403102	0.197	0.192	1			Fam32a	0.0795567	0.405	0.465	1
Phf11d	0.0294471	0.174	0.159	1			Abhd4	0.0401844	0.17	0.165	1			Ovca2	0.0795314	0.046	0.024	1
Hexa	0.0294408	0.898	0.895	1			B4galt7	0.040142	0.148	0.117	1			Idua	0.0794405	0.155	0.145	1
Hspa14	0.0293679	0.398	0.389	1			Dnajc30	0.0401306	0.268	0.256	1			Epb41	0.0794386	0.212	0.247	1
Bcl2a1b	0.0293614	0.762	0.751	1			Atg2a	0.0400868	0.118	0.102	1			Pkib	0.0794051	0.291	0.285	1
Tax1bp3	0.0293348	0.319	0.32	1			2610507B11Rik	0.0400767	0.323	0.321	1			Sp2	0.079396	0.136	0.094	1
Gpr155	0.0293017	0.289	0.294	1			Pdk1	0.0400761	0.32	0.304	1			Ei24	0.0793842	0.337	0.402	1
Atraid	0.0292401	0.645	0.644	1			Clec4a2	0.0400551	0.503	0.491	1			Fmo5	0.0793806	0.103	0.092	1
Nckap5l	0.0292362	0.233	0.209	1			Sacm1l	0.0400505	0.192	0.205	1			Hadh	0.0793772	0.258	0.252	1
Cant1	0.0292028	0.274	0.252	1			Bco2	0.0399952	0.17	0.144	1			Mlxipl	0.0793658	0.451	0.499	1
Rnf138	0.0291976	0.233	0.22	1			Stk25	0.0399877	0.233	0.201	1			Mccc2	0.0792262	0.098	0.072	1
1600014C10Rik	0.0291553	0.254	0.233	1			Dlg4	0.0399543	0.162	0.16	1			Sbno2	0.0791047	0.527	0.542	1
Aftph	0.0291408	0.484	0.479	1			Rpl29	0.039938	0.981	0.972	1			Wfdc17	0.0790393	0.103	0.145	1
Ctsf	0.029124	0.46	0.459	1			Dennd1c	0.0398832	0.245	0.224	1			H3f3a	0.0790187	0.913	0.924	1
Upf3a	0.0291125	0.307	0.297	1			Pskh1	0.0398806	0.105	0.086	1			Hnrnpa2b1	0.0788874	0.867	0.887	1
Urm1	0.0291071	0.291	0.278	1			Rab14	0.0398722	0.935	0.912	1			Ctss	0.0788871	1	0.991	1
Pitpna	0.0290962	0.746	0.751	1			2810402E24Rik	0.0398056	0.177	0.164	1			Manba	0.0788587	0.182	0.18	1
mt-Nd5	0.0290783	0.802	0.818	1			Ski	0.039788	0.71	0.695	1			Arl5a	0.078805	0.239	0.285	1
Vim	0.0290596	0.107	0.104	1			Cdc40	0.039776	0.399	0.421	1			Gpc2	0.0787761	0.057	0.03	1
Accs	0.0290393	0.228	0.209	1			Pdcd6ip	0.0397646	0.476	0.48	1			Serp1	0.0786715	0.655	0.709	1
Sirt2	0.0290075	0.562	0.558	1			Tmem35b	0.0397414	0.145	0.113	1			Acads	0.0786103	0.465	0.484	1
Nup62	0.0289862	0.29	0.281	1			Ipmk	0.0397322	0.193	0.173	1			I830077J02Rik	0.0785949	0.353	0.416	1
Zfp810	0.0289833	0.122	0.107	1			Pacsin2	0.0397256	0.577	0.581	1			Dirc2	0.0785035	0.223	0.2	1
Coasy	0.0289823	0.285	0.262	1			Pcnp	0.0396992	0.474	0.493	1			Mrpl17	0.0784179	0.476	0.551	1
Slc16a6	0.0289688	0.609	0.609	1			Sall3	0.0396848	0.434	0.435	1			Pik3r6	0.0783617	0.204	0.231	1
Chst12	0.0289653	0.277	0.263	1			Rbpj	0.0396705	0.502	0.499	1			Sharpin	0.0783259	0.299	0.341	1
Oser1	0.0289635	0.414	0.403	1			Gcnt2	0.0396583	0.37	0.374	1			Tspan14	0.0783257	0.573	0.629	1
Scamp2	0.0289298	0.861	0.871	1			Smpd5	0.0395724	0.152	0.129	1			Parn	0.0783165	0.177	0.191	1
Ccnd3	0.0289294	0.498	0.484	1			Naga	0.0395452	0.339	0.334	1			Slc25a17	0.0783071	0.22	0.231	1
Ints10	0.0288828	0.199	0.187	1			Add1	0.0395438	0.38	0.384	1			Manbal	0.0782496	0.304	0.335	1
Fam53a	0.0288788	0.279	0.27	1			Pmm2	0.0395137	0.285	0.27	1			Hnrnph2	0.078172	0.397	0.42	1
Zbtb8os	0.028827	0.402	0.388	1			Cops2	0.0395123	0.309	0.297	1			Ech1	0.0781577	0.522	0.58	1
Adss	0.0288074	0.374	0.378	1			9530034E10Rik	0.0395066	0.048	0.042	1			Gimap9	0.0780463	0.101	0.063	1
Cd37	0.0287816	0.795	0.803	1			Ndufa7	0.0395034	0.757	0.768	1			Slc25a36	0.0780304	0.318	0.334	1
Gm15232	0.0286956	0.035	0.017	0.00759107			Rpl39	0.0394895	0.995	0.993	1			Smyd3	0.0780094	0.147	0.134	1
Mxd4	0.0286879	0.269	0.255	1			Ptafr	0.0394552	0.299	0.308	1			Miip	0.0780031	0.158	0.17	1
Crot	0.0286861	0.258	0.253	1			Zdhhc5	0.0394355	0.268	0.261	1			Pck2	0.0780012	0.293	0.286	1
A930033H14Rik	0.0286759	0.067	0.047	1			Mbtps1	0.039428	0.301	0.278	1			Ncaph2	0.0779828	0.266	0.292	1
Mtus2	0.0286578	0.037	0.015	4.83701e-06			Eef1d	0.039381	0.876	0.856	1			Pan3	0.0779598	0.492	0.507	1
Ptpn18	0.0286493	0.842	0.833	1			Atp2c1	0.0393329	0.639	0.648	1			Fam174a	0.0779427	0.418	0.434	1
Bcap31	0.0286399	0.753	0.749	1			Rtl8a	0.0393187	0.108	0.083	1			Mrpl4	0.0779313	0.323	0.377	1
Brf2	0.0286275	0.115	0.095	1			Scmh1	0.039197	0.264	0.256	1			Zfp952	0.0779113	0.125	0.11	1
Tnfsf12	0.0285057	0.23	0.217	1			Tarbp2	0.0391507	0.174	0.164	1			Arf2	0.0778469	0.22	0.243	1
Eri3	0.0285036	0.229	0.208	1			Tmem141	0.0391477	0.428	0.458	1			Trim44	0.0778096	0.44	0.48	1
Snd1	0.0284941	0.382	0.368	1			Cops7a	0.0391402	0.326	0.301	1			Ptov1	0.0778069	0.416	0.434	1
Tmc6	0.0284719	0.195	0.178	1			Wasf2	0.0390943	0.842	0.813	1			Crim1	0.0778025	0.111	0.133	1
Lrrc8a	0.0283918	0.234	0.224	1			Selenof	0.0390914	0.883	0.896	1			Zbtb22	0.077736	0.141	0.137	1
Hax1	0.0283892	0.335	0.326	1			Rnf2	0.0390203	0.252	0.236	1			Ptpa	0.0777124	0.391	0.414	1
Ifitm10	0.0283407	0.101	0.087	1			Sp3	0.0390178	0.375	0.386	1			Camkk2	0.077705	0.402	0.475	1
3830406C13Rik	0.0283374	0.28	0.256	1			Gm13479	0.0389469	0.091	0.067	1			Dok3	0.0776694	0.269	0.261	1
Gm26669	0.0283064	0.083	0.08	1			Jarid2	0.0389052	0.187	0.185	1			Rbm33	0.0776616	0.299	0.334	1
Slc38a10	0.0282839	0.558	0.544	1			Pcf11	0.0388932	0.313	0.311	1			Sar1b	0.0776376	0.514	0.595	1
Rab5c	0.02828	0.753	0.754	1			Cep83	0.0388498	0.199	0.193	1			Ctnnbip1	0.0776201	0.375	0.414	1
Gsg1	0.0282604	0.147	0.134	1			Ints6l	0.0388492	0.542	0.532	1			Cars	0.0774129	0.272	0.297	1
Zyx	0.0282492	0.348	0.342	1			Pdcd4	0.0387481	0.202	0.18	1			Pcgf3	0.0773747	0.166	0.174	1
Hk1	0.0282124	0.11	0.098	1			Csnk2a2	0.0387449	0.432	0.4	1			Ddx47	0.0771938	0.261	0.28	1
Tmem140	0.0281906	0.149	0.134	1			Pigyl	0.0386401	0.319	0.323	1			Tmem50a	0.0771904	0.848	0.869	1
Ap5s1	0.0281754	0.125	0.101	1			Mpp1	0.0386025	0.222	0.21	1			Foxo3	0.0771885	0.144	0.142	1
Nfatc1	0.0281597	0.275	0.268	1			Orai3	0.038596	0.372	0.362	1			Nfatc2	0.077152	0.277	0.262	1
Hpgds	0.0281526	0.893	0.898	1			Nckap5l	0.038574	0.251	0.248	1			Ctbp1	0.0771207	0.424	0.49	1
Lilr4b	0.0281466	0.081	0.077	1			Mettl26	0.0385605	0.173	0.147	1			Polr3gl	0.076994	0.185	0.189	1
Epb41l4aos	0.0281245	0.117	0.099	1			Mrpl16	0.0385575	0.311	0.309	1			Pdk1	0.0769409	0.356	0.377	1
Cyhr1	0.0281238	0.355	0.344	1			Jmjd1c	0.0385356	0.786	0.772	1			Chd9	0.0768094	0.587	0.614	1
Smim15	0.0280883	0.47	0.464	1			Gtf2b	0.0384835	0.329	0.315	1			Mcur1	0.0767724	0.418	0.455	1
Ift20	0.0280862	0.534	0.533	1			Prpf18	0.0384548	0.205	0.174	1			Cdk4	0.0767354	0.495	0.545	1
Ppox	0.028039	0.209	0.204	1			Timm21	0.0383401	0.24	0.23	1			Mat2b	0.0767317	0.351	0.386	1
Bloc1s3	0.0280244	0.091	0.065	0.516374			Abcd4	0.0382464	0.175	0.159	1			Abcf2	0.0766576	0.293	0.359	1
Arf6	0.0279558	0.434	0.432	1			Snx2	0.0382002	0.593	0.581	1			Ric8a	0.0765898	0.261	0.286	1
Gins4	0.0279458	0.323	0.302	1			Ankhd1	0.0381924	0.305	0.311	1			Flywch1	0.0765191	0.12	0.11	1
Fmnl1	0.0279299	0.469	0.455	1			Nisch	0.0381522	0.692	0.709	1			Dclre1c	0.0764985	0.212	0.23	1
Dguok	0.0278887	0.401	0.387	1			Sidt2	0.0381017	0.193	0.178	1			Khk	0.0764377	0.408	0.423	1
Msl1	0.0278303	0.378	0.373	1			Gpr146	0.0380719	0.437	0.429	1			Gpatch3	0.0763876	0.092	0.091	1
Aldh2	0.0277247	0.38	0.353	1			Cldnd1	0.0380424	0.525	0.546	1			Zfp266	0.0763567	0.245	0.262	1
H2-Ke6	0.0277145	0.299	0.284	1			Gcnt1	0.0380387	0.548	0.545	1			2810402E24Rik	0.0762589	0.155	0.18	1
Galnt4	0.027698	0.149	0.136	1			A630001G21Rik	0.0380138	0.365	0.357	1			Arsg	0.0762497	0.122	0.112	1
Cars	0.0276964	0.29	0.276	1			Pbxip1	0.0379259	0.528	0.523	1			Prkar1a	0.0762344	0.606	0.657	1
Plcg1	0.0276803	0.176	0.16	1			Cbx4	0.0379155	0.178	0.17	1			Pias4	0.0762214	0.242	0.267	1
Serhl	0.0276717	0.182	0.162	1			Rbm42	0.0379015	0.488	0.49	1			Wdr55	0.0761702	0.136	0.133	1
Fam58b	0.0276591	0.332	0.322	1			Gtpbp8	0.0378858	0.135	0.122	1			Ccdc97	0.0761548	0.215	0.238	1
Slc7a7	0.0276461	0.502	0.489	1			Amz2	0.0378639	0.199	0.178	1			Pknox1	0.0761372	0.272	0.258	1
Arsk	0.0276228	0.196	0.191	1			Ddt	0.0378506	0.363	0.356	1			Tmem164	0.0761266	0.147	0.165	1
Cep192	0.0276197	0.343	0.332	1			Dscr3	0.0378454	0.152	0.145	1			Fam110a	0.0761229	0.253	0.298	1
Rfc2	0.0276092	0.608	0.609	1			Rgl1	0.0378293	0.197	0.18	1			Cd33	0.0760903	0.704	0.748	1
Cradd	0.0275903	0.145	0.136	1			Ric8a	0.0377905	0.303	0.288	1			Arnt	0.0760805	0.234	0.252	1
Mttp	0.0275888	0.125	0.103	1			Tcf4	0.0377678	0.757	0.757	1			Dcxr	0.0760094	0.264	0.265	1
Gm43672	0.0275589	0.047	0.037	1			Maf	0.0377519	0.836	0.826	1			Myadm	0.0758929	0.196	0.201	1
Pnkd	0.0275379	0.374	0.383	1			Zbtb22	0.0377328	0.151	0.143	1			Polk	0.0758235	0.141	0.118	1
Nub1	0.0274917	0.252	0.233	1			Pitpna	0.037712	0.715	0.712	1			Lrrc41	0.0757742	0.196	0.212	1
Pnpla2	0.0274806	0.231	0.228	1			Gatd1	0.0377061	0.276	0.263	1			Ifitm1	0.0757612	0.084	0.079	1
1110004F10Rik	0.0274767	0.583	0.585	1			Cript	0.0376557	0.456	0.451	1			Bptf	0.0757042	0.565	0.589	1
E130307A14Rik	0.0274696	0.096	0.073	1			Lrrc41	0.0376243	0.192	0.176	1			Itgb5	0.0756655	0.902	0.905	1
Tnfrsf1a	0.0274419	0.59	0.585	1			Siah1a	0.0376196	0.214	0.21	1			Pou2f2	0.07562	0.87	0.873	1
Eepd1	0.0274037	0.102	0.088	1			Nxf1	0.0376054	0.543	0.543	1			Mfsd14a	0.0756017	0.337	0.361	1
Hspb3	0.0273772	0.19	0.18	1			Dnmbp	0.0375376	0.073	0.047	1			Nudt21	0.0755692	0.299	0.35	1
Hmgxb4	0.0273393	0.308	0.308	1			Stat3	0.0374439	0.6	0.596	1			Secisbp2	0.075505	0.312	0.355	1
Chd9	0.027312	0.547	0.546	1			Pmp22	0.0374284	0.807	0.783	1			Slc38a7	0.0754334	0.228	0.258	1
Tspan32	0.0272965	0.143	0.135	1			Rab11fip2	0.0374052	0.26	0.265	1			Rab18	0.0753662	0.465	0.493	1
Ldb1	0.0272875	0.361	0.338	1			Trmt1l	0.0373973	0.296	0.308	1			Zfp1	0.0753463	0.155	0.143	1
Rnf187	0.0272847	0.595	0.596	1			Mff	0.0373236	0.475	0.471	1			Dnajc13	0.0752519	0.443	0.48	1
Krba1	0.0272409	0.068	0.042	0.0107749			Nr4a3	0.0372811	0.02	0.016	1			Cwc27	0.0752369	0.168	0.194	1
Rassf5	0.0272046	0.335	0.315	1			Nat9	0.0372085	0.267	0.247	1			Prdx3	0.0751471	0.394	0.41	1
Tmem35b	0.0271788	0.105	0.091	1			Ppm1a	0.0370323	0.363	0.359	1			Tubgcp5	0.0751237	0.595	0.593	1
Khdrbs1	0.0271687	0.596	0.603	1			Mrpl49	0.0370112	0.221	0.228	1			Ccpg1	0.0751175	0.19	0.179	1
Virma	0.0271452	0.246	0.247	1			Prkab1	0.0370018	0.305	0.285	1			Pafah1b2	0.0750721	0.288	0.322	1
Phpt1	0.0271445	0.167	0.141	1			Prdx6	0.0369866	0.35	0.352	1			Gab1	0.0750501	0.16	0.152	1
Krcc1	0.0271225	0.697	0.696	1			Eef1b2	0.0369807	0.974	0.975	1			Golga7	0.0749917	0.372	0.386	1
Laptm4a	0.02708	0.856	0.867	1			Rab11b	0.0369671	0.439	0.456	1			Tmub2	0.0749863	0.25	0.273	1
Gm2a	0.0270755	0.463	0.451	1			Pde2a	0.0368365	0.057	0.028	1			Sf3b4	0.0749575	0.345	0.362	1
Trp53cor1	0.0270682	0.053	0.033	0.610276			Cgrrf1	0.0368	0.333	0.327	1			Rbl2	0.0749233	0.155	0.176	1
Tmub2	0.0270648	0.256	0.25	1			Smim27	0.0367728	0.239	0.214	1			Mbnl1	0.0749141	0.878	0.891	1
Tspyl1	0.0270629	0.189	0.178	1			Zfp157	0.0367696	0.26	0.245	1			Sqstm1	0.0748808	0.356	0.368	1
Mdh1	0.0270576	0.729	0.734	1			Sh3gl1	0.0367497	0.273	0.273	1			Abtb1	0.0748713	0.171	0.136	1
Sec22a	0.0270534	0.211	0.205	1			AU019823	0.036707	0.222	0.215	1			Hnrnpll	0.0748653	0.215	0.222	1
Gm20342	0.0270417	0.152	0.151	1			Pofut1	0.0366931	0.272	0.262	1			Pmm2	0.0748477	0.334	0.301	1
Slc35a2	0.0270352	0.204	0.194	1			Pkn1	0.0366631	0.613	0.618	1			Atp5s	0.0748071	0.103	0.092	1
St6galnac4	0.0270247	0.551	0.547	1			E130102H24Rik	0.036641	0.06	0.035	1			Rgmb	0.0746577	0.408	0.456	1
Chtf8	0.0270042	0.314	0.315	1			Fgf11	0.0364916	0.059	0.05	1			Tug1	0.0746416	0.293	0.332	1
Gtf3c3	0.0269913	0.141	0.131	1			Atg14	0.0364589	0.176	0.182	1			Pwwp2a	0.074486	0.5	0.547	1
Ndufb2	0.0269298	0.547	0.545	1			Gtf3c2	0.0364578	0.29	0.294	1			Crls1	0.0744335	0.209	0.228	1
Ppp3cc	0.0269216	0.072	0.056	1			Dnlz	0.036456	0.311	0.302	1			Pigp	0.0743925	0.285	0.32	1
Ptpa	0.026907	0.426	0.433	1			Pym1	0.0364444	0.117	0.101	1			Rassf4	0.074252	0.47	0.504	1
Dynlt3	0.0269013	0.378	0.361	1			Bckdha	0.0363748	0.277	0.257	1			Pcmtd2	0.0742215	0.198	0.213	1
Phyh	0.0268859	0.251	0.239	1			Psmc1	0.0363629	0.442	0.429	1			Stk4	0.0740647	0.348	0.39	1
Commd10	0.0268819	0.232	0.227	1			Ado	0.0363594	0.186	0.161	1			Fnbp4	0.0740403	0.334	0.362	1
Ddost	0.0268535	0.796	0.815	1			Plcg2	0.0363084	0.452	0.472	1			Lclat1	0.073925	0.095	0.089	1
Emc4	0.0267855	0.49	0.495	1			0610030E20Rik	0.0362288	0.399	0.399	1			Fads1	0.073912	0.228	0.274	1
Osbpl9	0.026763	0.373	0.366	1			Smurf1	0.0362069	0.197	0.186	1			AI480526	0.0738039	0.152	0.139	1
Vps16	0.0267575	0.179	0.171	1			Rhog	0.036202	0.642	0.648	1			Thra	0.0737874	0.095	0.064	1
4930503L19Rik	0.0266886	0.099	0.077	1			Hars2	0.036202	0.125	0.1	1			Pick1	0.0737862	0.122	0.131	1
Calcoco1	0.0266771	0.067	0.062	1			Klhl9	0.0361592	0.292	0.293	1			Mblac2	0.0737763	0.073	0.066	1
Tcerg1	0.026671	0.359	0.351	1			Flii	0.0361417	0.351	0.345	1			Elf4	0.0737233	0.253	0.247	1
mt-Co1	0.0266635	0.979	0.984	1			Cdc14a	0.0361392	0.136	0.124	1			Ints3	0.0736796	0.22	0.23	1
0610030E20Rik	0.0266629	0.395	0.397	1			E2f4	0.0361217	0.264	0.262	1			Zfp113	0.073647	0.139	0.137	1
Ikbkap	0.0266026	0.147	0.137	1			Arel1	0.0359953	0.104	0.097	1			Pik3r2	0.0736426	0.168	0.176	1
Mms22l	0.0265974	0.177	0.161	1			Tgfbrap1	0.0359706	0.276	0.268	1			Fmnl3	0.0736148	0.459	0.525	1
Ppih	0.0265863	0.268	0.256	1			Ctbs	0.0359561	0.373	0.365	1			Tsc22d3	0.0735286	0.432	0.404	1
Map2k5	0.0265852	0.192	0.174	1			Tmub2	0.0359014	0.284	0.288	1			Map2k4	0.073512	0.182	0.2	1
Gtf3a	0.0265675	0.388	0.386	1			Pkib	0.0358708	0.321	0.291	1			Timm44	0.0735056	0.304	0.322	1
Zwint	0.0265635	0.424	0.406	1			Gm6583	0.0358067	0.066	0.043	1			Prkag1	0.0733962	0.266	0.286	1
Prdx6	0.0265474	0.406	0.406	1			Pitpnb	0.0358059	0.3	0.287	1			Tomm34	0.0733791	0.34	0.368	1
Tmem222	0.0265323	0.371	0.368	1			Slc35b4	0.0357331	0.159	0.151	1			Dhdh	0.073329	0.174	0.183	1
Kat8	0.0264998	0.176	0.166	1			Scp2	0.0357168	0.635	0.617	1			Themis2	0.0733232	0.266	0.319	1
Lrp5	0.0264295	0.173	0.158	1			Slc50a1	0.0356997	0.599	0.569	1			Nudt16	0.0732902	0.198	0.182	1
Dscc1	0.0264253	0.169	0.17	1			Eif3h	0.0356631	0.787	0.788	1			Pigk	0.073286	0.375	0.431	1
Rpl10a	0.0263863	0.987	0.984	1			Bckdk	0.0356131	0.296	0.297	1			Snhg20	0.073278	0.359	0.395	1
Selenoh	0.0263845	0.555	0.549	1			Rpl13a	0.0355973	0.802	0.808	1			Fastkd3	0.0732343	0.114	0.089	1
Smap2	0.0263832	0.846	0.857	1			Nlk	0.0355919	0.206	0.198	1			Rprd2	0.073226	0.258	0.282	1
Uvssa	0.0263774	0.184	0.172	1			1110038F14Rik	0.0355521	0.305	0.292	1			E2f4	0.0732106	0.285	0.307	1
Ilvbl	0.0263532	0.313	0.323	1			Kif1bp	0.0355457	0.265	0.25	1			9030624J02Rik	0.0732036	0.31	0.365	1
Cwc15	0.0263223	0.638	0.624	1			Pgrmc1	0.0355039	0.417	0.404	1			Cep68	0.0731221	0.288	0.319	1
Fech	0.0262909	0.167	0.151	1			Srbd1	0.0354728	0.15	0.141	1			Rere	0.0730876	0.315	0.37	1
Rubcnl	0.0262863	0.178	0.165	1			Zfc3h1	0.0354512	0.253	0.263	1			Zmym4	0.0730609	0.223	0.264	1
Tmbim4	0.0262855	0.659	0.663	1			Gatad2b	0.0354384	0.483	0.486	1			Ncapg2	0.0729905	0.082	0.067	1
AW112010	0.0262805	0.194	0.177	1			Acvr1	0.0354263	0.207	0.181	1			Acsl5	0.0729852	0.391	0.449	1
Smarce1	0.0262528	0.448	0.442	1			Msl2	0.0353949	0.283	0.283	1			Tlr12	0.0727779	0.149	0.156	1
Fignl1	0.0262225	0.274	0.266	1			Igip	0.035364	0.108	0.1	1			Rad9b	0.0727759	0.084	0.088	1
Hmbox1	0.0262224	0.223	0.221	1			Dhx38	0.0353147	0.169	0.189	1			Daglb	0.0727122	0.685	0.736	1
Arrdc3	0.0261867	0.079	0.061	1			Spryd3	0.0352894	0.138	0.135	1			Adprh	0.0726822	0.451	0.49	1
Meis3	0.0261698	0.207	0.202	1			Il17ra	0.0352873	0.498	0.491	1			Dst	0.0726718	0.739	0.772	1
Tfdp2	0.0261649	0.135	0.124	1			Atg3	0.0352255	0.475	0.469	1			Nup153	0.0725863	0.264	0.337	1
Tfg	0.0261617	0.471	0.462	1			Mks1	0.0351669	0.097	0.078	1			Dyrk2	0.0725123	0.261	0.274	1
Slc46a3	0.0261609	0.141	0.119	1			Sgce	0.03513	0.491	0.491	1			Prkd2	0.0724997	0.079	0.045	1
Mcee	0.0261266	0.263	0.251	1			Etv6	0.0351178	0.297	0.28	1			Ift20	0.0724548	0.467	0.556	1
Cask	0.026123	0.19	0.179	1			Morn2	0.035038	0.202	0.168	1			Fam208a	0.0724238	0.435	0.444	1
Rab10os	0.026119	0.193	0.175	1			Exoc6b	0.0350017	0.228	0.221	1			Tmem59	0.0724126	0.807	0.852	1
Sra1	0.0261013	0.477	0.475	1			Slc25a23	0.034997	0.143	0.124	1			Izumo4	0.0724045	0.111	0.089	1
Mertk	0.0260884	0.705	0.713	1			Zfp580	0.034971	0.13	0.107	1			Slc31a2	0.0723704	0.413	0.471	1
Slc35a5	0.0260883	0.225	0.209	1			Mzt2	0.0349465	0.545	0.543	1			Necap2	0.0723606	0.595	0.635	1
Jak3	0.0260323	0.223	0.218	1			Zfp276	0.0349189	0.125	0.123	1			Gtf2a1	0.0723224	0.285	0.314	1
2410002F23Rik	0.0260248	0.281	0.27	1			Slc38a9	0.0348976	0.411	0.414	1			Tor4a	0.0723129	0.122	0.127	1
Cmklr1	0.0260023	0.433	0.422	1			Pik3cd	0.0348193	0.378	0.375	1			Mcmbp	0.072257	0.361	0.411	1
Mbtps2	0.025982	0.199	0.196	1			Tbc1d22a	0.0348167	0.284	0.28	1			Gbp3	0.0722463	0.274	0.283	1
Kdm5c	0.0259779	0.235	0.214	1			Yipf6	0.0348123	0.232	0.228	1			Ndrg3	0.0720718	0.264	0.298	1
Rheb	0.0259767	0.683	0.68	1			Tdp2	0.0347977	0.145	0.156	1			Trappc10	0.0719469	0.337	0.386	1
Ache	0.0259431	0.048	0.027	0.021806			Scai	0.0347164	0.159	0.147	1			Tbc1d10b	0.0719381	0.209	0.252	1
Chst14	0.0259237	0.127	0.106	1			Bach1	0.0346652	0.515	0.503	1			A830010M20Rik	0.071845	0.062	0.042	1
Gpsm3	0.0259156	0.599	0.592	1			Spns3	0.0346585	0.079	0.06	1			Ubl3	0.0718402	0.644	0.665	1
Oscp1	0.025913	0.104	0.081	1			Map3k7	0.0346193	0.194	0.175	1			Ube3c	0.0718338	0.247	0.297	1
Dusp6	0.0258738	0.555	0.541	1			Kiz	0.0345668	0.084	0.074	1			Nprl2	0.0717646	0.133	0.119	1
Cwf19l2	0.0258728	0.357	0.356	1			Adipor2	0.0345134	0.332	0.345	1			Rpgrip1	0.0717551	0.152	0.146	1
Tug1	0.0258645	0.234	0.228	1			Stk24	0.0344319	0.329	0.327	1			Sdhc	0.0717138	0.375	0.432	1
Rnf4	0.0258568	0.347	0.352	1			Zbtb25	0.0344096	0.08	0.056	1			Gnb2	0.0716792	0.861	0.887	1
Sumo3	0.0258375	0.596	0.589	1			Mad2l1bp	0.0343984	0.111	0.088	1			Wsb1	0.0715504	0.443	0.507	1
Izumo4	0.0258333	0.063	0.055	1			Lrp10	0.0343884	0.507	0.505	1			Cenpx	0.0715356	0.562	0.626	1
Ogfrl1	0.0258288	0.634	0.638	1			Hist1h2ap	0.0343787	0.138	0.116	1			Tmem175	0.0715332	0.193	0.23	1
Mettl23	0.0258103	0.421	0.408	1			Sgk3	0.0343691	0.367	0.355	1			Zcchc24	0.0715315	0.152	0.165	1
Rfc4	0.0257939	0.38	0.367	1			Lhfpl2	0.0343478	0.465	0.456	1			Tsc22d4	0.0714963	0.72	0.765	1
Arf1	0.0257892	0.884	0.887	1			Pxk	0.0343405	0.363	0.366	1			Cggbp1	0.0714762	0.495	0.528	1
Trim8	0.0257303	0.395	0.386	1			Zfp719	0.0342989	0.126	0.113	1			Prpf8	0.0714705	0.408	0.44	1
Sft2d3	0.02572	0.173	0.15	1			Saraf	0.034259	0.877	0.889	1			Phf11a	0.0714486	0.207	0.279	1
Lztr1	0.0257016	0.142	0.128	1			Vamp7	0.0342423	0.225	0.203	1			Mboat7	0.0714089	0.383	0.428	1
H6pd	0.0256717	0.128	0.116	1			Rnf113a2	0.0342139	0.119	0.107	1			Atg5	0.071405	0.405	0.452	1
Ngrn	0.0256382	0.226	0.213	1			Ctss	0.0341751	1	0.998	1			Scarf2	0.0713626	0.098	0.083	1
Pecr	0.0256361	0.24	0.225	1			Ptgs1	0.0341666	0.949	0.935	1			Kpna1	0.0713257	0.261	0.3	1
Rcn2	0.0256237	0.433	0.419	1			Thumpd3	0.0341486	0.376	0.387	1			Zfp846	0.071322	0.163	0.177	1
Mfsd5	0.0256222	0.301	0.297	1			Ppfibp2	0.0341465	0.179	0.18	1			Rpp40	0.0712596	0.082	0.103	1
Vamp3	0.0256019	0.547	0.528	1			Hdhd2	0.0341272	0.279	0.279	1			Tdrkh	0.0712345	0.128	0.127	1
Ski	0.0255952	0.644	0.654	1			Hist3h2a	0.0340985	0.254	0.25	1			Cdc40	0.0711599	0.405	0.452	1
Naa38	0.0255723	0.497	0.495	1			Map4k4	0.034086	0.756	0.738	1			Med13l	0.0711421	0.364	0.414	1
Itgam	0.0255704	0.864	0.866	1			Prps2	0.0340727	0.269	0.246	1			Gbp7	0.0711209	0.584	0.633	1
Dnajb9	0.0255573	0.507	0.498	1			Rubcnl	0.0340613	0.205	0.192	1			Ccl7	0.0710878	0.128	0.195	1
B3galnt1	0.0255449	0.272	0.262	1			Afap1l1	0.034053	0.227	0.199	1			Tgfb1	0.0710832	0.799	0.79	1
Rmnd5b	0.0255332	0.176	0.156	1			Uros	0.0340522	0.097	0.075	1			Atf2	0.071072	0.255	0.286	1
Tmco3	0.0255064	0.209	0.195	1			Etohd2	0.0339825	0.031	0.021	1			Btbd2	0.0710582	0.141	0.139	1
Kiz	0.0254354	0.086	0.072	1			Zfp1	0.0339801	0.169	0.155	1			Fcer1g	0.071057	0.997	0.991	1
Tmem55b	0.0254347	0.659	0.655	1			Gucd1	0.0339267	0.104	0.083	1			Tpmt	0.0710131	0.071	0.042	1
Ap1b1	0.0254288	0.313	0.301	1			Clk1	0.0339194	0.666	0.689	1			Sh2b2	0.0709366	0.261	0.274	1
Pdlim2	0.0254225	0.148	0.124	1			Tgfa	0.0338893	0.263	0.246	1			Stx18	0.0708891	0.223	0.253	1
Trappc12	0.0254033	0.232	0.215	1			Leprot	0.0338551	0.601	0.61	1			Mknk1	0.0708834	0.503	0.538	1
Svbp	0.025403	0.492	0.496	1			Fam43a	0.03385	0.03	0.014	1			Ccdc34	0.0708557	0.264	0.316	1
Aldh18a1	0.0253825	0.184	0.167	1			Pkn2	0.0338472	0.422	0.429	1			Rapgef5	0.0708546	0.611	0.626	1
Mtfr1l	0.0253712	0.528	0.522	1			Rgl3	0.0338469	0.088	0.077	1			Hira	0.0708229	0.098	0.131	1
Hdhd2	0.0253463	0.32	0.317	1			Nt5c	0.0338262	0.4	0.401	1			Snrnp27	0.0707019	0.413	0.469	1
Ulbp1	0.0253306	0.138	0.132	1			Lyn	0.0338159	0.904	0.877	1			Jade2	0.0706842	0.277	0.325	1
Ywhae	0.0252981	0.911	0.912	1			Zfp273	0.0337979	0.056	0.039	1			Lrif1	0.0706531	0.31	0.329	1
Gm6277	0.0252959	0.138	0.132	1			Ncln	0.0337949	0.519	0.521	1			Ncor2	0.0705241	0.307	0.346	1
Mt3	0.025286	0.052	0.045	1			Fbxo31	0.0337788	0.092	0.078	1			Jrkl	0.0704914	0.155	0.161	1
Ick	0.0252687	0.092	0.08	1			Creb3	0.0337708	0.373	0.356	1			Hnrnpul1	0.0704821	0.533	0.547	1
Lsm8	0.0252504	0.437	0.433	1			Taf15	0.0336168	0.525	0.558	1			Fam114a2	0.0704687	0.438	0.484	1
Gramd1a	0.0252368	0.369	0.364	1			Calcrl	0.0336031	0.092	0.078	1			Tsg101	0.0704633	0.435	0.514	1
Pknox1	0.0251921	0.213	0.206	1			Pla2g4a	0.03359	0.529	0.541	1			Rab2b	0.070446	0.174	0.171	1
Slc35f5	0.0251886	0.144	0.13	1			Garnl3	0.0335865	0.312	0.281	1			Csnk2b	0.0703968	0.511	0.545	1
Lamtor4	0.0251882	0.832	0.841	1			Trp53i13	0.0335579	0.219	0.212	1			Ppp2ca	0.0703694	0.63	0.656	1
Psmd8	0.0251713	0.686	0.689	1			Mcur1	0.0335171	0.387	0.384	1			Epc2	0.0703066	0.239	0.271	1
Pttg1	0.0251636	0.265	0.257	1			Hsp90b1	0.0335112	0.987	0.984	1			Tmem119	0.0702893	0.948	0.961	1
Arf4	0.0251514	0.649	0.647	1			Rassf2	0.0334786	0.639	0.627	1			Kdsr	0.0702861	0.147	0.182	1
Tmem138	0.0251445	0.121	0.119	1			Pald1	0.0334427	0.462	0.439	1			Map3k3	0.0702717	0.291	0.279	1
Mlycd	0.0251424	0.206	0.201	1			Arfgap1	0.0334377	0.199	0.186	1			Gopc	0.0702621	0.182	0.197	1
Usp36	0.0251154	0.247	0.245	1			Inafm1	0.0334343	0.164	0.159	1			BC037034	0.0702514	0.489	0.513	1
Tspan3	0.0251154	0.639	0.623	1			Necap2	0.0334218	0.606	0.619	1			Ncbp3	0.0702364	0.372	0.385	1
Abca9	0.0251008	0.421	0.42	1			Epsti1	0.033411	0.381	0.359	1			Etf1	0.070226	0.41	0.475	1
Trafd1	0.0250997	0.344	0.332	1			Tspan18	0.0334042	0.136	0.131	1			Epb41l3	0.0700304	0.155	0.179	1
Atxn10	0.0250878	0.535	0.521	1			Fzd7	0.0333796	0.075	0.048	1			Slc2a3	0.0700248	0.049	0.049	1
Sccpdh	0.0250524	0.179	0.166	1			Lzts2	0.0333711	0.039	0.021	1			Git2	0.0700072	0.715	0.75	1
Sar1b	0.0250521	0.602	0.599	1			Gm49359	0.0333685	0.089	0.07	1			Arhgef10l	0.0700048	0.073	0.057	1
Psmd9	0.0250426	0.376	0.359	1			C1galt1c1	0.0333652	0.321	0.344	1			Tnrc18	0.069978	0.315	0.368	1
Elavl1	0.0250299	0.605	0.607	1			Fmo5	0.0333406	0.099	0.082	1			Spop	0.0699229	0.44	0.501	1
Pxn	0.0250049	0.255	0.242	1			Polg	0.0333379	0.316	0.292	1			Tstd3	0.0698801	0.103	0.083	1
Elac2	0.0249985	0.14	0.124	1			Ints3	0.033332	0.232	0.235	1			Arid2	0.0698542	0.253	0.323	1
Flot2	0.0249828	0.093	0.081	1			Ensa	0.0332974	0.357	0.385	1			Tnfsf12	0.0698237	0.299	0.303	1
Naa30	0.0249637	0.133	0.121	1			Smagp	0.0332863	0.38	0.363	1			Slco4a1	0.0698201	0.182	0.177	1
Fam135a	0.0249343	0.083	0.074	1			Ergic3	0.0332264	0.767	0.734	1			Stx12	0.0697957	0.302	0.386	1
Lbx2	0.0249287	0.116	0.101	1			Smo	0.033202	0.345	0.359	1			Ergic3	0.0697625	0.658	0.686	1
Atp8a2	0.0248932	0.238	0.241	1			Smg1	0.0331837	0.379	0.374	1			Myo18b	0.0697535	0.076	0.083	1
Mterf4	0.0248867	0.14	0.131	1			Prmt9	0.033138	0.149	0.147	1			Cdk2ap1	0.0696161	0.429	0.502	1
Ccdc91	0.0248391	0.121	0.107	1			0610037L13Rik	0.0331356	0.363	0.35	1			Dhx8	0.0695723	0.226	0.261	1
Slc3a2	0.0247974	0.877	0.882	1			Alas1	0.0331146	0.329	0.333	1			Ate1	0.0695652	0.334	0.346	1
Yeats4	0.024784	0.442	0.451	1			Dhrs1	0.03311	0.283	0.261	1			Khdrbs1	0.0695531	0.56	0.629	1
Umad1	0.0247626	0.089	0.074	1			Mpdu1	0.0331005	0.364	0.338	1			Lfng	0.0695302	0.315	0.362	1
Arhgap5	0.0247544	0.822	0.841	1			Vps18	0.0330955	0.312	0.291	1			Axin1	0.0694999	0.152	0.168	1
Ppp2r1a	0.0247523	0.403	0.396	1			Gnai2	0.0330867	0.968	0.975	1			Ubr5	0.0694982	0.318	0.368	1
Bub1b	0.0247244	0.067	0.057	1			Gm20186	0.0330536	0.126	0.138	1			C1qc	0.0694928	1	0.999	1
Fbxo6	0.0247183	0.176	0.165	1			Rhox5	0.0330333	0.012	0	1			Trpm7	0.0694348	0.293	0.311	1
Trappc3	0.0247021	0.474	0.472	1			Trit1	0.0330312	0.237	0.217	1			Las1l	0.0694257	0.19	0.219	1
Gtf2a2	0.0247021	0.59	0.58	1			Naxe	0.0330242	0.487	0.498	1			Card9	0.069303	0.212	0.224	1
Ilk	0.0247011	0.42	0.421	1			Slc1a4	0.0330047	0.074	0.047	1			B3galt6	0.0692265	0.193	0.207	1
Ugdh	0.0246881	0.152	0.147	1			Ttc8	0.0329971	0.097	0.078	1			Gabarap	0.0692251	0.861	0.903	1
Ap4b1	0.0246702	0.083	0.074	1			Rbmx	0.0329899	0.247	0.23	1			Pxk	0.0692068	0.375	0.404	1
Gm17018	0.0246696	0.368	0.366	1			2310035C23Rik	0.0329898	0.269	0.262	1			Oma1	0.0691462	0.288	0.292	1
Pop7	0.0246536	0.345	0.339	1			Uap1	0.0329709	0.247	0.236	1			Zbtb6	0.069143	0.149	0.146	1
Morn2	0.0246169	0.201	0.189	1			Tex2	0.032919	0.074	0.075	1			Mrpl30	0.0691403	0.454	0.495	1
Pik3cg	0.0246069	0.404	0.392	1			Twistnb	0.0329124	0.428	0.419	1			N4bp2	0.0691209	0.133	0.146	1
Gcnt1	0.024601	0.567	0.557	1			Fam117b	0.0329083	0.356	0.335	1			Cdk19	0.069105	0.25	0.238	1
Crebrf	0.0245996	0.14	0.14	1			Nav2	0.0328741	0.708	0.701	1			Acrbp	0.0691015	0.133	0.139	1
Rnf128	0.024594	0.195	0.184	1			Gabarap	0.0328574	0.912	0.9	1			Cbr1	0.0689769	0.304	0.323	1
Rab3il1	0.0245912	0.78	0.774	1			Gpr157	0.0328041	0.129	0.112	1			Slc43a2	0.0688945	0.25	0.264	1
Tubb5	0.0245849	0.957	0.955	1			Pacs1	0.0327948	0.162	0.146	1			Mib2	0.0688835	0.171	0.164	1
Tram1	0.0245465	0.756	0.764	1			Qsox1	0.0327869	0.129	0.131	1			Ppp4c	0.0688201	0.451	0.495	1
Prpf19	0.0245435	0.484	0.472	1			Fkbp5	0.0327091	0.655	0.662	1			Actb	0.0687613	0.997	0.997	1
Skil	0.024537	0.622	0.63	1			1810044D09Rik	0.032698	0.046	0.03	1			Chkb	0.0687404	0.171	0.18	1
B4galt7	0.024531	0.144	0.138	1			Atp6v0d1	0.0326941	0.51	0.483	1			Selenof	0.0687285	0.804	0.858	1
Dcaf8	0.0245132	0.408	0.41	1			Pigg	0.0326626	0.09	0.095	1			Zfp780b	0.0686871	0.16	0.183	1
Lcmt2	0.0244983	0.11	0.098	1			Phlpp1	0.032587	0.071	0.065	1			Kpnb1	0.0686551	0.503	0.613	1
Tmem141	0.0244902	0.374	0.37	1			Adcy7	0.0325862	0.455	0.452	1			Hnrnpul2	0.0685809	0.386	0.441	1
Bckdk	0.0244785	0.379	0.369	1			Dhx34	0.0325463	0.119	0.112	1			Diablo	0.0685661	0.307	0.358	1
Sat2	0.0244689	0.086	0.061	0.600927			Zfp329	0.0324954	0.254	0.271	1			Tigd2	0.0685509	0.429	0.446	1
Arhgap31	0.0244423	0.408	0.41	1			Ehmt2	0.0324633	0.243	0.247	1			Arl2	0.0685326	0.245	0.271	1
Ap2a2	0.0244172	0.333	0.322	1			Gtf2ird2	0.0324476	0.115	0.108	1			Gtf2e1	0.0684909	0.114	0.11	1
BC029722	0.0243807	0.202	0.186	1			Arih2	0.0323864	0.182	0.18	1			Pbrm1	0.0684877	0.503	0.584	1
Phc2	0.0243714	0.311	0.306	1			Clk4	0.0323598	0.333	0.354	1			Arvcf	0.068476	0.16	0.158	1
Man1c1	0.0243677	0.397	0.387	1			Myom1	0.032334	0.041	0.019	1			Insig2	0.0684086	0.326	0.352	1
Wwp2	0.0243534	0.205	0.196	1			Chp1	0.0323264	0.184	0.176	1			Inafm2	0.0683892	0.109	0.131	1
Casp2	0.02434	0.122	0.112	1			Exosc10	0.0323161	0.271	0.285	1			Snx27	0.0683124	0.269	0.306	1
Smdt1	0.0243242	0.797	0.801	1			Acyp1	0.0322838	0.192	0.188	1			Cep295	0.068272	0.198	0.219	1
Rapgef2	0.024323	0.16	0.149	1			Raf1	0.0322698	0.309	0.306	1			Map4k5	0.068266	0.158	0.186	1
Bora	0.0243154	0.1	0.097	1			Tmem19	0.0322211	0.222	0.222	1			Dctn6	0.0682481	0.264	0.234	1
Gxylt1	0.0242776	0.312	0.317	1			Arhgef6	0.0322085	0.391	0.402	1			Ssh1	0.0681771	0.125	0.101	1
Elmod3	0.024246	0.069	0.061	1			Arl13b	0.0321993	0.126	0.115	1			Slc12a6	0.0681702	0.361	0.404	1
Arhgdia	0.0242412	0.899	0.899	1			Cracr2b	0.032197	0.166	0.158	1			Cyb5a	0.0681675	0.603	0.642	1
Gm12166	0.0242402	0.09	0.071	1			Soat2	0.0321478	0.082	0.06	1			Tk1	0.0681521	0.049	0.085	1
E2f4	0.0242388	0.327	0.322	1			Pdcd2l	0.0321393	0.253	0.245	1			Rab12	0.0680855	0.359	0.41	1
Bhlhb9	0.0242355	0.14	0.126	1			Pecam1	0.0320951	0.085	0.072	1			Trove2	0.0680786	0.152	0.155	1
Kctd20	0.024233	0.21	0.204	1			Osm	0.0320732	0.258	0.275	1			Dpm1	0.0680139	0.274	0.304	1
Dcaf12	0.024216	0.281	0.274	1			Scaper	0.0320671	0.157	0.139	1			Rpl21	0.0680072	0.986	0.988	1
Man1a	0.0242014	0.55	0.552	1			Tbce	0.0320522	0.211	0.205	1			Ginm1	0.067938	0.247	0.247	1
Ripor2	0.0242013	0.128	0.1	1			Ppm1l	0.0320451	0.125	0.102	1			Abcb4	0.0679301	0.158	0.183	1
Pfdn5	0.0241712	0.88	0.885	1			Sik3	0.0319816	0.111	0.099	1			Nek6	0.0678537	0.302	0.344	1
Tmem161a	0.0241706	0.212	0.196	1			Zranb2	0.0319775	0.566	0.581	1			Zfp146	0.0678388	0.147	0.17	1
Cdk5r1	0.02417	0.305	0.305	1			Tmx2	0.0319746	0.373	0.37	1			Tango2	0.0678387	0.334	0.356	1
Ccdc88b	0.0241691	0.347	0.336	1			Bcat2	0.031953	0.222	0.224	1			Ndufv3	0.0677642	0.56	0.605	1
Mrpl27	0.0241372	0.328	0.33	1			Tbc1d12	0.0319461	0.136	0.111	1			Zfp697	0.067763	0.149	0.162	1
Ddx19a	0.024107	0.203	0.195	1			Thap3	0.0319241	0.359	0.341	1			Fam58b	0.0677586	0.312	0.325	1
Zfp984	0.0241048	0.148	0.132	1			Rab1a	0.0318975	0.578	0.584	1			Pink1	0.0676542	0.16	0.149	1
Ighd	0.0240998	0.059	0.043	1			Ifitm10	0.0318428	0.168	0.14	1			Clk4	0.0676532	0.28	0.319	1
Adora3	0.024094	0.508	0.497	1			Pcdhga12	0.031814	0.068	0.049	1			Trmt5	0.0676367	0.068	0.064	1
Mrpl10	0.0240102	0.225	0.215	1			Nbr1	0.0318005	0.264	0.275	1			Ssbp3	0.0675651	0.196	0.21	1
Rps24	0.0239997	0.995	0.991	1			Hltf	0.0317976	0.423	0.423	1			Cyfip1	0.0675533	0.886	0.905	1
Xlr4b	0.0239945	0.051	0.022	2.99821e-07			Sh2b3	0.0317882	0.454	0.462	1			Lin54	0.0675302	0.147	0.17	1
Suclg1	0.0239428	0.591	0.595	1			Arhgef12	0.0317737	0.273	0.273	1			Otub1	0.0674513	0.329	0.379	1
Ndufaf2	0.0239203	0.318	0.302	1			Rpap2	0.0316991	0.119	0.11	1			Fgd2	0.0674411	0.783	0.794	1
Ube2m	0.0239156	0.774	0.778	1			Csmd3	0.0316497	0.492	0.479	1			Zfp398	0.067407	0.215	0.256	1
Utp14a	0.0238932	0.413	0.407	1			Etv1	0.0316488	0.177	0.17	1			Mpeg1	0.0674049	0.867	0.888	1
Cltc	0.02388	0.791	0.801	1			Kxd1	0.0316379	0.411	0.388	1			Bcor	0.0673464	0.188	0.216	1
Rnf181	0.0238661	0.202	0.197	1			Xpa	0.0316248	0.214	0.207	1			Zfand1	0.0673245	0.122	0.112	1
Hist1h2bc	0.0238587	0.141	0.142	1			Fgfbp3	0.0315818	0.06	0.032	1			Acadsb	0.0673233	0.207	0.222	1
Nenf	0.0238542	0.584	0.589	1			4933434E20Rik	0.0315587	0.495	0.493	1			Tnks	0.0671993	0.204	0.235	1
Diablo	0.0238158	0.378	0.367	1			Immp1l	0.0315558	0.348	0.336	1			Il10rb	0.0671219	0.609	0.656	1
Arpc3	0.0238116	0.895	0.896	1			Ddx60	0.0315252	0.058	0.052	1			Ppp2r1a	0.0670936	0.359	0.402	1
Msn	0.0238023	0.853	0.844	1			Rab5b	0.0314553	0.298	0.29	1			Map3k7	0.0670812	0.215	0.227	1
Bak1	0.0237989	0.342	0.334	1			Rpl9-ps6	0.0314448	0.169	0.142	1			E230001N04Rik	0.0670339	0.228	0.255	1
Ptpro	0.023791	0.205	0.193	1			Psen1	0.0314235	0.387	0.38	1			Chmp1a	0.0669775	0.304	0.35	1
Hnrnpm	0.0237815	0.635	0.634	1			Slain2	0.0313715	0.25	0.266	1			Stau1	0.0669664	0.299	0.31	1
Ecd	0.023767	0.283	0.266	1			Rab7	0.0313692	0.687	0.648	1			Lmbrd1	0.0669498	0.364	0.42	1
Kctd2	0.0237536	0.202	0.193	1			Tsc22d2	0.0313207	0.416	0.413	1			Ap5s1	0.0668603	0.136	0.119	1
Mxi1	0.0237262	0.337	0.309	1			Rps11	0.0313198	0.996	0.997	1			Lims1	0.0668224	0.622	0.674	1
Fer	0.0237018	0.226	0.226	1			Trappc6b	0.0313007	0.482	0.487	1			Iigp1	0.0668165	0.141	0.159	1
Ubl4a	0.0236918	0.416	0.427	1			Lrp12	0.0312982	0.111	0.102	1			Rpl10-ps3	0.0667748	0.277	0.289	1
Btf3l4	0.0236703	0.158	0.152	1			Trip4	0.0312981	0.166	0.15	1			Nckap1l	0.0667582	0.671	0.709	1
Chsy1	0.0236497	0.279	0.272	1			4632415L05Rik	0.0312464	0.17	0.155	1			Trim39	0.0666944	0.109	0.107	1
D17H6S53E	0.0236419	0.081	0.081	1			Dynlt1f	0.0312435	0.167	0.157	1			Son	0.0666511	0.905	0.928	1
Cep44	0.0236214	0.157	0.147	1			Anxa6	0.0312289	0.205	0.2	1			Nf1	0.0666106	0.307	0.355	1
Glrp1	0.0235505	0.163	0.149	1			Sgk1	0.0312205	0.826	0.813	1			Chpt1	0.0665759	0.223	0.235	1
Gstz1	0.0235349	0.161	0.144	1			Rps3	0.0312139	0.996	0.997	1			Rffl	0.06654	0.155	0.165	1
Ppp6c	0.0235187	0.364	0.353	1			Maml2	0.0312072	0.257	0.257	1			Myo9b	0.0665151	0.285	0.334	1
Ctnnd1	0.0235179	0.23	0.219	1			Itga6	0.0311789	0.832	0.825	1			Zscan18	0.0665139	0.057	0.049	1
Chmp5	0.0234965	0.475	0.471	1			Tmem109	0.031173	0.581	0.568	1			Cib1	0.0665004	0.326	0.393	1
Paics	0.0234667	0.556	0.547	1			Pggt1b	0.0311197	0.159	0.166	1			Vps13d	0.0664278	0.209	0.238	1
Ndufb8	0.0234636	0.797	0.804	1			Fbxo3	0.0311092	0.236	0.225	1			Jkamp	0.0663922	0.372	0.402	1
Swi5	0.0234283	0.756	0.764	1			Babam2	0.0311039	0.395	0.41	1			Traf3ip3	0.0663878	0.37	0.417	1
Phf20	0.0234099	0.367	0.359	1			Aamp	0.0311037	0.63	0.645	1			Oaz2	0.0663459	0.155	0.167	1
Nfyc	0.0234043	0.181	0.159	1			Rbm26	0.0310943	0.582	0.572	1			Golph3l	0.0663057	0.139	0.159	1
Apmap	0.0233345	0.286	0.269	1			Oaf	0.0310925	0.354	0.348	1			Arhgap9	0.0662706	0.269	0.267	1
Txndc9	0.0233243	0.498	0.5	1			Lcmt2	0.0310729	0.116	0.092	1			Klf3	0.0662666	0.633	0.659	1
Tmem204	0.0233017	0.093	0.085	1			Lsm3	0.0310434	0.38	0.386	1			Auh	0.0662484	0.212	0.209	1
Adipor1	0.0232651	0.464	0.458	1			Pld1	0.031042	0.401	0.393	1			Rnf5	0.0662121	0.315	0.338	1
Adcy7	0.0232478	0.381	0.379	1			Mief1	0.0310308	0.123	0.106	1			Cmklr1	0.0661473	0.5	0.534	1
Slc1a3	0.0232175	0.508	0.521	1			Gm10384	0.0310058	0.058	0.049	1			Marco	0.0660772	0.03	0.066	1
1700086O06Rik	0.0232172	0.043	0.033	1			Gm26759	0.0310025	0.105	0.117	1			Mbtd1	0.0660732	0.28	0.294	1
Iqcc	0.0232013	0.072	0.069	1			Rabgap1l	0.0309997	0.068	0.047	1			Tspan31	0.066071	0.541	0.608	1
Psmd14	0.0231727	0.539	0.535	1			Lrrcc1	0.0309873	0.27	0.252	1			Slc25a37	0.0660266	0.291	0.341	1
Micu3	0.0231668	0.092	0.086	1			Camkk1	0.0309851	0.075	0.059	1			Tmem260	0.065967	0.253	0.279	1
Ywhah	0.0231598	0.893	0.895	1			Cul1	0.0309763	0.555	0.549	1			Surf1	0.0659533	0.253	0.256	1
Slc38a2	0.0231127	0.577	0.59	1			Jak3	0.0309709	0.207	0.216	1			Gmeb1	0.0659509	0.226	0.24	1
Dopey2	0.023112	0.146	0.139	1			Washc2	0.030941	0.455	0.478	1			Aak1	0.0659416	0.22	0.261	1
Tuba1c	0.0230799	0.288	0.296	1			Eid1	0.0308846	0.555	0.556	1			Ttc14	0.0658745	0.66	0.748	1
Rela	0.023075	0.354	0.338	1			Ppp6r2	0.0308819	0.105	0.094	1			Prr14l	0.0658717	0.168	0.174	1
Ankra2	0.0230654	0.221	0.211	1			Prox1	0.0308598	0.084	0.078	1			Dapk3	0.0658681	0.321	0.34	1
Stambpl1	0.0230624	0.173	0.173	1			Mtpap	0.0308471	0.186	0.166	1			Iqsec2	0.0658415	0.144	0.162	1
Rab12	0.0230595	0.373	0.372	1			Eif2s3x	0.0308466	0.267	0.252	1			Myo7a	0.0658297	0.198	0.234	1
Fadd	0.0230581	0.19	0.167	1			Smco4	0.0308378	0.107	0.094	1			Atp6v1b2	0.0657699	0.457	0.531	1
Rbl1	0.023044	0.253	0.236	1			Was	0.0308279	0.448	0.457	1			Ino80	0.0657626	0.236	0.276	1
Ube2j2	0.0230401	0.428	0.425	1			Zfyve16	0.0308038	0.152	0.136	1			Lgals8	0.065742	0.351	0.405	1
Gid8	0.0230109	0.27	0.252	1			Gsdmd	0.0307451	0.462	0.44	1			Bet1	0.0657356	0.288	0.344	1
Nr2c2	0.0229925	0.22	0.217	1			Tyw5	0.0307445	0.092	0.071	1			Ube2z	0.0656911	0.299	0.322	1
Mpnd	0.0229859	0.222	0.208	1			Smim26	0.030722	0.311	0.319	1			Arrdc2	0.0656815	0.062	0.034	1
Idh2	0.0229821	0.551	0.553	1			Cfl2	0.0307079	0.264	0.236	1			Nnat	0.0656389	0.024	0.006	1
Tppp	0.022981	0.09	0.08	1			Abt1	0.0306991	0.149	0.148	1			Fuca1	0.0655894	0.614	0.648	1
Hnrnph2	0.0229383	0.411	0.406	1			Ttll1	0.0306916	0.08	0.063	1			Tha1	0.0655844	0.155	0.155	1
Fbxl4	0.0229183	0.083	0.064	1			Nudt1	0.0306854	0.123	0.11	1			Btk	0.0655723	0.326	0.365	1
Zbtb20	0.02289	0.309	0.309	1			Crlf3	0.0306824	0.66	0.66	1			Ufl1	0.065547	0.356	0.408	1
Rabgap1	0.0228877	0.283	0.279	1			Aga	0.0306685	0.405	0.415	1			Helz	0.0655398	0.34	0.399	1
Slc35c2	0.0228865	0.458	0.457	1			Slc31a2	0.0306375	0.402	0.402	1			Tulp4	0.0655091	0.351	0.413	1
Pan2	0.0228864	0.084	0.076	1			Sfr1	0.0306351	0.65	0.639	1			Uba2	0.0654876	0.427	0.481	1
Zbtb24	0.0228846	0.098	0.094	1			Ppp2r3d	0.0306179	0.162	0.162	1			Sec22a	0.0654853	0.209	0.209	1
Hnrnpul1	0.0228751	0.506	0.513	1			Triap1	0.0306162	0.344	0.338	1			Gpn3	0.0654738	0.117	0.127	1
Nupl2	0.0228663	0.098	0.086	1			Cep104	0.0305824	0.106	0.09	1			St7l	0.0654554	0.207	0.225	1
Agbl3	0.0228612	0.092	0.08	1			Mrpl10	0.0305603	0.185	0.165	1			Pros1	0.0653993	0.652	0.666	1
Rpl7	0.0228442	0.985	0.979	1			Abcb6	0.0305527	0.15	0.142	1			Hadha	0.0653946	0.481	0.526	1
Chn2	0.022831	0.283	0.282	1			Polr3k	0.030547	0.222	0.226	1			Csnk1g1	0.0653923	0.231	0.271	1
Mag	0.0228223	0.18	0.182	1			Mrpl41	0.0305131	0.363	0.368	1			Adgrl2	0.0653789	0.139	0.161	1
Ctbp1	0.0228036	0.531	0.53	1			Scd2	0.0305064	0.179	0.153	1			mt-Co3	0.0653595	0.992	0.993	1
Ddx3x	0.0228	0.549	0.547	1			Oscp1	0.0305056	0.116	0.09	1			Gpbp1l1	0.0653008	0.277	0.286	1
Susd3	0.022796	0.714	0.724	1			Rbbp9	0.0304976	0.144	0.119	1			Fbxl20	0.0652993	0.236	0.264	1
Gpi1	0.0227822	0.717	0.722	1			Eogt	0.0304793	0.084	0.068	1			Myd88	0.0652553	0.351	0.383	1
Atf6b	0.0227765	0.33	0.322	1			Ankrd44	0.0304422	0.665	0.653	1			Capzb	0.065155	0.807	0.848	1
Klhl7	0.0227376	0.205	0.19	1			Rnf7	0.0304315	0.726	0.726	1			Zdhhc14	0.0651422	0.141	0.158	1
Ppa2	0.0227257	0.224	0.23	1			Trappc6a	0.0303987	0.29	0.269	1			Magi1	0.0651018	0.13	0.14	1
Tbl1xr1	0.0227113	0.346	0.337	1			A830008E24Rik	0.0303967	0.207	0.197	1			Arhgef6	0.0650984	0.394	0.401	1
Nxt2	0.0226942	0.266	0.26	1			Klhl12	0.0303867	0.067	0.049	1			Copz1	0.0650953	0.37	0.426	1
Mcm5	0.0226858	0.516	0.501	1			Slc35b3	0.0303809	0.186	0.19	1			Trim47	0.0650785	0.239	0.285	1
Sh2b2	0.0226726	0.281	0.27	1			Anp32a	0.0303657	0.713	0.707	1			G3bp1	0.0650201	0.658	0.692	1
Pnpo	0.0226713	0.248	0.242	1			Hmgb1	0.0303492	0.878	0.872	1			Nsmce3	0.0649708	0.351	0.385	1
Rab18	0.0226664	0.472	0.451	1			Cib1	0.0303466	0.444	0.437	1			Tmem243	0.0649364	0.484	0.542	1
Ube2w	0.0226544	0.372	0.364	1			Smarcc2	0.0303407	0.322	0.34	1			Ddx23	0.0648784	0.296	0.326	1
Ube2n	0.022652	0.668	0.669	1			Acbd5	0.0303274	0.335	0.327	1			Stx6	0.0648644	0.272	0.334	1
Fes	0.0226499	0.491	0.482	1			H2-DMb2	0.0302791	0.063	0.047	1			0610030E20Rik	0.0647935	0.448	0.474	1
Hectd3	0.0226328	0.092	0.084	1			Smyd4	0.0302644	0.134	0.13	1			Setdb1	0.0647929	0.258	0.303	1
Mlf2	0.022611	0.662	0.664	1			Ccdc130	0.0302516	0.126	0.111	1			Rae1	0.0647694	0.332	0.367	1
Maf1	0.0225916	0.326	0.317	1			Jdp2	0.0302431	0.151	0.136	1			Rragc	0.0647681	0.418	0.487	1
Arhgef6	0.0225686	0.354	0.352	1			Hdac9	0.030225	0.092	0.077	1			Zfp710	0.0647622	0.508	0.547	1
Cpeb4	0.022565	0.212	0.209	1			Tmem234	0.0302214	0.768	0.78	1			Acvr1	0.0647569	0.188	0.25	1
Zfp746	0.0225451	0.218	0.221	1			Adcy9	0.0302034	0.118	0.099	1			Mettl13	0.0647473	0.122	0.112	1
Zbtb44	0.0225031	0.119	0.119	1			Gbp9	0.0302009	0.067	0.05	1			Ankrd44	0.0647401	0.601	0.63	1
Tpmt	0.0224855	0.065	0.055	1			BC003331	0.0301779	0.367	0.359	1			Plac8	0.0646811	0.158	0.18	1
Hdgfl2	0.0224704	0.277	0.267	1			Gm26789	0.0301726	0.01	0.002	1			Skp1a	0.0646707	0.342	0.396	1
Zer1	0.0224257	0.111	0.104	1			Zfp62	0.0301473	0.348	0.328	1			Tspyl1	0.0646675	0.217	0.219	1
Nuak2	0.0224241	0.278	0.26	1			Usp48	0.030132	0.301	0.299	1			Psen1	0.0646104	0.351	0.392	1
Ccs	0.0224119	0.296	0.286	1			Rpia	0.0300904	0.182	0.168	1			Cog1	0.0645439	0.141	0.143	1
Abhd17c	0.0223963	0.335	0.323	1			Tap2	0.0300853	0.412	0.415	1			Pdzd11	0.0644925	0.264	0.289	1
Elmo2	0.022353	0.214	0.199	1			Mxi1	0.030068	0.324	0.323	1			Slbp	0.0644597	0.443	0.484	1
Slc25a12	0.0223423	0.14	0.129	1			Anapc7	0.0300481	0.211	0.226	1			Slc39a7	0.0644554	0.497	0.519	1
Gga1	0.0223212	0.272	0.266	1			Nup88	0.0300401	0.311	0.311	1			Usp21	0.0644404	0.307	0.338	1
Idua	0.0223121	0.153	0.136	1			Smim20	0.0300326	0.245	0.251	1			Baz2a	0.0644344	0.231	0.253	1
Crbn	0.0222745	0.228	0.215	1			Ate1	0.0299948	0.3	0.302	1			Dapp1	0.0644112	0.492	0.548	1
Mccc2	0.0222744	0.089	0.072	1			Rilpl2	0.0299374	0.122	0.109	1			Calhm2	0.0643335	0.304	0.337	1
Chmp1a	0.0222495	0.354	0.338	1			Hsf2	0.0299339	0.088	0.082	1			Pik3ca	0.0642598	0.264	0.301	1
Emc2	0.0222375	0.464	0.449	1			Znrf1	0.0299194	0.32	0.315	1			Klhl9	0.0642336	0.296	0.298	1
Sqstm1	0.0222365	0.288	0.29	1			Gna15	0.0299148	0.659	0.642	1			Pecam1	0.0642289	0.092	0.085	1
Ap3s2	0.0222302	0.173	0.162	1			Tsg101	0.0299009	0.487	0.469	1			Ptpn1	0.0642169	0.87	0.875	1
Cfap20	0.0222202	0.313	0.301	1			Nlrp1b	0.0298881	0.135	0.131	1			Abcg1	0.0641915	0.378	0.434	1
Plcg2	0.0222176	0.456	0.462	1			Rhoh	0.0298783	0.809	0.81	1			Tardbp	0.0641543	0.527	0.568	1
Adprh	0.0221847	0.482	0.483	1			Nectin4	0.0298782	0.179	0.173	1			Arl6ip1	0.0641353	0.837	0.89	1
1110008F13Rik	0.0221374	0.722	0.735	1			Zfp626	0.0298302	0.104	0.077	1			Hp	0.0641008	0.043	0.024	1
Spns1	0.0221256	0.394	0.386	1			Nln	0.0297959	0.119	0.111	1			Sfi1	0.0640894	0.182	0.176	1
Prps2	0.0221217	0.278	0.278	1			Fis1	0.0297905	0.734	0.713	1			Ccnl2	0.06408	0.541	0.575	1
Wipi1	0.0221127	0.12	0.103	1			Slc35a2	0.0297881	0.222	0.222	1			Prmt9	0.0640061	0.174	0.197	1
Sgce	0.0221009	0.395	0.39	1			Trappc3	0.0297703	0.462	0.452	1			Bach2	0.0639837	0.193	0.207	1
Keap1	0.02209	0.314	0.306	1			Lix1	0.0297523	0.068	0.043	1			Cyhr1	0.0639714	0.315	0.356	1
Tmem38b	0.022087	0.094	0.082	1			Klc2	0.0297424	0.103	0.086	1			Mob1b	0.0639583	0.228	0.292	1
Itgb3	0.0220702	0.152	0.151	1			Msn	0.0297264	0.861	0.837	1			Gm26699	0.0638786	0.296	0.308	1
Grap	0.0220514	0.428	0.417	1			Eif2a	0.02972	0.368	0.382	1			Cryzl2	0.063798	0.201	0.191	1
Il15ra	0.0220344	0.215	0.207	1			Ift22	0.0297026	0.153	0.148	1			Oat	0.0637573	0.315	0.346	1
Bag6	0.0220296	0.329	0.315	1			Scarf2	0.0296822	0.091	0.055	1			Rab14	0.0636	0.894	0.921	1
Casc4	0.022016	0.089	0.076	1			Ppp1r37	0.0296417	0.204	0.205	1			Fem1c	0.0635	0.209	0.218	1
Pkd1	0.0219931	0.232	0.231	1			C2cd2l	0.0296301	0.12	0.099	1			Gm45606	0.0634931	0.073	0.046	1
Pgam1	0.021987	0.781	0.791	1			Egln1	0.0296095	0.361	0.375	1			Sparc	0.0634558	0.978	0.967	1
Ube2r2	0.0219788	0.436	0.441	1			Brip1os	0.029584	0.236	0.24	1			Srsf5	0.0634094	0.734	0.788	1
Yipf4	0.0219775	0.419	0.408	1			Clp1	0.0295808	0.122	0.103	1			Dcakd	0.0634088	0.277	0.331	1
Dusp23	0.0219722	0.122	0.122	1			Rnf138	0.0295631	0.222	0.209	1			Ano6	0.0634039	0.198	0.221	1
Pnkp	0.0219566	0.286	0.283	1			Whrn	0.0295621	0.347	0.318	1			Ring1	0.0633468	0.228	0.228	1
Casp4	0.0219347	0.175	0.161	1			Slc13a3	0.029561	0.117	0.102	1			Aasdhppt	0.0632648	0.209	0.228	1
Arid5b	0.0219044	0.217	0.216	1			Myo1g	0.02946	0.174	0.169	1			Hsdl1	0.0632574	0.163	0.189	1
Rpsa	0.0218911	0.999	0.997	1			2510039O18Rik	0.0294365	0.422	0.425	1			Ext1	0.0632571	0.149	0.186	1
Tle1	0.0218538	0.072	0.068	1			Scrn3	0.0294344	0.123	0.106	1			Map2k1	0.063183	0.492	0.526	1
Fam107b	0.0218434	0.105	0.106	1			Ppp1r15b	0.0294183	0.277	0.266	1			Pigs	0.0631783	0.25	0.256	1
Usp19	0.0218286	0.276	0.267	1			Gm2a	0.0293983	0.558	0.569	1			Col6a3	0.0631586	0.043	0.036	1
Cela1	0.0218158	0.1	0.078	1			Tsen15	0.0293963	0.171	0.174	1			Gm20707	0.0631541	0.076	0.066	1
Dhrs4	0.0218053	0.283	0.279	1			Rabep2	0.0293821	0.158	0.165	1			Trim5	0.063149	0.22	0.235	1
Gle1	0.0218041	0.245	0.241	1			Bcl2l12	0.0293463	0.174	0.163	1			Med27	0.0630871	0.125	0.107	1
Ndufs8	0.0217826	0.619	0.629	1			Ctnnd1	0.0293163	0.294	0.28	1			Rcan3	0.0630779	0.13	0.131	1
Snhg6	0.0217803	0.327	0.337	1			Akt1s1	0.0292974	0.297	0.29	1			Lrrc39	0.0630662	0.062	0.051	1
Mcmbp	0.0217765	0.428	0.427	1			Rps9	0.029296	0.998	0.999	1			Ubqln1	0.0630574	0.326	0.367	1
Lix1	0.0217755	0.061	0.045	1			Adprm	0.0292598	0.128	0.112	1			Cnot6l	0.0630475	0.383	0.432	1
Stard8	0.021775	0.199	0.187	1			Ccdc167	0.0292508	0.138	0.148	1			Hsd17b11	0.0629843	0.438	0.486	1
2610008E11Rik	0.0217715	0.095	0.092	1			Rit1	0.0292432	0.236	0.229	1			Fgfbp3	0.0629304	0.076	0.045	1
Tapbpl	0.0217703	0.218	0.206	1			6330562C20Rik	0.0292389	0.046	0.027	1			Prpf18	0.062919	0.188	0.197	1
Rbm38	0.0217702	0.136	0.121	1			Acadsb	0.029229	0.219	0.208	1			Eml6	0.0629173	0.065	0.039	1
Rgs10	0.0217668	0.968	0.965	1			Exoc3	0.0292271	0.46	0.464	1			Mks1	0.0628964	0.111	0.088	1
Mto1	0.021729	0.287	0.279	1			Rps20	0.0291856	0.995	0.996	1			Rbm10	0.0628893	0.209	0.222	1
Irf1	0.0217265	0.182	0.171	1			Cebpd	0.0291797	0.748	0.748	1			Rrm2b	0.0628884	0.19	0.241	1
Gm16192	0.0217219	0.05	0.034	1			2010315B03Rik	0.0291273	0.168	0.157	1			Comt	0.0628637	0.799	0.82	1
Rac1	0.0217109	0.856	0.86	1			Arhgap27os3	0.0291094	0.065	0.049	1			Kcnk12	0.0627989	0.133	0.151	1
3110002H16Rik	0.0216787	0.1	0.091	1			Asf1b	0.0290819	0.068	0.059	1			Ncaph	0.0627725	0.101	0.094	1
Camk2d	0.0216761	0.593	0.602	1			Paqr7	0.0290511	0.373	0.373	1			Lcp2	0.0627549	0.601	0.654	1
Ctdnep1	0.0216477	0.512	0.505	1			Mocs2	0.0290386	0.294	0.298	1			Cysltr1	0.0627364	0.495	0.556	1
Hadha	0.0216274	0.519	0.524	1			Tor4a	0.0290226	0.116	0.109	1			Pex26	0.0627321	0.035	0.03	1
Oma1	0.0215854	0.281	0.281	1			Abcd2	0.0290127	0.412	0.392	1			Gp9	0.0627267	0.174	0.146	1
Cbx6	0.0215429	0.169	0.165	1			Ranbp9	0.0289972	0.273	0.264	1			Papd4	0.0627	0.291	0.334	1
Faap20	0.0215369	0.234	0.231	1			Tmem168	0.0289883	0.368	0.357	1			Mmgt1	0.0626764	0.103	0.122	1
AI467606	0.021534	0.217	0.207	1			Cuta	0.0289761	0.657	0.661	1			Rpl9-ps6	0.0626634	0.163	0.154	1
2310011J03Rik	0.0215134	0.405	0.403	1			Klf16	0.0289359	0.069	0.056	1			Mdp1	0.0626569	0.345	0.383	1
Sphk2	0.0215075	0.216	0.197	1			Gtf3c3	0.0289128	0.14	0.142	1			Nes	0.0626039	0.09	0.133	1
Gimap6	0.0215035	0.046	0.037	1			Prmt2	0.0288448	0.16	0.164	1			Ulk2	0.0625987	0.389	0.453	1
Zfp444	0.0214861	0.135	0.124	1			Rbbp6	0.0288338	0.516	0.498	1			Rhbdd1	0.0625848	0.12	0.109	1
Ube2a	0.0214662	0.47	0.469	1			Zcchc3	0.028814	0.048	0.034	1			Glb1l	0.0625504	0.076	0.067	1
Rcn3	0.0214618	0.044	0.031	1			Cep70	0.0287756	0.103	0.082	1			Ly6c2	0.0625208	0.011	0.006	1
Snrnp200	0.0214531	0.274	0.271	1			Sh3bp5	0.0287732	0.199	0.188	1			Sufu	0.0624402	0.114	0.122	1
Bin1	0.0214122	0.974	0.972	1			Pcca	0.0287712	0.203	0.197	1			Aldh3b1	0.0624336	0.185	0.197	1
Sec24b	0.0213734	0.243	0.232	1			Cdk20	0.0287574	0.077	0.066	1			Rbm4b	0.0623888	0.34	0.379	1
2300009A05Rik	0.021362	0.224	0.214	1			Clta	0.0287519	0.977	0.985	1			Clock	0.0623882	0.266	0.347	1
Gstt2	0.0213567	0.085	0.069	1			Rad51d	0.028749	0.096	0.094	1			Tmem43	0.062353	0.163	0.194	1
Akt1	0.0213541	0.559	0.567	1			Fam172a	0.0287248	0.385	0.373	1			Fam168b	0.0623139	0.318	0.38	1
Pop4	0.0213476	0.232	0.223	1			Tapbpl	0.0287153	0.277	0.282	1			Ifitm10	0.0622632	0.125	0.115	1
Ppp1r35	0.021341	0.29	0.287	1			Ccdc22	0.0286968	0.359	0.347	1			Utp14a	0.0622585	0.386	0.402	1
Abraxas1	0.0213206	0.147	0.134	1			Gm26699	0.0286596	0.34	0.322	1			Gda	0.0622523	0.038	0.022	1
Asnsd1	0.0213	0.333	0.32	1			Ythdc2	0.0286368	0.142	0.128	1			Mms19	0.0622462	0.266	0.298	1
Tab1	0.021277	0.087	0.07	1			Ppp1r35	0.0286367	0.336	0.33	1			Vbp1	0.0622334	0.318	0.37	1
Gsk3a	0.0212676	0.278	0.273	1			Zfp945	0.0286358	0.176	0.165	1			Prelid1	0.0622047	0.549	0.627	1
Nrf1	0.0212661	0.185	0.173	1			Hist1h2ac	0.0286194	0.092	0.094	1			Bloc1s3	0.0622037	0.109	0.08	1
Ankrd46	0.0212573	0.141	0.126	1			Fbxl20	0.0286149	0.276	0.268	1			Plod3	0.0621956	0.541	0.587	1
Sod2	0.0212347	0.53	0.546	1			Plpp5	0.0285736	0.14	0.131	1			G6pc3	0.0621952	0.34	0.362	1
Reps1	0.0212086	0.168	0.161	1			Nudt19	0.0285725	0.22	0.209	1			Mecp2	0.0621186	0.299	0.331	1
Trappc2	0.0211617	0.206	0.197	1			Ppp4c	0.0285604	0.428	0.422	1			Odf2	0.0621122	0.231	0.277	1
Nt5c2	0.0211489	0.213	0.205	1			Cmpk1	0.0285547	0.499	0.509	1			Creb1	0.0621027	0.383	0.432	1
Nr1h2	0.0211482	0.327	0.33	1			Morf4l1	0.0285486	0.872	0.882	1			Dnajc7	0.0620592	0.552	0.614	1
Nit2	0.0211366	0.234	0.226	1			Ap3m1	0.0285371	0.208	0.21	1			Mms22l	0.0620463	0.071	0.082	1
Arfgap2	0.0211318	0.408	0.412	1			Lrrc28	0.0285361	0.06	0.043	1			Gm15232	0.0620314	0.054	0.022	1
Ctdsp2	0.0211313	0.126	0.113	1			Bivm	0.0285185	0.049	0.04	1			Nde1	0.0620173	0.204	0.244	1
Akap8	0.0211168	0.363	0.375	1			Cox14	0.0285159	0.542	0.549	1			Poldip3	0.0619975	0.348	0.376	1
Arl15	0.0211012	0.091	0.077	1			Nsun3	0.0285133	0.091	0.069	1			Fermt3	0.0619963	0.715	0.733	1
Fam192a	0.0210909	0.28	0.276	1			Ablim1	0.0285022	0.112	0.098	1			Mto1	0.0619775	0.258	0.291	1
Ralb	0.0210607	0.592	0.595	1			Tmem242	0.0284976	0.125	0.109	1			Gm40841	0.0619382	0.071	0.067	1
Oxr1	0.0210516	0.25	0.24	1			Iffo2	0.0284881	0.147	0.131	1			Psmc1	0.0619351	0.397	0.465	1
4930453N24Rik	0.0210063	0.275	0.27	1			Gpr180	0.0284576	0.218	0.231	1			Orc4	0.061877	0.239	0.303	1
Abtb1	0.0209908	0.107	0.098	1			Gstk1	0.0284494	0.076	0.056	1			Sltm	0.0618767	0.489	0.581	1
Arid5a	0.0209819	0.216	0.201	1			Brox	0.028445	0.304	0.28	1			Ing3	0.0618322	0.163	0.162	1
Rpl36a-ps1	0.0209669	0.179	0.164	1			Ganc	0.0284276	0.218	0.238	1			Fundc1	0.0617641	0.266	0.292	1
Rbbp4	0.0209406	0.58	0.587	1			Bsdc1	0.0284209	0.232	0.218	1			Cdkal1	0.0616767	0.245	0.286	1
BC005624	0.0209346	0.465	0.465	1			Opa3	0.0284189	0.176	0.166	1			Zfp329	0.0616735	0.255	0.313	1
Zbed3	0.0209178	0.205	0.189	1			Kif2a	0.0284094	0.266	0.282	1			Zfp472	0.0616437	0.13	0.142	1
Plscr3	0.020871	0.24	0.232	1			Rc3h2	0.0283972	0.331	0.356	1			Cyth1	0.0616356	0.111	0.112	1
Itgb3bp	0.0208579	0.206	0.192	1			Epb41l4aos	0.0283892	0.14	0.134	1			Ndufs2	0.0615746	0.546	0.602	1
Mrps33	0.0208501	0.659	0.651	1			Mios	0.0283798	0.092	0.078	1			Chd6	0.0615614	0.378	0.42	1
Maz	0.0208451	0.426	0.422	1			Rplp0	0.0283494	0.993	0.996	1			Commd3	0.0615461	0.533	0.62	1
Fbxw17	0.0208446	0.1	0.086	1			Cnst	0.0283151	0.084	0.065	1			Gimap1	0.0615373	0.179	0.177	1
Znhit2	0.0208384	0.215	0.211	1			Fpgt	0.0282897	0.057	0.04	1			Mrfap1	0.0615131	0.829	0.852	1
Tmem19	0.0208317	0.266	0.259	1			Cbx3	0.028285	0.481	0.483	1			Agpat3	0.0614938	0.443	0.484	1
Frmd4a	0.0208104	0.75	0.767	1			Atp6ap2	0.0282217	0.79	0.776	1			Arhgef12	0.061463	0.226	0.259	1
Gmppa	0.0207798	0.229	0.213	1			Slc25a20	0.0281943	0.101	0.099	1			Zfp719	0.0614516	0.109	0.128	1
Rbms2	0.0207261	0.147	0.136	1			Ccdc152	0.0281837	0.034	0.02	1			Mtcp1	0.0613901	0.065	0.057	1
Ddx28	0.0207089	0.134	0.119	1			Pi4kb	0.0281745	0.097	0.085	1			Selenoi	0.0613869	0.147	0.18	1
Samd8	0.0207089	0.218	0.211	1			Cwc15	0.0281537	0.617	0.632	1			Dock10	0.0613292	0.75	0.788	1
Ddx41	0.0207069	0.271	0.272	1			Hmox2	0.0281507	0.642	0.633	1			Ganab	0.0612995	0.356	0.407	1
Rsu1	0.0206734	0.571	0.579	1			Zfp810	0.0281405	0.139	0.13	1			Irf2	0.0612825	0.579	0.666	1
Cog5	0.0206655	0.187	0.177	1			Brd3	0.028125	0.285	0.288	1			Lpin2	0.0612809	0.492	0.538	1
Ubl5	0.0206635	0.793	0.808	1			St6galnac4	0.028102	0.547	0.54	1			Letmd1	0.0612773	0.247	0.256	1
Ginm1	0.0206575	0.267	0.262	1			Minpp1	0.0280949	0.309	0.298	1			Invs	0.0612394	0.136	0.149	1
Bcor	0.0206489	0.186	0.178	1			Trmt2b	0.028086	0.104	0.084	1			Tprgl	0.0612335	0.467	0.507	1
Nup54	0.0206474	0.254	0.255	1			E130307A14Rik	0.0280659	0.089	0.085	1			Atxn1l	0.0612198	0.122	0.107	1
Isca2	0.0206363	0.37	0.366	1			Tnfrsf17	0.0280441	0.097	0.09	1			Mynn	0.0612172	0.171	0.182	1
Pigyl	0.0206118	0.341	0.338	1			Atp2a2	0.028044	0.586	0.59	1			Wrb	0.0612124	0.114	0.128	1
Cdkn2c	0.0205769	0.117	0.108	1			Cdc42ep4	0.0280399	0.059	0.057	1			Slc44a2	0.0611619	0.348	0.37	1
Gm11423	0.0205634	0.053	0.041	1			Dglucy	0.0280222	0.158	0.147	1			Glrx2	0.0611594	0.332	0.387	1
Slc1a4	0.0205634	0.071	0.048	0.385649			Cox8a	0.0280031	0.935	0.952	1			Stt3a	0.0610479	0.5	0.542	1
Smco4	0.0205532	0.156	0.148	1			Zdhhc9	0.0279464	0.241	0.233	1			Dpagt1	0.0609665	0.258	0.308	1
Map2k2	0.0205326	0.722	0.722	1			Slc25a45	0.027894	0.379	0.373	1			Wbp2	0.0607915	0.367	0.447	1
Cherp	0.0205135	0.285	0.281	1			Rrnad1	0.0278793	0.221	0.238	1			Cryl1	0.0607466	0.399	0.469	1
Etfdh	0.0205125	0.156	0.137	1			Pnn	0.027862	0.633	0.644	1			Cnrip1	0.0606947	0.231	0.258	1
Ccdc97	0.0204656	0.204	0.187	1			Zfp715	0.0278542	0.226	0.227	1			Fbxl12	0.0606008	0.245	0.261	1
Nectin2	0.0204593	0.235	0.231	1			Gpalpp1	0.0278471	0.149	0.151	1			Rtl8b	0.0605786	0.103	0.089	1
Cnrip1	0.0204287	0.219	0.222	1			Zc3h8	0.0278208	0.137	0.15	1			Zfp277	0.0605498	0.285	0.311	1
Stk3	0.0204118	0.21	0.207	1			Zc3h4	0.0278105	0.182	0.18	1			Slc36a1	0.0605413	0.351	0.386	1
Rnps1	0.020395	0.44	0.442	1			Kitl	0.0277938	0.138	0.129	1			Gm17435	0.0605267	0.103	0.118	1
Hbp1	0.0203925	0.258	0.244	1			Thap11	0.0277865	0.242	0.245	1			Secisbp2l	0.0605115	0.361	0.404	1
Tap1	0.0203765	0.287	0.286	1			Actr1a	0.0277553	0.258	0.256	1			Ap5m1	0.0604974	0.179	0.215	1
Btrc	0.0203573	0.143	0.154	1			Sub1	0.0277526	0.777	0.78	1			Selenot	0.0604836	0.584	0.642	1
Nadk2	0.0203336	0.114	0.113	1			Fscn1	0.0277288	0.76	0.764	1			Pcyox1l	0.0604615	0.168	0.152	1
Pdk3	0.0203325	0.177	0.168	1			Prkar1a	0.0277125	0.648	0.645	1			Caap1	0.060452	0.201	0.2	1
Ttpal	0.0203263	0.145	0.134	1			Tssc4	0.0277077	0.278	0.288	1			4930402H24Rik	0.0604302	0.082	0.08	1
Dhx58	0.0203056	0.079	0.069	1			Utrn	0.0276686	0.074	0.066	1			Nr2c2	0.0603693	0.215	0.244	1
Hibch	0.0203013	0.239	0.228	1			Ascc1	0.0276675	0.277	0.286	1			Glrp1	0.0603632	0.234	0.238	1
Nsun3	0.0202839	0.095	0.088	1			Ecd	0.0276603	0.216	0.212	1			Ilvbl	0.0603606	0.28	0.317	1
Gm11772	0.0202821	0.066	0.05	1			Cfap74	0.0276594	0.161	0.151	1			Rbm39	0.0603499	0.899	0.921	1
Cpped1	0.0202657	0.127	0.11	1			Rmdn3	0.0276498	0.163	0.146	1			Chmp1b	0.0602275	0.212	0.24	1
Tceanc2	0.0202643	0.13	0.121	1			Rnf24	0.0276426	0.074	0.068	1			Rap1gds1	0.0602232	0.565	0.629	1
1700123O20Rik	0.0202459	0.35	0.337	1			Cnrip1	0.0276393	0.243	0.233	1			Fbxl14	0.0601569	0.264	0.292	1
Idh3b	0.0202266	0.485	0.484	1			Tmed4	0.0276359	0.413	0.391	1			Nol4l	0.0601067	0.082	0.095	1
Mrpl17	0.020221	0.607	0.601	1			Ccr1	0.0275347	0.07	0.088	1			Inpp5d	0.0600532	0.842	0.872	1
Dnajc12	0.020179	0.13	0.117	1			Pgap2	0.0274971	0.261	0.261	1			Fnip2	0.0600453	0.141	0.164	1
Cdkn1a	0.0201773	0.301	0.318	1			Zfp3	0.027484	0.037	0.028	1			Lgr4	0.060042	0.022	0.012	1
Ube2q1	0.0201571	0.454	0.455	1			F11r	0.0274806	0.93	0.923	1			Lrmda	0.060019	0.117	0.148	1
Pfdn4	0.0201562	0.326	0.335	1			Plp1	0.0274674	0.066	0.047	1			Stk35	0.0600109	0.079	0.08	1
Ttc8	0.0201507	0.096	0.086	1			Tmem189	0.0274538	0.281	0.3	1			D6Wsu163e	0.0599838	0.22	0.25	1
Mettl21a	0.0201299	0.162	0.15	1			Zc3hc1	0.027444	0.143	0.14	1			Ppp5c	0.059926	0.367	0.379	1
Midn	0.0201165	0.224	0.215	1			Rpl26	0.0274404	0.996	0.997	1			Gfpt1	0.0599183	0.236	0.325	1
Kbtbd7	0.0200455	0.064	0.056	1			Nars2	0.0274198	0.074	0.066	1			Bcdin3d	0.0598939	0.188	0.201	1
0610009B22Rik	0.0200124	0.351	0.349	1			Aim2	0.0273744	0.358	0.364	1			Riox2	0.0598734	0.168	0.174	1
Tmem43	0.0200083	0.198	0.19	1			Cog4	0.0273432	0.196	0.203	1			Gin1	0.0598694	0.171	0.174	1
Gcfc2	0.0200004	0.132	0.128	1			Myef2	0.0273092	0.13	0.118	1			Znhit1	0.0598592	0.326	0.398	1
Trim30b	0.0199459	0.078	0.06	1			Wdr81	0.0273089	0.264	0.275	1			Mef2c	0.0598178	0.916	0.934	1
Hsf2	0.0199447	0.136	0.131	1			Nfkbil1	0.0273043	0.231	0.235	1			Vps50	0.0598167	0.293	0.332	1
Dennd1c	0.0199433	0.189	0.185	1			Cryl1	0.0272997	0.481	0.488	1			Dbnl	0.0598093	0.595	0.657	1
Banf1	0.0199401	0.719	0.714	1			4732471J01Rik	0.0272886	0.05	0.033	1			Slc35a4	0.0597919	0.283	0.335	1
Srgap2	0.0199188	0.796	0.806	1			Nsd3	0.0272564	0.473	0.487	1			Eif4ebp2	0.0597692	0.351	0.386	1
Mfng	0.0199018	0.37	0.354	1			Tmem110	0.0272037	0.191	0.188	1			Prdm2	0.0597231	0.283	0.337	1
Gm6710	0.0198893	0.062	0.044	1			Gnb1	0.0272008	0.654	0.648	1			Rapsn	0.0596893	0.185	0.23	1
Ndufaf7	0.0198562	0.284	0.284	1			Fuk	0.0271931	0.078	0.062	1			Mbip	0.0596843	0.155	0.154	1
Twf1	0.019855	0.389	0.383	1			Zfp438	0.0271916	0.03	0.015	1			Zbtb10	0.0596449	0.079	0.061	1
Prune2	0.0198381	0.289	0.281	1			Msrb1	0.0271508	0.266	0.241	1			Gpatch2	0.0596153	0.207	0.234	1
Med9	0.0198139	0.313	0.315	1			Hnrnph3	0.0271425	0.283	0.296	1			Ube3a	0.0595454	0.535	0.607	1
Hikeshi	0.0198114	0.364	0.369	1			Cnbp	0.0271134	0.82	0.797	1			Arpc4	0.0595354	0.72	0.796	1
Zmynd8	0.0198105	0.436	0.422	1			Sesn1	0.027073	0.304	0.318	1			Cog3	0.059485	0.103	0.115	1
Kif1bp	0.0197965	0.229	0.229	1			Mysm1	0.0270719	0.392	0.397	1			Grap	0.0594606	0.41	0.49	1
Mcrip1	0.0197936	0.607	0.599	1			Gm48960	0.027038	0.024	0.014	1			Slc25a10	0.059419	0.087	0.079	1
Gm3636	0.019782	0.053	0.045	1			Trim35	0.0270203	0.51	0.501	1			Tlnrd1	0.0594149	0.16	0.18	1
Kdm1b	0.0197771	0.063	0.051	1			Zfp830	0.026983	0.242	0.241	1			Maea	0.0594144	0.356	0.38	1
C1qa	0.0197757	0.997	0.996	1			Hmgn3	0.0269759	0.083	0.067	1			Coa5	0.0594088	0.323	0.362	1
Oxld1	0.0197677	0.111	0.105	1			Leprotl1	0.0269667	0.452	0.454	1			Atp8a1	0.0594018	0.652	0.69	1
Fam49b	0.0197538	0.897	0.902	1			Elmod2	0.0269567	0.206	0.2	1			Haus3	0.0593952	0.166	0.167	1
Scaper	0.0197494	0.152	0.142	1			Rp2	0.0269166	0.411	0.407	1			Socs6	0.0593729	0.236	0.262	1
Amz2	0.0197465	0.198	0.188	1			Tha1	0.0269103	0.182	0.178	1			Fbxl19	0.0593724	0.082	0.089	1
Topors	0.0197342	0.361	0.357	1			Vamp1	0.0269042	0.099	0.095	1			Zfp62	0.0593317	0.296	0.374	1
Bach2	0.0197117	0.132	0.131	1			Pls3	0.0268903	0.075	0.067	1			Marveld2	0.059317	0.049	0.012	1
D8Ertd738e	0.0197074	0.745	0.752	1			Wtap	0.0268881	0.36	0.362	1			Cdc42	0.0593166	0.951	0.954	1
Fndc10	0.0197021	0.05	0.037	1			Pink1	0.0268275	0.229	0.218	1			Arhgef1	0.0592017	0.522	0.531	1
Tmem14c	0.0196965	0.846	0.847	1			Bola3	0.0267945	0.337	0.347	1			Ubxn8	0.0591093	0.174	0.18	1
Plcl2	0.0196912	0.325	0.326	1			Tmem11	0.02679	0.306	0.312	1			Pcf11	0.0590912	0.323	0.353	1
Btbd2	0.0196818	0.138	0.126	1			Ndufa6	0.0267737	0.701	0.715	1			Smox	0.0590677	0.435	0.471	1
Casp6	0.0196809	0.124	0.11	1			Aamdc	0.0267249	0.238	0.243	1			Bcl2l11	0.0589991	0.149	0.165	1
Dazap1	0.01967	0.459	0.466	1			Sgip1	0.0266963	0.028	0.017	1			Rnaset2b	0.0589528	0.361	0.423	1
Btbd19	0.0196656	0.115	0.098	1			Zxdc	0.0266941	0.13	0.12	1			Nmnat1	0.0589162	0.084	0.063	1
Pgm1	0.0196228	0.193	0.186	1			Dmtf1	0.0266656	0.364	0.389	1			Pnrc2	0.0588915	0.288	0.297	1
Cd44	0.0196207	0.055	0.06	1			Tmco1	0.0266602	0.748	0.77	1			Maf1	0.0588732	0.329	0.344	1
Zbtb26	0.0196145	0.126	0.124	1			Ccdc28a	0.0266417	0.079	0.041	1			S100a11	0.0588472	0.084	0.103	1
Pbx2	0.0196059	0.3	0.291	1			Gpank1	0.0266144	0.131	0.127	1			2700097O09Rik	0.0588201	0.158	0.139	1
Gm3716	0.0196019	0.032	0.019	1			Rock1	0.026591	0.522	0.55	1			Vwa5a	0.058769	0.353	0.411	1
Swap70	0.0195886	0.325	0.333	1			Fam212a	0.0265764	0.372	0.366	1			Ensa	0.0587403	0.353	0.395	1
Tbxas1	0.0195881	0.745	0.754	1			Cep68	0.0265448	0.31	0.295	1			Nat6	0.0587284	0.109	0.146	1
Ncstn	0.0195693	0.367	0.365	1			Zbtb18	0.0265278	0.366	0.382	1			1110019D14Rik	0.0587161	0.082	0.07	1
Rpl10	0.0195655	0.99	0.983	1			Hexa	0.0265081	0.966	0.967	1			Cacul1	0.0586001	0.174	0.215	1
Zdhhc9	0.0195647	0.208	0.201	1			Bicral	0.0265018	0.162	0.166	1			Gm33023	0.0584736	0.065	0.04	1
Fpgt	0.0195647	0.055	0.05	1			Riox1	0.0264473	0.217	0.192	1			Cdc42ep3	0.0584602	0.198	0.204	1
Oip5	0.0195529	0.041	0.027	1			Gm6277	0.0264316	0.185	0.171	1			Agpat1	0.0584583	0.166	0.171	1
Tbce	0.019547	0.211	0.193	1			Mxd4	0.0264281	0.41	0.401	1			2700081O15Rik	0.0584477	0.098	0.086	1
Ulk1	0.0195294	0.072	0.059	1			Cryz	0.0264092	0.11	0.087	1			Tmem256	0.0584246	0.535	0.601	1
Tiprl	0.0195249	0.36	0.363	1			Trf	0.0264004	0.931	0.941	1			Clcn6	0.0584203	0.082	0.085	1
Ctdsp1	0.0195174	0.215	0.205	1			Slc24a5	0.0263548	0.111	0.091	1			Pip5k1a	0.0584184	0.217	0.246	1
Tti1	0.0195174	0.125	0.122	1			D17Wsu92e	0.026348	0.238	0.248	1			Fbxw9	0.0583676	0.117	0.104	1
Sema4c	0.0195149	0.258	0.243	1			Cdpf1	0.0263419	0.217	0.199	1			Ggta1	0.0583669	0.245	0.288	1
Bcl3	0.0195128	0.114	0.103	1			Sap30l	0.0263149	0.339	0.333	1			R3hdm2	0.0582695	0.361	0.441	1
Nsmce4a	0.01951	0.508	0.507	1			Derl1	0.0262974	0.729	0.703	1			Ctbs	0.0582145	0.356	0.374	1
Fcrl1	0.0195012	0.078	0.073	1			Pikfyve	0.0262929	0.199	0.198	1			Arhgap25	0.0582103	0.351	0.402	1
Iars	0.0194956	0.363	0.358	1			Tlr6	0.0262839	0.127	0.111	1			Pogz	0.0581964	0.22	0.249	1
Zfp934	0.0194876	0.17	0.157	1			Rnf41	0.026244	0.183	0.171	1			Usf1	0.0581903	0.312	0.358	1
Polr3c	0.0194692	0.197	0.187	1			Man1c1	0.0261941	0.398	0.417	1			Naa60	0.0581788	0.226	0.274	1
Rer1	0.0194484	0.759	0.773	1			4930481A15Rik	0.0261908	0.083	0.059	1			Fam118b	0.0581719	0.155	0.177	1
Hspbap1	0.0194326	0.08	0.076	1			Gan	0.0261597	0.134	0.133	1			Snap23	0.0581302	0.421	0.468	1
Nhsl2	0.0194279	0.057	0.051	1			Slc39a12	0.0260918	0.045	0.028	1			Pfn1	0.0581239	0.959	0.957	1
Pus10	0.0194253	0.119	0.111	1			Apba1	0.026079	0.058	0.042	1			Smim3	0.0580923	0.283	0.316	1
Uap1	0.0194171	0.245	0.235	1			Lypla1	0.0260778	0.255	0.247	1			Eif3h	0.0580599	0.685	0.766	1
Mpv17	0.0194018	0.198	0.193	1			Tex264	0.0260687	0.298	0.292	1			Zdhhc6	0.0580559	0.323	0.367	1
Abhd15	0.0193857	0.156	0.147	1			A430033K04Rik	0.0260472	0.064	0.054	1			Kansl1l	0.0579791	0.236	0.273	1
Cysltr1	0.0193734	0.401	0.41	1			Dhfr	0.0259895	0.082	0.068	1			Zfp74	0.0579479	0.12	0.13	1
Pdlim4	0.0193724	0.534	0.533	1			Oser1	0.0259875	0.303	0.306	1			Fmnl1	0.0578981	0.448	0.492	1
Clcn3	0.0193629	0.338	0.338	1			D3Ertd751e	0.0259803	0.14	0.137	1			Nvl	0.0578709	0.261	0.295	1
P2ry6	0.0193604	0.853	0.878	1			Akt1	0.0259717	0.533	0.548	1			Cat	0.0578607	0.277	0.274	1
Asb8	0.0193469	0.187	0.171	1			Hist2h2ac	0.0259529	0.053	0.041	1			Gusb	0.0578541	0.78	0.817	1
Tcf7l2	0.0193409	0.312	0.312	1			Rasa3	0.0259475	0.279	0.292	1			Zfp760	0.0578539	0.101	0.127	1
Tbc1d9	0.0193358	0.319	0.32	1			Kif3c	0.025929	0.045	0.033	1			Cdk13	0.0577986	0.312	0.355	1
Emc3	0.0193283	0.6	0.602	1			Manba	0.0259287	0.18	0.176	1			Zfyve19	0.0577954	0.291	0.311	1
Vrk2	0.0193249	0.282	0.286	1			Usp24	0.0259174	0.387	0.386	1			Lysmd1	0.057745	0.068	0.04	1
Scnm1	0.0192885	0.204	0.184	1			Gm38843	0.0259097	0.193	0.176	1			Itgb1	0.0577014	0.649	0.712	1
Rasa3	0.0192866	0.277	0.277	1			Lemd3	0.0258936	0.136	0.125	1			AW549877	0.0577006	0.22	0.255	1
Bcl9l	0.0192814	0.179	0.173	1			Ctnnb1	0.0258923	0.606	0.602	1			Sos2	0.0576437	0.136	0.177	1
Stag3	0.0192773	0.053	0.035	1			Shc1	0.0258835	0.185	0.166	1			Smpd5	0.0576422	0.103	0.115	1
Tmem106a	0.0192623	0.211	0.194	1			Wdr11	0.0258689	0.16	0.153	1			Ptgr2	0.0576044	0.261	0.288	1
Cnksr3	0.0192522	0.044	0.037	1			Hax1	0.0258637	0.279	0.28	1			Bloc1s6	0.0575804	0.163	0.198	1
Hoxb4	0.0192479	0.051	0.035	1			Zmym5	0.0258411	0.291	0.314	1			Ripor2	0.0575455	0.101	0.094	1
Atpaf1	0.0192233	0.228	0.22	1			Cdyl2	0.0258246	0.042	0.04	1			Pex13	0.0575165	0.25	0.292	1
Trit1	0.0192199	0.188	0.169	1			Gm21988	0.0258162	0.066	0.051	1			Mitf	0.0573554	0.171	0.197	1
Sesn1	0.0192043	0.284	0.292	1			Capn7	0.025816	0.165	0.158	1			Stradb	0.0573518	0.147	0.165	1
Slc25a10	0.0192027	0.142	0.137	1			Disc1	0.0258104	0.227	0.245	1			Lbx2	0.0573474	0.128	0.125	1
Med28	0.0191763	0.605	0.616	1			Sdccag3	0.0258089	0.291	0.29	1			Mcrs1	0.0573391	0.266	0.316	1
Slamf1	0.0191699	0.049	0.041	1			Fars2	0.0258046	0.15	0.146	1			Uvrag	0.0573167	0.416	0.462	1
Ppil2	0.0191685	0.394	0.386	1			Nupl2	0.0257657	0.08	0.068	1			Lyn	0.057276	0.91	0.936	1
Snw1	0.019167	0.503	0.521	1			Litaf	0.0257602	0.489	0.476	1			Tet2	0.0572408	0.302	0.332	1
Mex3c	0.0191662	0.175	0.186	1			Snx1	0.0257569	0.445	0.445	1			Fam193a	0.0572091	0.361	0.416	1
Lpar6	0.0191592	0.468	0.479	1			Fam219a	0.0257534	0.109	0.104	1			Fyb	0.0572071	0.886	0.908	1
Bloc1s6	0.0191567	0.183	0.178	1			Kdm1a	0.025751	0.3	0.31	1			As3mt	0.0572036	0.337	0.367	1
Wbp11	0.019147	0.456	0.451	1			Nrros	0.0257472	0.539	0.527	1			Rasa1	0.0571416	0.37	0.382	1
Akr1e1	0.0191376	0.174	0.172	1			Clpx	0.0257323	0.232	0.233	1			Park2	0.0571279	0.09	0.076	1
Ticam2	0.0191276	0.164	0.159	1			Trmt10c	0.0257194	0.169	0.185	1			Brd1	0.05712	0.53	0.587	1
Bub3	0.0191068	0.576	0.586	1			Emc4	0.0256918	0.434	0.433	1			Slmap	0.0571136	0.312	0.337	1
Golga7	0.0190926	0.4	0.395	1			Ostc	0.0256517	0.723	0.715	1			Tcp11l2	0.057101	0.125	0.085	1
Prdx2	0.0190879	0.735	0.733	1			Marcks	0.0256512	0.989	0.993	1			Trpc4ap	0.0570997	0.533	0.556	1
Tcta	0.0190661	0.066	0.06	1			Cyp4v3	0.0256237	0.214	0.207	1			Ngly1	0.0570883	0.193	0.23	1
C130050O18Rik	0.0190458	0.052	0.041	1			Mib1	0.0255818	0.239	0.242	1			Rgl2	0.0570725	0.348	0.367	1
Pqbp1	0.0190337	0.318	0.306	1			Cmip	0.0255779	0.334	0.314	1			Rcan1	0.0570416	0.293	0.304	1
1190007I07Rik	0.0190216	0.207	0.191	1			Rabgap1	0.0255733	0.274	0.283	1			Xdh	0.0570259	0.03	0.027	1
Gins2	0.0190119	0.379	0.371	1			Sypl	0.0255646	0.518	0.512	1			Pold2	0.0568789	0.147	0.191	1
Rsl1	0.0190116	0.058	0.048	1			Zfp85	0.0255555	0.04	0.027	1			Slc9a9	0.0568735	0.402	0.472	1
Abcd1	0.0190105	0.183	0.182	1			Cd47	0.0255376	0.694	0.687	1			Chil1	0.0568273	0.068	0.051	1
Miip	0.0189994	0.129	0.114	1			Nbdy	0.0255219	0.176	0.175	1			Canx	0.0568151	0.864	0.891	1
Inafm1	0.0189742	0.161	0.147	1			Marveld2	0.0254958	0.038	0.018	1			Nae1	0.0567464	0.234	0.285	1
Raf1	0.0189735	0.296	0.288	1			Gm33858	0.025464	0.064	0.045	1			Cyb561d1	0.05673	0.114	0.098	1
S100a13	0.0189577	0.475	0.476	1			Dym	0.0254638	0.161	0.145	1			Zbed3	0.056713	0.185	0.191	1
Slc18b1	0.0189528	0.08	0.063	1			Vmp1	0.0254501	0.714	0.719	1			Sgpl1	0.056706	0.402	0.477	1
Wdr18	0.018941	0.41	0.415	1			Usp45	0.0254246	0.128	0.122	1			St6galnac4	0.0566819	0.584	0.626	1
Asrgl1	0.01894	0.06	0.047	1			E130308A19Rik	0.025414	0.091	0.09	1			Tmem206	0.0566501	0.25	0.265	1
Cdk5rap3	0.0189232	0.375	0.359	1			Uba52	0.0254068	0.69	0.712	1			Rnf146	0.0566162	0.239	0.283	1
Afg3l1	0.0189146	0.411	0.402	1			Hpcal1	0.0253495	0.232	0.231	1			Tagap	0.056603	0.41	0.414	1
Sp3os	0.0189036	0.176	0.165	1			Tmem18	0.0253273	0.09	0.077	1			Actr5	0.0565753	0.136	0.124	1
Zfp871	0.0189017	0.364	0.379	1			Tbc1d17	0.0253134	0.28	0.276	1			Phf12	0.0565566	0.264	0.276	1
Auh	0.0188383	0.188	0.179	1			Nr2c2	0.0252909	0.253	0.258	1			Telo2	0.0565119	0.315	0.337	1
Ddt	0.0188274	0.376	0.38	1			Lsm14b	0.025197	0.112	0.103	1			Zfp24	0.0565113	0.296	0.337	1
Phtf1os	0.0188238	0.047	0.041	1			Tmed1	0.0251793	0.237	0.232	1			Phf21a	0.0564959	0.261	0.307	1
Fxr2	0.0188229	0.248	0.251	1			Ccdc71l	0.025177	0.148	0.146	1			Stard8	0.0564822	0.163	0.201	1
Klhl23	0.0188085	0.101	0.095	1			Dusp7	0.0251608	0.435	0.433	1			Atf5	0.0564466	0.147	0.165	1
Dpp3	0.0187818	0.299	0.291	1			Siglecg	0.025151	0.053	0.043	1			Txndc11	0.0564303	0.274	0.335	1
Harbi1	0.0187679	0.089	0.08	1			Itgav	0.0251179	0.493	0.51	1			Atxn3	0.0564179	0.198	0.209	1
Rpap1	0.0187601	0.147	0.131	1			Pccb	0.0251153	0.14	0.131	1			Twf1	0.0563564	0.326	0.382	1
Thumpd3	0.0187547	0.371	0.373	1			Naf1	0.0251054	0.131	0.137	1			Mpv17	0.0563396	0.207	0.238	1
Sox12	0.0187447	0.046	0.035	1			Arhgap17	0.0250895	0.588	0.567	1			Nxt2	0.0563218	0.228	0.238	1
Card9	0.0187435	0.235	0.223	1			Zdhhc14	0.0250753	0.165	0.162	1			Pisd	0.0562993	0.264	0.291	1
Trp53rka	0.0187213	0.193	0.193	1			Kifap3	0.0250748	0.212	0.217	1			Cds1	0.0562963	0.332	0.356	1
Dedd	0.0187128	0.213	0.2	1			Ube2d3	0.0250642	0.863	0.857	1			Ino80e	0.0562896	0.402	0.462	1
Spout1	0.0186942	0.26	0.255	1			Nkiras2	0.0250096	0.169	0.145	1			Vps41	0.0562665	0.293	0.337	1
Slc43a3	0.018674	0.182	0.18	1			Rpp14	0.0250037	0.225	0.212	1			Txndc16	0.0562639	0.136	0.14	1
Pccb	0.0186679	0.117	0.111	1			Lrrc20	0.0249876	0.046	0.038	1			Crot	0.0561734	0.247	0.286	1
Arap1	0.0186632	0.331	0.316	1			Phf10	0.0249714	0.253	0.252	1			Arpc1a	0.0561236	0.454	0.544	1
Cbx4	0.0186594	0.162	0.146	1			Mgat4a	0.0249439	0.69	0.697	1			Pik3c3	0.0560965	0.125	0.127	1
Srprb	0.0186503	0.408	0.407	1			Nuak2	0.0249394	0.299	0.269	1			Eef2	0.0560916	0.889	0.921	1
Ggh	0.0186445	0.378	0.37	1			Rasl2-9	0.024939	0.05	0.032	1			Arhgap17	0.0560827	0.565	0.608	1
Rpl27-ps3	0.0186362	0.205	0.2	1			Axin1	0.024922	0.141	0.14	1			Ap2m1	0.0560704	0.576	0.645	1
Rpp14	0.0186362	0.275	0.266	1			Sdhaf4	0.0248999	0.317	0.33	1			Araf	0.0560467	0.258	0.283	1
Arhgap18	0.0186313	0.144	0.137	1			Ptcd2	0.0248568	0.25	0.259	1			Trim11	0.0560092	0.16	0.17	1
Arhgap12	0.018627	0.342	0.334	1			0610009B22Rik	0.0248259	0.314	0.316	1			Crebrf	0.055982	0.245	0.286	1
Igbp1	0.0186023	0.481	0.478	1			Tsen2	0.0248062	0.166	0.171	1			Cd151	0.0559583	0.383	0.44	1
Sall3	0.0185773	0.354	0.362	1			B230307C23Rik	0.0248029	0.151	0.154	1			Rfesd	0.0559541	0.092	0.116	1
Clec5a	0.0185331	0.577	0.579	1			Yipf3	0.0247987	0.471	0.461	1			Derl1	0.0559172	0.655	0.726	1
Xlr3b	0.0185266	0.017	0.004	9.7991e-05			Nsrp1	0.0247874	0.324	0.327	1			Ltv1	0.0558427	0.231	0.297	1
Ppp2ca	0.0185249	0.695	0.688	1			Acot2	0.0247855	0.07	0.064	1			Soat2	0.0558192	0.079	0.066	1
Gm46224	0.0185133	0.143	0.138	1			Tap1	0.0247774	0.281	0.305	1			Pomgnt1	0.0557196	0.163	0.173	1
Rac3	0.0185087	0.181	0.175	1			Dcaf8	0.0247594	0.432	0.44	1			Dnajb9	0.0556836	0.397	0.458	1
Ppp1r12c	0.0184972	0.4	0.396	1			Adprh	0.0247442	0.555	0.552	1			Cyth3	0.0556796	0.25	0.271	1
Smim19	0.018492	0.335	0.331	1			Inpp4a	0.0247317	0.133	0.128	1			Maml1	0.0556688	0.106	0.091	1
P3h4	0.0184833	0.041	0.027	1			Dcaf12	0.0247276	0.303	0.283	1			Akap13	0.0556543	0.707	0.778	1
Sfswap	0.0184785	0.307	0.296	1			1110019D14Rik	0.0246373	0.068	0.069	1			Mpst	0.0556101	0.155	0.171	1
Chmp2a	0.0184681	0.663	0.672	1			Cryzl2	0.0246344	0.157	0.151	1			Zfp319	0.0555814	0.092	0.1	1
Dhdh	0.0184544	0.172	0.172	1			Rps27rt	0.0246323	0.27	0.248	1			Alkbh6	0.0555727	0.193	0.213	1
Efemp2	0.018452	0.119	0.112	1			Micu2	0.0246197	0.24	0.215	1			Ccdc85c	0.0555722	0.041	0.039	1
Rad9b	0.0184475	0.062	0.048	1			D1Ertd622e	0.0246119	0.351	0.365	1			St3gal4	0.0555354	0.103	0.1	1
1110012L19Rik	0.01843	0.126	0.11	1			Gm11772	0.0246082	0.068	0.045	1			Atp6v1d	0.0555104	0.432	0.471	1
Mrpl16	0.0184291	0.379	0.375	1			Lonp2	0.0245952	0.223	0.221	1			Rab10os	0.0554903	0.155	0.198	1
Slc25a39	0.0184221	0.522	0.523	1			Cyp4f16	0.0245809	0.09	0.094	1			Zfp330	0.0554789	0.266	0.304	1
Leprot	0.0184219	0.55	0.549	1			Scfd2	0.0245772	0.073	0.05	1			Hus1	0.0554675	0.122	0.116	1
Mapre3	0.0184134	0.047	0.038	1			Fyco1	0.0245708	0.285	0.274	1			Fam213a	0.0554206	0.057	0.069	1
Pdk1	0.0184017	0.34	0.349	1			Tram1	0.0245527	0.701	0.681	1			Zmym6	0.0552983	0.106	0.107	1
Emc10	0.0183988	0.657	0.661	1			Aars	0.0245468	0.389	0.404	1			Gatad1	0.0552978	0.293	0.349	1
Cwc27	0.0183941	0.186	0.181	1			Gdi1	0.0245145	0.339	0.338	1			Prkce	0.0552904	0.117	0.148	1
Hint2	0.0183873	0.369	0.356	1			Map2k1	0.0244923	0.448	0.444	1			Il7r	0.0552598	0.242	0.259	1
Rasal2	0.0183729	0.154	0.144	1			Tm7sf3	0.0244725	0.261	0.242	1			Crat	0.0552416	0.234	0.291	1
Surf1	0.0183646	0.222	0.204	1			Atg9a	0.0244426	0.132	0.122	1			Rabif	0.0552236	0.12	0.14	1
Rilpl2	0.0183619	0.088	0.081	1			Pqlc1	0.0244364	0.073	0.081	1			Mgat4a	0.0551547	0.582	0.662	1
C1rl	0.0183576	0.139	0.125	1			Hist1h2br	0.0244301	0.018	0.008	1			Gng12	0.0551367	0.405	0.446	1
Atf1	0.0183554	0.415	0.416	1			Dhrs7b	0.0244263	0.447	0.466	1			AU040320	0.0551326	0.179	0.213	1
Lactb	0.0183505	0.579	0.587	1			BC029722	0.024414	0.187	0.16	1			Tnfaip1	0.0551279	0.329	0.356	1
Rbfox1	0.0183234	0.055	0.041	1			Epha2	0.0244097	0.129	0.11	1			Gdpgp1	0.0550917	0.079	0.07	1
Mir142hg	0.0182912	0.055	0.041	1			Srr	0.0244001	0.057	0.039	1			Wdr26	0.0550907	0.62	0.665	1
Ptgr2	0.0182867	0.26	0.25	1			Pde6d	0.0243804	0.209	0.208	1			Cbr4	0.0550839	0.12	0.125	1
Tcaim	0.0182804	0.104	0.092	1			Tex261	0.0243691	0.706	0.699	1			9930021J03Rik	0.0550811	0.264	0.34	1
Klf10	0.0182777	0.128	0.111	1			Ptpn2	0.0243595	0.198	0.21	1			Tax1bp3	0.055054	0.291	0.346	1
Tmem184c	0.0182376	0.137	0.127	1			Asxl1	0.0243532	0.271	0.25	1			Clip2	0.0550191	0.212	0.243	1
Lsm4	0.0182168	0.64	0.647	1			Dlat	0.0243181	0.185	0.183	1			Sphk2	0.0549952	0.196	0.227	1
Ankmy2	0.0181927	0.148	0.133	1			Hnrnpll	0.0243042	0.198	0.225	1			Rassf2	0.0549477	0.592	0.595	1
Eif2ak1	0.0181924	0.22	0.219	1			Lrrc47	0.0242966	0.174	0.16	1			Fam149b	0.0549266	0.158	0.186	1
Zmat1	0.018188	0.094	0.084	1			Pex11b	0.0242803	0.261	0.263	1			Zc3h18	0.0548966	0.37	0.404	1
Cox6c	0.0181877	0.843	0.859	1			Exoc7	0.0242769	0.237	0.23	1			Gpr165	0.0548911	0.052	0.046	1
Khk	0.0181795	0.406	0.406	1			Mthfd2l	0.024254	0.092	0.081	1			Ivd	0.0548791	0.141	0.11	1
Tm9sf3	0.0181711	0.773	0.772	1			Eral1	0.0242065	0.068	0.055	1			Guca1a	0.0548161	0.193	0.256	1
Cracr2b	0.018146	0.134	0.126	1			Zfp512b	0.0241756	0.076	0.058	1			Mfsd14b	0.0548158	0.245	0.271	1
Mtg1	0.0181386	0.109	0.096	1			Mycl	0.0241702	0.081	0.068	1			Vps72	0.0548002	0.291	0.341	1
Plekhj1	0.0181202	0.575	0.583	1			Smap2	0.0241602	0.866	0.881	1			Fggy	0.0547986	0.084	0.089	1
Rnf216	0.0181138	0.392	0.38	1			Copa	0.0241506	0.522	0.526	1			Prdm11	0.0547849	0.106	0.106	1
Tbrg4	0.0181088	0.119	0.112	1			Snx27	0.0241504	0.256	0.259	1			Gaa	0.0547333	0.37	0.435	1
Emd	0.0181001	0.388	0.388	1			Hmbox1	0.0241366	0.27	0.269	1			Rft1	0.0547278	0.209	0.213	1
Spry1	0.0180994	0.074	0.067	1			Irf8	0.0241046	0.934	0.903	1			4931406C07Rik	0.0547045	0.34	0.365	1
Sin3b	0.0180745	0.538	0.538	1			Hist1h4h	0.0240772	0.041	0.03	1			Nbr1	0.0546824	0.245	0.28	1
Fbxl20	0.0180693	0.197	0.201	1			Fbxw4	0.0240754	0.352	0.359	1			Med30	0.054678	0.274	0.323	1
2700049A03Rik	0.0180592	0.108	0.1	1			Ap5s1	0.024075	0.098	0.091	1			Rnf20	0.0546508	0.25	0.3	1
Zfp688	0.0180503	0.128	0.12	1			Coq8b	0.0240738	0.171	0.154	1			Fcgr2b	0.0546363	0.736	0.776	1
Gm17354	0.0180421	0.068	0.054	1			Spsb3	0.0240361	0.202	0.183	1			Lbr	0.0545834	0.207	0.259	1
Hmgn3	0.0180409	0.085	0.078	1			Tcta	0.0240126	0.101	0.09	1			Pskh1	0.0545651	0.12	0.101	1
Tap2	0.0180307	0.358	0.348	1			Rab11fip5	0.0240024	0.209	0.197	1			Cops7a	0.0545455	0.302	0.361	1
Lmo2	0.0179998	0.693	0.686	1			Qpctl	0.0239823	0.123	0.112	1			Mxd4	0.054543	0.356	0.39	1
4933406I18Rik	0.017992	0.163	0.156	1			Gm13205	0.0239736	0.025	0.016	1			Gpaa1	0.0545314	0.408	0.453	1
Ndufs2	0.0179583	0.63	0.628	1			R3hcc1	0.0239563	0.08	0.072	1			Tmem204	0.0545284	0.128	0.143	1
Zmat5	0.0179419	0.328	0.327	1			Cd99l2	0.0239476	0.111	0.116	1			Rab22a	0.0545154	0.25	0.273	1
Prr3	0.0179356	0.148	0.144	1			Trmt44	0.0239324	0.077	0.069	1			Zfp984	0.054512	0.125	0.127	1
0610040B10Rik	0.0179165	0.039	0.028	1			Maml1	0.0238872	0.088	0.074	1			C330007P06Rik	0.0545096	0.223	0.256	1
Prkab1	0.0179076	0.248	0.228	1			Myo6	0.0238818	0.141	0.122	1			Adssl1	0.0544367	0.139	0.167	1
1110051M20Rik	0.0179062	0.059	0.052	1			Ppm1h	0.0238767	0.345	0.351	1			Kif21b	0.0543903	0.429	0.475	1
Med18	0.0178994	0.084	0.07	1			Rps6ka1	0.0238682	0.703	0.698	1			Cep19	0.0543796	0.06	0.045	1
Clk2	0.0178941	0.157	0.163	1			Virma	0.0238577	0.209	0.209	1			Tpm3-rs7	0.0543716	0.076	0.076	1
Scrn3	0.0178847	0.096	0.099	1			Med20	0.0238476	0.164	0.172	1			Pde2a	0.0543583	0.043	0.028	1
Golga5	0.0178791	0.15	0.141	1			Abcb9	0.0238164	0.038	0.02	1			C1qb	0.0543394	1	0.999	1
Slc33a1	0.0178574	0.213	0.207	1			Dhx36	0.0238082	0.459	0.432	1			Mis12	0.0543028	0.168	0.221	1
Gin1	0.0178484	0.161	0.156	1			Sufu	0.0237832	0.112	0.109	1			Eva1a	0.0542513	0.133	0.146	1
Foxo3	0.017825	0.108	0.116	1			Mycbp	0.0237763	0.193	0.172	1			Tmem9	0.0542379	0.144	0.142	1
Furin	0.017812	0.252	0.251	1			Zfp143	0.0237487	0.113	0.106	1			Gm46218	0.0542236	0.092	0.069	1
Tango2	0.0177838	0.334	0.328	1			Tysnd1	0.0237433	0.194	0.178	1			Bcl10	0.0542159	0.41	0.469	1
Mapkapk3	0.0177835	0.07	0.058	1			Cradd	0.0237428	0.191	0.166	1			Sgsm3	0.0542143	0.092	0.103	1
Rnf141	0.0177685	0.183	0.178	1			Rps25	0.0237327	0.991	0.989	1			Rpa2	0.0542051	0.185	0.222	1
Ctps2	0.0177679	0.225	0.22	1			Clcn3	0.0237318	0.358	0.35	1			Slc18b1	0.0541793	0.076	0.073	1
Zfp386	0.0177677	0.138	0.131	1			Rpl23	0.0237231	0.998	0.996	1			Sgpp1	0.0541731	0.204	0.259	1
Pias3	0.0177665	0.129	0.122	1			Ap3s1	0.0237207	0.278	0.284	1			Lrrc57	0.0540768	0.128	0.131	1
Znrd1as	0.0177651	0.08	0.07	1			4930453N24Rik	0.0237148	0.257	0.277	1			Cenpn	0.0540706	0.027	0.028	1
Pkmyt1	0.0177639	0.138	0.135	1			Ncoa2	0.0237104	0.263	0.268	1			Fam117b	0.0540646	0.342	0.367	1
0610037L13Rik	0.0177609	0.301	0.3	1			Golm1	0.0236752	0.886	0.89	1			Dnm2	0.0540619	0.584	0.626	1
Tshz1	0.0177575	0.131	0.132	1			Lxn	0.0236745	0.188	0.173	1			Parp2	0.0540357	0.269	0.313	1
Pmp22	0.0177505	0.783	0.78	1			Sft2d2	0.023665	0.392	0.384	1			Pigc	0.0540009	0.158	0.183	1
Mrps35	0.0177209	0.198	0.197	1			Igf1r	0.0236632	0.213	0.229	1			Zbtb37	0.0539464	0.212	0.255	1
Il1rn	0.0177074	0.035	0.035	1			Ei24	0.0236487	0.365	0.348	1			Ipmk	0.053909	0.185	0.201	1
Rfc5	0.0177017	0.257	0.253	1			Clu	0.0236484	0.045	0.042	1			Klhdc2	0.0538824	0.283	0.338	1
Mecr	0.0176895	0.189	0.187	1			Bad	0.0236414	0.336	0.312	1			Gucd1	0.0538515	0.114	0.095	1
Nsmaf	0.0176784	0.192	0.178	1			Smg8	0.0236396	0.087	0.075	1			Fbxo22	0.0538509	0.258	0.31	1
Tyms	0.0176778	0.356	0.362	1			Cpq	0.0236158	0.108	0.085	1			2010315B03Rik	0.0538464	0.16	0.183	1
Tk2	0.0176674	0.168	0.162	1			Lyrm9	0.0235808	0.188	0.183	1			Zfp105	0.0538211	0.076	0.094	1
Fgd2	0.0176636	0.71	0.728	1			Atf6b	0.0235761	0.358	0.375	1			Gm26669	0.0537887	0.092	0.088	1
Hgsnat	0.017646	0.257	0.244	1			Nacc2	0.023543	0.233	0.234	1			Taok3	0.0537704	0.438	0.51	1
Pex6	0.0176454	0.2	0.181	1			Itgb3bp	0.0235213	0.136	0.119	1			Khdrbs3	0.0537039	0.315	0.353	1
Snrpb2	0.0176341	0.421	0.427	1			Cbx7	0.0235176	0.066	0.058	1			Rbm15	0.0536903	0.185	0.198	1
Arap2	0.0176135	0.086	0.074	1			Rnase6	0.0235104	0.097	0.094	1			Fam199x	0.0536787	0.117	0.156	1
Blcap	0.0176111	0.158	0.154	1			Kctd12b	0.023486	0.056	0.042	1			Lpxn	0.0536736	0.345	0.414	1
Poldip3	0.0176052	0.329	0.329	1			Ak1	0.023468	0.221	0.216	1			B4gat1	0.0536701	0.269	0.316	1
Ddrgk1	0.0176025	0.724	0.745	1			Klhl26	0.0234308	0.049	0.031	1			Gm6583	0.0536639	0.062	0.054	1
Blmh	0.0175942	0.433	0.44	1			Oxld1	0.0234271	0.122	0.117	1			Ublcp1	0.0536417	0.272	0.34	1
Tmem135	0.0175812	0.336	0.338	1			Kbtbd3	0.0234243	0.066	0.058	1			Lcor	0.0536373	0.247	0.264	1
Stx12	0.0175807	0.398	0.395	1			Ccdc71	0.0234158	0.138	0.158	1			Ubl7	0.0536103	0.166	0.165	1
Thap11	0.0175326	0.232	0.239	1			Prkra	0.0233907	0.252	0.235	1			Pa2g4	0.0536055	0.533	0.614	1
AB124611	0.0175265	0.195	0.196	1			Erlec1	0.0233753	0.409	0.414	1			Tlr6	0.0535972	0.117	0.133	1
Usp22	0.0175231	0.273	0.271	1			Zscan22	0.0233615	0.06	0.053	1			Bcat2	0.0535951	0.201	0.243	1
Abhd12	0.0175054	0.955	0.961	1			Setbp1	0.0233192	0.022	0.02	1			Arf6	0.0535665	0.372	0.38	1
Fbxo18	0.0174908	0.213	0.206	1			Bcas3	0.0232619	0.083	0.06	1			Cc2d1b	0.0535426	0.209	0.25	1
Elp3	0.0174884	0.174	0.168	1			Ss18l2	0.0232515	0.168	0.175	1			Phf20	0.0535321	0.332	0.383	1
Homez	0.0174711	0.054	0.038	1			Trp53bp2	0.0232485	0.147	0.126	1			Commd8	0.0535102	0.698	0.741	1
Sord	0.0174067	0.218	0.209	1			Nt5c3	0.023238	0.208	0.207	1			Hdac11	0.0534944	0.098	0.101	1
Tm2d1	0.0174051	0.434	0.427	1			Nprl2	0.023234	0.111	0.105	1			Gadd45g	0.0534497	0.209	0.219	1
Farsb	0.017389	0.355	0.353	1			Hebp1	0.0232313	0.557	0.568	1			Nsd3	0.0534444	0.573	0.577	1
Mob2	0.0173884	0.211	0.206	1			Lrmda	0.0232272	0.132	0.135	1			Senp2	0.0534145	0.5	0.55	1
Dr1	0.0173832	0.249	0.24	1			Sirt4	0.0232241	0.078	0.067	1			Tnip2	0.0533983	0.163	0.209	1
Nap1l4	0.0173741	0.562	0.559	1			Rfx7	0.0232172	0.181	0.186	1			Ddx3x	0.0533155	0.514	0.551	1
Get4	0.0173725	0.25	0.237	1			Stradb	0.0231682	0.182	0.163	1			Ptpro	0.053269	0.258	0.282	1
Chchd5	0.0173538	0.21	0.2	1			Zfp26	0.0231664	0.152	0.153	1			Tmem230	0.053203	0.361	0.404	1
Mis18a	0.0173394	0.169	0.163	1			Sap30bp	0.0231111	0.166	0.166	1			Snx1	0.0531759	0.418	0.455	1
Jam2	0.017335	0.324	0.311	1			Zc3h6	0.0231013	0.062	0.06	1			Akap11	0.05311	0.228	0.253	1
Ncoa4	0.0173056	0.351	0.343	1			Taok1	0.0230963	0.457	0.461	1			Cpped1	0.0531044	0.12	0.133	1
Ppp1r21	0.0172899	0.384	0.372	1			Lrp6	0.023084	0.292	0.293	1			Tmem208	0.0531031	0.611	0.694	1
Mmachc	0.0172887	0.074	0.067	1			Rps5	0.0230778	0.994	0.988	1			Zfp956	0.0531007	0.038	0.036	1
Spata2	0.0172885	0.107	0.101	1			6330418K02Rik	0.0230721	0.102	0.104	1			Idh3b	0.0530091	0.418	0.449	1
Rdm1	0.0172849	0.065	0.063	1			Zfp775	0.023069	0.042	0.024	1			Phf14	0.0529942	0.649	0.714	1
Impad1	0.0172802	0.226	0.219	1			Ift20	0.0230669	0.497	0.527	1			Arhgdib	0.052987	0.799	0.876	1
Nmrk1	0.0172722	0.071	0.06	1			Zfand6	0.0230534	0.575	0.58	1			D11Wsu47e	0.0529817	0.092	0.066	1
Pkig	0.017262	0.722	0.717	1			1700052K11Rik	0.023048	0.057	0.045	1			Pde7a	0.0529597	0.098	0.115	1
Etfrf1	0.0172595	0.113	0.102	1			Ddx1	0.0230465	0.351	0.364	1			Cbr2	0.0529523	0.003	0.015	1
Chmp3	0.0172464	0.486	0.484	1			Zcchc24	0.0230377	0.2	0.176	1			Zfp608	0.0528867	0.136	0.143	1
Gal3st4	0.0172437	0.054	0.035	0.769531			Rbm4b	0.023032	0.304	0.315	1			Vps26b	0.0528685	0.152	0.161	1
Ppp2r3d	0.0172345	0.135	0.121	1			Abcc5	0.0229972	0.393	0.423	1			Gpr157	0.052852	0.144	0.134	1
B3galt4	0.0172343	0.137	0.13	1			Dexi	0.0229535	0.185	0.171	1			Stt3b	0.0528502	0.359	0.41	1
Tagln2	0.0172309	0.749	0.765	1			Ms4a6d	0.0229452	0.732	0.739	1			Zbtb21	0.0527806	0.092	0.113	1
Usp14	0.0172232	0.552	0.545	1			Mon1a	0.0229286	0.081	0.065	1			Erf	0.0527659	0.296	0.332	1
Caap1	0.017218	0.186	0.177	1			Megf8	0.0229263	0.073	0.054	1			Cd244	0.0527618	0.253	0.267	1
Sirt3	0.0172062	0.189	0.177	1			Tmem14c	0.0229262	0.818	0.805	1			Gpr107	0.0527363	0.408	0.461	1
Tmem120a	0.0171977	0.165	0.173	1			Zfp655	0.0228959	0.147	0.135	1			Stat3	0.0527342	0.505	0.575	1
Pigf	0.0171911	0.236	0.225	1			Coq8a	0.0228883	0.036	0.025	1			Virma	0.0526966	0.204	0.24	1
Apobec2	0.0171687	0.025	0.016	1			Rps10	0.0228677	0.994	0.995	1			Tbxas1	0.052683	0.698	0.738	1
Tbc1d14	0.0171601	0.397	0.398	1			Mccc2	0.0228661	0.074	0.075	1			Sccpdh	0.0526461	0.152	0.145	1
Elf1	0.0171596	0.449	0.452	1			Rps19	0.022842	0.993	0.996	1			Hprt	0.0526127	0.611	0.657	1
Fgfrl1	0.0171544	0.061	0.049	1			Mapk7	0.0228293	0.087	0.08	1			Mthfsl	0.0525942	0.228	0.227	1
Gabpa	0.017151	0.17	0.162	1			Ctso	0.0228274	0.396	0.409	1			Hdac8	0.0525513	0.073	0.082	1
Pitpnc1	0.0171254	0.276	0.269	1			Rnf169	0.0228257	0.327	0.328	1			Ccdc22	0.0525352	0.291	0.356	1
Foxo4	0.0171174	0.042	0.037	1			Cmtm4	0.0228248	0.211	0.227	1			Frmd8	0.052531	0.207	0.234	1
Fbxo22	0.0171091	0.252	0.256	1			Ralgapa2	0.0228173	0.085	0.084	1			Slc12a7	0.0525191	0.136	0.145	1
Slc25a11	0.0171048	0.624	0.62	1			Phkb	0.0228158	0.226	0.229	1			Spg7	0.0525151	0.245	0.255	1
Itgb1bp1	0.0170878	0.319	0.317	1			Aebp2	0.0227654	0.304	0.316	1			Snrnp40	0.0524914	0.283	0.362	1
Rnf11	0.017084	0.359	0.361	1			Snapc5	0.0227571	0.463	0.485	1			Ubn2	0.0524762	0.557	0.595	1
Morf4l1	0.0170786	0.854	0.864	1			Ube2q2	0.0227537	0.232	0.223	1			Plxna4os1	0.0524361	0.274	0.295	1
Cdc40	0.0170742	0.376	0.377	1			Ttc17	0.0227521	0.166	0.158	1			Sbf2	0.0524186	0.389	0.42	1
Mtmr9	0.0170719	0.087	0.075	1			Glmp	0.0227421	0.64	0.648	1			Rhbdd3	0.0524162	0.095	0.094	1
Rab3ip	0.0170707	0.197	0.197	1			Cpe	0.0227363	0.075	0.051	1			Zfp386	0.0523966	0.133	0.156	1
Dnaaf3	0.0170655	0.035	0.024	1			Ccrl2	0.0227225	0.524	0.511	1			Rnmt	0.0523494	0.288	0.329	1
Eaf1	0.0170608	0.13	0.134	1			Ptp4a1	0.0227197	0.331	0.334	1			Nub1	0.0523406	0.253	0.301	1
Ccdc166	0.0170544	0.058	0.056	1			Smarce1	0.0227102	0.407	0.411	1			Ube2w	0.0523302	0.299	0.301	1
Srp68	0.017047	0.319	0.311	1			Samd4b	0.0227078	0.238	0.258	1			Braf	0.0523151	0.223	0.258	1
Tor4a	0.0170423	0.114	0.108	1			Foxo1	0.0226761	0.151	0.147	1			Tnfrsf21	0.0522995	0.451	0.502	1
Rtl8b	0.0170338	0.095	0.078	1			Scamp1	0.0226718	0.268	0.279	1			Actn1	0.0522954	0.101	0.11	1
2700038G22Rik	0.0170323	0.14	0.135	1			Slc15a4	0.0226711	0.427	0.442	1			Ppm1l	0.0522923	0.092	0.121	1
C030006K11Rik	0.0170307	0.129	0.11	1			Fbxo18	0.022647	0.238	0.24	1			Sema4b	0.0522571	0.087	0.103	1
Bad	0.0170185	0.382	0.377	1			Mrpl24	0.0226431	0.523	0.533	1			Cbr3	0.0522536	0.133	0.139	1
Apoo	0.0170125	0.171	0.17	1			Sesn3	0.0226165	0.065	0.051	1			Oard1	0.0522496	0.274	0.32	1
Klf4	0.0170015	0.145	0.134	1			Mrps10	0.0225976	0.297	0.315	1			Arl6ip5	0.0522469	0.505	0.569	1
Hcst	0.0169947	0.185	0.181	1			Klhl5	0.0225885	0.229	0.231	1			Anapc11	0.052221	0.495	0.539	1
Wdhd1	0.0169947	0.238	0.225	1			Slc20a2	0.0225865	0.089	0.082	1			Zcchc14	0.0521972	0.101	0.137	1
Ctr9	0.0169837	0.279	0.27	1			Uqcrfs1	0.0225814	0.521	0.523	1			Zfp629	0.0521577	0.098	0.13	1
Nipsnap2	0.0169647	0.123	0.112	1			Mettl5	0.022561	0.268	0.268	1			AW554918	0.0521399	0.095	0.094	1
Arf3	0.0169559	0.296	0.295	1			Slc39a8	0.0225284	0.215	0.189	1			Mcm3ap	0.0521203	0.114	0.136	1
Aagab	0.0169538	0.259	0.258	1			Retreg1	0.022521	0.74	0.743	1			Sdhaf2	0.0520842	0.16	0.227	1
Khnyn	0.0169482	0.117	0.121	1			Ikzf1	0.0225048	0.687	0.699	1			Sppl3	0.0520824	0.326	0.356	1
Ly6g6e	0.0169372	0.028	0.016	1			Rbbp4	0.0224993	0.492	0.501	1			Ktn1	0.0520761	0.5	0.538	1
Atp6v0a2	0.0169305	0.572	0.584	1			Vapb	0.0224912	0.416	0.424	1			Ccar2	0.052047	0.09	0.094	1
Nelfb	0.0169218	0.262	0.267	1			Mrps33	0.022483	0.658	0.641	1			Phf20l1	0.0520386	0.457	0.513	1
Naprt	0.0169217	0.092	0.084	1			Galns	0.0224815	0.143	0.124	1			Ammecr1l	0.0520217	0.201	0.213	1
Rpl9-ps6	0.0168834	0.189	0.178	1			Tspyl1	0.0224781	0.225	0.208	1			Kcnk13	0.0520084	0.399	0.428	1
Klhl25	0.0168544	0.125	0.115	1			Supv3l1	0.0224292	0.087	0.089	1			Lrp1	0.0519924	0.747	0.756	1
Ist1	0.0168535	0.217	0.215	1			Ap1g2	0.0224274	0.11	0.102	1			Tmem87b	0.0519815	0.315	0.38	1
Elp5	0.0168528	0.256	0.254	1			Mettl22	0.022393	0.089	0.082	1			Gm37494	0.0519085	0.307	0.326	1
Gins1	0.0168444	0.236	0.226	1			Laptm4b	0.0223893	0.225	0.199	1			Larp4b	0.0518916	0.481	0.526	1
Stk11ip	0.0168424	0.078	0.067	1			Ap3s2	0.0223882	0.142	0.144	1			Arf5	0.0518716	0.715	0.779	1
Tmem185b	0.0168375	0.249	0.248	1			Cpeb4	0.0223827	0.263	0.271	1			Rabl3	0.0518511	0.065	0.055	1
Gm20186	0.0168361	0.047	0.045	1			Trp53cor1	0.0223675	0.096	0.08	1			Gm16192	0.0518231	0.041	0.049	1
Lrrc4	0.0168276	0.074	0.062	1			Arpc1a	0.0223626	0.563	0.564	1			Mast4	0.0518134	0.128	0.133	1
Selenbp1	0.0168219	0.098	0.088	1			Zmat1	0.0223589	0.104	0.099	1			Tmem185b	0.0517931	0.255	0.261	1
Gm42715	0.0168153	0.031	0.022	1			Man1a	0.0223536	0.601	0.598	1			Ndor1	0.0517777	0.041	0.064	1
Narf	0.0168106	0.148	0.151	1			Ints1	0.0223465	0.167	0.161	1			Zfp800	0.0517658	0.342	0.395	1
Zfand1	0.0167955	0.128	0.114	1			Ppm1m	0.0223423	0.267	0.258	1			Tmc6	0.0517632	0.166	0.203	1
Ap1s1	0.0167906	0.486	0.478	1			Gtf2a1	0.0223158	0.247	0.259	1			Zbtb5	0.0517549	0.101	0.115	1
Card19	0.0167801	0.417	0.435	1			Hbp1	0.0223142	0.315	0.338	1			Rbbp4	0.0517462	0.497	0.569	1
Tmem192	0.0167781	0.197	0.188	1			Tfdp2	0.0223135	0.106	0.089	1			Capn7	0.0517431	0.149	0.185	1
Ppia	0.0167776	0.991	0.989	1			Ccl25	0.0223052	0.126	0.121	1			Arhgef4	0.0517427	0.054	0.048	1
Dlc1	0.0167735	0.049	0.04	1			Saysd1	0.0223039	0.371	0.371	1			Carnmt1	0.0517282	0.196	0.232	1
Sirt5	0.01677	0.087	0.081	1			Zer1	0.0222833	0.135	0.123	1			Abcd2	0.0516863	0.312	0.362	1
Cnot7	0.0167558	0.243	0.238	1			Trim30c	0.0222761	0.032	0.014	1			Usp34	0.051685	0.41	0.432	1
Snx14	0.0167549	0.206	0.195	1			Azi2	0.0222394	0.236	0.246	1			Pgs1	0.051677	0.361	0.401	1
Pum2	0.016745	0.512	0.524	1			Srgap2	0.0222043	0.892	0.884	1			Uqcc3	0.051664	0.351	0.416	1
Xpc	0.0167428	0.127	0.128	1			Rbm12b2	0.022186	0.056	0.066	1			Acsf2	0.0516635	0.062	0.066	1
Bend6	0.0167288	0.081	0.075	1			Hadhb	0.0221592	0.434	0.434	1			Jam2	0.051661	0.318	0.346	1
Gm26690	0.0167231	0.03	0.023	1			Ulk1	0.0221544	0.107	0.085	1			Wdr11	0.0516594	0.141	0.174	1
S100pbp	0.0167012	0.129	0.124	1			Atg5	0.0221539	0.443	0.452	1			Bcl7b	0.0516567	0.299	0.365	1
Acadsb	0.0166998	0.187	0.181	1			Prr3	0.0221502	0.147	0.123	1			Mttp	0.0516562	0.136	0.118	1
Gm26532	0.016672	0.156	0.145	1			Acat1	0.0221406	0.378	0.371	1			Matk	0.0516554	0.231	0.258	1
Haus4	0.0166693	0.252	0.251	1			Ly96	0.0221236	0.31	0.297	1			Chmp3	0.051625	0.446	0.528	1
Cep63	0.0166406	0.179	0.17	1			Zfp870	0.0220974	0.038	0.037	1			Clptm1	0.0516157	0.579	0.624	1
Rffl	0.0166377	0.125	0.114	1			Usp38	0.0220945	0.127	0.126	1			Apbb1ip	0.0515985	0.902	0.912	1
Tomm40l	0.0166366	0.144	0.134	1			Vwa8	0.0220338	0.072	0.068	1			Med23	0.0515914	0.144	0.167	1
Rps12	0.0166179	0.995	0.994	1			Kif3a	0.0220119	0.133	0.134	1			Brox	0.0515546	0.293	0.317	1
Phkb	0.0166056	0.223	0.211	1			Naip5	0.0220062	0.156	0.14	1			Ankzf1	0.0515544	0.139	0.155	1
Rabep2	0.0166027	0.173	0.157	1			Gm9949	0.022006	0.037	0.021	1			Fam204a	0.0515263	0.22	0.249	1
Arrb2	0.0165886	0.723	0.733	1			Atrnl1	0.0219977	0.022	0.006	1			Gm44067	0.0515129	0.079	0.086	1
Gpr19	0.0165885	0.067	0.047	1			Gpr165	0.0219972	0.039	0.034	1			Chmp7	0.0514606	0.13	0.159	1
Arhgap29	0.0165865	0.074	0.067	1			Sema6b	0.0219951	0.047	0.036	1			Srp68	0.0514271	0.283	0.316	1
Csnk2b	0.0165858	0.574	0.578	1			Jpx	0.0219911	0.099	0.087	1			Atxn7l1	0.0514082	0.223	0.253	1
Gm26870	0.0165832	0.007	0.006	1			Ube2i	0.0219562	0.671	0.647	1			Trip4	0.0513926	0.149	0.173	1
Ppcs	0.0165559	0.161	0.153	1			Rnf123	0.0219073	0.078	0.083	1			AW146154	0.0513419	0.092	0.115	1
Chpt1	0.0165554	0.236	0.227	1			Creld1	0.0218864	0.179	0.177	1			Sclt1	0.0513399	0.168	0.209	1
Lrch1	0.0165517	0.215	0.208	1			Klhl25	0.021852	0.143	0.128	1			Acbd5	0.0513296	0.31	0.356	1
Nit1	0.0165336	0.246	0.248	1			Tmem67	0.0218464	0.047	0.037	1			Rdm1	0.0513179	0.095	0.083	1
Rpa1	0.0165326	0.285	0.284	1			Mtx3	0.0218348	0.102	0.092	1			G430095P16Rik	0.051308	0.065	0.043	1
Mterf1a	0.0165309	0.043	0.038	1			Hmgxb4	0.0218227	0.261	0.277	1			Hlcs	0.0512743	0.073	0.072	1
Fmo5	0.0165277	0.057	0.053	1			Abcg3	0.0218227	0.043	0.028	1			Stk17b	0.0512584	0.31	0.347	1
Uck1	0.0165208	0.228	0.221	1			Ndfip1	0.0218132	0.266	0.285	1			Zc3h4	0.0512583	0.168	0.179	1
Dyrk2	0.0165049	0.205	0.206	1			Pex3	0.0218093	0.214	0.229	1			Gnpat	0.0512508	0.177	0.204	1
Nfyb	0.0165009	0.207	0.215	1			Carhsp1	0.0217986	0.105	0.08	1			Amotl1	0.0512107	0.106	0.079	1
Ift140	0.016497	0.064	0.05	1			Rbbp8	0.02179	0.085	0.076	1			Pcmtd1	0.0512001	0.342	0.376	1
Tmem60	0.0164955	0.359	0.346	1			Capn15	0.0217877	0.171	0.173	1			Smarca5	0.0511978	0.601	0.635	1
Ccdc115	0.0164933	0.467	0.465	1			Gm47689	0.0217855	0.029	0.019	1			Tram2	0.051182	0.076	0.08	1
Adh5	0.0164849	0.585	0.591	1			Zfpl1	0.0217627	0.232	0.235	1			Vapa	0.0511809	0.72	0.756	1
Slc25a36	0.0164805	0.264	0.274	1			Adprhl2	0.0217608	0.27	0.256	1			Ep400	0.0511535	0.37	0.41	1
Fbxl6	0.0164755	0.272	0.276	1			Syngr2	0.0217589	0.841	0.821	1			Galnt12	0.0511468	0.361	0.408	1
D630045J12Rik	0.0164715	0.036	0.03	1			Tomm40l	0.0217519	0.129	0.125	1			Scyl3	0.0511451	0.128	0.145	1
1810043G02Rik	0.0164583	0.21	0.201	1			Gm16867	0.0217314	0.069	0.05	1			Dgcr8	0.051145	0.141	0.194	1
Zfp101	0.0164468	0.106	0.097	1			Gphn	0.0217027	0.131	0.128	1			Kctd13	0.0511426	0.152	0.158	1
Cdk2	0.0164405	0.212	0.211	1			Zfp384	0.021698	0.138	0.136	1			Tmco3	0.0511323	0.19	0.21	1
Scd2	0.0164155	0.218	0.229	1			Galm	0.0216969	0.095	0.072	1			Chst1	0.0511293	0.226	0.25	1
Ddx1	0.0163999	0.467	0.474	1			Aldh3a2	0.0216906	0.174	0.164	1			Zfp26	0.0511191	0.16	0.194	1
Aldh1l2	0.0163887	0.056	0.045	1			Wdr36	0.0216601	0.138	0.138	1			Tnrc6c	0.0511167	0.405	0.501	1
Dpp9	0.0163874	0.225	0.226	1			Ap5b1	0.0216468	0.063	0.062	1			Trappc1	0.0510847	0.402	0.449	1
Mid1ip1	0.0163814	0.523	0.525	1			Fam58b	0.0216161	0.311	0.302	1			Il12b	0.0510827	0.011	0.03	1
2700097O09Rik	0.016379	0.156	0.138	1			2700062C07Rik	0.0215936	0.159	0.173	1			Cetn3	0.0510617	0.484	0.583	1
Jmjd7	0.0163608	0.029	0.019	1			Cds1	0.0215813	0.232	0.263	1			Rmdn1	0.0509969	0.163	0.194	1
Selenom	0.0163453	0.122	0.118	1			Pecr	0.0215515	0.245	0.274	1			Lactb2	0.0508655	0.28	0.317	1
Eci2	0.0163377	0.393	0.39	1			Hoxb4	0.0215319	0.054	0.045	1			Accs	0.0508451	0.266	0.286	1
Gnpnat1	0.0163124	0.226	0.22	1			Nbeal1	0.0214985	0.333	0.348	1			Eefsec	0.0508385	0.177	0.198	1
Hmox1	0.0162911	0.385	0.376	1			Tmem206	0.0214935	0.251	0.246	1			Fzr1	0.0508204	0.226	0.241	1
Slbp	0.0162831	0.619	0.61	1			Twf2	0.02149	0.708	0.695	1			Mrpl19	0.0508171	0.274	0.311	1
Rbm43	0.0162716	0.138	0.131	1			Bcl9l	0.0214742	0.22	0.216	1			C330018D20Rik	0.0508108	0.082	0.072	1
Sdhc	0.0162684	0.47	0.474	1			Ubxn6	0.0214664	0.314	0.324	1			Hgsnat	0.0507179	0.193	0.219	1
Lbr	0.0162652	0.252	0.248	1			Pik3ip1	0.0214546	0.044	0.038	1			Agl	0.0507054	0.155	0.182	1
Rnase6	0.0162429	0.038	0.03	1			Igfbp6	0.0214459	0.166	0.155	1			Asphd1	0.0506661	0.003	0.001	1
Map3k14	0.0162248	0.192	0.197	1			Cops4	0.0214357	0.636	0.624	1			Ggact	0.050662	0.06	0.054	1
Arl14ep	0.0162184	0.168	0.167	1			Hspbap1	0.0214179	0.106	0.104	1			Pnpo	0.0506081	0.228	0.258	1
Zfp865	0.0162184	0.187	0.18	1			Bcdin3d	0.0214151	0.189	0.185	1			Ank2	0.0505925	0.361	0.404	1
Hddc3	0.0162098	0.065	0.052	1			Rfxank	0.0214096	0.114	0.112	1			Matr3	0.0505131	0.516	0.566	1
Osbpl1a	0.0162042	0.181	0.17	1			Bank1	0.0214087	0.298	0.286	1			Tmc7	0.0505022	0.076	0.067	1
Col15a1	0.0162037	0.099	0.084	1			6030458C11Rik	0.0213984	0.197	0.18	1			Adipor1	0.0504997	0.418	0.48	1
Cenpb	0.0162036	0.447	0.46	1			Adnp	0.0213975	0.067	0.06	1			Tgfbi	0.0504812	0.242	0.231	1
Slc38a9	0.0162002	0.384	0.391	1			Pxmp4	0.0213725	0.112	0.108	1			Rbm6	0.0504535	0.378	0.432	1
Prcp	0.0162	0.558	0.565	1			Natd1	0.0213679	0.075	0.069	1			Rnf114	0.0504489	0.386	0.401	1
Lancl1	0.0161995	0.124	0.12	1			Rab18	0.0213062	0.468	0.481	1			Arpin	0.0504199	0.011	0.001	1
Smim10l1	0.0161638	0.406	0.4	1			Ubald2	0.0212987	0.373	0.361	1			Scaper	0.0504076	0.168	0.162	1
Cdca7	0.0161636	0.419	0.423	1			Gm15446	0.0212616	0.058	0.04	1			Rnf149	0.0503843	0.484	0.551	1
Epb41	0.0161635	0.221	0.23	1			Cd300c2	0.0212254	0.931	0.908	1			Avl9	0.0502865	0.258	0.288	1
Rnf26	0.0161563	0.187	0.169	1			Zmym3	0.0212217	0.132	0.138	1			Arfgap1	0.0502845	0.207	0.234	1
Rnf220	0.0161556	0.281	0.279	1			Acads	0.0212141	0.522	0.508	1			Nsd1	0.0502663	0.549	0.589	1
Kctd13	0.0161553	0.149	0.152	1			Fbxo30	0.0212067	0.085	0.08	1			Tbcel	0.0502198	0.13	0.137	1
Isoc2a	0.0161544	0.052	0.035	1			Wdr34	0.0212067	0.068	0.06	1			Hlx	0.0501705	0.223	0.279	1
Bbc3	0.0161461	0.083	0.074	1			Thnsl1	0.0211722	0.05	0.046	1			Casp6	0.0501468	0.147	0.159	1
Zfp574	0.0161395	0.074	0.068	1			Psmd9	0.0211665	0.278	0.293	1			Mff	0.0501022	0.443	0.499	1
Mtrf1	0.0161327	0.09	0.079	1			Stambpl1	0.0211494	0.173	0.162	1			Rhobtb1	0.0500965	0.217	0.25	1
Gt(ROSA)26Sor	0.01609	0.28	0.272	1			Snhg20	0.0211324	0.286	0.299	1			Kctd12	0.0500859	0.891	0.888	1
Zbtb8a	0.0160857	0.049	0.035	1			Borcs7	0.0211186	0.287	0.311	1			Mtmr3	0.0500837	0.217	0.243	1
Rab26os	0.0160625	0.038	0.028	1			Osbpl11	0.0210966	0.433	0.441	1			Ppp3cb	0.0500569	0.31	0.371	1
Rab11fip5	0.0160562	0.18	0.162	1			Clec2d	0.0210715	0.359	0.369	1			Atf7	0.0499308	0.291	0.325	1
G3bp2	0.0160389	0.698	0.698	1			Napa	0.0210697	0.461	0.466	1			Nrbp1	0.0499126	0.375	0.432	1
Smarcd2	0.0160335	0.282	0.276	1			Aurkaip1	0.0210634	0.528	0.551	1			Pald1	0.0498896	0.386	0.426	1
Lsm5	0.0159962	0.465	0.481	1			Zfp647	0.0210082	0.032	0.016	1			Mrpl10	0.0498664	0.166	0.188	1
Ephb3	0.0159946	0.036	0.026	1			Stard9	0.0210055	0.335	0.347	1			Mtx3	0.049805	0.103	0.122	1
Rbm3	0.015992	0.836	0.842	1			Coa3	0.0210011	0.597	0.59	1			Nom1	0.0497978	0.266	0.314	1
Smim20	0.0159741	0.275	0.263	1			Egln2	0.020994	0.297	0.304	1			Micu1	0.0497879	0.212	0.249	1
Gnb2	0.0159675	0.89	0.899	1			Ccdc85c	0.0209793	0.028	0.015	1			Tbc1d17	0.0497835	0.255	0.282	1
Ifit2	0.0159542	0.053	0.047	1			Xxylt1	0.0209387	0.125	0.11	1			Prag1	0.0497405	0.201	0.238	1
Rab7	0.0159523	0.697	0.706	1			Pigv	0.0209262	0.157	0.156	1			Lrg1	0.049722	0.049	0.031	1
Lcmt1	0.0159482	0.207	0.205	1			Kdm5a	0.020913	0.356	0.331	1			Igfbp6	0.0497089	0.133	0.154	1
Tdrd3	0.0159436	0.11	0.098	1			Fam214b	0.0209126	0.151	0.126	1			Dync1li1	0.0496841	0.258	0.317	1
Atp5h	0.015939	0.893	0.898	1			Uqcc3	0.0209043	0.449	0.422	1			Aatf	0.0496824	0.258	0.307	1
Ccdc162	0.0159357	0.019	0.008	0.150986			Ankzf1	0.0209042	0.158	0.152	1			Sdccag3	0.0496604	0.258	0.322	1
Ptpra	0.0159356	0.665	0.675	1			Nek9	0.0208781	0.183	0.177	1			Eif4h	0.0496576	0.649	0.702	1
Zcchc24	0.015932	0.137	0.125	1			Agpat3	0.0208778	0.475	0.467	1			D3Ertd751e	0.049642	0.139	0.139	1
Srbd1	0.0159225	0.152	0.155	1			Fbxo33	0.0208622	0.206	0.21	1			Gm17354	0.0496145	0.071	0.064	1
Tdp1	0.0158929	0.144	0.142	1			Fbxw10	0.020855	0.043	0.03	1			Ilkap	0.0496077	0.315	0.37	1
Ppp2r2a	0.0158917	0.429	0.421	1			Mbnl2	0.0207858	0.561	0.544	1			Asns	0.049606	0.052	0.045	1
Pik3ip1	0.0158615	0.023	0.016	1			Zfp442	0.0207738	0.072	0.053	1			Ube2q1	0.0496037	0.457	0.517	1
Slc24a5	0.0158423	0.131	0.13	1			Spsb1	0.020771	0.353	0.352	1			Sra1	0.0496025	0.443	0.474	1
Tomm6	0.0158377	0.211	0.195	1			Slc25a37	0.0207543	0.352	0.368	1			Dus3l	0.0495597	0.179	0.173	1
Cox6b1	0.0158369	0.854	0.855	1			Zfp37	0.0207464	0.05	0.037	1			Trmt44	0.0495294	0.087	0.088	1
Srp9	0.0158361	0.734	0.74	1			Eng	0.0207409	0.334	0.34	1			Fmr1	0.0495153	0.285	0.353	1
Gpn3	0.0158338	0.161	0.149	1			Herpud2	0.0207396	0.28	0.285	1			Zfp532	0.0495031	0.141	0.145	1
Prkce	0.0158319	0.099	0.092	1			Fbxw5	0.0207191	0.17	0.16	1			Cdh23	0.0494991	0.098	0.106	1
Fbxw9	0.0158281	0.079	0.072	1			Bod1	0.0207096	0.184	0.181	1			Elf1	0.0494652	0.495	0.56	1
Hnmt	0.0157917	0.128	0.125	1			Pip4k2c	0.0207055	0.133	0.129	1			Map3k4	0.0494455	0.228	0.268	1
Alkbh3	0.0157908	0.228	0.226	1			Lmo2	0.0207034	0.747	0.723	1			Ak3	0.0493767	0.122	0.134	1
Strada	0.0157793	0.268	0.253	1			Add3	0.0206879	0.218	0.21	1			Tmem60	0.04937	0.329	0.382	1
Ankrd44	0.0157539	0.511	0.507	1			Akap11	0.0206832	0.213	0.217	1			Pyroxd1	0.0493504	0.147	0.156	1
Slc2a9	0.015748	0.055	0.047	1			Fuz	0.0206783	0.104	0.099	1			Plekha5	0.0493261	0.079	0.07	1
Foxp1	0.0157416	0.269	0.274	1			Rpl19	0.0206605	0.995	0.993	1			AU019823	0.0492743	0.245	0.267	1
Sec61a2	0.01574	0.226	0.22	1			Ppp3cb	0.0206498	0.3	0.323	1			Otud6b	0.0492686	0.174	0.212	1
Aco1	0.0157365	0.161	0.153	1			Mlycd	0.0206416	0.207	0.206	1			Tmem106c	0.0492217	0.234	0.247	1
Ercc3	0.0157311	0.107	0.099	1			Fam122b	0.0206032	0.043	0.036	1			Stk11ip	0.049199	0.098	0.089	1
Zc3h6	0.0157162	0.045	0.035	1			Camkk2	0.0205986	0.374	0.391	1			Rnf26	0.0491694	0.155	0.167	1
Cat	0.0157106	0.244	0.224	1			2010320M18Rik	0.0205848	0.094	0.082	1			Ccdc62	0.0491652	0.084	0.066	1
Pramef8	0.0157096	0.052	0.041	1			Nhlrc3	0.0205764	0.294	0.298	1			Dusp7	0.0491468	0.391	0.466	1
Washc3	0.0157038	0.323	0.326	1			Ppp3r1	0.020571	0.371	0.362	1			Psen2	0.0491303	0.212	0.253	1
Coq2	0.0157034	0.354	0.352	1			Fktn	0.0205653	0.154	0.159	1			Hps4	0.0491265	0.557	0.627	1
Mettl3	0.0156903	0.194	0.185	1			Use1	0.020533	0.572	0.593	1			Slc13a3	0.0491198	0.079	0.082	1
Sash3	0.0156888	0.299	0.301	1			Stoml1	0.0205197	0.098	0.11	1			Fhl3	0.0491061	0.052	0.042	1
Man2a2	0.0156861	0.283	0.282	1			Adam9	0.0205064	0.221	0.212	1			Pigf	0.0490962	0.152	0.204	1
Ndufb4	0.0156859	0.711	0.722	1			Zfp426	0.0205051	0.107	0.1	1			Anp32a	0.0490725	0.647	0.697	1
Abhd16a	0.0156856	0.34	0.338	1			Leng8	0.0204884	0.494	0.493	1			Casc4	0.0490685	0.092	0.086	1
Mbd3	0.0156633	0.703	0.712	1			Vav2	0.020486	0.246	0.251	1			Fn3krp	0.0490625	0.035	0.013	1
Mllt11	0.0156617	0.152	0.143	1			Poglut1	0.0204739	0.18	0.195	1			Inppl1	0.0490492	0.188	0.171	1
Lyrm9	0.0156575	0.222	0.204	1			Csf2rb	0.0204599	0.49	0.501	1			Prr12	0.0490454	0.152	0.222	1
Bid	0.0156477	0.241	0.237	1			Sar1b	0.0204563	0.611	0.6	1			Mpv17l	0.049018	0.06	0.037	1
4833420G17Rik	0.0156387	0.32	0.321	1			Ociad1	0.0204448	0.594	0.598	1			Map4k2	0.0490015	0.122	0.161	1
Shb	0.0156364	0.084	0.073	1			Fbxo8	0.0203957	0.146	0.137	1			Vps4b	0.0489833	0.476	0.508	1
Tmsb4x	0.015632	1	1	1			Zfyve28	0.020367	0.039	0.025	1			Pak4	0.0489794	0.095	0.118	1
Lrfn1	0.0156273	0.064	0.062	1			Lrrc1	0.0203566	0.02	0.01	1			Sfxn1	0.0489639	0.283	0.341	1
Gbp2	0.0156241	0.038	0.027	1			Txndc12	0.0203351	0.354	0.353	1			Hps3	0.0488943	0.546	0.602	1
Srebf2	0.0156201	0.137	0.132	1			Nmt1	0.020306	0.683	0.667	1			Slc8a1	0.0488838	0.212	0.207	1
Prim2	0.0155981	0.222	0.216	1			AC139671.1	0.0202903	0.033	0.014	1			Tceal1	0.0488361	0.098	0.101	1
Rpl27a	0.0155901	0.995	0.994	1			Stard3nl	0.0202869	0.509	0.521	1			Trim56	0.0488359	0.326	0.398	1
Apobr	0.015579	0.15	0.144	1			Zfp691	0.0202684	0.141	0.143	1			Ethe1	0.0487821	0.215	0.234	1
Taf13	0.0155765	0.244	0.24	1			Hlx	0.0202648	0.243	0.228	1			Xkr6	0.0487152	0.065	0.042	1
Plekha3	0.0155637	0.197	0.199	1			Adtrp	0.0202621	0.028	0.013	1			Mast3	0.0487048	0.266	0.28	1
Ndufv2	0.0155371	0.617	0.63	1			Epn1	0.020245	0.599	0.609	1			Ubxn6	0.0486981	0.288	0.316	1
Eif3h	0.0155352	0.76	0.777	1			Rundc3a	0.0202342	0.022	0.01	1			Zfp706	0.0486906	0.704	0.788	1
Cinp	0.0155229	0.301	0.302	1			Rwdd2a	0.0202258	0.059	0.04	1			Elk4	0.0486705	0.258	0.279	1
Slc39a8	0.0155193	0.286	0.27	1			Dcaf17	0.020225	0.262	0.264	1			Exoc8	0.0486699	0.139	0.116	1
Dnaaf5	0.0155181	0.063	0.048	1			Mvb12a	0.0202099	0.3	0.303	1			Cryba4	0.0486675	0.457	0.499	1
H2-DMb1	0.015516	0.613	0.619	1			Ralgapb	0.0202072	0.171	0.174	1			Dync1i2	0.0486606	0.644	0.706	1
Gnl1	0.0155144	0.24	0.234	1			Vrk2	0.0201985	0.303	0.304	1			Sdhaf1	0.0486019	0.266	0.273	1
Gm15991	0.0155143	0.045	0.041	1			Glo1	0.0201961	0.368	0.379	1			1700025G04Rik	0.0485947	0.071	0.058	1
Dctn4	0.0155116	0.454	0.459	1			Hras	0.0201764	0.415	0.415	1			2300009A05Rik	0.0485837	0.193	0.215	1
Casp1	0.0155105	0.322	0.321	1			Dguok	0.0201625	0.47	0.483	1			Oraov1	0.0485797	0.168	0.188	1
Cmpk1	0.0155104	0.549	0.561	1			Mrs2	0.0201584	0.141	0.137	1			Tanc2	0.0485753	0.747	0.8	1
Chmp4b	0.0155103	0.631	0.632	1			Rabac1	0.0201204	0.855	0.847	1			Cspp1	0.0485673	0.329	0.398	1
Pim1	0.0155056	0.241	0.236	1			Tle3	0.0201141	0.312	0.3	1			Rnf138	0.0484912	0.209	0.24	1
Spns3	0.0155001	0.054	0.047	1			Atad1	0.0201088	0.307	0.351	1			Otud7b	0.0484744	0.196	0.225	1
AC139671.1	0.0154928	0.025	0.009	0.00306818			Chil1	0.0200901	0.034	0.035	1			Cul3	0.0484409	0.372	0.423	1
Ogfr	0.0154921	0.352	0.361	1			Mob4	0.0200891	0.44	0.44	1			Hmox2	0.0484402	0.633	0.7	1
Zfyve9	0.0154887	0.1	0.092	1			Fam118b	0.0200881	0.14	0.139	1			Rbm22	0.0484249	0.288	0.365	1
Gm15834	0.0154874	0.029	0.017	1			Tlr4	0.0200815	0.275	0.285	1			Ppp2r3c	0.048402	0.174	0.182	1
Hlx	0.0154687	0.207	0.212	1			Gabpb1	0.02008	0.164	0.156	1			Clec16a	0.048373	0.082	0.075	1
Fahd2a	0.0154681	0.058	0.051	1			Fyn	0.0200792	0.077	0.066	1			Alcam	0.0483603	0.019	0.024	1
Lrig2	0.0154607	0.1	0.091	1			Zkscan17	0.0200716	0.112	0.101	1			E130307A14Rik	0.0483201	0.101	0.121	1
Hpn	0.0154601	0.061	0.055	1			1110051M20Rik	0.0200579	0.067	0.062	1			Zmym3	0.0483182	0.174	0.162	1
Rnasel	0.0154569	0.153	0.15	1			Cep131	0.0200495	0.049	0.033	1			Heatr1	0.0482953	0.226	0.294	1
Nrarp	0.0154565	0.046	0.036	1			Gm17216	0.0200312	0.001	0	1			Mknk2	0.0482852	0.155	0.188	1
Pla2g4a	0.0154408	0.648	0.652	1			Lemd2	0.0200167	0.409	0.415	1			Abhd2	0.0481789	0.106	0.119	1
Fahd1	0.015439	0.122	0.115	1			Gtf2h3	0.0200162	0.042	0.027	1			Psmc2	0.0481786	0.59	0.666	1
Rab3gap2	0.0154257	0.14	0.153	1			Gm26881	0.01995	0.073	0.069	1			Gm5483	0.0481193	0.024	0.003	1
Nbr1	0.0154182	0.222	0.22	1			Lfng	0.0199389	0.358	0.374	1			C1galt1c1	0.0481175	0.312	0.371	1
Gng2	0.0154141	0.478	0.485	1			Wdr59	0.0199336	0.041	0.03	1			Armc8	0.0480913	0.212	0.274	1
Acadvl	0.0154128	0.304	0.299	1			Zfp36	0.0199215	0.958	0.979	1			Paqr7	0.0480814	0.326	0.368	1
Rad51b	0.0154022	0.09	0.08	1			Idua	0.0199197	0.138	0.13	1			Gm17259	0.0480368	0.052	0.048	1
Psmb1	0.015395	0.782	0.78	1			Mppe1	0.0199137	0.009	0.01	1			Tmcc1	0.0480216	0.356	0.425	1
Thap4	0.0153947	0.128	0.122	1			Atn1	0.0199097	0.168	0.164	1			Anxa6	0.0479304	0.212	0.244	1
Stk25	0.0153924	0.232	0.226	1			Marveld1	0.0199004	0.024	0.012	1			Tfeb	0.0478984	0.185	0.206	1
Scarb1	0.0153863	0.255	0.254	1			Hnrnph1	0.019877	0.639	0.648	1			Manea	0.0478905	0.182	0.203	1
Fbxl17	0.0153737	0.197	0.192	1			Engase	0.0198632	0.166	0.157	1			Phka2	0.0478847	0.239	0.247	1
2810001G20Rik	0.0153736	0.052	0.041	1			Soga1	0.01985	0.463	0.475	1			Slx4ip	0.04788	0.122	0.131	1
Arpc1a	0.0153666	0.553	0.551	1			AI837181	0.0198449	0.284	0.28	1			Wipi1	0.0478731	0.098	0.092	1
Mad2l1	0.0153661	0.153	0.147	1			Gm44067	0.0198369	0.056	0.066	1			Taf4	0.0478688	0.103	0.128	1
Gsk3b	0.0153633	0.583	0.586	1			Wapl	0.0198252	0.495	0.503	1			Cmip	0.0478677	0.342	0.356	1
Ctss	0.0153484	0.989	0.986	1			Ccdc191	0.0197927	0.124	0.123	1			2510046G10Rik	0.0478217	0.052	0.052	1
Gorasp1	0.0153373	0.145	0.134	1			Arl11	0.0197825	0.368	0.396	1			Kif13a	0.0477775	0.082	0.066	1
Txn2	0.0153293	0.641	0.646	1			Fam53b	0.0197822	0.479	0.463	1			2700062C07Rik	0.0477478	0.152	0.18	1
Lrmda	0.0153264	0.125	0.117	1			Ubr5	0.0197816	0.298	0.312	1			Mrpl36	0.0477213	0.416	0.474	1
Tsen15	0.015315	0.239	0.231	1			Csnk1a1	0.0197782	0.732	0.712	1			Fam129c	0.0476991	0.019	0.01	1
Rps6kb2	0.0153137	0.126	0.119	1			Mthfsl	0.0197747	0.231	0.228	1			Pnpla2	0.0476537	0.299	0.337	1
Mymk	0.0153081	0.06	0.057	1			Clgn	0.0197731	0.165	0.173	1			Bco2	0.0476518	0.168	0.177	1
Pmpcb	0.0153059	0.367	0.366	1			Lacc1	0.0197353	0.656	0.668	1			Sumf1	0.0476072	0.283	0.289	1
D3Ertd254e	0.0152977	0.077	0.071	1			Gspt2	0.0197132	0.022	0.007	1			1700008J07Rik	0.0476018	0.092	0.06	1
Dhrs1	0.0152938	0.298	0.278	1			Dpp9	0.0197032	0.216	0.206	1			Lats1	0.0475744	0.166	0.221	1
Triap1	0.0152881	0.353	0.348	1			Rpl28	0.0196985	0.995	0.995	1			Pard3b	0.0475638	0.122	0.11	1
Myef2	0.0152824	0.171	0.163	1			Tcf19	0.019692	0.059	0.042	1			Tmem39b	0.0475373	0.182	0.204	1
Zfp791	0.0152813	0.025	0.016	1			Vps72	0.0196651	0.302	0.309	1			Supt7l	0.0475313	0.155	0.162	1
Smpdl3b	0.015275	0.161	0.156	1			9130023H24Rik	0.0196631	0.049	0.036	1			Pigo	0.0475226	0.054	0.06	1
Serpinb9	0.0152723	0.075	0.059	1			Mynn	0.0196459	0.151	0.148	1			Map3k1	0.0475161	0.274	0.297	1
Ttc4	0.0152699	0.249	0.247	1			Dhx8	0.0196326	0.218	0.222	1			Tmem237	0.0474946	0.144	0.174	1
[truncated: 14,087 more rows]
