# Supplementary material for: Phospholipids of APOE lipoproteins activate microglia in an isoform-specific manner in preclinical models of Alzheimer’s disease
Source: Nat Commun. 2021 Jun 7;12:3416. doi: 10.1038/s41467-021-23762-0 (PMC8184801; doi:10.1038/s41467-021-23762-0)
Supplement: Supplementary file 9 — Supplementary Data 6 [file 41467_2021_23762_MOESM9_ESM.xlsx]

## Sheet: Supplementary Data 6
Cluster2-gene	AbE3-Trem2ko vs WT-avg_logFC	pct.1	pct.2	AbE3-Trem2ko vs WT-p_val_adj			Cluster2-gene	AbE4-Trem2ko vs WT-avg_logFC	pct.1	pct.2	AbE4-Trem2ko vs WT-p_val_adj			Cluster3-gene	AbE3-Trem2ko vs WT-avg_logFC	pct.1	pct.2	AbE3-Trem2ko vs WT-p_val_adj			Cluster3-gene	AbE4-Trem2ko vs WT-avg_logFC	pct.1	pct.2	AbE4-Trem2ko vs WT-p_val_adj			Cluster4-gene	AbE3-Trem2ko vs WT-avg_logFC	pct.1	pct.2	AbE3-Trem2ko vs WT-p_val_adj			Cluster4-gene	AbE4-Trem2ko vs WT-avg_logFC	pct.1	pct.2	AbE4-Trem2ko vs WT-p_val_adj
Spint1	1.02902	0.678	0.005	0			Spint1	0.59002	0.65	0.285	1.01279e-147			Spint1	1.11401	0.783	0.02	2.26143e-97			Xist	1.37722	0.611	0.118	8.09863e-38			Spint1	1.23559	0.737	0	8.74675e-31			Xist	1.51087	0.587	0.104	1.7212e-41
Anxa3	0.414487	0.957	0.864	9.05784e-98			Xist	0.561539	0.652	0.395	4.00842e-64			Ccl3	0.586925	0.607	0.507	0.0173216			Crybb1	0.522118	0.883	0.735	6.58363e-11			Anxa3	0.623539	0.88	0.741	1.69151e-09			Crybb1	0.578523	0.83	0.722	1.18795e-11
Xist	0.380868	0.401	0.28	1.53354e-09			Crybb1	0.529217	0.757	0.603	7.92639e-68			Xist	0.492856	0.209	0.111	1			Ddit4	0.492786	0.472	0.313	0.00136775			Ccl7	0.531099	0.143	0.119	1			Gpr34	0.492784	0.936	0.866	2.38003e-11
mt-Nd3	0.360491	0.93	0.888	8.7083e-42			mt-Nd3	0.401624	0.909	0.869	1.91267e-63			Ly6e	0.379186	0.994	0.948	6.52075e-28			Rcan1	0.463085	0.383	0.37	1			Apobec3	0.42573	0.91	0.755	0.0275461			Selenop	0.479153	0.915	0.871	1.80582e-10
Ms4a6d	0.353906	0.857	0.803	6.41721e-21			Ly6e	0.383401	0.944	0.91	8.62565e-79			mt-Nd3	0.369931	0.949	0.907	1.48e-13			Apobec3	0.441847	0.661	0.528	1.766e-05			Ifi209	0.32161	0.549	0.483	1			S100a8	0.466201	0.272	0.104	4.55791e-06
Gm47283	0.327689	0.724	0.681	1.47125e-14			Apobec3	0.361969	0.745	0.623	3.32212e-49			Anxa3	0.369505	0.951	0.886	1.35178e-21			Ly6e	0.426768	0.967	0.945	5.12935e-14			Dtx3l	0.3185	0.481	0.231	0.300851			Apobec3	0.459985	0.736	0.68	1.30002e-06
Ccl2	0.310107	0.408	0.388	1			Selenop	0.318398	0.891	0.841	1.66899e-40			Ccl4	0.321049	0.647	0.618	1			Selenop	0.425943	0.961	0.952	2.17089e-09			Ccl4	0.318029	0.248	0.308	1			Vsir	0.423322	0.945	0.907	1.24644e-13
Ly6e	0.305365	0.946	0.892	7.64955e-39			Hba-a2	0.285427	0.002	0.002	1			Il1a	0.318128	0.589	0.566	1			Ttr	0.38048	0.244	0.058	1.38283e-09			Ccl9	0.30402	0.504	0.49	1			Dpysl2	0.416317	0.66	0.57	4.77475e-06
Lgals3	0.293971	0.15	0.147	1			Cd180	0.285267	0.608	0.471	1.13822e-30			Gm26522	0.309275	0.375	0.312	1			mt-Nd3	0.353099	0.961	0.938	1.52523e-06			Msr1	0.290261	0.211	0.168	1			Ddit4	0.41311	0.46	0.305	0.000348006
Ccl12	0.290365	0.906	0.872	0.108415			P2ry12	0.264879	0.912	0.872	8.46176e-26			Apobec3	0.271667	0.714	0.571	5.44621e-06			Rhob	0.343795	0.994	0.98	4.63498e-06			Ccl2	0.285285	0.436	0.434	1			Malat1	0.392363	0.974	0.96	7.63566e-05
Saa3	0.283966	0.035	0.02	1			Tmem176b	0.245551	0.87	0.804	5.09668e-23			Gm26532	0.271491	0.364	0.286	1			Vsir	0.342748	0.961	0.958	5.45185e-08			Xist	0.276814	0.541	0.385	1			Mylip	0.389753	0.728	0.667	0.00564457
Apobec3	0.272108	0.754	0.639	4.45023e-25			Gpr34	0.242711	0.914	0.871	1.69521e-25			Tnf	0.267441	0.573	0.525	1			Nfia	0.338382	0.428	0.338	1			Isg15	0.276355	0.767	0.797	1			Spint1	0.386435	0.613	0.5	0.00115122
Rbm3	0.240195	0.884	0.818	5.95831e-20			Ecscr	0.226329	0.761	0.696	3.55226e-17			Cxcl10	0.255001	0.18	0.181	1			Spint1	0.337581	0.628	0.5	0.0122438			Ywhaq	0.275066	0.639	0.545	1			Picalm	0.375214	0.919	0.869	6.20394e-07
Hmox1	0.228546	0.433	0.361	0.0187119			mt-Nd4	0.224873	0.98	0.979	1.53975e-31			Gadd45g	0.251573	0.312	0.222	1			Snx5	0.323552	0.9	0.822	2.68685e-07			Slain2	0.274429	0.293	0.245	1			S100a9	0.373287	0.285	0.138	0.0010897
Hspa8	0.22291	0.993	0.983	3.13808e-33			Cirbp	0.222209	0.365	0.226	7.75107e-23			Rnase4	0.236624	0.947	0.921	1.20141e-05			Mylip	0.319619	0.667	0.617	1			Ccl3	0.270132	0.248	0.203	1			Nfia	0.372533	0.43	0.35	1
Ms4a6b	0.219933	0.724	0.661	6.17726e-08			Hbb-bs	0.217866	0.007	0.003	1			Crybb1	0.235304	0.891	0.88	0.490819			Nfkbid	0.319384	0.417	0.395	1			Ccl5	0.265278	0.128	0.126	1			P2ry12	0.369674	0.966	0.917	2.44422e-06
Ccl7	0.218217	0.138	0.101	1			Dpysl2	0.21551	0.61	0.502	3.10503e-19			Adrb2	0.218218	0.718	0.662	1			Ypel3	0.31513	0.717	0.615	0.00322821			Crybb1	0.264735	0.857	0.783	1			Stab1	0.360446	0.689	0.667	0.0245117
Ucp2	0.213195	0.927	0.905	3.89003e-21			Fscn1	0.213038	0.751	0.694	9.77835e-15			Hist1h1c	0.218158	0.617	0.569	1			Gpr34	0.310686	0.972	0.963	0.00026853			Ecscr	0.259119	0.759	0.58	1			Entpd1	0.336318	0.681	0.64	1
Pgk1	0.195499	0.777	0.736	3.87495e-05			Stmn1	0.21034	0.624	0.525	1.56142e-12			Socs3	0.211241	0.914	0.901	0.643763			Cryba4	0.308642	0.561	0.462	0.43068			Ap1s1	0.257421	0.451	0.329	1			Rhob	0.334177	0.919	0.875	1.90888e-08
Cdkn1a	0.192591	0.334	0.309	1			Glul	0.209407	0.8	0.735	1.99115e-18			Sult1a1	0.210968	0.613	0.501	0.0766363			Pts	0.306296	0.472	0.428	1			Tmem208	0.24975	0.684	0.636	1			Kcnk6	0.328003	0.63	0.525	0.0166516
Tmem176a	0.191028	0.773	0.704	5.80414e-09			Ttr	0.20908	0.175	0.066	1.32271e-26			Ccl5	0.209396	0.048	0.07	1			Stab1	0.291205	0.839	0.747	0.319418			Ch25h	0.249702	0.098	0.049	1			Glul	0.326859	0.851	0.795	1.52228e-05
Il4ra	0.190529	0.633	0.556	1.18525e-07			Tmem176a	0.208875	0.748	0.681	1.01579e-12			Tnfaip3	0.200987	0.547	0.49	1			Cd180	0.291145	0.467	0.443	1			mt-Nd3	0.24556	0.925	0.902	1			Rnase4	0.324002	0.817	0.786	0.000752263
Socs3	0.188487	0.565	0.475	1.72505e-06			Hba-a1	0.206929	0.003	0.003	1			Rcan1	0.200874	0.469	0.376	1			C5ar2	0.290088	0.378	0.292	1			Nif3l1	0.243031	0.158	0.049	1			Gfm2	0.323772	0.281	0.21	1
Srgn	0.184006	0.884	0.864	3.1068e-05			Cst3	0.205525	1	1	4.67288e-30			Med21	0.198809	0.42	0.376	1			Ccnd3	0.289774	0.483	0.387	1			Cacybp	0.242105	0.632	0.566	1			Olfml3	0.32176	0.996	0.955	8.65735e-11
Pnp	0.18304	0.912	0.875	4.31654e-15			Cryba4	0.203776	0.476	0.394	2.30566e-09			Cd164	0.194904	0.858	0.834	1			Tsix	0.282601	0.144	0.017	1.39165e-08			Fcer1g	0.24108	0.992	0.993	0.0481547			Cd164	0.320406	0.783	0.777	1
Olfml3	0.174144	0.95	0.956	0.00529141			Siglech	0.20017	0.836	0.819	4.5429e-10			Dnajb9	0.192039	0.511	0.344	0.00179846			Ikzf2	0.281196	0.25	0.185	1			9930021J03Rik	0.238736	0.316	0.294	1			Ypel3	0.310003	0.604	0.578	1
Cd244	0.171585	0.38	0.289	1.00621e-05			Slc2a5	0.199219	0.569	0.491	1.706e-09			C5ar1	0.187389	0.803	0.738	0.347801			Fcgrt	0.278852	0.506	0.417	1			H2-T23	0.23823	0.692	0.664	1			C5ar2	0.309523	0.328	0.277	1
Pkm	0.171275	0.959	0.939	1.74255e-05			Lag3	0.197155	0.629	0.575	1.32132e-07			Pnp	0.186398	0.942	0.889	0.00846673			Glul	0.276787	0.9	0.875	0.359414			Pnp	0.237108	0.902	0.86	1			Bmp2k	0.308671	0.783	0.778	1
Fos	0.168466	0.131	0.114	1			mt-Nd1	0.192245	0.981	0.98	9.6139e-22			Ang	0.185616	0.71	0.644	1			Serpine1	0.276027	0.144	0.187	1			Ppm1g	0.2365	0.571	0.462	1			B4galt1	0.305984	0.528	0.513	1
Tmem176b	0.164761	0.843	0.806	3.9774e-05			mt-Cytb	0.191279	0.985	0.983	1.4197e-23			Hist1h1d	0.185138	0.365	0.338	1			Rnase4	0.268613	0.894	0.885	1			Fam32a	0.235315	0.481	0.441	1			Siglech	0.303531	0.932	0.917	0.000258392
Psat1	0.161622	0.536	0.45	5.57224e-06			Myl12b	0.190801	0.717	0.671	1.03075e-12			Bcl2a1b	0.183723	0.833	0.755	1			Dhrs3	0.267125	0.6	0.488	0.264872			Vps72	0.233642	0.398	0.28	1			Ttr	0.303526	0.209	0.057	1.23955e-06
Ms4a6c	0.161408	0.734	0.69	0.00316842			Ide	0.189962	0.378	0.268	6.65586e-15			Nfkbiz	0.181681	0.555	0.466	1			Ccr5	0.264368	0.911	0.843	0.111977			Gm47283	0.232645	0.684	0.664	1			Notch2	0.30291	0.272	0.22	1
Aldoa	0.157187	0.893	0.87	0.00115596			Ltc4s	0.189156	0.825	0.807	2.42828e-10			Neat1	0.179924	0.46	0.426	1			Tnfrsf13b	0.263529	0.5	0.418	1			Ntpcr	0.228286	0.857	0.811	1			Nav2	0.302066	0.596	0.578	1
Npl	0.156178	0.687	0.63	9.95892e-05			Zfp467	0.184776	0.28	0.177	2.53639e-15			Tomm22	0.178961	0.692	0.566	0.012783			Olfml3	0.260753	0.994	0.99	3.04552e-05			Tk1	0.227581	0.053	0.063	1			Cmtm6	0.299505	0.826	0.818	0.000191579
Gapdh	0.155712	0.989	0.992	2.85201e-09			Gm9493	0.183373	0.391	0.263	3.34625e-19			Nfkbid	0.173003	0.456	0.356	1			Slc2a5	0.260431	0.75	0.678	1			Slc46a1	0.225571	0.421	0.259	1			Ifngr1	0.295283	0.928	0.896	0.0076903
Lag3	0.155117	0.563	0.494	0.000460078			Olfml3	0.182213	0.98	0.972	1.32517e-18			Tmem176a	0.172559	0.923	0.875	1			Kdm2b	0.256925	0.45	0.435	1			Ifit1	0.221703	0.534	0.476	1			Hpgds	0.294417	0.911	0.852	0.000233437
Tpi1	0.153678	0.782	0.764	1			Nfia	0.181944	0.366	0.315	0.0146158			Jund	0.17232	0.942	0.918	1			Tcn2	0.254939	0.8	0.792	0.859737			Phf11b	0.220891	0.684	0.678	1			Thbs1	0.29306	0.106	0.074	1
Tomm22	0.152042	0.764	0.705	2.91471e-10			Slc39a1	0.181394	0.376	0.33	0.222291			Tmem176b	0.171578	0.96	0.93	0.201467			Dpysl2	0.254792	0.6	0.535	1			Phf11a	0.220288	0.233	0.196	1			Cyth4	0.291544	0.902	0.902	2.74241e-05
mt-Nd2	0.15172	0.98	0.983	1.75752e-06			Cd164	0.176892	0.732	0.707	1.60842e-06			Irf2bpl	0.170855	0.708	0.595	0.254563			Unc93b1	0.251682	0.967	0.982	0.000140496			Srp9	0.218837	0.707	0.566	1			Prpsap2	0.290658	0.426	0.354	1
mt-Nd4	0.14945	0.974	0.973	2.5133e-05			Selplg	0.176503	0.94	0.938	4.59442e-14			Mcl1	0.167164	0.919	0.883	0.437886			Lag3	0.250185	0.75	0.732	1			Slc16a6	0.217898	0.654	0.538	1			Selplg	0.288991	0.979	0.96	3.27975e-07
Gbp7	0.145252	0.437	0.358	0.00685311			Notch2	0.175452	0.196	0.131	2.10145e-06			Ier2	0.16414	0.698	0.676	1			Ncoa4	0.250061	0.439	0.323	1			Prdx5	0.214871	0.827	0.776	1			Pik3r1	0.286586	0.774	0.723	0.00483665
Ecscr	0.141636	0.765	0.718	0.000283942			Cbx3	0.173872	0.627	0.565	1.29098e-06			mt-Nd2	0.161582	0.995	0.991	0.590376			Zbtb20	0.244134	0.433	0.388	1			Gadd45g	0.214485	0.248	0.182	1			Pitpnc1	0.285484	0.37	0.333	1
Ntpcr	0.138585	0.873	0.852	8.05197e-05			Psat1	0.173745	0.523	0.437	3.27685e-12			Cst3	0.161496	1	1	2.96677e-06			Cyth4	0.243762	0.956	0.92	0.0327189			Itgb3	0.214244	0.226	0.161	1			Cfh	0.282151	0.843	0.788	0.00238213
Rnase4	0.136065	0.841	0.806	7.33732e-05			Cdk2ap1	0.173451	0.561	0.496	2.85354e-08			Rab6b	0.161464	0.429	0.268	0.0137367			P2ry12	0.240921	0.967	0.96	0.180944			Rbm3	0.212143	0.692	0.692	1			Qk	0.273868	0.906	0.898	0.0113794
Adam8	0.135544	0.193	0.154	1			Ccl5	0.171885	0.092	0.124	1			Hspa8	0.160746	0.989	0.983	3.1706e-05			B4galt1	0.240866	0.578	0.527	1			Asna1	0.211069	0.316	0.315	1			Pmp22	0.270633	0.694	0.697	1
Ppdpf	0.134585	0.411	0.311	1.97147e-07			Nav3	0.169928	0.745	0.723	2.06382e-06			Gpr84	0.160136	0.728	0.743	1			Zfp467	0.239931	0.356	0.235	0.828563			Ifit3b	0.210779	0.383	0.364	1			Ccr5	0.269717	0.834	0.807	0.0218653
Ehd4	0.133544	0.733	0.674	4.29512e-05			Rhob	0.169521	0.912	0.889	9.0733e-15			Dnajb1	0.15902	0.297	0.251	1			Mgea5	0.238724	0.35	0.253	1			Selenow	0.209954	0.632	0.573	1			Ucp2	0.268473	0.855	0.873	1.61562e-05
mt-Nd1	0.133115	0.98	0.976	0.000700333			Rpl21	0.168071	0.99	0.986	2.28335e-31			Cd180	0.158819	0.531	0.466	1			Selplg	0.23788	0.989	0.983	0.00321873			Arap1	0.209495	0.444	0.392	1			Ecscr	0.265612	0.694	0.659	1
Dnaja1	0.132502	0.841	0.822	0.00121569			Hfe	0.167875	0.579	0.5	1.59833e-09			Manf	0.15855	0.924	0.907	0.594155			Tmem176a	0.237678	0.844	0.8	1			Cdk5r1	0.208811	0.271	0.238	1			Ncoa3	0.264452	0.387	0.409	1
Dnajb9	0.131754	0.559	0.483	0.00033442			Itm2b	0.167714	0.99	0.983	8.0832e-23			Hist1h2bc	0.158312	0.599	0.534	1			Snx10	0.235511	0.394	0.398	1			Scp2	0.207571	0.654	0.552	1			Cd37	0.264066	0.864	0.85	0.0976536
Selenow	0.130686	0.718	0.653	0.000489034			Malat1	0.166664	0.952	0.946	1			Ppdpf	0.157687	0.344	0.19	0.00271366			Serpine2	0.233516	0.767	0.773	1			Pcnp	0.206605	0.466	0.364	1			Sirpa	0.261874	0.906	0.875	0.050701
Serp1	0.129636	0.778	0.711	6.05948e-06			Tuba1b	0.164881	0.937	0.945	6.64013e-18			Adamts1	0.155471	0.268	0.192	1			Arglu1	0.229176	0.739	0.735	1			Jak1	0.204721	0.767	0.692	1			Ltc4s	0.261193	0.826	0.788	0.30224
Atp6v1d	0.12712	0.5	0.433	0.00260341			Ighm	0.164309	0.68	0.634	4.41931e-09			H3f3b	0.152822	0.992	0.985	1			Cmtm6	0.228382	0.811	0.802	0.856653			Gdi1	0.204037	0.429	0.322	1			Fli1	0.261083	0.557	0.494	1
Gm9493	0.12437	0.344	0.248	3.68072e-06			Rnase4	0.162869	0.824	0.787	3.19379e-09			Klf7	0.151586	0.426	0.344	1			Csf1r	0.2276	0.994	0.997	7.37341e-06			Arf2	0.204012	0.308	0.231	1			Arglu1	0.261053	0.753	0.746	1
Plin2	0.121326	0.388	0.365	1			Snx5	0.159203	0.848	0.808	1.81561e-14			Hspa5	0.149954	0.981	0.98	0.225228			Ly86	0.227578	1	0.992	0.0207305			Myl12a	0.201239	0.684	0.643	1			Lyz2	0.26012	0.702	0.729	1
mt-Cytb	0.120422	0.978	0.983	0.000536187			Ly86	0.158094	0.989	0.983	4.53076e-25			Il21r	0.149891	0.608	0.534	1			Pnrc1	0.226593	0.628	0.578	1			Mfap1a	0.200518	0.218	0.175	1			Elmo1	0.258576	0.745	0.729	1
H3f3b	0.118815	0.98	0.967	0.000280618			H2afv	0.157656	0.407	0.301	3.60005e-10			Tm2d2	0.148469	0.68	0.609	1			Tmem176b	0.224182	0.911	0.89	0.220077			1700123O20Rik	0.199902	0.376	0.231	1			Pik3cg	0.257785	0.481	0.475	1
Ldha	0.118461	0.899	0.869	0.102642			Sqor	0.157083	0.396	0.316	3.60929e-07			Tuba1a	0.148304	0.78	0.688	1			Hpgds	0.224121	0.95	0.912	1			BC005624	0.199224	0.489	0.385	1			3222401L13Rik	0.255582	0.379	0.339	1
Rps2	0.116834	0.999	0.999	2.64152e-08			Tmbim6	0.156586	0.908	0.892	1.4697e-17			Rnaset2b	0.147815	0.501	0.379	1			Sult1a1	0.224085	0.411	0.34	1			Imp3	0.198152	0.489	0.406	1			Lag3	0.25435	0.681	0.708	1
Irf2bpl	0.116704	0.571	0.53	0.460418			Mcm6	0.15526	0.546	0.477	7.20383e-06			Tnfaip2	0.147012	0.206	0.152	1			Ptafr	0.223226	0.372	0.32	1			Zfp91	0.197402	0.534	0.51	1			Zfhx3	0.252607	0.83	0.822	1
Zfp467	0.116645	0.36	0.285	0.00277689			Unc93b1	0.155101	0.925	0.923	1.87278e-15			Rpl10	0.146156	0.995	0.994	0.000152643			Malat1	0.222752	1	1	1			Cnpy2	0.197145	0.699	0.671	1			mt-Nd3	0.252434	0.881	0.873	1
Cndp2	0.11519	0.639	0.605	1			Serinc3	0.154123	0.95	0.948	1.76574e-15			Gm20186	0.145849	0.137	0.108	1			Tmbim6	0.222743	0.928	0.927	0.00242762			mt-Nd4	0.195734	0.992	0.993	1			Snx5	0.251839	0.86	0.824	0.318959
Fermt3	0.114974	0.786	0.75	0.00339155			Ypel3	0.153546	0.546	0.473	6.57402e-06			Csf1	0.145293	0.209	0.175	1			Abca9	0.217573	0.539	0.55	1			Rpa3	0.19524	0.188	0.133	1			P2ry13	0.249086	0.864	0.841	0.0293479
Fth1	0.114884	0.999	0.999	1			Ucp2	0.152301	0.876	0.866	3.59691e-13			Rpl3	0.145056	0.992	0.988	0.000321596			Slc46a1	0.21704	0.344	0.278	1			Tmem86a	0.195232	0.835	0.783	1			Calm2	0.247129	0.923	0.89	0.00157336
Rnf7	0.113891	0.805	0.767	0.000592861			Mthfd2	0.152263	0.452	0.393	7.24344e-05			Tpt1	0.140627	0.999	0.997	1.23505e-05			Tpst2	0.214815	0.756	0.722	1			Fam103a1	0.193747	0.383	0.259	1			1700020I14Rik	0.246751	0.498	0.492	1
Tspo	0.113879	0.871	0.819	0.00220042			Cd53	0.150834	0.914	0.905	5.67286e-13			Tnfsf9	0.139164	0.224	0.227	1			Cd53	0.213902	0.956	0.943	0.336177			Tlr2	0.193713	0.459	0.483	1			Cd53	0.246716	0.872	0.9	0.0251639
Eno1	0.111309	0.827	0.807	1			Npl	0.150423	0.617	0.57	2.86236e-06			Rbm3	0.136968	0.655	0.618	1			Slco4a1	0.212384	0.256	0.188	1			Phf11d	0.193606	0.571	0.552	1			Slco2b1	0.246601	0.838	0.816	0.731295
Pgam1	0.108858	0.824	0.795	1			Slc7a5	0.148258	0.331	0.217	2.37157e-14			Dynll1	0.136774	0.757	0.691	1			C1galt1c1	0.211262	0.272	0.34	1			Cebpd	0.193369	0.722	0.685	1			Adam10	0.246431	0.647	0.644	1
Mif	0.108646	0.894	0.899	1			Wwc2	0.1467	0.346	0.259	5.1303e-08			Mafg	0.136144	0.738	0.694	1			Coro1b	0.209233	0.517	0.46	1			Arpc1a	0.192819	0.534	0.413	1			Csf1r	0.246031	0.987	0.981	1.64164e-08
Cfl1	0.107824	0.991	0.982	0.000605292			St3gal6	0.145481	0.723	0.672	8.70862e-09			Cox7a2l	0.135421	0.89	0.869	1			Nupr1	0.208791	0.456	0.442	1			Naa10	0.192142	0.338	0.252	1			Cbx3	0.245877	0.557	0.511	1
Myl12b	0.105213	0.762	0.714	0.00421885			Pnp	0.145127	0.888	0.865	3.69055e-13			Rpl26	0.134007	0.996	1	0.000519733			Scoc	0.208281	0.939	0.905	0.242098			Ythdc2	0.19188	0.195	0.161	1			Frmd4b	0.245154	0.749	0.701	1
Hsbp1	0.104928	0.824	0.803	0.0228992			Lair1	0.144926	0.895	0.895	2.27714e-13			Rpl7	0.133555	0.992	0.985	0.00453118			Maz	0.208022	0.394	0.408	1			Ids	0.191356	0.338	0.238	1			Abca9	0.243159	0.54	0.561	1
Btf3	0.104356	0.964	0.948	1.52552e-05			Cryl1	0.143992	0.524	0.463	4.57349e-05			Rps3a1	0.132857	0.995	0.994	0.000241407			Snn	0.206234	0.478	0.383	1			Tmem176a	0.19057	0.797	0.762	1			Slc38a9	0.2425	0.43	0.42	1
Sult1a1	0.103416	0.307	0.251	1			Vsir	0.141797	0.884	0.881	2.96956e-08			Tnfaip8l2	0.132108	0.862	0.813	1			Psap	0.206155	0.994	0.987	0.00179018			Stx18	0.189402	0.278	0.245	1			Ddx5	0.240911	0.932	0.951	4.99764e-05
Hspa5	0.103198	0.959	0.957	1			Fus	0.141377	0.86	0.882	0.000100942			Zfyve19	0.132103	0.329	0.204	0.396614			Fez2	0.205885	0.689	0.673	1			Tmem55a	0.189162	0.15	0.133	1			Sult1a1	0.240515	0.404	0.33	1
Ifnar2	0.102512	0.712	0.65	0.0144422			Marcks	0.140167	0.971	0.965	3.09591e-13			Ucp2	0.131706	0.943	0.927	0.548021			Ecscr	0.205853	0.8	0.802	1			Lyl1	0.188405	0.511	0.441	1			Rbm47	0.239909	0.421	0.369	1
Ide	0.101828	0.413	0.345	0.0297888			Nupr1	0.139688	0.395	0.314	1.63573e-05			Lag3	0.131336	0.71	0.656	1			Marcksl1	0.205554	0.35	0.395	1			Ptov1	0.188373	0.466	0.434	1			Ivns1abp	0.239582	0.843	0.786	0.188349
Fcgrt	0.101662	0.455	0.41	1			Zeb1	0.13813	0.241	0.169	1.84352e-06			Ehd4	0.130744	0.738	0.65	1			Ltc4s	0.204968	0.944	0.915	1			Psat1	0.18823	0.278	0.196	1			Zmynd8	0.239007	0.472	0.43	1
Tcn2	0.101462	0.706	0.655	0.131506			Tcn2	0.136556	0.677	0.638	0.000533201			Wwc2	0.130438	0.353	0.262	1			Rbm47	0.204274	0.372	0.375	1			Elob	0.187717	0.82	0.804	1			Zbtb20	0.237223	0.447	0.398	1
Slc12a9	0.09977	0.571	0.554	1			Tipin	0.135085	0.504	0.438	2.54118e-05			Gm13889	0.130307	0.1	0.087	1			Foxn3	0.204157	0.667	0.653	1			Ly6a	0.187675	0.323	0.308	1			Slc2a5	0.236948	0.596	0.604	1
Gatd1	0.0991561	0.298	0.241	0.648709			Srsf2	0.134922	0.863	0.876	2.90035e-07			Il4ra	0.129583	0.654	0.592	1			Crlf2	0.203976	0.45	0.402	1			Gm9493	0.187386	0.271	0.147	1			Dusp6	0.235768	0.63	0.636	1
Zeb2os	0.0985439	0.607	0.547	1			Pnrc1	0.133967	0.444	0.387	0.0169945			Clec2d	0.129531	0.383	0.318	1			Osbpl9	0.203757	0.389	0.362	1			Rnase4	0.186444	0.887	0.825	1			Slc39a1	0.235274	0.357	0.362	1
Capns1	0.0985411	0.769	0.709	0.0387382			Csf1r	0.133935	0.981	0.977	1.31594e-19			Hist3h2a	0.128683	0.269	0.201	1			P2ry13	0.2031	0.844	0.86	1			Chsy1	0.185667	0.308	0.266	1			Fcrls	0.234552	0.966	0.934	0.00572379
Sbno2	0.0970299	0.568	0.532	1			Saa3	0.133886	0.016	0.017	1			Dnaja1	0.128601	0.771	0.741	1			mt-Nd4	0.202334	0.989	0.992	0.0200654			Gpr84	0.18536	0.707	0.671	1			Csnk1e	0.233794	0.762	0.763	1
Eif3f	0.0960823	0.83	0.804	0.0233736			Ppfia4	0.133732	0.663	0.625	0.00470983			Psmc1	0.127954	0.451	0.356	1			Prpsap2	0.201712	0.383	0.342	1			Trf	0.184572	0.872	0.86	1			Csmd3	0.233156	0.434	0.39	1
Slfn2	0.0955746	0.433	0.396	1			Dhfr	0.133135	0.287	0.213	1.13423e-05			Il18	0.127835	0.363	0.268	1			Rnf13	0.201223	0.761	0.73	1			Rpl29	0.184105	0.94	0.937	1			Cerk	0.232649	0.443	0.436	1
Cst7	0.0955304	0.296	0.233	0.13036			Stab1	0.130757	0.728	0.707	3.57684e-05			Nr4a1	0.126848	0.396	0.347	1			Gm26782	0.200252	0.278	0.232	1			Gabarap	0.183274	0.902	0.874	1			Nav3	0.232245	0.74	0.752	1
Eif4ebp1	0.0951886	0.615	0.573	1			Frmd4b	0.13071	0.611	0.56	0.00760597			Ube2e3	0.125957	0.473	0.402	1			Maf	0.199744	0.806	0.798	1			Smpd1	0.183061	0.278	0.14	1			Arhgap45	0.231206	0.774	0.761	1
C5ar1	0.0950829	0.803	0.785	1			Ubald2	0.129698	0.328	0.255	8.46652e-05			Rpl21	0.125878	0.996	0.997	3.2453e-05			Gsk3b	0.199554	0.583	0.582	1			mt-Nd2	0.181737	0.985	1	1			Man2b2	0.231099	0.349	0.252	1
Junb	0.0945096	0.719	0.684	1			Pck2	0.129504	0.304	0.227	6.5873e-06			Ccl12	0.125643	0.775	0.776	1			Ighm	0.198935	0.75	0.703	1			Pex2	0.181055	0.526	0.406	1			Plxdc2	0.23064	0.872	0.852	0.848633
Snx6	0.0943174	0.754	0.712	0.0824953			Tmcc3	0.129455	0.594	0.564	0.211009			Cdc42ep3	0.125225	0.279	0.19	1			Klf4	0.198172	0.244	0.178	1			Nmt1	0.180991	0.699	0.636	1			Klhl24	0.230204	0.391	0.345	1
Zfyve19	0.0935931	0.341	0.271	0.0724033			Epn1	0.129172	0.588	0.545	0.0179189			Icam1	0.124313	0.665	0.644	1			Lifr	0.196703	0.439	0.42	1			Eif3f	0.180944	0.812	0.762	1			Rcsd1	0.229792	0.583	0.61	1
Rpl5	0.0931945	0.988	0.987	0.000279221			Cyth4	0.12877	0.916	0.91	2.16082e-08			Rnaset2a	0.123916	0.554	0.499	1			Tmem55b	0.196277	0.65	0.648	1			Lrif1	0.178861	0.391	0.28	1			Anapc16	0.22934	0.443	0.494	1
Cdk2ap1	0.0928604	0.618	0.574	0.837547			Ntpcr	0.128016	0.847	0.853	1.96634e-07			Il16	0.122431	0.468	0.411	1			Zmynd8	0.196171	0.444	0.42	1			H3f3b	0.178311	0.97	0.965	1			Numb	0.229295	0.591	0.614	1
Rpl9	0.0927054	0.994	0.994	7.36299e-06			mt-Nd2	0.127491	0.983	0.982	1.30574e-06			Smim14	0.122055	0.518	0.437	1			Gna12	0.195477	0.494	0.475	1			Ppp1ca	0.178271	0.82	0.776	1			Foxn3	0.228332	0.655	0.648	1
Fam96a	0.0923508	0.78	0.733	0.0415119			Sppl3	0.127303	0.371	0.296	5.3095e-05			Pfdn5	0.121979	0.941	0.927	1			Rpl21	0.195416	0.989	0.995	2.91023e-06			Themis2	0.178032	0.323	0.266	1			Fus	0.228321	0.894	0.888	1
Timm10b	0.0921044	0.701	0.66	0.0626647			Rtn4rl1	0.126622	0.467	0.404	0.00111801			mt-Nd4	0.121641	0.994	0.988	1			Marcks	0.194759	0.978	0.99	0.00778369			Emc10	0.17776	0.662	0.601	1			Akap8l	0.227671	0.443	0.407	1
Rpl26	0.0919453	0.993	0.991	6.71279e-05			Lrrc25	0.126355	0.535	0.496	0.0546439			Pts	0.121421	0.551	0.484	1			Gdf15	0.194338	0.044	0.062	1			Slc2a8	0.177472	0.323	0.161	1			Tcn2	0.226751	0.711	0.773	1
Sdcbp	0.0919431	0.874	0.863	0.0453078			Sult1a1	0.125757	0.234	0.176	0.00176712			Abcg1	0.120807	0.375	0.292	1			Slain2	0.194227	0.261	0.257	1			Bcl2a1d	0.177462	0.15	0.119	1			Adgrg1	0.226745	0.664	0.655	1
Wdr83os	0.0917074	0.826	0.817	1			Dhrs3	0.125558	0.453	0.393	0.0132174			Egr2	0.120699	0.144	0.082	1			mt-Cytb	0.193992	0.994	0.997	0.0364097			Arl1	0.177346	0.647	0.573	1			Ptafr	0.226512	0.294	0.25	1
Msr1	0.0913228	0.436	0.442	1			Cmtm6	0.124736	0.752	0.715	1.84696e-05			Selplg	0.120599	0.996	1	0.077905			Trmt13	0.193608	0.25	0.212	1			Oxa1l	0.176031	0.511	0.385	1			Usp15	0.226427	0.451	0.466	1
Rnaset2a	0.0912126	0.504	0.434	0.175659			Ost4	0.124291	0.724	0.706	0.001075			Lyl1	0.120423	0.555	0.49	1			Clk4	0.193367	0.328	0.328	1			Cuedc2	0.175807	0.632	0.545	1			Tmed7	0.225868	0.609	0.57	1
Rpl21	0.090499	0.997	0.994	1.24714e-06			Csnk1e	0.124151	0.713	0.677	0.00298763			Srgn	0.120005	0.906	0.878	1			Dctn2	0.192754	0.65	0.585	1			Nubp1	0.175275	0.346	0.336	1			Mfap3	0.224727	0.494	0.498	1
Tmem100	0.0903488	0.306	0.246	0.966007			Pik3r1	0.122233	0.69	0.677	0.142615			Supt4a	0.119639	0.597	0.536	1			Ppfia4	0.191544	0.761	0.675	1			Gm11808	0.175266	0.353	0.28	1			Actr2	0.224115	0.821	0.824	1
Ier3	0.0885248	0.211	0.181	1			Arl6ip5	0.122095	0.612	0.571	0.00165447			Vkorc1	0.11932	0.522	0.417	1			Sirt2	0.190675	0.633	0.612	1			Gbp7	0.174632	0.744	0.706	1			Cst3	0.221968	1	1	1.62563e-06
Stab1	0.0884932	0.782	0.745	0.920817			Lig1	0.121608	0.494	0.431	0.000648314			Snx6	0.119047	0.759	0.673	1			Sirpa	0.190231	0.894	0.908	1			Dhrs1	0.172941	0.331	0.266	1			Lair1	0.221706	0.949	0.93	0.000452845
Bsg	0.0884578	0.926	0.924	1			Pde3b	0.121504	0.706	0.67	0.00238892			Map1lc3b	0.118509	0.708	0.63	1			Lair1	0.190218	0.956	0.942	0.307016			Dhx58	0.172867	0.353	0.315	1			Sox4	0.221661	0.472	0.441	1
Xbp1	0.0881746	0.734	0.688	1			Mcm7	0.121302	0.505	0.46	0.153904			Vamp4	0.118476	0.402	0.321	1			Ddx1	0.189651	0.367	0.365	1			Gbp9	0.172863	0.195	0.14	1			Tspan13	0.221508	0.506	0.513	1
Akr1a1	0.0880411	0.848	0.821	1			Bin2	0.120979	0.879	0.858	6.58122e-08			Smpd1	0.118328	0.34	0.265	1			Nav3	0.189533	0.789	0.785	1			Sdhaf1	0.17171	0.338	0.224	1			Unc93b1	0.221469	0.945	0.958	0.00128732
Ubl4a	0.0876822	0.478	0.44	1			Adgrg1	0.120813	0.598	0.591	1			Mpc1	0.117968	0.882	0.866	1			Zfp770	0.188996	0.178	0.162	1			Dtnbp1	0.171303	0.376	0.336	1			Ptpra	0.221271	0.668	0.678	1
Ier2	0.0850947	0.327	0.31	1			Slc1a3	0.119644	0.529	0.505	1			Fam167b	0.117691	0.425	0.362	1			Ddx5	0.188298	0.978	0.967	0.0416072			Rhoh	0.170986	0.85	0.818	1			Ppfia4	0.221095	0.774	0.773	1
Gadd45g	0.0850365	0.269	0.205	0.155699			Hnrnpk	0.119222	0.893	0.89	1.49017e-08			Cd83	0.117364	0.611	0.595	1			Arl6ip5	0.18808	0.539	0.557	1			Lag3	0.170854	0.699	0.65	1			Mafg	0.220479	0.63	0.627	1
Bnip3	0.0848896	0.197	0.18	1			Rnf5	0.119022	0.373	0.297	6.56952e-05			Rpl9	0.116046	0.997	1	0.03039			A830008E24Rik	0.186895	0.2	0.125	1			Actg1	0.170795	0.97	0.951	1			Serinc3	0.21995	0.996	0.977	0.00848344
Tmem268	0.0846194	0.321	0.242	0.00384984			Cxxc5	0.118589	0.623	0.586	0.448816			Gbp7	0.115064	0.607	0.513	1			mt-Nd1	0.186589	0.983	0.99	1			H2-M3	0.170773	0.436	0.329	1			Rps6ka1	0.219352	0.647	0.65	1
Rpl3	0.0839547	0.998	0.989	6.35856e-06			Bhlhe41	0.118375	0.657	0.65	1			Otud5	0.11442	0.305	0.224	1			Mkln1	0.186416	0.594	0.585	1			Ubxn4	0.170544	0.602	0.517	1			Ccl8	0.219333	0.004	0.004	1
Hypk	0.0838996	0.472	0.423	1			B4galt1	0.118113	0.516	0.466	1			Fez2	0.114356	0.755	0.694	1			Nav2	0.186301	0.706	0.667	1			Copb1	0.17026	0.526	0.462	1			Dock4	0.219201	0.719	0.735	1
Ostf1	0.0836349	0.812	0.774	1			Rpgrip1	0.118057	0.146	0.108	0.550663			Atp2a2	0.113713	0.606	0.548	1			Cd164	0.185966	0.789	0.777	1			Dhrs3	0.170149	0.571	0.49	1			Sec14l1	0.218813	0.494	0.508	1
BC031181	0.083527	0.689	0.644	1			Ccl6	0.116613	0.354	0.279	0.000220717			Acox3	0.113493	0.488	0.446	1			Zc3h8	0.184798	0.144	0.135	1			Mospd2	0.170026	0.226	0.105	1			Abhd6	0.218808	0.472	0.473	1
Trf	0.0833445	0.82	0.796	1			Numb	0.116416	0.55	0.519	1			Fau	0.113158	1	1	0.0276196			Vav2	0.183813	0.317	0.252	1			Rab39	0.169872	0.301	0.238	1			Kdm3b	0.218672	0.374	0.369	1
Tprgl	0.0822287	0.508	0.468	1			Irf2bpl	0.115412	0.547	0.501	0.0448623			Vsir	0.113021	0.987	0.974	1			Zeb1	0.183703	0.272	0.177	1			Ctbp1	0.16914	0.511	0.455	1			Zfp467	0.218127	0.319	0.216	1
Rpl29	0.0821559	0.984	0.975	0.00481423			Anapc11	0.115195	0.566	0.524	0.0182003			Unc50	0.112561	0.565	0.516	1			Ulk2	0.183267	0.444	0.462	1			Phyh	0.168979	0.308	0.231	1			Snx29	0.21769	0.37	0.335	1
Ubxn6	0.0819834	0.321	0.282	1			Stard3nl	0.115194	0.529	0.479	0.0163416			BC017643	0.112055	0.621	0.525	1			Ide	0.182238	0.278	0.225	1			Pbxip1	0.168782	0.511	0.51	1			Gm4673	0.215911	0.2	0.134	1
Ccni	0.0817124	0.583	0.553	1			Il16	0.115108	0.318	0.263	0.0887338			Rps7	0.11138	0.995	1	0.0388469			Tpcn1	0.182108	0.311	0.282	1			Hira	0.168211	0.12	0.084	1			Dip2b	0.215409	0.498	0.487	1
Eef1a1	0.0817031	0.998	0.999	1.14547e-06			P2ry13	0.115022	0.81	0.802	0.00406065			Pim1	0.11013	0.274	0.236	1			Arhgap45	0.181245	0.8	0.803	1			Prkcd	0.168138	0.759	0.657	1			Snrnp70	0.215142	0.791	0.824	1
Bax	0.0813582	0.787	0.756	1			Lacc1	0.114537	0.628	0.613	0.133567			Rpl10-ps3	0.109677	0.345	0.245	1			Gpr155	0.181095	0.383	0.358	1			Chp1	0.167868	0.248	0.112	1			Slc16a6	0.214416	0.574	0.58	1
Gpx4	0.081264	0.859	0.82	1			Psap	0.114478	0.94	0.954	1.61085e-08			Rpl17	0.108728	0.996	0.994	0.102812			Oard1	0.180885	0.306	0.283	1			Mtfr1l	0.167472	0.519	0.434	1			Hfe	0.213992	0.515	0.509	1
Pgd	0.0811653	0.632	0.586	1			Luc7l2	0.114283	0.791	0.808	0.0356366			Junb	0.107953	0.981	0.985	1			Ddx3x	0.180407	0.6	0.588	1			Hcls1	0.167205	0.752	0.685	1			Smim10l1	0.212664	0.383	0.383	1
Fcgr3	0.0811158	0.956	0.965	0.00897025			Fcgrt	0.114204	0.419	0.375	0.247836			Rtn4rl1	0.107763	0.535	0.472	1			Ucp2	0.179779	0.917	0.918	1			Vkorc1	0.166913	0.444	0.385	1			Mgll	0.212652	0.379	0.367	1
Rab6b	0.0809577	0.273	0.213	0.587631			A830008E24Rik	0.114141	0.118	0.057	2.42364e-09			Atp8a2	0.107209	0.444	0.382	1			Rnpep	0.17959	0.644	0.662	1			Il16	0.16689	0.391	0.336	1			Zfp740	0.211994	0.387	0.33	1
Mrpl58	0.0807289	0.462	0.414	1			Picalm	0.113587	0.859	0.853	0.0407854			Dhrs3	0.106906	0.595	0.539	1			Itm2b	0.178786	1	0.995	0.00553709			Ppp1r18	0.166727	0.684	0.678	1			Txnip	0.210318	0.834	0.803	1
Rpl36al	0.0804427	0.816	0.796	1			Sft2d1	0.113113	0.713	0.705	0.00836485			Rpl27a	0.106808	1	1	0.0889406			Fchsd2	0.177148	0.628	0.63	1			Bsg	0.166625	0.947	0.874	1			Cebpa	0.210194	0.587	0.547	1
Mrpl41	0.0802706	0.48	0.429	1			Snn	0.113067	0.327	0.251	6.61221e-05			Selenof	0.106456	0.898	0.895	1			Xiap	0.176609	0.5	0.507	1			Mrpl36	0.166573	0.496	0.385	1			Tmem176a	0.210124	0.774	0.752	1
Psmc1	0.0800625	0.552	0.496	1			Akr1b10	0.112823	0.455	0.406	0.0472368			Vmp1	0.105963	0.745	0.706	1			Mttp	0.176372	0.167	0.12	1			Ssr1	0.166133	0.677	0.573	1			Dhrs3	0.209804	0.472	0.456	1
Prelid1	0.0798649	0.749	0.709	0.102776			Ddx5	0.112465	0.951	0.957	3.15266e-08			Map1lc3a	0.105708	0.545	0.461	1			Dcxr	0.17616	0.367	0.268	1			Prkar1a	0.166028	0.624	0.594	1			Hexa	0.209589	0.911	0.907	1
Snx18	0.0796734	0.746	0.707	0.561954			Nmral1	0.112323	0.264	0.179	2.66716e-08			mt-Nd1	0.105673	0.992	0.994	1			Qsox1	0.17592	0.144	0.132	1			Gnb1	0.165961	0.617	0.601	1			Pde3b	0.209327	0.685	0.699	1
Arpc4	0.0794443	0.857	0.828	1			Ddit4	0.112038	0.33	0.279	0.457433			Dynlrb1	0.105242	0.666	0.595	1			Notch2	0.175744	0.233	0.227	1			Slfn2	0.165414	0.842	0.755	1			Sall1	0.209234	0.694	0.667	1
Lpxn	0.0793994	0.378	0.333	1			Tcf19	0.111952	0.234	0.176	0.00442048			Gm11808	0.103422	0.381	0.327	1			Prkcd	0.17558	0.722	0.665	1			Cbr1	0.16516	0.376	0.259	1			Epn1	0.20889	0.532	0.572	1
Gas6	0.079356	0.755	0.733	1			Tln2	0.111917	0.257	0.184	2.25169e-05			Crlf2	0.10327	0.46	0.385	1			Cyp27a1	0.175072	0.189	0.123	1			Il6ra	0.164033	0.737	0.699	1			Aars	0.20871	0.455	0.46	1
Slc46a1	0.0790979	0.335	0.306	1			Snrnp70	0.111831	0.802	0.828	0.0124258			Bcor	0.103097	0.233	0.163	1			Rnf5	0.17477	0.328	0.28	1			Slfn5	0.164022	0.526	0.608	1			Lifr	0.208685	0.391	0.407	1
Wwc2	0.0788282	0.354	0.289	0.302995			Tgfb1	0.110937	0.821	0.817	0.000143386			Cdk5r1	0.102714	0.382	0.312	1			Dap	0.174654	0.35	0.368	1			Mthfs	0.163023	0.286	0.147	1			Scoc	0.207892	0.894	0.873	0.450249
Rhog	0.0783275	0.73	0.688	1			Tagap	0.110732	0.376	0.32	0.151307			BC037034	0.102121	0.504	0.455	1			Lpcat3	0.174607	0.672	0.627	1			Akr1b10	0.162821	0.496	0.503	1			Ccnt2	0.207517	0.532	0.559	1
Pold4	0.0781871	0.635	0.608	1			Wasf2	0.110721	0.779	0.784	0.0334933			Ulk2	0.101252	0.535	0.466	1			Snrnp70	0.17446	0.811	0.848	1			Il21r	0.162025	0.684	0.629	1			Zfp691	0.207428	0.191	0.134	1
Rab5c	0.0778768	0.793	0.755	1			Ifngr1	0.110392	0.887	0.883	0.00605456			Aftph	0.101076	0.606	0.513	1			Ptp4a3	0.174459	0.567	0.595	1			Ly6e	0.161393	0.992	0.993	1			Tmem176b	0.207347	0.804	0.807	1
Lilr4b	0.0774209	0.108	0.087	1			Gmpr	0.109946	0.396	0.359	1			1700020I14Rik	0.100856	0.494	0.399	1			Phf14	0.174252	0.656	0.668	1			Tjap1	0.161149	0.098	0.098	1			Luc7l2	0.207077	0.813	0.807	0.414114
Rpl19	0.0773838	0.996	0.994	0.000289802			Chst7	0.109677	0.436	0.377	0.0312684			Dcxr	0.100741	0.379	0.312	1			Smo	0.17419	0.35	0.353	1			Hexa	0.160761	0.932	0.93	1			Cirbp	0.205748	0.366	0.312	1
Fcer1g	0.0773012	0.993	0.99	0.00768974			Cdk4	0.109249	0.7	0.695	0.545616			Rps5	0.10072	0.997	0.994	1			Tmem243	0.17418	0.494	0.51	1			Rpain	0.160523	0.316	0.203	1			Mertk	0.205682	0.766	0.784	1
Btg1	0.0762459	0.59	0.546	1			Zfp740	0.109226	0.332	0.26	0.000393814			Hfe	0.100659	0.689	0.641	1			Fli1	0.174076	0.517	0.493	1			Hpf1	0.159852	0.519	0.42	1			Vgll4	0.204819	0.596	0.608	1
Dbnl	0.0762372	0.637	0.592	1			Cd81	0.108745	0.989	0.986	3.02557e-11			Pdgfb	0.100621	0.643	0.592	1			Zbtb1	0.173712	0.289	0.322	1			Ypel3	0.159235	0.632	0.65	1			Slc7a5	0.203115	0.251	0.172	1
Cnpy2	0.0760646	0.707	0.672	1			Bsg	0.108682	0.918	0.916	3.04014e-08			Rpl5	0.10051	0.989	0.991	1			Susd3	0.173531	0.794	0.802	1			Zfp467	0.159162	0.353	0.273	1			Pts	0.202795	0.498	0.502	1
Gm2000	0.0751465	0.244	0.185	0.490319			Hmgb2	0.108666	0.649	0.584	4.52315e-05			Rrp1	0.100402	0.63	0.571	1			Ly6a	0.172501	0.128	0.077	1			Atp6v1b2	0.158913	0.564	0.455	1			Rnf167	0.202746	0.366	0.352	1
Tmbim4	0.0750219	0.704	0.676	1			Tuba1a	0.107974	0.632	0.61	0.266294			Rps4x	0.100216	0.995	0.994	1			Papss1	0.171732	0.478	0.482	1			Cenpb	0.158844	0.436	0.399	1			Wdfy2	0.202474	0.328	0.331	1
Ndufs3	0.0745537	0.633	0.594	1			Rhog	0.107921	0.682	0.651	0.0493897			Sbno2	0.100184	0.576	0.566	1			Sparc	0.17061	0.994	0.997	0.070579			Srpr	0.158785	0.564	0.455	1			Ptp4a3	0.202378	0.583	0.585	1
Ncln	0.0744895	0.63	0.589	1			Nrm	0.107229	0.374	0.338	1			Psat1	0.0993621	0.305	0.239	1			Srrd	0.16928	0.272	0.275	1			Pisd	0.158744	0.316	0.231	1			Tram1	0.201493	0.698	0.688	1
Cst3	0.0743897	1	1	1			Fry	0.106939	0.158	0.096	3.14953e-06			Fmnl1	0.0992939	0.541	0.484	1			Cnot8	0.169226	0.439	0.383	1			Polr2b	0.158259	0.256	0.217	1			Stxbp3	0.200587	0.332	0.358	1
Rpl17	0.0740991	0.99	0.99	0.00554711			Csmd3	0.106242	0.37	0.334	1			Api5	0.0990663	0.357	0.274	1			Ldhb	0.169138	0.878	0.885	1			Sult1a1	0.15758	0.459	0.392	1			Fscn1	0.200415	0.685	0.708	1
Mpdu1	0.0740625	0.44	0.395	1			Mcm5	0.105832	0.519	0.46	0.00266421			Ppp1r14b	0.0989991	0.899	0.892	1			Mafg	0.168993	0.694	0.698	1			Tmem100	0.157319	0.383	0.322	1			Hnrnpl	0.200266	0.498	0.528	1
Vim	0.0739416	0.137	0.117	1			Aes	0.105576	0.735	0.702	0.00202183			Eva1b	0.098498	0.314	0.265	1			Eif3f	0.168977	0.794	0.803	1			Lifr	0.157059	0.436	0.392	1			0610009O20Rik	0.200067	0.226	0.176	1
Ap2m1	0.0737604	0.726	0.684	1			Fen1	0.10543	0.436	0.38	0.00949312			Gm10073	0.0983559	0.561	0.49	1			Man1c1	0.168464	0.444	0.403	1			Mrfap1	0.156816	0.91	0.825	1			Arrdc1	0.199535	0.272	0.299	1
Rtn4rl1	0.0736769	0.471	0.408	1			Fez2	0.105356	0.622	0.603	1			Gpx1	0.0981479	0.913	0.878	1			Ifnar2	0.168403	0.656	0.682	1			Tlr12	0.156561	0.165	0.105	1			Ddx6	0.19939	0.566	0.559	1
Rab11a	0.0733547	0.646	0.622	1			Cfl2	0.104856	0.315	0.269	0.835221			Rps24	0.09801	1	0.997	0.0883111			Bnip3l	0.168333	0.65	0.657	1			Cxcl10	0.155562	0.286	0.266	1			Maml2	0.199185	0.255	0.229	1
Sod2	0.0732762	0.575	0.552	1			Mgea5	0.103013	0.305	0.25	0.289544			Npl	0.0970078	0.582	0.534	1			Cst3	0.167877	1	1	0.00592812			Fis1	0.15523	0.714	0.65	1			Cradd	0.198213	0.238	0.163	1
Pmpcb	0.0729008	0.424	0.369	1			Ndufa7	0.102644	0.738	0.72	0.358486			Serinc1	0.0969026	0.772	0.743	1			Serinc3	0.167301	0.978	0.982	1			Gnb2	0.155022	0.925	0.881	1			Lrrc25	0.198179	0.494	0.491	1
Rela	0.0728057	0.389	0.333	1			C5ar2	0.102497	0.251	0.219	1			Eif3h	0.0968131	0.814	0.741	1			Fopnl	0.167002	0.294	0.25	1			Fcgr3	0.154817	0.962	0.979	1			Fez2	0.198107	0.655	0.659	1
Igfbp6	0.07239	0.192	0.143	1			Lrba	0.102073	0.528	0.509	1			Stab1	0.0967069	0.814	0.802	1			Npl	0.166944	0.483	0.483	1			5430427O19Rik	0.154437	0.263	0.182	1			Pbx2	0.197508	0.323	0.318	1
Timm13	0.0722914	0.854	0.809	1			Cd302	0.102064	0.556	0.538	1			Immp1l	0.0965854	0.353	0.294	1			Dpy19l4	0.166741	0.3	0.355	1			Cbr2	0.154396	0.008	0.028	1			Cxxc5	0.197378	0.613	0.644	1
Manf	0.0719149	0.947	0.942	1			Hmox2	0.101995	0.595	0.552	0.742304			Adprh	0.096555	0.57	0.525	1			Klf13	0.165833	0.533	0.545	1			Tmem176b	0.154079	0.925	0.867	1			AC149090.1	0.19737	0.796	0.807	1
Pabpc1	0.0717038	0.948	0.924	1			Lmo4	0.101661	0.459	0.418	1			Cysltr1	0.0964167	0.638	0.574	1			Usp24	0.165807	0.372	0.37	1			Acsl4	0.1534	0.353	0.308	1			Dido1	0.197323	0.374	0.39	1
Gabarap	0.071354	0.929	0.911	1			Mgll	0.101507	0.331	0.307	1			Tcn2	0.0960847	0.88	0.869	1			Kctd18	0.165713	0.128	0.133	1			Kmt2d	0.153077	0.263	0.154	1			Cttnbp2nl	0.196875	0.779	0.775	1
Arpc3	0.0706716	0.917	0.9	1			Ppp1r18	0.101446	0.669	0.624	0.0130977			Rpl19	0.0953452	0.996	0.991	1			Fus	0.165334	0.867	0.888	1			Zdhhc9	0.153065	0.271	0.196	1			Slc35a5	0.196677	0.272	0.267	1
Fscn1	0.0703237	0.722	0.715	1			Tnfrsf13b	0.101389	0.418	0.38	1			Timm10b	0.0952697	0.646	0.569	1			Tcp11l2	0.164694	0.156	0.08	1			Zeb2os	0.153047	0.571	0.51	1			S100a6	0.196148	0.119	0.074	1
Lifr	0.0701669	0.407	0.352	1			Rbmxl1	0.10138	0.542	0.52	1			Cebpzos	0.0949199	0.681	0.644	1			Pofut1	0.164321	0.272	0.24	1			Whrn	0.152979	0.331	0.252	1			Rnf13	0.195431	0.694	0.701	1
Ift20	0.0700801	0.571	0.541	1			Tubb5	0.101313	0.954	0.951	2.45506e-05			Kctd12	0.0946754	0.977	0.98	1			Pdk1	0.163838	0.367	0.302	1			Stt3a	0.152782	0.541	0.517	1			Marco	0.195395	0.038	0.072	1
0610040J01Rik	0.0700717	0.403	0.363	1			Psip1	0.101309	0.372	0.326	0.913003			Serpine2	0.094585	0.765	0.697	1			Gm9493	0.163601	0.294	0.233	1			Iscu	0.152533	0.722	0.706	1			Cd300a	0.194219	0.477	0.456	1
Zfpl1	0.069915	0.277	0.242	1			Rpa2	0.100735	0.41	0.36	0.350752			Cited2	0.0945357	0.418	0.399	1			Vta1	0.16319	0.356	0.352	1			Prdx3	0.152464	0.459	0.357	1			Usp8	0.194045	0.587	0.595	1
mt-Co3	0.069898	0.988	0.986	1			Fchsd2	0.100329	0.628	0.587	0.200964			Rpl18a	0.0943383	0.997	0.994	0.440134			Siglech	0.16314	0.961	0.955	1			Ciao1	0.152106	0.308	0.238	1			Bcap31	0.193832	0.638	0.714	1
Gpr146	0.0696411	0.354	0.3	1			Timeless	0.10015	0.272	0.202	0.000424108			Cyth4	0.0942228	0.965	0.965	1			Decr1	0.163123	0.233	0.198	1			Pias4	0.151845	0.263	0.189	1			Clec4d	0.193605	0.072	0.032	1
Cope	0.0695931	0.719	0.669	1			Alyref	0.100003	0.64	0.606	0.0270975			Wbp2	0.0939332	0.488	0.437	1			Mlph	0.162876	0.322	0.268	1			Fundc1	0.151826	0.353	0.231	1			Tgfbr2	0.193099	0.736	0.767	1
Kif5b	0.0695315	0.639	0.597	1			Gimap1	0.0995003	0.151	0.087	2.46275e-07			Selenok	0.0938435	0.91	0.889	1			Irf2	0.162716	0.556	0.582	1			Dpm2	0.150637	0.383	0.364	1			Map4k4	0.192865	0.736	0.744	1
Mpc1	0.0693139	0.894	0.87	1			Adrb2	0.0987304	0.43	0.404	1			mt-Cytb	0.093821	0.996	0.994	1			Tmcc3	0.162706	0.744	0.733	1			Smad5	0.150546	0.308	0.224	1			Ighm	0.192272	0.706	0.75	1
Dcxr	0.0692789	0.308	0.25	1			Hprt	0.0985085	0.734	0.741	0.565049			Selenop	0.0932956	0.963	0.965	1			Was	0.16253	0.406	0.445	1			Gstt2	0.150533	0.173	0.07	1			Fchsd2	0.191562	0.609	0.614	1
Rps10	0.0691752	0.996	0.995	0.392799			Arglu1	0.0984974	0.737	0.735	1			Gpr146	0.0932388	0.466	0.434	1			Qk	0.161955	0.956	0.957	1			Tyk2	0.150435	0.286	0.266	1			Zeb2os	0.190529	0.54	0.562	1
Myd88	0.0691152	0.324	0.285	1			Rogdi	0.0979736	0.47	0.404	0.0364018			Tspan31	0.0932059	0.628	0.577	1			Tspan14	0.161876	0.594	0.608	1			Itpa	0.150318	0.188	0.168	1			Gns	0.189869	0.757	0.795	1
Rpl7	0.0690665	0.99	0.983	0.150813			Phgdh	0.0974926	0.765	0.766	0.00968621			Mylip	0.0931635	0.752	0.708	1			Tusc3	0.161696	0.289	0.272	1			Smim3	0.149922	0.353	0.266	1			Rgs19	0.189466	0.528	0.578	1
Mcfd2	0.0689556	0.665	0.612	1			Arpc4	0.0974685	0.798	0.786	0.000141262			Pnpla2	0.0928283	0.339	0.265	1			Stard3	0.161132	0.539	0.565	1			Mtmr1	0.149651	0.158	0.084	1			Marcks	0.189259	0.983	0.972	0.00302163
Abi3	0.0684938	0.842	0.84	1			Naxe	0.0973411	0.488	0.477	1			Nudt16l1	0.0927305	0.42	0.35	1			Aff1	0.161078	0.211	0.18	1			Kif5b	0.149594	0.541	0.517	1			Slc26a2	0.189252	0.319	0.297	1
Prpsap1	0.068283	0.36	0.322	1			Nptn	0.0971676	0.765	0.756	0.0556535			Taz	0.0926194	0.587	0.531	1			Adss	0.160657	0.322	0.293	1			Mcrip2	0.149416	0.158	0.133	1			Slc46a3	0.189092	0.247	0.17	1
Tpt1	0.068225	0.995	0.997	0.263068			R3hdm4	0.0968935	0.418	0.384	1			Arid3a	0.0926039	0.241	0.16	1			Ccl6	0.160608	0.45	0.41	1			Ass1	0.148942	0.023	0.021	1			Gm6277	0.188787	0.2	0.165	1
Gpi1	0.0680299	0.758	0.735	1			Trim35	0.0968526	0.521	0.501	1			Auh	0.0925637	0.22	0.16	1			Pex2	0.160522	0.428	0.402	1			Rps11	0.148833	0.992	0.986	1			Snx18	0.188153	0.702	0.714	1
Vars	0.068025	0.538	0.521	1			Sdhd	0.0968206	0.472	0.445	1			Zfp740	0.0925078	0.381	0.289	1			Yars	0.160331	0.267	0.247	1			Bak1	0.14865	0.346	0.273	1			Ide	0.187787	0.268	0.271	1
Hist1h2bc	0.0675159	0.169	0.145	1			Gdi2	0.0966407	0.907	0.902	0.000156997			Fcer1g	0.0923339	0.999	0.997	0.538071			Cd300a	0.160167	0.494	0.458	1			Bnip3l	0.148364	0.669	0.594	1			Bhlhe41	0.187684	0.596	0.653	1
Dab2	0.0673899	0.447	0.429	1			Syngr2	0.096571	0.819	0.821	0.0506884			Rpl15	0.092131	0.992	0.988	1			Wdfy2	0.160017	0.289	0.3	1			Mtor	0.148222	0.173	0.077	1			Cd2ap	0.187678	0.613	0.653	1
Uqcrb	0.0673124	0.879	0.877	1			Zfp706	0.0963225	0.798	0.802	0.163953			Syf2	0.0920099	0.573	0.49	1			Dyrk2	0.159899	0.322	0.3	1			Cct3	0.14812	0.752	0.657	1			Saraf	0.187059	0.774	0.814	1
Ppp1r14b	0.0669983	0.965	0.958	0.230257			Gm2000	0.0962856	0.274	0.219	0.126086			Eef1b2	0.0917583	0.979	0.977	1			Klhl9	0.159766	0.272	0.28	1			Mapkapk2	0.147969	0.436	0.476	1			Tmem100	0.186846	0.332	0.294	1
Ifngr2	0.0668843	0.701	0.674	1			Cd47	0.0958598	0.595	0.573	1			Susd3	0.0916226	0.842	0.81	1			Bhlhe41	0.159701	0.594	0.655	1			Birc5	0.147835	0.023	0.014	1			Mef2a	0.186293	0.877	0.866	1
Mlxipl	0.0668425	0.393	0.389	1			Slmap	0.09582	0.336	0.291	1			Mxd4	0.0916188	0.427	0.347	1			Luc7l2	0.15965	0.822	0.797	1			N4bp1	0.147749	0.579	0.476	1			Ppp4r3a	0.186084	0.413	0.443	1
Msn	0.0668268	0.879	0.844	1			Gfm2	0.0956494	0.233	0.193	1			Csnk1e	0.0914731	0.804	0.749	1			Cirbp	0.159364	0.289	0.31	1			Rab35	0.147622	0.511	0.371	1			Snn	0.185172	0.396	0.381	1
Rps7	0.066677	0.99	0.987	0.706173			Bnip3l	0.0955124	0.632	0.577	0.0254144			Sft2d1	0.0906808	0.796	0.758	1			Man2b2	0.159337	0.3	0.243	1			Ccdc86	0.147522	0.594	0.538	1			Cebpg	0.184883	0.583	0.633	1
Gpsm3	0.0666235	0.648	0.602	1			Itm2c	0.0951555	0.878	0.89	0.00815081			Bnip3l	0.0904437	0.727	0.72	1			Clec4a3	0.158957	0.394	0.397	1			Polr1d	0.147432	0.624	0.657	1			Ccdc152	0.184814	0.085	0.023	1
Gm26699	0.0665614	0.337	0.319	1			Itpripl1	0.0950853	0.334	0.317	1			Ogt	0.0900667	0.666	0.621	1			Slc38a9	0.158811	0.394	0.377	1			Arf4	0.147211	0.707	0.622	1			Prrc2b	0.183734	0.255	0.288	1
Adamts1	0.066385	0.129	0.101	1			2510039O18Rik	0.0950634	0.403	0.372	1			Lcp2	0.0900572	0.649	0.574	1			0610040J01Rik	0.158602	0.494	0.48	1			Cetn3	0.146714	0.571	0.51	1			Ly6e	0.183698	0.966	0.975	1
Hsph1	0.0663146	0.312	0.288	1			Gm26699	0.0947736	0.334	0.282	0.468898			Trim12c	0.0899141	0.272	0.201	1			Trim8	0.158385	0.444	0.442	1			H2afj	0.146389	0.541	0.483	1			Dpp8	0.183606	0.443	0.456	1
Rps3a1	0.0663003	0.994	0.993	0.0604525			Mcm3	0.0945432	0.694	0.68	0.519531			Gm32036	0.0896339	0.196	0.131	1			Mgat1	0.158344	0.517	0.512	1			Las1l	0.146169	0.218	0.161	1			Kbtbd2	0.18322	0.251	0.278	1
Pex11b	0.0662644	0.286	0.253	1			Srgap2	0.0942948	0.803	0.804	1			Rpl30	0.0890239	0.997	0.997	1			Fscn1	0.157642	0.739	0.765	1			Otud5	0.146149	0.338	0.322	1			Sqor	0.183181	0.323	0.303	1
Eef2	0.0660711	0.949	0.933	0.345643			Map1lc3a	0.0942239	0.344	0.292	0.302797			Hspa13	0.0888413	0.36	0.306	1			Tlr4	0.157308	0.289	0.285	1			Ube2g2	0.146066	0.316	0.21	1			Ube2h	0.183027	0.391	0.42	1
Ube2a	0.0659648	0.522	0.482	1			Ccni	0.09397	0.577	0.55	1			Fcgrt	0.0888387	0.556	0.51	1			Pnp	0.157193	0.906	0.903	1			Ide	0.145933	0.293	0.224	1			Cltc	0.182811	0.8	0.803	1
Ly6k	0.0659244	0.024	0.004	0.011865			Capzb	0.0930272	0.841	0.846	0.00588707			Zfp467	0.088743	0.413	0.359	1			Tnrc6b	0.157137	0.5	0.502	1			Mylip	0.14581	0.752	0.748	1			Vamp3	0.182722	0.481	0.487	1
Atp8a1	0.0658633	0.674	0.657	1			Tmem106c	0.0928255	0.325	0.265	0.0360198			Hp1bp3	0.0886134	0.53	0.484	1			Il16	0.156657	0.522	0.442	1			Nes	0.14581	0.09	0.077	1			Tle3	0.182036	0.323	0.297	1
Ninj1	0.06586	0.607	0.572	1			Slc40a1	0.0927316	0.327	0.296	1			Gpx4	0.0882903	0.867	0.808	1			Tmem106c	0.156471	0.278	0.232	1			Gbp3	0.145642	0.346	0.266	1			Lmo4	0.181463	0.426	0.47	1
Dtx3l	0.0657605	0.145	0.079	8.51068e-05			Mpi	0.0925588	0.236	0.198	1			Ikzf2	0.0881187	0.311	0.265	1			Rap1b	0.156398	0.917	0.893	1			Dnajc19	0.145478	0.481	0.503	1			Pnpla7	0.18138	0.353	0.343	1
Iscu	0.0656232	0.733	0.696	1			Srsf5	0.0922172	0.742	0.73	0.177437			Rpl28	0.0880443	0.996	0.994	1			Zfp691	0.155309	0.167	0.148	1			Mbnl2	0.144973	0.549	0.524	1			Scamp2	0.181271	0.881	0.9	1
Rps27a	0.0655694	0.994	0.996	0.596337			Tfdp1	0.092212	0.345	0.305	1			Lifr	0.0879531	0.569	0.499	1			Adrb2	0.155219	0.739	0.668	1			Rpl32	0.144895	0.977	0.972	1			4833420G17Rik	0.180682	0.357	0.358	1
Tspan4	0.0654464	0.692	0.679	1			Cfh	0.0911986	0.789	0.796	1			Ostf1	0.0877275	0.802	0.755	1			Anapc11	0.154449	0.5	0.5	1			Rpe	0.144105	0.195	0.168	1			Rab6b	0.180219	0.302	0.284	1
Selenof	0.0652875	0.924	0.907	0.61441			Actb	0.0910114	0.998	0.998	1			Fam32a	0.0877154	0.494	0.449	1			Mfap3	0.153985	0.45	0.477	1			Rabgap1	0.143643	0.406	0.385	1			Pdia3	0.180049	0.906	0.913	1
Ccdc86	0.0652031	0.583	0.549	1			Ppdpf	0.0909723	0.352	0.309	1			Arf2	0.0876904	0.258	0.195	1			Orai3	0.153866	0.411	0.343	1			Gipc1	0.143538	0.383	0.322	1			Ski	0.180042	0.706	0.695	1
Pilra	0.0650742	0.475	0.444	1			Ctsl	0.0909524	0.979	0.979	0.0175608			Bckdha	0.0876789	0.293	0.227	1			Zfp830	0.15368	0.239	0.238	1			Psen2	0.143455	0.263	0.175	1			Zeb1	0.179764	0.243	0.231	1
BC017643	0.0647927	0.492	0.458	1			Fam110a	0.0907463	0.296	0.257	1			Eef1d	0.0876263	0.893	0.857	1			Aars	0.153496	0.417	0.402	1			Tfe3	0.142958	0.609	0.538	1			Dgkd	0.179022	0.383	0.377	1
Ogfr	0.0644979	0.374	0.352	1			3222401L13Rik	0.0906326	0.242	0.214	1			Otud6b	0.0875884	0.197	0.157	1			Urod	0.153456	0.211	0.205	1			Prelid1	0.142946	0.579	0.545	1			Clasp2	0.178883	0.43	0.468	1
Nudt18	0.064375	0.21	0.181	1			Ppp4c	0.0905876	0.557	0.503	0.0237745			Atp6v1d	0.0874532	0.422	0.341	1			Rtraf	0.15318	0.694	0.728	1			Xbp1	0.142697	0.789	0.699	1			Gm2a	0.178725	0.553	0.576	1
Ifngr1	0.0643229	0.878	0.863	1			Rpa3	0.0905601	0.27	0.203	0.00110559			Creld2	0.0874059	0.499	0.437	1			Plekhj1	0.152959	0.522	0.548	1			Btbd19	0.142524	0.195	0.098	1			Akt1	0.178425	0.506	0.527	1
Sqor	0.0642218	0.374	0.344	1			Csk	0.0902354	0.59	0.554	1			Tbc1d14	0.0869225	0.479	0.411	1			Ewsr1	0.1528	0.583	0.56	1			Npl	0.142377	0.564	0.503	1			Rassf5	0.178321	0.396	0.394	1
Cdc42ep3	0.0639832	0.222	0.177	1			Anapc16	0.0900905	0.448	0.421	1			Cbl	0.086898	0.56	0.525	1			Ngrn	0.152694	0.272	0.217	1			Tmem243	0.142316	0.594	0.545	1			Stag2	0.178102	0.404	0.445	1
Drg2	0.0638866	0.281	0.253	1			Tmx2	0.089925	0.439	0.408	1			Fcf1	0.0866694	0.331	0.271	1			Cbx3	0.152262	0.489	0.492	1			Ddx56	0.142265	0.248	0.161	1			Maf	0.177447	0.83	0.845	1
Ufc1	0.0638145	0.671	0.626	1			Nmt1	0.0898477	0.653	0.63	1			Ly86	0.0865577	0.997	1	1			Pmp22	0.152242	0.811	0.78	1			Pxn	0.142101	0.308	0.308	1			Zcchc7	0.177321	0.523	0.553	1
St5	0.063731	0.185	0.129	0.2868			Ccdc152	0.0896853	0.043	0.015	8.19119e-05			Hprt	0.0864276	0.699	0.659	1			Ppp4c	0.15179	0.444	0.412	1			Clic4	0.142048	0.143	0.126	1			Gabarapl2	0.17717	0.562	0.629	1
Smagp	0.0636986	0.376	0.33	1			Bmp2k	0.0891727	0.794	0.779	1			Rps20	0.0863449	0.996	1	1			Zfp706	0.151764	0.756	0.807	1			Rock2	0.142024	0.692	0.615	1			Ptgs1	0.1771	0.889	0.858	1
Tmem44	0.0634831	0.193	0.161	1			Khdrbs3	0.089155	0.347	0.313	1			Usf1	0.0863016	0.339	0.28	1			Cd82	0.15145	0.444	0.462	1			Sirt3	0.142004	0.248	0.161	1			Rogdi	0.176921	0.502	0.491	1
Slc38a10	0.0633349	0.58	0.539	1			Zfp691	0.0890527	0.126	0.095	1			Rpl27	0.0859219	0.891	0.866	1			Tmem100	0.151391	0.3	0.308	1			Tlr7	0.141897	0.534	0.559	1			Arhgef2	0.176829	0.43	0.453	1
Necap2	0.0632072	0.687	0.658	1			Mgat1	0.0890232	0.445	0.419	1			Cdkn1a	0.0857698	0.264	0.198	1			Gid8	0.151259	0.283	0.24	1			Pacsin2	0.141852	0.654	0.538	1			4933406I18Rik	0.176764	0.191	0.17	1
Txndc11	0.0631731	0.323	0.275	1			Vkorc1	0.0889546	0.452	0.404	0.846839			Rps12	0.0855954	1	0.997	1			Sbno1	0.150903	0.483	0.545	1			Rrnad1	0.141356	0.361	0.259	1			Rasa3	0.17617	0.311	0.331	1
Dda1	0.0629741	0.437	0.397	1			Clasp2	0.0884652	0.347	0.326	1			Dirc2	0.0855486	0.257	0.181	1			Chka	0.150845	0.383	0.408	1			Ndel1	0.141227	0.436	0.329	1			1110032A03Rik	0.175832	0.221	0.195	1
Mpp7	0.0626189	0.063	0.001	1.38633e-20			Zeb2os	0.0882998	0.546	0.518	1			Ppp1r18	0.0853203	0.714	0.653	1			Akap8l	0.150437	0.411	0.423	1			Prkab1	0.140792	0.323	0.217	1			Ppm1h	0.175551	0.455	0.449	1
Dnajc17	0.0619277	0.15	0.098	0.11351			Cdt1	0.0881373	0.344	0.312	1			Msn	0.0852051	0.874	0.834	1			Tap1	0.150183	0.3	0.315	1			Ucp2	0.140714	0.887	0.874	1			Cyp4f13	0.175537	0.255	0.248	1
Ppp2r5e	0.0618929	0.222	0.197	1			Ung	0.0878189	0.335	0.287	0.703136			Msl1	0.0849267	0.429	0.399	1			Rbck1	0.150123	0.389	0.358	1			Camk2g	0.140381	0.308	0.245	1			Taok1	0.175334	0.464	0.475	1
Selenok	0.0618598	0.843	0.822	1			Slbp	0.0877536	0.618	0.58	0.18157			Kcnk12	0.0846617	0.238	0.19	1			Crebzf	0.148827	0.3	0.32	1			Igtp	0.140301	0.526	0.503	1			Prrc1	0.175202	0.23	0.229	1
Dynlrb1	0.061858	0.724	0.701	1			Gbp7	0.0877221	0.421	0.378	1			Eef2	0.0845226	0.954	0.918	1			Cdk19	0.148592	0.25	0.22	1			mt-Cytb	0.140261	0.985	1	1			Adcy7	0.175034	0.413	0.473	1
Cd53	0.0617453	0.91	0.901	1			Rpl29	0.0876942	0.974	0.973	0.0144025			Ccni	0.0844836	0.63	0.577	1			Fam103a1	0.148582	0.328	0.313	1			Trim39	0.14025	0.173	0.098	1			Gpr137b	0.174192	0.226	0.22	1
Fkbp8	0.0615844	0.633	0.602	1			Tprgl	0.0874449	0.49	0.437	0.490543			Coa3	0.0844583	0.617	0.548	1			Eef2	0.148187	0.933	0.942	1			Tap1	0.14025	0.556	0.566	1			Cd180	0.173931	0.6	0.627	1
Ubald2	0.0615137	0.311	0.274	1			Wtap	0.0874121	0.382	0.364	1			Fkbp2	0.0844485	0.895	0.843	1			Vps50	0.148121	0.283	0.335	1			Atp5l	0.140154	0.789	0.783	1			Dctn4	0.172842	0.498	0.5	1
Sin3b	0.061241	0.575	0.541	1			Tomm22	0.087303	0.688	0.678	1			Triap1	0.0841738	0.363	0.321	1			Col15a1	0.148035	0.156	0.142	1			Sv2a	0.139945	0.135	0.077	1			Serpine2	0.17282	0.774	0.718	1
Nupr1	0.061191	0.367	0.348	1			Atpif1	0.0872219	0.882	0.876	0.631245			Rps11	0.0841252	0.996	1	1			Ccdc90b	0.147777	0.228	0.217	1			Gab2	0.139937	0.211	0.154	1			A830008E24Rik	0.172572	0.247	0.163	1
Rpl10	0.0611492	0.995	0.987	1			Snx13	0.0870064	0.256	0.237	1			Rps23	0.0840665	0.996	1	1			Ccni	0.147524	0.617	0.595	1			Exosc2	0.139575	0.203	0.196	1			Gas6	0.172557	0.613	0.606	1
Agpat3	0.0611241	0.529	0.499	1			Snx6	0.0867515	0.715	0.685	0.109802			Dnajb11	0.0839935	0.795	0.778	1			Wtap	0.147243	0.333	0.355	1			Gmfb	0.139533	0.368	0.287	1			C5ar1	0.172417	0.668	0.657	1
Sh2b2	0.0611226	0.303	0.26	1			Lyl1	0.0864471	0.41	0.376	1			Cenpb	0.0836627	0.43	0.391	1			Ier3	0.14694	0.45	0.63	1			Sh2b2	0.139253	0.353	0.252	1			Nfyb	0.17229	0.234	0.222	1
Psmb6	0.0610995	0.829	0.822	1			Rfc4	0.0863967	0.379	0.332	1			Fbxl12	0.0834653	0.244	0.204	1			St3gal6	0.146887	0.789	0.795	1			Yeats4	0.138775	0.414	0.42	1			AC146911.1	0.171462	0.094	0.066	1
Rab5b	0.0609833	0.301	0.266	1			Thrsp	0.086325	0.27	0.226	1			Xbp1	0.0833298	0.726	0.665	1			Snx29	0.146858	0.394	0.348	1			Clcn3	0.138553	0.361	0.364	1			Ywhah	0.171216	0.885	0.894	1
Slco4a1	0.0609694	0.201	0.17	1			Gnai2	0.0862991	0.953	0.952	9.30278e-08			Fis1	0.0833214	0.751	0.668	1			Trappc1	0.146615	0.467	0.438	1			Khk	0.138548	0.459	0.35	1			Rhog	0.171145	0.63	0.703	1
Suclg1	0.0608526	0.631	0.595	1			Gabarapl2	0.0860766	0.616	0.6	1			Arhgap12	0.0832634	0.453	0.399	1			Slc46a3	0.146485	0.211	0.19	1			Psmd2	0.138508	0.549	0.524	1			Tmbim6	0.171058	0.919	0.924	1
Tuba1a	0.0608164	0.684	0.665	1			Mtss1	0.0854435	0.266	0.21	0.156477			Ahsa2	0.0832472	0.286	0.207	1			Fam3a	0.146262	0.383	0.343	1			Pgk1	0.138405	0.504	0.462	1			Orai3	0.170641	0.315	0.335	1
Rwdd1	0.0606121	0.665	0.642	1			Pkib	0.0852404	0.286	0.248	1			Rps19	0.0829678	0.996	0.997	1			Usp21	0.14584	0.222	0.227	1			Ift20	0.137931	0.556	0.559	1			Mtmr2	0.170338	0.204	0.208	1
Nsfl1c	0.0603861	0.501	0.456	1			Rfc2	0.0848209	0.601	0.582	0.429136			Iffo1	0.0828495	0.569	0.542	1			Trmt1l	0.145671	0.289	0.302	1			Adck1	0.137786	0.165	0.14	1			Inpp5d	0.170215	0.847	0.866	1
Selenos	0.0603511	0.791	0.785	1			Asah1	0.0847202	0.834	0.829	0.441958			Tmed7	0.0827976	0.637	0.58	1			Anapc5	0.145627	0.5	0.522	1			Cdkn1a	0.137756	0.218	0.259	1			Man1c1	0.170093	0.387	0.409	1
Rtraf	0.0603287	0.811	0.778	1			Pts	0.0847145	0.43	0.413	1			Rps13	0.0827074	0.996	0.991	1			Scnm1	0.145404	0.256	0.178	1			Gm26520	0.137745	0.241	0.133	1			Gpx4	0.169985	0.74	0.794	1
Khk	0.0602479	0.452	0.41	1			Cox6a1	0.0842181	0.753	0.759	1			Txnl4a	0.082588	0.351	0.297	1			Pcmtd1	0.145398	0.433	0.385	1			Eif4b	0.137695	0.534	0.483	1			Ctnnd1	0.169674	0.264	0.269	1
Sft2d1	0.0599403	0.742	0.734	1			Rnf167	0.0841501	0.32	0.279	1			Fiz1	0.0825802	0.239	0.201	1			Alox5ap	0.145325	0.911	0.93	1			Pick1	0.137524	0.113	0.098	1			Man1a	0.169286	0.515	0.585	1
Cdc26	0.0599307	0.515	0.48	1			Ptafr	0.0840927	0.211	0.2	1			Rps3	0.082442	0.999	0.997	1			Il6ra	0.145096	0.711	0.678	1			Tomm20	0.137331	0.714	0.713	1			Rab31	0.169146	0.268	0.265	1
Cript	0.0598852	0.507	0.469	1			Agmo	0.08406	0.135	0.095	0.213494			Kif5b	0.0823375	0.617	0.554	1			Fyb	0.144782	0.922	0.91	1			Ndufa10	0.137138	0.541	0.517	1			Zscan26	0.169052	0.306	0.318	1
Blvrb	0.0598796	0.547	0.539	1			Tmem100	0.0838891	0.289	0.26	1			G3bp2	0.0821985	0.709	0.656	1			Mid1ip1	0.144713	0.433	0.49	1			Olfml3	0.137072	0.962	0.986	1			Pdk1	0.168914	0.379	0.362	1
Pqbp1	0.0597662	0.358	0.313	1			Cebpzos	0.0838409	0.631	0.619	1			Sumo2	0.0820367	0.842	0.805	1			Tagap	0.144383	0.528	0.542	1			Ggh	0.137031	0.459	0.448	1			Gna12	0.168288	0.434	0.483	1
Ttr	0.0595929	0.26	0.225	1			Rap1b	0.0837219	0.91	0.903	0.0384803			Ecscr	0.0819602	0.818	0.808	1			0610030E20Rik	0.144289	0.361	0.402	1			Txndc12	0.136988	0.376	0.329	1			Mfap1a	0.167866	0.221	0.195	1
Rpl18	0.059384	0.999	0.994	1			Rbm4b	0.0834786	0.358	0.319	1			Rps25	0.081752	0.994	0.985	1			Pskh1	0.14418	0.094	0.088	1			Bcl3	0.136958	0.143	0.063	1			Mkln1	0.167636	0.604	0.634	1
Cyth4	0.0593391	0.917	0.902	1			Slc46a1	0.0833208	0.322	0.281	1			Mob3a	0.0817419	0.205	0.149	1			Lyz2	0.143916	0.783	0.785	1			Ifi44	0.136857	0.038	0.021	1			Mfsd11	0.167628	0.349	0.331	1
Gpx1	0.0592662	0.926	0.911	1			Tmem59	0.0832902	0.84	0.842	1			5031425E22Rik	0.0814591	0.216	0.172	1			Fcgr3	0.143559	0.978	0.988	1			Gabpb2	0.136576	0.323	0.266	1			mt-Nd4	0.167586	0.974	0.979	1
Rps24	0.059174	0.997	0.994	1			BC028528	0.083255	0.388	0.343	1			Adipor1	0.081397	0.489	0.411	1			Itgam	0.143434	0.867	0.875	1			Rpl15	0.136163	0.985	0.993	1			Tln2	0.167275	0.268	0.254	1
Kars	0.0588354	0.324	0.302	1			Mcm2	0.0830495	0.462	0.403	0.10683			Rsu1	0.0813028	0.64	0.542	1			Gnpda2	0.143096	0.267	0.25	1			Msn	0.136162	0.88	0.825	1			Prr13	0.166965	0.472	0.509	1
Dst	0.0587985	0.686	0.681	1			Gtpbp2	0.0829798	0.408	0.384	1			Slc17a5	0.0812326	0.173	0.131	1			Fzr1	0.142198	0.228	0.195	1			Pkm	0.136116	0.805	0.797	1			S100a4	0.166933	0.064	0.028	1
Ahsa2	0.0587662	0.379	0.337	1			Txndc12	0.0827641	0.412	0.366	1			Smim19	0.0811532	0.324	0.257	1			Rabggtb	0.142107	0.25	0.277	1			Taok3	0.136068	0.459	0.476	1			Tef	0.166839	0.226	0.205	1
Slc35a4	0.0586473	0.374	0.358	1			Tmem44	0.0827576	0.222	0.177	1			G6pc3	0.0811406	0.351	0.3	1			Crlf3	0.142029	0.672	0.663	1			Ifi211	0.135959	0.165	0.189	1			Bin1	0.166649	0.962	0.939	0.0341875
Rpl23	0.0585583	0.997	0.994	1			Eef2k	0.0826513	0.355	0.321	1			Chmp5	0.0811332	0.56	0.504	1			Casp8	0.141698	0.55	0.498	1			Ei24	0.135887	0.383	0.315	1			Ppp1r9b	0.166451	0.298	0.362	1
Hist1h1c	0.0584029	0.134	0.127	1			Tspan13	0.0821353	0.463	0.415	1			B4galt3	0.0810729	0.338	0.265	1			Garnl3	0.141481	0.311	0.257	1			Pcmtd2	0.135758	0.241	0.175	1			Retreg1	0.166228	0.66	0.68	1
Cox7a2l	0.0583924	0.799	0.78	1			Gadd45g	0.0819059	0.258	0.222	1			Ndfip2	0.0809209	0.558	0.525	1			Pid1	0.141276	0.483	0.5	1			Pycr2	0.135713	0.421	0.343	1			Trim35	0.165728	0.502	0.509	1
AB124611	0.0583212	0.242	0.194	1			Dtl	0.0818823	0.317	0.276	1			Rnf115	0.0808702	0.336	0.271	1			Rc3h2	0.140888	0.344	0.363	1			Sft2d1	0.135519	0.767	0.727	1			Gatd1	0.165611	0.311	0.267	1
Jak1	0.0583086	0.697	0.663	1			Trappc6a	0.0815305	0.274	0.238	1			Zfp157	0.0808403	0.277	0.23	1			Gatm	0.140792	0.606	0.688	1			Banp	0.135346	0.18	0.14	1			A630001G21Rik	0.165038	0.345	0.337	1
Chmp3	0.0582849	0.541	0.502	1			Foxn3	0.081524	0.612	0.609	1			Sh2b2	0.0807115	0.301	0.233	1			Frmd4b	0.140765	0.661	0.632	1			Cwc27	0.135114	0.158	0.189	1			Slc7a8	0.164979	0.643	0.642	1
Wdr18	0.0581663	0.45	0.409	1			Ptgs1	0.0814691	0.86	0.878	0.401416			Mpdu1	0.080625	0.375	0.294	1			Pten	0.140695	0.656	0.673	1			Asphd1	0.135048	0.008	0	1			Sbno1	0.164865	0.494	0.54	1
Slc33a1	0.0581274	0.244	0.197	1			Klf7	0.081321	0.392	0.353	1			Ccnl2	0.0806077	0.534	0.481	1			Pip4k2a	0.140552	0.572	0.593	1			Tmem128	0.134876	0.466	0.343	1			Slc12a9	0.164864	0.634	0.659	1
Diaph2	0.0580062	0.567	0.548	1			Plxdc2	0.0812967	0.853	0.854	1			Ufc1	0.0802895	0.578	0.536	1			Sypl	0.140156	0.522	0.507	1			Rnaset2b	0.134841	0.459	0.427	1			Flcn	0.1648	0.251	0.233	1
Esd	0.0579952	0.677	0.655	1			Smox	0.0811728	0.418	0.395	1			Cdkn1c	0.0802599	0.128	0.064	1			Adgrg1	0.139861	0.733	0.737	1			Fkbp3	0.134647	0.541	0.476	1			Gpcpd1	0.164755	0.277	0.288	1
Alox5ap	0.0579346	0.907	0.897	1			Elmo1	0.0810053	0.66	0.649	1			Rps6	0.080094	0.994	0.983	1			Gnb1	0.139423	0.65	0.652	1			Itfg1	0.134153	0.429	0.336	1			Fcgrt	0.164695	0.409	0.4	1
Psma2	0.0579315	0.82	0.793	1			Fgfbp3	0.0807571	0.094	0.04	4.61255e-09			Dbnl	0.0800154	0.608	0.56	1			Brd3	0.139287	0.289	0.293	1			Iffo1	0.133756	0.541	0.469	1			Pacsin2	0.164655	0.579	0.602	1
Ei24	0.0579115	0.42	0.402	1			Dut	0.0806633	0.388	0.352	1			Ypel3	0.0799119	0.717	0.659	1			Tmem141	0.139117	0.406	0.44	1			Gm32036	0.133586	0.158	0.119	1			Nbeal1	0.164641	0.306	0.331	1
Cyth2	0.0578538	0.298	0.261	1			E2f1	0.0806419	0.344	0.295	1			Taok1	0.0798175	0.488	0.469	1			Sox4	0.138557	0.528	0.503	1			Slc35f5	0.133553	0.165	0.112	1			Pxk	0.164601	0.374	0.388	1
Cebpd	0.0577681	0.712	0.688	1			Mfap3	0.0804691	0.485	0.469	1			Ssr1	0.0795822	0.637	0.621	1			Prdx6	0.138409	0.317	0.367	1			Tcf12	0.133413	0.383	0.308	1			Btaf1	0.164547	0.272	0.271	1
Srp9	0.0576066	0.771	0.75	1			Irf2	0.0804183	0.532	0.515	1			Slc2a5	0.0794662	0.777	0.738	1			Cnot4	0.138276	0.417	0.472	1			Rprd2	0.133365	0.323	0.266	1			Rcbtb2	0.164472	0.481	0.519	1
Dnajc19	0.0575527	0.677	0.645	1			Rps2	0.0803514	0.997	0.995	1			Rpl23	0.0792023	0.999	1	1			Prcp	0.138082	0.572	0.578	1			Ndufa8	0.133275	0.677	0.58	1			Lamtor3	0.164467	0.404	0.434	1
Bcl2a1b	0.0574687	0.822	0.772	1			Aars	0.0802133	0.417	0.396	1			Pold4	0.0792005	0.68	0.624	1			Sh2b3	0.138074	0.433	0.453	1			Mmadhc	0.133204	0.301	0.273	1			Nuak2	0.164388	0.272	0.241	1
Ell2	0.0574604	0.225	0.199	1			Gm5086	0.0800556	0.176	0.146	1			Hist1h4i	0.0791805	0.228	0.204	1			Mef2d	0.137981	0.372	0.362	1			Mta1	0.13314	0.218	0.21	1			Ctsl	0.16419	0.983	0.956	1
Pex2	0.0574538	0.501	0.444	1			Rcbtb2	0.0799135	0.431	0.417	1			Aebp2	0.0789517	0.308	0.292	1			Znrf1	0.137133	0.339	0.312	1			Rpl27	0.132903	0.789	0.734	1			Gpr155	0.164035	0.315	0.32	1
Psmb1	0.0573429	0.827	0.796	1			Ptp4a3	0.0798393	0.595	0.588	1			Hsbp1	0.0788762	0.813	0.781	1			Il10rb	0.137013	0.678	0.738	1			Cnp	0.132894	0.459	0.441	1			Ctsa	0.163836	0.885	0.862	1
Pcif1	0.0572461	0.385	0.344	1			Gpx1	0.0797463	0.877	0.889	1			Hist1h2be	0.0786031	0.147	0.12	1			Mef2c	0.136967	0.967	0.962	1			Zfp472	0.132417	0.158	0.154	1			Cables1	0.163823	0.298	0.366	1
Rpl12	0.0572408	0.989	0.988	1			Gnb1	0.0796668	0.686	0.672	1			Nat9	0.0785528	0.281	0.216	1			Tmem250-ps	0.136927	0.206	0.177	1			Arl10	0.132279	0.406	0.301	1			Bsg	0.163531	0.915	0.903	1
Arf6	0.0572376	0.476	0.435	1			Ly6a	0.0795911	0.097	0.048	2.00712e-06			Yipf4	0.0784824	0.498	0.455	1			Stard9	0.136869	0.333	0.342	1			Cd244	0.132139	0.248	0.238	1			Tmem106b	0.163502	0.302	0.337	1
Taf13	0.057206	0.272	0.242	1			Eef1a1	0.079584	0.998	0.997	1			Ms4a6c	0.0784596	0.597	0.551	1			Vps11	0.136798	0.233	0.217	1			Dnajc1	0.132129	0.511	0.524	1			Gnb1	0.163491	0.694	0.688	1
Psmd8	0.0571597	0.735	0.711	1			Apoe	0.0795813	0.545	0.529	1			Mob3c	0.0779682	0.436	0.382	1			Calm2	0.136789	0.961	0.948	1			Rex1bd	0.131845	0.549	0.469	1			Tnfrsf13b	0.163305	0.391	0.438	1
Pfdn6	0.0571534	0.607	0.583	1			Cars	0.0794248	0.293	0.257	1			Slc16a6	0.0779391	0.708	0.636	1			Grap	0.136763	0.506	0.5	1			Ppp1r3e	0.131561	0.03	0.035	1			Rtn4rl1	0.163194	0.413	0.434	1
Rpl9-ps6	0.0570281	0.197	0.149	1			Parp12	0.0793032	0.204	0.171	1			Nudt9	0.0778506	0.44	0.388	1			R3hdm4	0.136763	0.383	0.385	1			Creb3	0.130867	0.308	0.294	1			Cdk2ap2	0.163006	0.515	0.54	1
Etv6	0.0570091	0.308	0.284	1			1110032A03Rik	0.0791085	0.185	0.15	1			Cstf2t	0.0776685	0.171	0.111	1			Ctso	0.136621	0.417	0.407	1			Galnt6	0.130793	0.053	0.049	1			Agmo	0.16294	0.213	0.191	1
Strap	0.0569398	0.593	0.57	1			Atad5	0.0790891	0.239	0.208	1			Tmcc3	0.0776489	0.81	0.778	1			Idua	0.13662	0.194	0.13	1			Wls	0.130567	0.451	0.406	1			0610040J01Rik	0.162936	0.409	0.409	1
Mgat2	0.0569138	0.705	0.678	1			Brip1os	0.0790046	0.323	0.289	1			Ino80b	0.0773672	0.257	0.19	1			Tcf4	0.136422	0.761	0.742	1			Srgn	0.130424	0.827	0.79	1			Slc1a3	0.162499	0.634	0.678	1
Smdt1	0.0568727	0.845	0.819	1			Plxna4os1	0.0788798	0.178	0.131	0.0927089			0610040J01Rik	0.0772979	0.522	0.458	1			Tsc22d3	0.136278	0.644	0.612	1			Klhl24	0.130198	0.414	0.322	1			Tyk2	0.162325	0.234	0.244	1
Tm2d2	0.0568519	0.657	0.609	1			Abi3	0.0786368	0.855	0.856	0.0219238			Gpr34	0.0771766	0.977	0.956	1			Atxn7l1	0.136242	0.261	0.218	1			Dhx8	0.130185	0.316	0.238	1			Itpripl1	0.162196	0.336	0.356	1
Tfg	0.0567762	0.516	0.472	1			Lztfl1	0.078586	0.248	0.213	1			Dnajc17	0.0770543	0.142	0.082	1			Cited2	0.13589	0.439	0.442	1			Cd72	0.130034	0.248	0.336	1			Mlph	0.162091	0.302	0.295	1
Bhlhe41	0.0567664	0.661	0.646	1			Abca9	0.0783402	0.404	0.391	1			Derl2	0.0769747	0.623	0.577	1			Slc38a10	0.135377	0.533	0.547	1			Serp1	0.129974	0.729	0.706	1			Abcc5	0.162004	0.443	0.475	1
BC037034	0.0566198	0.475	0.423	1			Dok3	0.0780564	0.236	0.208	1			Fam102b	0.0769553	0.743	0.682	1			Csnk1e	0.135276	0.75	0.777	1			Clec2d	0.129898	0.594	0.51	1			Clec4a3	0.161902	0.396	0.362	1
Psmc5	0.0565964	0.754	0.725	1			Hsbp1	0.0779897	0.745	0.759	1			Txndc17	0.0769142	0.665	0.624	1			Pnisr	0.135192	0.744	0.762	1			Wdr55	0.129716	0.173	0.112	1			Mxi1	0.161712	0.319	0.297	1
Slc7a5	0.0565713	0.244	0.245	1			Rhoa	0.0779489	0.916	0.912	0.0185848			Atraid	0.0768502	0.774	0.749	1			Apbb1ip	0.13516	0.928	0.907	1			Acadsb	0.129647	0.241	0.175	1			Fry	0.161453	0.217	0.193	1
Fcrls	0.0564344	0.971	0.971	1			Anapc5	0.0779331	0.581	0.569	1			Eif3f	0.0768056	0.829	0.773	1			Tsc22d2	0.135091	0.389	0.382	1			Enc1	0.129478	0.203	0.189	1			Hjurp	0.160838	0.349	0.352	1
Tnf	0.0563322	0.223	0.203	1			Klhl9	0.077828	0.266	0.261	1			Zfp579	0.0767423	0.205	0.157	1			Tra2a	0.134933	0.694	0.688	1			Snrk	0.129357	0.316	0.231	1			Lima1	0.160785	0.226	0.214	1
Ccl9	0.0562732	0.388	0.374	1			Cdca7	0.0777025	0.417	0.387	1			Ptbp2	0.0766268	0.239	0.201	1			Cul4a	0.13486	0.211	0.153	1			Aspscr1	0.129323	0.316	0.28	1			mt-Nd1	0.160629	0.974	0.973	1
Adora3	0.0561607	0.518	0.484	1			M6pr	0.0775243	0.644	0.637	1			Fam110a	0.0766172	0.295	0.239	1			Bmp2k	0.134844	0.739	0.767	1			Fdx1	0.129125	0.211	0.147	1			Klf13	0.160626	0.455	0.492	1
Slc16a6	0.0560702	0.628	0.608	1			Gpx4	0.0774101	0.784	0.772	1			Slc25a46	0.0764604	0.202	0.134	1			Smap2	0.134624	0.878	0.872	1			Ube2j1	0.128981	0.376	0.266	1			Cndp2	0.160622	0.553	0.585	1
Ift27	0.0560171	0.27	0.231	1			Hypk	0.0772833	0.418	0.39	1			Rps14	0.0763997	0.997	0.994	1			Saraf	0.134571	0.828	0.888	1			Pecr	0.128814	0.278	0.224	1			Ifnar2	0.160486	0.596	0.657	1
Slc50a1	0.0559806	0.603	0.586	1			Tspan31	0.0772331	0.577	0.574	1			Smim1	0.0763584	0.217	0.163	1			Pacsin2	0.13455	0.544	0.568	1			Med23	0.128515	0.173	0.161	1			Lrrc8a	0.16038	0.255	0.223	1
Tnfaip8l2	0.0559794	0.761	0.736	1			Cenpk	0.0772303	0.25	0.2	0.816385			Sptssa	0.0763304	0.674	0.624	1			Cfh	0.134483	0.861	0.872	1			Mpeg1	0.128344	0.857	0.86	1			Tfpi	0.160245	0.319	0.307	1
Fau	0.055923	0.999	0.998	1			Cyp4f13	0.0770763	0.211	0.177	1			Cfh	0.0761716	0.914	0.878	1			Laptm4a	0.134428	0.894	0.907	1			Cxcl16	0.127924	0.451	0.497	1			Slc25a36	0.160216	0.336	0.333	1
Upf3a	0.0558875	0.331	0.297	1			Hsd17b4	0.0769815	0.532	0.5	1			Asah1	0.076097	0.887	0.883	1			Sidt2	0.134083	0.211	0.175	1			Rapsn	0.127786	0.173	0.168	1			Psat1	0.159893	0.298	0.299	1
Cd151	0.0557902	0.487	0.45	1			St3gal5	0.0768004	0.621	0.615	1			Dnajc3	0.0760296	0.775	0.746	1			Phlpp1	0.134057	0.083	0.073	1			Plekha5	0.127763	0.105	0.035	1			Zfp950	0.159794	0.413	0.468	1
Mthfsl	0.0557726	0.218	0.183	1			Rab11a	0.0767949	0.603	0.591	1			Rab27a	0.0759875	0.25	0.178	1			Sat1	0.133996	0.917	0.912	1			Gt(ROSA)26Sor	0.127709	0.278	0.175	1			Tm6sf1	0.159599	0.694	0.703	1
Lrmda	0.0556516	0.135	0.093	1			Calm2	0.0767817	0.926	0.924	0.035086			Acyp1	0.0759581	0.206	0.157	1			Nr4a3	0.133685	0.011	0.02	1			Pqbp1	0.127709	0.256	0.231	1			Csad	0.15938	0.366	0.358	1
Rplp0	0.0555705	0.997	0.998	1			Ptrh2	0.0766542	0.331	0.297	1			Prpsap2	0.0758283	0.416	0.373	1			Ndufv3	0.133464	0.594	0.632	1			Sod2	0.127661	0.451	0.448	1			Sdcbp	0.159281	0.779	0.828	1
Ptgr1	0.0555582	0.186	0.145	1			Mylip	0.076646	0.671	0.65	1			Bphl	0.0756919	0.226	0.163	1			Ssh2	0.133407	0.861	0.908	1			Araf	0.127519	0.338	0.28	1			Clint1	0.159158	0.502	0.545	1
Ripor2	0.0555311	0.144	0.091	0.0491221			Slc25a45	0.0764345	0.382	0.356	1			Atxn2l	0.0756125	0.455	0.379	1			Arhgap9	0.133369	0.256	0.248	1			Pex19	0.127485	0.263	0.217	1			Bin2	0.158994	0.838	0.883	1
Eef1g	0.0553983	0.959	0.94	1			Tsix	0.0761401	0.132	0.047	1.37087e-19			Rpl9-ps6	0.0751674	0.166	0.096	1			Thap2	0.133318	0.239	0.255	1			Ddt	0.127232	0.338	0.294	1			Mafb	0.1589	0.957	0.945	1
Atp5f1	0.0552413	0.914	0.905	1			Tmem243	0.0760153	0.473	0.46	1			Gmpr	0.0750813	0.458	0.376	1			Asah1	0.133182	0.878	0.868	1			Capza1	0.127153	0.602	0.601	1			Ggnbp2	0.158881	0.451	0.5	1
Abcg1	0.0551912	0.35	0.319	1			Tspan3	0.0759941	0.628	0.594	1			Zeb1	0.0750255	0.306	0.257	1			Jmjd1c	0.132939	0.761	0.755	1			Fancl	0.127093	0.12	0.126	1			Parp11	0.158764	0.157	0.191	1
Ugp2	0.0550174	0.418	0.385	1			Lst1	0.0759376	0.364	0.349	1			Smurf1	0.07492	0.211	0.143	1			C5ar1	0.132829	0.717	0.762	1			Lrrc3	0.127054	0.489	0.51	1			Tsc22d3	0.158729	0.451	0.396	1
Mvp	0.0548827	0.356	0.314	1			Rbbp4	0.0754001	0.551	0.549	1			Tmem230	0.0747341	0.393	0.347	1			Hace1	0.132722	0.072	0.062	1			Sirt7	0.127014	0.474	0.49	1			Psme2b	0.158403	0.277	0.286	1
Rpl14	0.0548027	0.997	0.988	1			Zmynd8	0.0752158	0.445	0.399	1			Tagap	0.0747227	0.587	0.475	1			Zfhx3	0.13267	0.861	0.872	1			AI467606	0.126992	0.286	0.224	1			Rbm18	0.158107	0.264	0.275	1
Il13ra1	0.0547074	0.41	0.381	1			Plxdc1	0.0750021	0.228	0.171	0.0294072			Ercc1	0.074474	0.182	0.128	1			Mplkip	0.132511	0.333	0.307	1			St7l	0.126929	0.233	0.175	1			Ssr1	0.157915	0.6	0.617	1
Bin2	0.0547055	0.896	0.873	1			Rgmb	0.0748803	0.418	0.398	1			Tcp11l2	0.0742341	0.129	0.073	1			Prr13	0.132295	0.456	0.47	1			Btf3	0.126837	0.917	0.846	1			Safb	0.157887	0.37	0.43	1
Med7	0.0545771	0.408	0.376	1			Oaz1	0.0747071	0.97	0.964	0.000312133			Eef1a1	0.0740396	0.999	1	1			Dok1	0.132283	0.322	0.342	1			Scnm1	0.126797	0.226	0.21	1			Srgap2	0.157645	0.872	0.886	1
Ctc1	0.0545643	0.495	0.475	1			Ghitm	0.0746453	0.507	0.494	1			Capns1	0.0739836	0.697	0.665	1			Naxe	0.132227	0.489	0.513	1			Bid	0.126608	0.278	0.238	1			Wtap	0.157569	0.417	0.409	1
Kdelr2	0.0545276	0.69	0.677	1			Anp32a	0.0745527	0.716	0.722	1			Gga1	0.0739628	0.302	0.262	1			Wasf2	0.132212	0.817	0.8	1			Gatad2b	0.126382	0.489	0.455	1			Ikzf1	0.157396	0.664	0.703	1
Oat	0.0544882	0.477	0.457	1			Ctsf	0.0745476	0.459	0.437	1			Btg1	0.07382	0.896	0.889	1			Hnrnpk	0.132145	0.85	0.887	1			Pomp	0.126022	0.895	0.853	1			Rnasel	0.157393	0.191	0.167	1
Trappc6b	0.0544572	0.501	0.473	1			Evl	0.0745447	0.63	0.597	1			Slc46a1	0.0737905	0.332	0.274	1			Retreg2	0.13207	0.367	0.348	1			Cebpzos	0.125934	0.662	0.622	1			Ube3a	0.157279	0.532	0.6	1
Mrps11	0.0543048	0.395	0.368	1			Agap3	0.0744635	0.176	0.14	1			Rps26	0.0737324	0.981	0.988	1			Selenot	0.131808	0.556	0.56	1			Acsl5	0.125823	0.406	0.392	1			Hnrnpa2b1	0.157199	0.885	0.886	1
Ppfia4	0.0543005	0.64	0.639	1			Cmtm7	0.0744626	0.769	0.762	1			Mafb	0.0736693	0.982	0.971	1			Nectin2	0.131571	0.294	0.258	1			Cfl1	0.12551	0.97	0.972	1			Osbpl11	0.157175	0.46	0.496	1
Mylip	0.0542709	0.703	0.677	1			Hexa	0.0741987	0.898	0.887	0.328785			H2afv	0.0736603	0.434	0.391	1			Pdcl	0.131534	0.194	0.192	1			Mrpl33	0.125173	0.519	0.476	1			Atp6ap1	0.156833	0.655	0.718	1
1700020I14Rik	0.0542107	0.497	0.463	1			0610040J01Rik	0.0741667	0.426	0.376	1			Smad1	0.0736275	0.332	0.286	1			Ccdc152	0.131461	0.067	0.02	1			Ncoa4	0.125169	0.451	0.378	1			Rnf7	0.156628	0.668	0.689	1
Rap1b	0.0541724	0.935	0.932	1			Irf2bp2	0.0740648	0.638	0.622	1			Hsph1	0.0735956	0.244	0.19	1			Asf1b	0.131314	0.089	0.063	1			Ndufc1	0.125157	0.632	0.552	1			Lyl1	0.156479	0.434	0.458	1
Arrdc4	0.0540361	0.137	0.091	0.911891			I830077J02Rik	0.0740591	0.333	0.294	1			Myc	0.0734386	0.287	0.242	1			Slc39a1	0.131111	0.25	0.308	1			Cst3	0.12514	1	0.993	1			Thrsp	0.156426	0.328	0.32	1
Fam220a	0.0540093	0.338	0.31	1			Ifi27	0.0739669	0.543	0.506	1			Gng2	0.0733749	0.625	0.571	1			Polr3gl	0.131032	0.233	0.185	1			Cmpk1	0.125133	0.504	0.434	1			Crbn	0.156196	0.277	0.269	1
Chmp2a	0.0539958	0.717	0.682	1			Pex2	0.0739408	0.445	0.427	1			Rpl36al	0.0732976	0.759	0.72	1			Arhgap25	0.130828	0.333	0.365	1			Cog5	0.125122	0.195	0.21	1			Itgb5	0.155825	0.906	0.894	1
Arpc5	0.0539797	0.799	0.762	1			Decr1	0.0739344	0.249	0.201	1			Ube2w	0.0730944	0.329	0.254	1			Parvg	0.130765	0.361	0.355	1			Exog	0.124805	0.173	0.119	1			Pnrc1	0.155608	0.498	0.534	1
Yif1b	0.0539565	0.699	0.672	1			Gatm	0.0738731	0.791	0.786	1			Bub3	0.0728771	0.528	0.475	1			Asb2	0.130628	0.278	0.337	1			Ap2s1	0.124743	0.564	0.469	1			Garnl3	0.155382	0.26	0.275	1
Grpel1	0.0538427	0.579	0.554	1			Rac2	0.0738708	0.723	0.739	1			Golt1b	0.0728515	0.306	0.239	1			Rogdi	0.130504	0.461	0.47	1			Fam114a2	0.124609	0.511	0.455	1			A930033H14Rik	0.155379	0.111	0.076	1
Pop7	0.0537761	0.361	0.336	1			Prpsap2	0.0736952	0.358	0.334	1			Mavs	0.0727872	0.197	0.16	1			Braf	0.130426	0.189	0.21	1			Eps15	0.124589	0.376	0.294	1			Cnot6l	0.155358	0.4	0.426	1
Tfrc	0.0537361	0.231	0.216	1			Limd2	0.073668	0.792	0.802	1			Spns2	0.0727825	0.211	0.166	1			Gm5086	0.13038	0.261	0.255	1			Fuca1	0.124488	0.669	0.671	1			Arhgap5	0.155338	0.86	0.858	1
Sumo1	0.0536519	0.632	0.605	1			Yars	0.0735989	0.32	0.281	1			Fcgr3	0.0727603	0.997	0.994	1			Gdi2	0.130266	0.889	0.92	1			Uba1	0.124451	0.308	0.315	1			Trim44	0.155217	0.438	0.468	1
Irf8	0.0536424	0.873	0.844	1			Ivns1abp	0.0735155	0.78	0.773	1			Rbm42	0.0727602	0.504	0.455	1			Tada3	0.130085	0.256	0.21	1			Ndufs2	0.124411	0.654	0.594	1			Pid1	0.155198	0.477	0.508	1
Gdf15	0.0534519	0.019	0.017	1			Btaf1	0.0733908	0.261	0.247	1			Nlk	0.0727158	0.216	0.166	1			Sirt3	0.130047	0.172	0.115	1			Ctdnep1	0.124367	0.481	0.483	1			Usp22	0.154518	0.328	0.322	1
Spcs1	0.0534255	0.783	0.755	1			Shmt2	0.0733688	0.383	0.355	1			Ninj1	0.0726814	0.601	0.554	1			Pex7	0.129947	0.317	0.302	1			Snap23	0.124297	0.541	0.517	1			Gdi1	0.154456	0.345	0.328	1
Cops7a	0.053331	0.422	0.391	1			Ythdf2	0.0733547	0.518	0.524	1			Dhdh	0.0724902	0.172	0.125	1			Sipa1l1	0.129745	0.339	0.347	1			Psmb5	0.124215	0.722	0.72	1			Dclre1c	0.154343	0.226	0.233	1
Akirin1	0.0532778	0.629	0.594	1			Ctso	0.0733476	0.364	0.334	1			Rgs10	0.0723638	0.992	0.994	1			Etohd2	0.129678	0.028	0.025	1			Katna1	0.124188	0.256	0.196	1			Cln8	0.154169	0.281	0.33	1
Sipa1l2	0.0532267	0.429	0.411	1			Necap2	0.0732858	0.622	0.608	1			Dst	0.0721425	0.786	0.767	1			Akr1b10	0.12965	0.444	0.463	1			Thap12	0.123974	0.256	0.154	1			Tmem135	0.15406	0.362	0.409	1
Arf1	0.0529233	0.905	0.89	1			Yes1	0.0731317	0.189	0.172	1			Sys1	0.0720328	0.613	0.56	1			Slc38a2	0.129374	0.522	0.57	1			Arf5	0.12377	0.797	0.776	1			Zfp36l2	0.154036	0.719	0.731	1
Ssr1	0.0528631	0.738	0.717	1			Rgs7bp	0.0729536	0.163	0.111	0.00598517			Dusp2	0.0719124	0.236	0.207	1			Hmox2	0.129046	0.622	0.61	1			Ubxn2b	0.123736	0.15	0.084	1			Dram2	0.15397	0.494	0.515	1
Sf3b4	0.0528292	0.459	0.438	1			Kdelr2	0.0728876	0.66	0.66	1			Rtraf	0.0718584	0.75	0.691	1			Csmd3	0.12867	0.461	0.465	1			Rnaset2a	0.123532	0.534	0.51	1			Ogt	0.153714	0.587	0.625	1
Pfn1	0.052804	0.986	0.979	1			Hexb	0.0728355	0.995	0.996	0.000132471			Grap	0.0714524	0.566	0.534	1			Sun2	0.12821	0.411	0.393	1			Tcf7l2	0.123492	0.391	0.35	1			Rpp30	0.153697	0.23	0.214	1
Mafb	0.0527001	0.94	0.926	1			Acss1	0.0725409	0.24	0.194	1			4930453N24Rik	0.0714348	0.281	0.239	1			Hook3	0.128158	0.589	0.608	1			Ppp5c	0.12347	0.429	0.357	1			Cul5	0.153684	0.349	0.377	1
Rpl27	0.0526933	0.881	0.872	1			Rgl1	0.0722768	0.169	0.147	1			Rps16	0.0714112	0.995	0.994	1			Arpc4	0.128109	0.778	0.758	1			Wbp1l	0.12347	0.278	0.21	1			Btg1	0.153591	0.647	0.701	1
Tmem219	0.0526378	0.516	0.479	1			Lyz2	0.0720597	0.721	0.691	1			Glg1	0.0712351	0.464	0.423	1			Mfsd14a	0.128016	0.322	0.323	1			Il4ra	0.123257	0.617	0.573	1			Adrb2	0.15357	0.489	0.513	1
Etfb	0.0525906	0.646	0.626	1			Supt4a	0.0720492	0.474	0.473	1			Hsd17b11	0.0711991	0.549	0.501	1			Oma1	0.127981	0.294	0.29	1			Bmyc	0.123129	0.707	0.643	1			Ptprj	0.153549	0.536	0.608	1
B4galt3	0.0524983	0.298	0.281	1			mt-Co3	0.0719394	0.994	0.992	1			Spryd3	0.0711987	0.149	0.111	1			Zc3h6	0.127886	0.072	0.057	1			Napa	0.123018	0.444	0.434	1			Acss1	0.153489	0.226	0.254	1
Supt4a	0.0524751	0.537	0.504	1			Ift27	0.0719034	0.247	0.208	1			Acaa1a	0.0711064	0.522	0.472	1			Copa	0.127736	0.511	0.512	1			Bbc3	0.122711	0.143	0.084	1			Frmd4a	0.153453	0.838	0.884	1
Rpl27a	0.052375	0.997	0.997	1			Nfkbil1	0.0717794	0.251	0.227	1			Ltc4s	0.070949	0.947	0.907	1			Lyl1	0.127596	0.467	0.487	1			Usp33	0.122619	0.218	0.189	1			Tanc2	0.153435	0.74	0.784	1
Pfdn5	0.0523746	0.895	0.895	1			Gapdh	0.0717688	0.981	0.981	1			Yipf6	0.0708656	0.25	0.219	1			Capzb	0.127591	0.839	0.873	1			Alox5ap	0.122559	0.872	0.881	1			Smap2	0.153366	0.851	0.873	1
Tuba1b	0.0523407	0.969	0.961	1			Eef2	0.0716907	0.915	0.936	0.809177			Zfp1	0.070744	0.183	0.137	1			Frmd4a	0.127535	0.85	0.873	1			Rps2	0.122535	1	0.979	1			H2-Ke6	0.153356	0.298	0.295	1
Rnf220	0.0522633	0.303	0.284	1			Fam167b	0.0716497	0.307	0.279	1			Ddx56	0.0707321	0.239	0.19	1			Trappc3	0.127421	0.467	0.45	1			Mocs2	0.122503	0.316	0.266	1			Cryba4	0.153347	0.481	0.475	1
Stard3	0.0522399	0.524	0.511	1			Rinl	0.0716002	0.285	0.242	1			Phf14	0.0703749	0.731	0.688	1			Plxdc1	0.126848	0.283	0.242	1			Ctc1	0.122491	0.586	0.545	1			Hbp1	0.153329	0.34	0.343	1
Mrpl54	0.0521207	0.55	0.524	1			Naglu	0.0715814	0.464	0.436	1			Tmem9b	0.0703469	0.437	0.423	1			Srsf2	0.126664	0.806	0.81	1			Pgls	0.122304	0.639	0.65	1			Snta1	0.153313	0.366	0.411	1
Ap2s1	0.0520958	0.732	0.709	1			2010107E04Rik	0.0715602	0.723	0.729	1			Tpp2	0.0703147	0.53	0.501	1			Elf1	0.126575	0.472	0.462	1			Mrpl30	0.122241	0.466	0.399	1			Dicer1	0.153268	0.349	0.381	1
Cyp4f13	0.0520409	0.231	0.198	1			Dcxr	0.0714797	0.249	0.21	1			Mbtps2	0.0701837	0.225	0.187	1			Commd8	0.126527	0.778	0.758	1			Rin2	0.122152	0.511	0.49	1			Rmnd1	0.1531	0.247	0.259	1
Etv3	0.0520168	0.336	0.333	1			Pcna	0.0714407	0.458	0.423	1			Rpl35a	0.0701188	0.996	0.997	1			Mfsd1	0.126431	0.439	0.44	1			Vav1	0.122058	0.692	0.608	1			Chsy1	0.153033	0.26	0.286	1
Ndufa12	0.0519371	0.816	0.778	1			Abhd6	0.0714218	0.45	0.431	1			Wdr89	0.0699494	0.402	0.335	1			Numb	0.126372	0.589	0.6	1			Uqcrq	0.121884	0.774	0.776	1			Nin	0.152624	0.264	0.263	1
Rps3	0.0517671	0.996	0.992	1			Ncapd2	0.0714086	0.159	0.12	1			Selenoh	0.0699402	0.402	0.376	1			Tnfaip1	0.126287	0.339	0.348	1			Gabarapl2	0.12184	0.647	0.601	1			Tpp1	0.152425	0.672	0.705	1
Cant1	0.0517173	0.292	0.253	1			1700020I14Rik	0.0713879	0.486	0.456	1			Cr1l	0.0699225	0.578	0.525	1			Pla2g15	0.12621	0.767	0.752	1			R3hdm2	0.121735	0.383	0.378	1			Tbc1d22a	0.152395	0.277	0.28	1
Tspan13	0.0517047	0.469	0.447	1			Psmb9	0.071225	0.378	0.351	1			Ms4a6b	0.0698318	0.692	0.621	1			Arhgap17	0.126166	0.544	0.567	1			Slc36a4	0.121649	0.128	0.063	1			Psap	0.152321	0.953	0.981	1
Eif4h	0.0516968	0.74	0.724	1			Crlf2	0.0711218	0.393	0.358	1			Gnpda2	0.0696236	0.262	0.213	1			Shisa5	0.126094	0.661	0.655	1			Rfxap	0.121271	0.286	0.189	1			Stard3nl	0.152224	0.472	0.538	1
Cops6	0.0515127	0.677	0.633	1			Tmem50a	0.0709887	0.824	0.818	1			Myd88	0.0695964	0.339	0.312	1			Mxi1	0.126016	0.333	0.327	1			Ing3	0.121118	0.211	0.147	1			Kdm5b	0.151962	0.221	0.212	1
Phc2	0.0515035	0.342	0.313	1			Napa	0.070979	0.501	0.489	1			Tbca	0.0695643	0.731	0.703	1			Taf6	0.12597	0.228	0.212	1			Pfdn5	0.120933	0.835	0.874	1			Tiprl	0.151913	0.349	0.39	1
Psma6	0.0514371	0.733	0.697	1			Ppcdc	0.0709088	0.574	0.547	1			Nxf1	0.069436	0.563	0.51	1			Emc3	0.125605	0.583	0.602	1			Bcl9l	0.12086	0.203	0.217	1			Ctsd	0.151812	1	0.991	0.42688
Cd63	0.0514216	0.943	0.928	1			Fcrls	0.0708512	0.983	0.983	0.0323915			Rbm10	0.0694141	0.181	0.134	1			Usp47	0.125531	0.278	0.298	1			Cwc22	0.120472	0.173	0.147	1			Ppp3ca	0.15167	0.604	0.648	1
Eif4e2	0.0513154	0.648	0.626	1			Phka2	0.0708136	0.248	0.205	1			Slc7a7	0.069211	0.589	0.534	1			Slc7a7	0.12525	0.528	0.505	1			Clint1	0.120288	0.579	0.531	1			Il6ra	0.151589	0.651	0.686	1
Ctsl	0.0511959	0.969	0.973	1			Sdf4	0.0707809	0.621	0.613	1			Slc2a8	0.0691878	0.295	0.262	1			Pigyl	0.125199	0.333	0.322	1			Prune2	0.119971	0.278	0.28	1			Rhoa	0.151584	0.881	0.911	1
Sppl3	0.051048	0.364	0.325	1			Cenpx	0.0706755	0.685	0.696	1			Sox4	0.0690885	0.498	0.478	1			Csad	0.125139	0.394	0.383	1			Orai2	0.119928	0.218	0.182	1			Il4ra	0.151499	0.502	0.527	1
Wdr46	0.0509984	0.365	0.336	1			Tpcn1	0.0705124	0.235	0.203	1			Ywhah	0.0690517	0.937	0.918	1			Otub1	0.125055	0.339	0.333	1			Ltc4s	0.119758	0.865	0.86	1			Pdia4	0.151372	0.562	0.61	1
mt-Atp6	0.0509538	0.989	0.987	1			Rad23a	0.0704591	0.468	0.441	1			Tmem185b	0.0689626	0.278	0.23	1			Sft2d1	0.125028	0.783	0.785	1			Rpl18	0.119586	0.985	0.979	1			Tmem115	0.151174	0.298	0.312	1
Fam91a1	0.0508796	0.486	0.455	1			Actr2	0.0702414	0.76	0.763	1			Mbtps1	0.0688305	0.308	0.257	1			Synj2bp	0.124779	0.333	0.352	1			Rpl10	0.119468	0.962	0.965	1			Rsrp1	0.150566	0.919	0.947	1
Ube2m	0.0508184	0.807	0.782	1			Rbmx	0.0702175	0.303	0.27	1			Ncf1	0.0688155	0.925	0.915	1			Ing4	0.12467	0.333	0.362	1			Klhdc3	0.119316	0.226	0.175	1			Metap1d	0.150557	0.272	0.284	1
Fam32a	0.0507965	0.499	0.449	1			Lifr	0.0699695	0.364	0.34	1			Man2b2	0.0687762	0.33	0.294	1			Rasa3	0.124483	0.294	0.287	1			Adipor1	0.119159	0.444	0.427	1			Gm2000	0.150528	0.191	0.153	1
Dad1	0.0507749	0.903	0.898	1			Trmt112	0.0699595	0.655	0.661	1			Mb21d1	0.0687588	0.286	0.251	1			Gtpbp8	0.124463	0.139	0.127	1			Slc30a5	0.119073	0.293	0.238	1			Hnrnph1	0.150358	0.57	0.604	1
Fam173a	0.050716	0.633	0.598	1			Paip2	0.0698561	0.49	0.471	1			Rpl11	0.0685931	0.994	0.994	1			Rnf167	0.124461	0.339	0.363	1			Raf1	0.11907	0.346	0.385	1			Vrk2	0.150345	0.311	0.312	1
Mmp12	0.0506423	0.034	0.024	1			Gm17586	0.069829	0.122	0.084	0.471045			Eno1	0.0684852	0.651	0.633	1			Rassf2	0.124394	0.589	0.603	1			Yipf4	0.118884	0.489	0.413	1			Il6st	0.150201	0.494	0.534	1
Ppp2r2a	0.0506408	0.465	0.424	1			Gpr155	0.0697928	0.293	0.279	1			Prorsd1	0.0683147	0.338	0.274	1			Sacm1l	0.124212	0.206	0.215	1			Bcl2a1b	0.118783	0.744	0.769	1			Sfi1	0.150138	0.209	0.159	1
Prmt2	0.0505951	0.193	0.159	1			Serinc1	0.0697707	0.669	0.646	1			Lbx2	0.068002	0.137	0.076	1			E2f4	0.124187	0.278	0.252	1			Flywch1	0.118775	0.135	0.112	1			Stk4	0.149706	0.34	0.39	1
Rps12	0.0504999	0.996	0.997	1			Slc38a2	0.069769	0.569	0.569	1			Smim7	0.0678849	0.565	0.522	1			Otud6b	0.124083	0.161	0.163	1			Fam35a	0.118716	0.173	0.063	1			Zbtb38	0.149671	0.268	0.258	1
Hnrnpk	0.0504943	0.928	0.92	1			Prr13	0.0696609	0.409	0.366	1			Ntpcr	0.0677535	0.876	0.878	1			Ivns1abp	0.123979	0.778	0.81	1			Snx6	0.11848	0.729	0.699	1			Dnajc13	0.149439	0.426	0.468	1
Rpl8	0.0504305	0.997	0.994	1			Gimap9	0.069624	0.091	0.041	1.93211e-07			Eloc	0.0677171	0.661	0.644	1			Tprgl	0.123963	0.511	0.51	1			Mtmr2	0.118417	0.188	0.161	1			Acsl1	0.149431	0.26	0.278	1
Ncbp3	0.0504134	0.386	0.366	1			Gm11808	0.0696205	0.378	0.335	1			Map4k5	0.0675896	0.164	0.14	1			Map2k1	0.123835	0.433	0.448	1			Naga	0.118345	0.398	0.308	1			Gigyf1	0.149342	0.251	0.28	1
Rnh1	0.050397	0.677	0.66	1			Ankra2	0.0695942	0.222	0.195	1			Uvssa	0.0675708	0.23	0.187	1			Nsmce1	0.123775	0.406	0.388	1			Hist1h2bc	0.118326	0.263	0.189	1			Snapin	0.149253	0.349	0.364	1
Usp8	0.0503122	0.572	0.556	1			Csad	0.0692914	0.334	0.302	1			Tln2	0.0675098	0.306	0.283	1			Ankrd27	0.123474	0.144	0.135	1			Odf2	0.118299	0.331	0.329	1			Hmox1	0.149036	0.289	0.405	1
Rps4x	0.0502673	0.992	0.99	1			Pcyox1l	0.0692109	0.264	0.216	1			Ccnt2	0.0670242	0.527	0.501	1			Rsrp1	0.123443	0.917	0.933	1			Nrf1	0.118061	0.195	0.161	1			Eef2k	0.148796	0.468	0.415	1
Cryl1	0.0501345	0.518	0.486	1			Chtf8	0.0692065	0.328	0.309	1			Zzef1	0.0670021	0.24	0.213	1			Sqor	0.123442	0.372	0.373	1			Ino80	0.118033	0.248	0.259	1			Scarb2	0.148641	0.587	0.659	1
Nckap5l	0.0501092	0.248	0.204	1			Atp13a2	0.0691907	0.324	0.299	1			AC160336.1	0.066918	0.489	0.446	1			Vps18	0.123363	0.328	0.288	1			Pdcd6	0.117945	0.466	0.455	1			Irgm2	0.148575	0.209	0.254	1
Fam212a	0.0499825	0.399	0.377	1			Man2b2	0.0691348	0.254	0.207	1			Sphk2	0.066856	0.25	0.195	1			Guf1	0.123324	0.167	0.135	1			Dera	0.117814	0.195	0.196	1			Dennd4a	0.148541	0.74	0.756	1
D10Jhu81e	0.0499295	0.331	0.302	1			Map2k1	0.0691209	0.435	0.426	1			0610010K14Rik	0.066823	0.36	0.318	1			Scd2	0.123316	0.189	0.143	1			Zbtb11os1	0.117724	0.113	0.049	1			Phactr2	0.14849	0.226	0.248	1
Nedd8	0.0499128	0.882	0.881	1			H1f0	0.0691178	0.148	0.117	1			Myl12b	0.0667907	0.765	0.738	1			Ppp4r2	0.123279	0.394	0.39	1			Ist1	0.117713	0.331	0.28	1			Inpp4b	0.148446	0.328	0.381	1
Mtx1	0.0498997	0.382	0.359	1			Ldhb	0.0690767	0.784	0.776	1			Tmem50a	0.0667845	0.913	0.886	1			Dok3	0.123151	0.244	0.27	1			Ywhag	0.117659	0.481	0.406	1			Chd2	0.147828	0.345	0.398	1
Dcaf12	0.0497404	0.306	0.281	1			Rbm15	0.0690418	0.201	0.183	1			Lamp2	0.0664851	0.877	0.843	1			Babam2	0.122804	0.439	0.422	1			Hacd4	0.117467	0.248	0.238	1			Sort1	0.147785	0.345	0.356	1
Lrrc25	0.0497202	0.561	0.551	1			Jam3	0.068632	0.167	0.125	1			Ubash3b	0.0664373	0.587	0.566	1			Srsf11	0.122682	0.772	0.768	1			Rpl23a	0.117405	0.955	0.944	1			Slc40a1	0.147604	0.357	0.398	1
Ddx39b	0.0496571	0.734	0.727	1			Cnbp	0.0685638	0.831	0.845	1			Zfyve26	0.0663927	0.22	0.169	1			Fcrls	0.122593	0.983	0.992	1			Letm1	0.117357	0.323	0.329	1			2810402E24Rik	0.147586	0.174	0.184	1
Tusc2	0.049643	0.276	0.251	1			Parvg	0.0683883	0.367	0.321	1			Pdcd6ip	0.0663894	0.492	0.475	1			Gtpbp2	0.122583	0.439	0.46	1			Rps24	0.117291	0.992	0.993	1			Med13l	0.147471	0.379	0.415	1
Rps19	0.0496282	0.995	0.99	1			Haghl	0.0683779	0.206	0.163	1			Tecr	0.0660163	0.737	0.7	1			Gpx1	0.122328	0.844	0.87	1			Ext2	0.117273	0.353	0.371	1			Sft2d1	0.147428	0.689	0.72	1
Ppp2r1a	0.0496273	0.427	0.4	1			Ncbp3	0.0683144	0.353	0.342	1			Atf3	0.06587	0.594	0.609	1			Limd2	0.122273	0.806	0.807	1			Nelfa	0.117261	0.241	0.189	1			Hps4	0.147427	0.57	0.633	1
Vamp7	0.0496068	0.282	0.237	1			Zfp36l2	0.0681389	0.672	0.672	1			Arhgef12	0.065692	0.288	0.262	1			Mob2	0.122129	0.228	0.228	1			Pa2g4	0.117227	0.579	0.573	1			Arhgef40	0.147231	0.413	0.449	1
Etv5	0.0495888	0.268	0.256	1			Cox6a2	0.0681292	0.214	0.173	1			Ubl4a	0.0656502	0.307	0.259	1			Pum2	0.122112	0.494	0.577	1			Bcl2l1	0.117188	0.383	0.399	1			Plac8	0.147192	0.183	0.18	1
Paqr7	0.0494885	0.407	0.376	1			Zfp580	0.0679468	0.124	0.08	0.0144029			Tbc1d22a	0.0655533	0.295	0.242	1			Tmem185b	0.121989	0.233	0.215	1			1500011B03Rik	0.117102	0.143	0.056	1			Csf3r	0.147176	0.609	0.655	1
Vamp4	0.0494846	0.395	0.35	1			Dalrd3	0.0679064	0.298	0.259	1			Agpat3	0.0655403	0.488	0.431	1			Rin2	0.121802	0.394	0.412	1			Fkbp4	0.116963	0.526	0.587	1			Atxn1	0.147131	0.204	0.163	1
Psmd14	0.0494565	0.579	0.552	1			Engase	0.0677526	0.148	0.124	1			Bsg	0.0655148	0.953	0.924	1			Gna13	0.121724	0.511	0.488	1			Hibadh	0.116929	0.338	0.315	1			Ly86	0.146908	1	0.979	0.342037
Otub1	0.0493897	0.384	0.348	1			Ccl9	0.0677181	0.357	0.311	1			D17Wsu92e	0.065482	0.243	0.207	1			Ado	0.121448	0.178	0.17	1			Idua	0.116897	0.173	0.119	1			St3gal5	0.14687	0.596	0.64	1
R3hdm4	0.0493098	0.431	0.424	1			Ewsr1	0.0676933	0.598	0.606	1			Grpel1	0.0654587	0.449	0.411	1			Zbtb18	0.121441	0.328	0.388	1			Atp5g3	0.116374	0.511	0.503	1			Actr1a	0.146785	0.272	0.267	1
Med21	0.0492224	0.405	0.377	1			Nudt16l1	0.0676841	0.363	0.332	1			Sec11c	0.0654062	0.877	0.845	1			Vkorc1	0.120939	0.467	0.462	1			Rps27a	0.116218	0.992	0.986	1			Slc12a2	0.146615	0.323	0.373	1
Ube2w	0.0492223	0.39	0.361	1			Sgk1	0.0676282	0.678	0.631	0.201493			Serinc3	0.0653771	0.995	0.994	1			Idh2	0.120705	0.572	0.583	1			Tmem219	0.116158	0.632	0.552	1			Ralgps2	0.146594	0.281	0.259	1
Klf3	0.0491062	0.569	0.554	1			Arhgap5	0.0676007	0.821	0.845	1			Zfpl1	0.0653458	0.238	0.184	1			Pde1b	0.120697	0.128	0.072	1			Zfp266	0.116148	0.338	0.287	1			Zdhhc20	0.146545	0.528	0.517	1
Psmb3	0.0490804	0.81	0.797	1			Sall1	0.0675063	0.599	0.569	1			Malsu1	0.0652327	0.332	0.28	1			Oxr1	0.120226	0.256	0.23	1			Rpl21	0.11579	0.985	0.993	1			AW549877	0.146028	0.243	0.246	1
Prdx5	0.0487135	0.824	0.802	1			Fignl1	0.067466	0.27	0.237	1			Lrrc57	0.0652069	0.142	0.087	1			Ap1b1	0.120173	0.256	0.3	1			Timm8b	0.115779	0.436	0.35	1			Spred1	0.145799	0.485	0.496	1
Emc4	0.0486738	0.517	0.498	1			B3galnt1	0.0674569	0.273	0.239	1			Gpsm3	0.0651406	0.698	0.668	1			Hspbap1	0.119781	0.117	0.087	1			Eif4h	0.115682	0.684	0.594	1			Kdsr	0.145382	0.162	0.174	1
Mxd4	0.0486704	0.281	0.245	1			Gmnn	0.0674354	0.376	0.333	1			Pla2g12a	0.065138	0.205	0.155	1			Fermt3	0.119581	0.717	0.748	1			N4bp2	0.115676	0.165	0.126	1			Ninj1	0.14535	0.545	0.532	1
C1galt1c1	0.0486365	0.403	0.37	1			Rnf150	0.067225	0.151	0.111	1			Rtcb	0.0648715	0.627	0.571	1			Tmem59	0.119381	0.878	0.913	1			Mrpl27	0.115664	0.286	0.238	1			Mtss1	0.145346	0.268	0.288	1
Lrrc57	0.048455	0.163	0.122	1			Polr3gl	0.0671135	0.209	0.161	0.385884			Clk1	0.0648653	0.675	0.659	1			Rnf215	0.119215	0.344	0.353	1			P2ry10b	0.11526	0.18	0.126	1			Irf2bpl	0.145208	0.498	0.477	1
Edf1	0.0483856	0.844	0.822	1			Lrrc8a	0.0670259	0.244	0.212	1			Ppp1r35	0.064782	0.357	0.286	1			Uhmk1	0.119004	0.161	0.2	1			Gm26532	0.115003	0.218	0.161	1			Fam208b	0.145171	0.315	0.345	1
Tars	0.0483414	0.405	0.386	1			Prorsd1	0.0669808	0.346	0.326	1			Irf2	0.0647727	0.65	0.638	1			Vapa	0.119003	0.711	0.767	1			Zfp672	0.114972	0.218	0.154	1			Dcaf12	0.144906	0.306	0.316	1
Smco4	0.0483382	0.173	0.151	1			Rad54l	0.0669348	0.186	0.148	1			Eif5a	0.0647196	0.895	0.875	1			Kcnk6	0.119002	0.489	0.493	1			Rps10	0.114943	0.985	0.958	1			Coro1b	0.144872	0.477	0.494	1
Sphk2	0.0483031	0.234	0.203	1			Churc1	0.0669112	0.35	0.318	1			Mlph	0.0647026	0.332	0.297	1			Akirin1	0.118983	0.533	0.557	1			Usf2	0.114785	0.654	0.608	1			Phkb	0.144559	0.251	0.246	1
Cyb5a	0.0481404	0.694	0.672	1			Cyb5a	0.0668572	0.624	0.604	1			Gtf2ird2	0.0646118	0.12	0.079	1			Lrrc25	0.11879	0.539	0.52	1			Qsox1	0.114594	0.15	0.119	1			Myl12b	0.14455	0.685	0.735	1
Nit1	0.0481323	0.281	0.26	1			Ccnt2	0.0668302	0.578	0.572	1			C1d	0.0644852	0.439	0.417	1			Tap2	0.118669	0.389	0.405	1			Yes1	0.114472	0.278	0.189	1			Tnfrsf1b	0.144501	0.374	0.4	1
Timm17a	0.0480154	0.554	0.547	1			Ing4	0.0667746	0.362	0.336	1			Cds2	0.0644561	0.255	0.233	1			Atp8a2	0.118663	0.394	0.4	1			Ccnh	0.114179	0.293	0.252	1			Il13ra1	0.144179	0.383	0.42	1
Prps2	0.0479576	0.293	0.284	1			Rin2	0.0664777	0.393	0.362	1			Cd53	0.0644285	0.96	0.942	1			Tigd2	0.118656	0.356	0.415	1			Arfip1	0.114151	0.211	0.168	1			Ap2a2	0.144123	0.332	0.341	1
Snx1	0.0479135	0.508	0.492	1			Tlr7	0.0664636	0.497	0.461	1			Ighm	0.0644264	0.746	0.743	1			Fam117b	0.118598	0.333	0.307	1			Rufy3	0.114088	0.376	0.357	1			Nufip2	0.144106	0.54	0.574	1
Snn	0.0478932	0.325	0.307	1			Atp8a2	0.0664434	0.245	0.226	1			Fars2	0.0641931	0.159	0.105	1			Zfc3h1	0.118465	0.244	0.247	1			Itm2b	0.114027	1	1	1			Fam91a1	0.143625	0.472	0.508	1
Dnajc4	0.0478824	0.27	0.26	1			Coro1b	0.066412	0.416	0.396	1			Rabep2	0.0641125	0.167	0.128	1			Mertk	0.11838	0.794	0.803	1			Atp5h	0.113879	0.842	0.783	1			Ptcd2	0.143555	0.251	0.269	1
Uba5	0.0478602	0.438	0.403	1			Smpd1	0.0663144	0.264	0.216	1			Rps10	0.0640581	0.996	0.994	1			Mark2	0.11817	0.439	0.423	1			Icam1	0.113813	0.541	0.566	1			Gtf3c2	0.143431	0.26	0.307	1
Dynll1	0.0478362	0.846	0.835	1			Slc41a3	0.0663072	0.176	0.127	0.105025			Timm8b	0.0638717	0.502	0.44	1			Ccl9	0.118044	0.439	0.448	1			Lsm4	0.113266	0.549	0.469	1			Mcmbp	0.143287	0.357	0.407	1
Tnfrsf1a	0.0478183	0.611	0.602	1			Psma1	0.066187	0.808	0.82	1			Cgrrf1	0.0637869	0.354	0.312	1			0610010K14Rik	0.118019	0.361	0.352	1			Cyp4f16	0.113227	0.135	0.063	1			Ap2b1	0.143241	0.302	0.358	1
Rpl18a	0.0478169	0.997	0.992	1			Prim1	0.0660843	0.311	0.282	1			Psmb7	0.0637629	0.558	0.522	1			Pttg1ip	0.117897	0.5	0.513	1			Prr5l	0.113155	0.188	0.147	1			Dst	0.143174	0.719	0.767	1
Cebpzos	0.0476694	0.677	0.659	1			Itgb3bp	0.0660191	0.212	0.169	1			2700097O09Rik	0.0636715	0.163	0.134	1			Tomm22	0.117689	0.611	0.617	1			Bub3	0.113021	0.564	0.503	1			Tuba1a	0.143158	0.545	0.585	1
Acads	0.0476323	0.454	0.432	1			Gm32036	0.0659994	0.125	0.103	1			Dnlz	0.0635832	0.32	0.271	1			D5Ertd579e	0.117638	0.283	0.295	1			Pafah1b1	0.112924	0.714	0.678	1			Hnrnpul1	0.143127	0.532	0.547	1
Fbxo3	0.0475373	0.23	0.215	1			Tk1	0.0659592	0.197	0.162	1			C2cd2l	0.0635568	0.129	0.079	1			Lztr1	0.117528	0.133	0.138	1			Stard7	0.112648	0.226	0.154	1			Lpcat1	0.142792	0.421	0.464	1
Zfp330	0.0475104	0.346	0.317	1			Akap13	0.0659501	0.71	0.728	1			Atp6v1g1	0.0635566	0.876	0.848	1			Cnbp	0.117355	0.783	0.792	1			Cd40	0.112581	0.083	0.028	1			Ssh2	0.142646	0.851	0.862	1
Uri1	0.0474973	0.278	0.267	1			Cops7a	0.0659348	0.392	0.366	1			Atp5h	0.0635116	0.901	0.866	1			Tbxas1	0.117273	0.733	0.81	1			Mov10	0.112333	0.188	0.21	1			Gdi2	0.142556	0.864	0.896	1
Gcnt2	0.0474682	0.308	0.279	1			Atp5j	0.0657638	0.847	0.863	1			Usf2	0.0633474	0.64	0.583	1			Atxn1	0.117241	0.167	0.177	1			Lsm3	0.112313	0.376	0.364	1			Plcl1	0.142404	0.213	0.229	1
Lman2	0.0474502	0.654	0.631	1			Evi2a	0.0657428	0.749	0.765	1			Hmgn1	0.0632722	0.769	0.732	1			Egr3	0.116449	0.111	0.103	1			5031439G07Rik	0.11221	0.338	0.294	1			Ppp6r2	0.142021	0.166	0.134	1
Cdc37	0.0473881	0.759	0.736	1			Scamp2	0.0657021	0.859	0.872	1			Pex2	0.0631408	0.458	0.414	1			Mdp1	0.116166	0.328	0.322	1			Grina	0.112184	0.669	0.657	1			Ankrd44	0.141882	0.587	0.616	1
Sdhd	0.0472864	0.546	0.503	1			Tomm34	0.0656933	0.403	0.368	1			Rpl31	0.0630927	0.922	0.904	1			Map4k4	0.116087	0.7	0.733	1			Tmed5	0.112155	0.857	0.818	1			Mcfd2	0.141807	0.536	0.6	1
Rpsa	0.0472856	0.999	0.998	1			Tle3	0.0656052	0.229	0.208	1			Mrpl51	0.0630641	0.488	0.458	1			Inpp4a	0.116001	0.139	0.097	1			Adamts10	0.111995	0.083	0.049	1			Shkbp1	0.141804	0.264	0.259	1
Bcl3	0.0472287	0.122	0.091	1			Ulk2	0.0655326	0.366	0.363	1			Lbh	0.0630405	0.138	0.108	1			Ctc1	0.115989	0.578	0.588	1			Ms4a6c	0.111968	0.714	0.636	1			Nupr1	0.14173	0.426	0.439	1
Slc39a14	0.047221	0.428	0.417	1			Rnaset2b	0.0650544	0.338	0.315	1			3222401L13Rik	0.0630203	0.354	0.327	1			H1f0	0.115913	0.261	0.212	1			Erlec1	0.111733	0.361	0.336	1			Rbpms	0.141512	0.217	0.227	1
Ric8a	0.0472208	0.267	0.24	1			Map3k8	0.0649509	0.236	0.193	1			Disc1	0.0629622	0.233	0.21	1			4933434E20Rik	0.11588	0.483	0.495	1			Rps18	0.111553	0.962	0.986	1			Trim8	0.141432	0.396	0.426	1
Prdx2	0.0471829	0.767	0.74	1			Ncf1	0.0648938	0.759	0.742	1			Cd79b	0.0629586	0.257	0.207	1			Hexb	0.115766	0.994	0.998	1			Cndp2	0.111478	0.549	0.566	1			Ppp1cb	0.141244	0.387	0.415	1
Trir	0.0471459	0.766	0.737	1			Nbdy	0.0648512	0.16	0.137	1			Foxn3	0.062902	0.735	0.665	1			Trim5	0.11564	0.189	0.163	1			Gnai2	0.111291	0.962	0.979	1			Zmym5	0.141194	0.315	0.335	1
Eloc	0.0470758	0.793	0.782	1			Rab11b	0.0647861	0.466	0.44	1			Ostm1	0.0627866	0.274	0.222	1			M6pr	0.115488	0.578	0.602	1			St3gal6	0.111257	0.782	0.769	1			Hacd4	0.140911	0.221	0.246	1
Gpr84	0.0470166	0.763	0.762	1			Hsd17b11	0.0646721	0.343	0.319	1			Plek	0.0626897	0.774	0.749	1			Mcur1	0.115457	0.389	0.39	1			Cript	0.111121	0.459	0.427	1			Rpgrip1	0.140891	0.174	0.146	1
Card19	0.0470164	0.452	0.453	1			Acvr2b	0.0646607	0.156	0.121	1			Snapin	0.0626747	0.357	0.294	1			Gmpr	0.115433	0.361	0.39	1			Rpl27a	0.111105	0.992	0.993	1			Slc35c2	0.140691	0.417	0.468	1
Tmem173	0.0468848	0.716	0.727	1			Rnf13	0.0646155	0.677	0.685	1			Bach1	0.0626351	0.545	0.499	1			Manbal	0.115394	0.35	0.327	1			Cdc42se1	0.110964	0.534	0.51	1			Rac1	0.140685	0.834	0.854	1
Uso1	0.0466794	0.411	0.377	1			Gas6	0.0645082	0.74	0.748	1			Rplp1	0.0625003	0.997	1	1			Itfg2	0.115351	0.122	0.123	1			Guca1a	0.110892	0.18	0.126	1			Ap1s2	0.140611	0.319	0.33	1
Gnai2	0.0466298	0.974	0.956	1			Ndufv3	0.0644661	0.625	0.634	1			Casc4	0.0624879	0.099	0.064	1			Elmod2	0.115258	0.217	0.188	1			Spout1	0.110771	0.241	0.182	1			Pnpla8	0.140379	0.332	0.369	1
Ang	0.0465277	0.573	0.546	1			Tbxas1	0.0644172	0.735	0.744	1			Psmg4	0.0623339	0.336	0.329	1			Man1a	0.115128	0.589	0.588	1			Miga1	0.11072	0.158	0.098	1			Phf20l1	0.14031	0.468	0.504	1
Creb3l2	0.0465245	0.216	0.172	1			Zfp398	0.0643831	0.236	0.196	1			Zfp36	0.0623187	0.954	0.98	1			Nup54	0.115026	0.194	0.192	1			Hck	0.110656	0.805	0.832	1			Lrp10	0.140229	0.434	0.487	1
Sars	0.0463844	0.569	0.53	1			Dynlrb1	0.0642686	0.659	0.666	1			H2-M3	0.062298	0.381	0.312	1			Ranbp9	0.114983	0.294	0.265	1			Clk2	0.110618	0.195	0.154	1			Nptn	0.13999	0.711	0.722	1
Tmc6	0.0462697	0.207	0.185	1			Commd3	0.06423	0.619	0.625	1			Dusp6	0.0622642	0.664	0.636	1			Hprt	0.114906	0.639	0.667	1			Pign	0.110342	0.286	0.266	1			Ssbp3	0.139592	0.226	0.203	1
Ankrd16	0.0462487	0.182	0.153	1			Sipa1	0.0641965	0.597	0.586	1			Ms4a6d	0.0622065	0.753	0.738	1			Adal	0.114796	0.089	0.055	1			Mrpl21	0.11034	0.368	0.357	1			P2ry10b	0.139517	0.191	0.152	1
Sys1	0.0462228	0.628	0.607	1			Zfp422	0.0641634	0.286	0.255	1			Gmppb	0.0622031	0.265	0.201	1			Rinl	0.114592	0.244	0.26	1			Mcfd2	0.110308	0.639	0.594	1			Taz	0.139499	0.528	0.557	1
Mrps18b	0.0462225	0.496	0.461	1			Trpm2	0.0640587	0.301	0.277	1			Cnpy2	0.0621416	0.702	0.685	1			Trappc6b	0.114563	0.472	0.483	1			Wrap73	0.110306	0.135	0.112	1			Mapk1ip1	0.139251	0.136	0.129	1
Tmem9b	0.0462051	0.487	0.464	1			Gins4	0.0639178	0.312	0.271	1			Ctnnbip1	0.0620881	0.394	0.373	1			Picalm	0.114401	0.944	0.935	1			Wwc2	0.110253	0.361	0.294	1			Rnpep	0.139016	0.664	0.748	1
Mrpl55	0.0461735	0.448	0.408	1			Fopnl	0.0638924	0.285	0.258	1			Dtx3l	0.0615592	0.147	0.082	1			Evl	0.114272	0.672	0.662	1			Higd2a	0.11016	0.632	0.538	1			Ppdpf	0.138669	0.323	0.324	1
Cbl	0.0461604	0.498	0.485	1			Pgk1	0.0638859	0.722	0.729	1			Tmem11	0.061503	0.319	0.268	1			Wwc2	0.114188	0.278	0.258	1			Stat3	0.11001	0.571	0.545	1			R3hdm4	0.138632	0.366	0.377	1
Rabgap1	0.0460645	0.312	0.278	1			Pacsin2	0.0637939	0.574	0.575	1			Oard1	0.0614972	0.332	0.321	1			Il10ra	0.114094	0.606	0.67	1			Rnf138	0.109963	0.241	0.189	1			mt-Cytb	0.13863	0.979	0.985	1
Jam3	0.0460533	0.162	0.128	1			Vps28	0.0636722	0.608	0.607	1			Lrwd1	0.0614005	0.205	0.169	1			Ndufa8	0.11409	0.628	0.652	1			Wdr45	0.109916	0.098	0.035	1			Etv1	0.138504	0.191	0.206	1
Tapbp	0.0460356	0.565	0.541	1			Wdr83os	0.0636215	0.764	0.773	1			Dusp22	0.0613469	0.235	0.187	1			Atp2c1	0.113902	0.556	0.652	1			Plaa	0.109852	0.293	0.217	1			Brd9	0.138022	0.336	0.345	1
Rps11	0.0460092	0.995	0.993	1			Gm26782	0.063617	0.26	0.226	1			Trim8	0.0613209	0.491	0.417	1			Pcif1	0.113543	0.311	0.323	1			Trim30c	0.109835	0.233	0.168	1			Pdcd2l	0.137945	0.217	0.25	1
Ltc4s	0.0459945	0.803	0.815	1			Gtf3a	0.0636014	0.369	0.352	1			Nsd3	0.061316	0.488	0.475	1			2610528A11Rik	0.11353	0.217	0.178	1			Sf1	0.109823	0.429	0.399	1			Ngrn	0.13771	0.209	0.206	1
Mtus1	0.0459893	0.581	0.542	1			Cul1	0.0634446	0.54	0.537	1			Polr2j	0.0611905	0.523	0.49	1			Mindy2	0.113522	0.544	0.547	1			Srm	0.109771	0.519	0.469	1			Rbmx	0.137621	0.217	0.258	1
Fam103a1	0.0458406	0.337	0.297	1			Papss1	0.0633597	0.431	0.417	1			Vps37b	0.061102	0.358	0.3	1			Ankrd13c	0.113514	0.272	0.245	1			Ctnnal1	0.10964	0.12	0.154	1			Zfp322a	0.137595	0.268	0.269	1
Syngr2	0.0457936	0.833	0.828	1			Smim7	0.0632824	0.57	0.556	1			Cryba4	0.0610879	0.539	0.545	1			Eif2s3x	0.113478	0.3	0.245	1			Cdk2ap1	0.109611	0.406	0.448	1			Zwint	0.137435	0.306	0.343	1
Pno1	0.0457471	0.38	0.362	1			Sesn1	0.0631959	0.273	0.27	1			Cxcl2	0.06088	0.052	0.058	1			Naa10	0.113335	0.35	0.387	1			Clip2	0.109572	0.226	0.203	1			Dcp1a	0.137178	0.111	0.114	1
Ech1	0.0456388	0.609	0.575	1			Slc43a3	0.0631762	0.194	0.158	1			Pacs1	0.0608521	0.176	0.111	1			Arhgef1	0.113107	0.489	0.545	1			Chpt1	0.109526	0.203	0.168	1			Tmem55b	0.137147	0.634	0.703	1
Atp5d	0.0455569	0.868	0.841	1			Cox7a2l	0.0631745	0.73	0.731	1			Gosr2	0.0607921	0.252	0.213	1			Il4ra	0.1131	0.561	0.552	1			Ssh1	0.109447	0.158	0.091	1			Dazap2	0.137117	0.536	0.566	1
Nub1	0.0454555	0.275	0.236	1			Med21	0.063128	0.367	0.343	1			Smim12	0.0607771	0.329	0.259	1			Arl6ip1	0.113082	0.85	0.877	1			Vbp1	0.109428	0.346	0.315	1			Mindy2	0.136847	0.506	0.517	1
Trappc2l	0.04538	0.625	0.601	1			Gm32849	0.0631012	0.215	0.184	1			Glrx5	0.0607357	0.434	0.399	1			Tpp2	0.112999	0.45	0.507	1			Rbm12	0.109382	0.18	0.126	1			Tm9sf3	0.136817	0.694	0.784	1
Adarb1	0.0453592	0.137	0.118	1			S100a1	0.0630524	0.192	0.174	1			Pja2	0.0607305	0.355	0.321	1			Slc29a1	0.112777	0.522	0.523	1			Acvrl1	0.109298	0.271	0.28	1			Mapk1	0.136777	0.391	0.458	1
Pmpca	0.0453399	0.326	0.314	1			Trim12a	0.0629402	0.219	0.212	1			Sil1	0.0606825	0.24	0.178	1			Dcaf11	0.112755	0.222	0.232	1			Fkrp	0.109225	0.271	0.238	1			Prdm2	0.136711	0.289	0.335	1
Ifi207	0.0452037	0.107	0.078	1			Tax1bp3	0.0628651	0.3	0.298	1			Romo1	0.0605431	0.549	0.525	1			Ppm1a	0.112715	0.339	0.358	1			Mtap	0.10909	0.248	0.189	1			Mknk1	0.136502	0.515	0.528	1
Cyba	0.0450759	0.982	0.973	1			Ncaph2	0.0627906	0.346	0.315	1			Sugt1	0.0605407	0.555	0.499	1			Rnf123	0.112554	0.111	0.077	1			Tada3	0.109042	0.263	0.252	1			Pan3	0.136473	0.494	0.511	1
Cwf19l2	0.0450163	0.386	0.358	1			Stard9	0.0626684	0.26	0.228	1			Lsm10	0.0605109	0.329	0.286	1			Ppm1h	0.112336	0.35	0.355	1			Tnrc18	0.108901	0.346	0.322	1			Mef2c	0.136466	0.911	0.926	1
Mrps23	0.0449948	0.385	0.35	1			Pmp22	0.0626623	0.766	0.752	1			Srp9	0.0604216	0.685	0.65	1			Entpd1	0.112153	0.717	0.697	1			Commd6	0.108885	0.429	0.378	1			Tsix	0.136447	0.132	0.017	1.19235e-06
Ccnt2	0.044972	0.547	0.545	1			Atp6v1d	0.0626374	0.444	0.438	1			Susd6	0.0602701	0.379	0.35	1			Cldnd1	0.112148	0.522	0.548	1			Ndufa4	0.108862	0.842	0.804	1			Naglu	0.136373	0.447	0.458	1
Ube2d3	0.0449705	0.905	0.88	1			BC004004	0.06263	0.435	0.417	1			Rapgef5	0.0602677	0.673	0.63	1			Atp13a1	0.112128	0.344	0.323	1			Sord	0.10885	0.256	0.175	1			Nudt16l1	0.136079	0.366	0.4	1
Rybp	0.0449511	0.158	0.156	1			Sparc	0.0625484	0.954	0.956	1			Snx13	0.0602102	0.32	0.286	1			Fkbp8	0.111892	0.544	0.595	1			Ppp1r9a	0.108813	0.511	0.469	1			Laptm4a	0.136011	0.843	0.888	1
Klf2	0.044949	0.121	0.111	1			Etv5	0.0624941	0.279	0.255	1			Mef2a	0.0601987	0.934	0.933	1			Zfyve19	0.111552	0.294	0.28	1			Zfp810	0.108649	0.188	0.105	1			Prmt9	0.135797	0.191	0.186	1
Adprh	0.044908	0.512	0.498	1			Cep192	0.0623481	0.333	0.301	1			Rpl12	0.0601916	0.994	0.994	1			Srpk3	0.111539	0.15	0.138	1			Stim1	0.108392	0.271	0.231	1			Dopey1	0.135762	0.191	0.241	1
Lcp2	0.0448125	0.598	0.577	1			Pid1	0.0622521	0.417	0.405	1			Bax	0.0601753	0.661	0.609	1			Ptgr2	0.111535	0.217	0.228	1			Rangap1	0.108365	0.316	0.378	1			Cep350	0.135675	0.379	0.411	1
Gmppb	0.0447156	0.322	0.293	1			Ints6l	0.0622183	0.477	0.467	1			Nupr1	0.0601685	0.492	0.434	1			Ivd	0.111439	0.172	0.108	1			Kmt2a	0.108234	0.451	0.385	1			Cbl	0.135617	0.498	0.54	1
Rpl15	0.0446909	0.995	0.993	1			Neurl3	0.0619135	0.188	0.151	1			Zc3h4	0.0601625	0.197	0.178	1			Cdc40	0.11111	0.383	0.427	1			1110032A03Rik	0.10812	0.241	0.161	1			Os9	0.13559	0.6	0.67	1
Nras	0.0446512	0.486	0.474	1			Nkiras2	0.0616909	0.211	0.189	1			Atg3	0.0601617	0.487	0.437	1			Ninj1	0.11104	0.561	0.615	1			Lyn	0.107937	0.932	0.888	1			Mtif2	0.135578	0.243	0.229	1
Eif3l	0.0446266	0.618	0.59	1			Gabbr1	0.061581	0.206	0.19	1			Ufm1	0.0601218	0.388	0.338	1			Inpp4b	0.111036	0.328	0.327	1			Pak2	0.107872	0.722	0.706	1			Tnfaip8l2	0.135563	0.749	0.765	1
Tiprl	0.0445995	0.384	0.379	1			Rgs19	0.0614715	0.589	0.575	1			Arrdc1	0.0601175	0.283	0.257	1			Gm26759	0.110953	0.111	0.107	1			Col6a3	0.107788	0.053	0.035	1			Soga1	0.135534	0.434	0.449	1
Polr1d	0.0445213	0.826	0.796	1			Osbpl11	0.0614148	0.394	0.383	1			Ttc28	0.0600954	0.454	0.434	1			Ppp1r37	0.110624	0.228	0.187	1			Tap2	0.107737	0.481	0.462	1			Dalrd3	0.13548	0.277	0.29	1
0610012G03Rik	0.0445182	0.621	0.599	1			Dhrs7	0.0614064	0.43	0.391	1			Rgs19	0.0600251	0.578	0.554	1			Atg5	0.110561	0.428	0.45	1			Plgrkt	0.107632	0.632	0.608	1			Pdcd4	0.135286	0.153	0.163	1
Calm3	0.0445156	0.694	0.682	1			C1qc	0.0613085	0.995	0.995	3.42487e-05			Rplp0	0.0599948	0.995	0.997	1			Ptov1	0.1104	0.478	0.47	1			Morf4l2	0.107602	0.474	0.413	1			Ctc1	0.135183	0.498	0.536	1
Kdm5c	0.0445069	0.243	0.212	1			Mars	0.0612825	0.399	0.376	1			Tmod1	0.0599576	0.064	0.032	1			Gm40841	0.110154	0.117	0.085	1			Nlrp3	0.107596	0.278	0.182	1			Arhgap17	0.13511	0.562	0.608	1
Golt1b	0.0445002	0.424	0.405	1			Hcfc1r1	0.0612709	0.367	0.35	1			Selenow	0.0599467	0.541	0.452	1			Jak3	0.109958	0.194	0.212	1			Lgr4	0.107584	0.03	0.007	1			Daglb	0.135076	0.664	0.716	1
Rpl36a-ps1	0.044494	0.201	0.174	1			Dscc1	0.0610419	0.173	0.146	1			Agmo	0.0599315	0.26	0.198	1			Osbpl11	0.109811	0.394	0.412	1			Haghl	0.107572	0.271	0.224	1			Arnt	0.134578	0.234	0.246	1
Map2k1	0.0444895	0.473	0.438	1			Spcs1	0.061034	0.711	0.713	1			Mrpl43	0.0598874	0.604	0.539	1			Usmg5	0.109784	0.483	0.55	1			Rab11fip5	0.107514	0.241	0.189	1			Fam122a	0.134402	0.234	0.227	1
Rnf216	0.0444407	0.409	0.366	1			Tmem256	0.0609003	0.664	0.671	1			Tmem140	0.0598241	0.187	0.149	1			Smpd1	0.109749	0.289	0.263	1			Psap	0.107465	0.97	0.986	1			Ddi2	0.134347	0.332	0.345	1
Csf2rb	0.0443864	0.433	0.419	1			Snapin	0.0606924	0.329	0.298	1			Arpc3	0.0596059	0.93	0.915	1			Dgcr14	0.109503	0.122	0.108	1			Gnpda2	0.107408	0.301	0.245	1			Fam120b	0.134247	0.315	0.318	1
Plxna4os1	0.0442961	0.169	0.159	1			Osgep	0.0606891	0.489	0.502	1			H2-T23	0.0595474	0.622	0.606	1			Csk	0.109492	0.561	0.588	1			Arhgap27	0.107398	0.361	0.315	1			Rere	0.133853	0.319	0.367	1
Man2b2	0.0442569	0.267	0.24	1			Hk3	0.0606305	0.279	0.274	1			Ssh2	0.0595007	0.93	0.921	1			Cd99l2	0.109457	0.111	0.112	1			Paics	0.107306	0.391	0.399	1			Vwa5a	0.133825	0.379	0.411	1
Polr3gl	0.0442255	0.222	0.185	1			A630072M18Rik	0.060608	0.085	0.057	1			Vrk3	0.0594292	0.305	0.254	1			Rest	0.109426	0.278	0.282	1			Zfp946	0.107261	0.135	0.098	1			Ptpa	0.133722	0.391	0.402	1
Fam49b	0.0442047	0.916	0.905	1			Hvcn1	0.0604258	0.436	0.406	1			Flii	0.059365	0.359	0.303	1			Sart3	0.109351	0.189	0.185	1			Wbp2	0.10725	0.376	0.399	1			Gabbr1	0.133602	0.238	0.263	1
Acot8	0.0441302	0.188	0.161	1			Zfp787	0.0604061	0.248	0.212	1			Bend6	0.059297	0.148	0.105	1			Dazap2	0.109308	0.483	0.6	1			Mob3c	0.107093	0.421	0.399	1			Adora3	0.133584	0.477	0.508	1
Hfe	0.0440653	0.593	0.565	1			Csnk1d	0.0604036	0.385	0.369	1			Eif1b	0.0592824	0.698	0.668	1			Shkbp1	0.109292	0.244	0.248	1			Golph3	0.107028	0.263	0.217	1			Pdcd6ip	0.133578	0.477	0.528	1
Rpl11	0.0440276	0.995	0.995	1			Zcchc11	0.06037	0.329	0.319	1			Klhl7	0.0592749	0.214	0.166	1			Ctsd	0.109214	1	1	1			Pfn1	0.107005	0.97	0.958	1			Ttc8	0.133501	0.119	0.076	1
Txndc17	0.0440241	0.75	0.711	1			Rhobtb1	0.0602885	0.172	0.16	1			Zdhhc9	0.0592533	0.257	0.23	1			Snx17	0.109117	0.717	0.732	1			Trim65	0.107001	0.256	0.287	1			0610030E20Rik	0.133488	0.451	0.46	1
Copz1	0.0440167	0.46	0.43	1			Trf	0.0601271	0.793	0.791	1			Mid1ip1	0.0592305	0.528	0.542	1			Tmx3	0.109117	0.378	0.393	1			Ndufs8	0.106958	0.541	0.497	1			Bach1	0.133477	0.46	0.523	1
Rps6	0.043741	0.993	0.989	1			Ppp1r16a	0.0601127	0.109	0.067	0.0083913			Pla2g15	0.0592132	0.771	0.761	1			Bank1	0.109096	0.283	0.295	1			Tmem160	0.106927	0.647	0.622	1			Gsk3b	0.133302	0.562	0.621	1
Exosc4	0.0437332	0.428	0.401	1			Sh3gl1	0.0599813	0.296	0.274	1			Klf6	0.0591167	0.613	0.592	1			Traf3ip3	0.109046	0.367	0.363	1			Etnk1	0.10684	0.699	0.776	1			Tmem256	0.133227	0.519	0.585	1
Sf3b6	0.0436453	0.671	0.666	1			Smim8	0.0599673	0.211	0.187	1			Rpl13	0.0590928	0.997	1	1			Fbxw7	0.109028	0.189	0.202	1			Tmod3	0.106739	0.519	0.462	1			I830077J02Rik	0.13321	0.349	0.398	1
Mgea5	0.043562	0.32	0.273	1			Golt1b	0.0599133	0.398	0.366	1			Fcrl1	0.0590359	0.137	0.099	1			Lrba	0.10902	0.539	0.57	1			Rbm33	0.106656	0.346	0.301	1			Fcgr3	0.133189	0.949	0.947	1
Rheb	0.0435574	0.731	0.689	1			Prune2	0.0598404	0.292	0.265	1			Pitpnc1	0.0589996	0.369	0.332	1			Naglu	0.108851	0.478	0.463	1			Alkbh4	0.106581	0.128	0.056	1			Anks1	0.133127	0.162	0.155	1
Cmtm3	0.0435263	0.492	0.455	1			Top2a	0.0597271	0.269	0.235	1			Rps12-ps3	0.05894	0.257	0.224	1			Adgrl2	0.108736	0.172	0.188	1			Azi2	0.106463	0.376	0.343	1			Cmklr1	0.133061	0.494	0.523	1
Cdipt	0.0435081	0.441	0.425	1			Laptm4b	0.059703	0.231	0.19	1			Ost4	0.0588362	0.746	0.711	1			Mdm4	0.10869	0.383	0.44	1			Snrnp40	0.106338	0.361	0.343	1			Mtfr1l	0.132844	0.485	0.489	1
Mlph	0.043507	0.264	0.25	1			Iscu	0.0596932	0.676	0.677	1			Mark4	0.0588123	0.185	0.125	1			2310022B05Rik	0.108664	0.061	0.068	1			Cacna1a	0.106312	0.143	0.084	1			Ap3b1	0.132584	0.447	0.462	1
Tspan31	0.0435	0.618	0.587	1			Tmem9	0.0595926	0.199	0.153	0.539325			Pias4	0.0587258	0.239	0.198	1			Hfe	0.108529	0.583	0.607	1			Casp4	0.106224	0.346	0.371	1			Hnrnpk	0.132469	0.809	0.871	1
Eif3i	0.0434494	0.788	0.766	1			Pold4	0.0595596	0.565	0.549	1			Cdk2ap1	0.0586916	0.454	0.437	1			Man1a2	0.108514	0.744	0.712	1			Rsl24d1	0.106202	0.459	0.35	1			Mlxipl	0.132366	0.447	0.494	1
Stard9	0.0434442	0.273	0.241	1			Mpp7	0.0595244	0.06	0.01	5.15214e-18			Akap13	0.0586871	0.817	0.799	1			Hnrnpa3	0.108511	0.817	0.825	1			Yif1a	0.106183	0.398	0.343	1			Klhl9	0.132301	0.315	0.303	1
Prdx3	0.0433711	0.529	0.512	1			1700025G04Rik	0.059479	0.169	0.139	1			Cyb5a	0.0586615	0.733	0.706	1			Ext2	0.1085	0.311	0.353	1			Plpp2	0.105957	0.113	0.049	1			Wbp1	0.132287	0.183	0.163	1
Tuba1c	0.0433539	0.323	0.308	1			Plcl2	0.0594412	0.318	0.302	1			Myo18b	0.0585837	0.118	0.064	1			Cryl1	0.108483	0.456	0.482	1			Cd274	0.105874	0.113	0.084	1			Pla2g15	0.132255	0.672	0.706	1
Chmp4b	0.0432007	0.679	0.642	1			Scarf2	0.0594045	0.086	0.044	0.000187943			Mplkip	0.0585544	0.326	0.303	1			Nr2c2	0.108464	0.25	0.252	1			Eif2b1	0.105717	0.203	0.133	1			Comt	0.13224	0.796	0.812	1
Dtd2	0.0431461	0.201	0.181	1			Fam58b	0.059379	0.323	0.304	1			Snta1	0.0585479	0.56	0.49	1			AC149090.1	0.108398	0.767	0.785	1			Etfrf1	0.105715	0.15	0.098	1			Cherp	0.132168	0.268	0.286	1
Snhg9	0.0431422	0.103	0.073	1			Pcbp1	0.0593243	0.773	0.773	1			Acaa2	0.0584306	0.25	0.216	1			Mef2a	0.108342	0.906	0.913	1			Park2	0.105711	0.105	0.063	1			Srpr	0.13185	0.451	0.568	1
Soat2	0.0430578	0.078	0.049	1			Incenp	0.0590851	0.213	0.181	1			Naprt	0.058381	0.144	0.102	1			Tspan3	0.108314	0.572	0.58	1			Fcf1	0.105707	0.331	0.364	1			Rab11a	0.131835	0.557	0.634	1
Scp2	0.0430563	0.616	0.593	1			Ehd4	0.0589875	0.668	0.684	1			Irf2bp2	0.0583106	0.842	0.837	1			Inpp5k	0.108286	0.261	0.225	1			Elmod2	0.105676	0.241	0.238	1			Gatm	0.13183	0.689	0.716	1
Cd164	0.0430442	0.72	0.73	1			Aftph	0.0588739	0.482	0.472	1			Arf5	0.0581484	0.791	0.755	1			H2-M3	0.108145	0.317	0.347	1			Zfp800	0.10562	0.376	0.315	1			Cdkn2aip	0.131736	0.179	0.17	1
Aph1a	0.0430275	0.497	0.473	1			Akip1	0.0588331	0.247	0.207	1			Rps27a	0.0580733	0.999	0.994	1			Polg	0.108133	0.278	0.277	1			Aak1	0.105532	0.271	0.252	1			Ggta1	0.131557	0.26	0.286	1
Ypel3	0.0430268	0.515	0.502	1			Mtch1	0.058819	0.672	0.677	1			Bco2	0.0580692	0.18	0.134	1			Gm37494	0.108075	0.283	0.303	1			Mettl13	0.10548	0.173	0.112	1			Gmip	0.131438	0.447	0.491	1
Rasal2	0.0429411	0.176	0.156	1			Gatad2b	0.0585553	0.428	0.407	1			Zfp422	0.0580116	0.235	0.187	1			Ncoa3	0.108062	0.289	0.378	1			Acot7	0.105421	0.105	0.077	1			Tardbp	0.131347	0.545	0.583	1
Chsy1	0.0429407	0.283	0.27	1			Srpk3	0.0585141	0.157	0.116	1			Idh3g	0.05794	0.563	0.528	1			Mtx3	0.10803	0.1	0.08	1			Mdh2	0.105388	0.594	0.517	1			Lrig2	0.131226	0.157	0.14	1
Arrb2	0.0429205	0.747	0.725	1			Pigp	0.0584353	0.315	0.297	1			I830077J02Rik	0.0578629	0.426	0.353	1			Dpp8	0.107921	0.378	0.41	1			Usp10	0.105288	0.323	0.231	1			Fam3a	0.131071	0.315	0.333	1
Vdac3	0.0429129	0.768	0.745	1			Ube2d2a	0.0582404	0.695	0.699	1			Rps9	0.0578548	0.999	1	1			Rnf113a2	0.107904	0.139	0.105	1			Chchd10	0.105258	0.053	0.014	1			Snx24	0.131022	0.26	0.299	1
Ndufs8	0.0428993	0.645	0.638	1			Slc50a1	0.0581938	0.56	0.554	1			Sirt3	0.0578018	0.158	0.111	1			Nlrp1b	0.107738	0.133	0.133	1			Rcan3	0.105229	0.158	0.084	1			Nfatc2	0.130933	0.281	0.265	1
Rpl10a	0.0428797	0.992	0.983	1			Gpcpd1	0.0580948	0.287	0.244	1			Cox6a2	0.0576983	0.167	0.122	1			Pou2f2	0.107667	0.939	0.922	1			Tbc1d16	0.10521	0.338	0.301	1			Asph	0.130734	0.638	0.648	1
Dr1	0.0428426	0.261	0.234	1			Blvra	0.0580711	0.426	0.409	1			Clta	0.0576781	0.979	0.988	1			Txnip	0.107657	0.839	0.85	1			Vamp3	0.105189	0.526	0.497	1			Lacc1	0.130662	0.626	0.684	1
Tax1bp1	0.042774	0.601	0.564	1			Cryzl2	0.0580478	0.19	0.159	1			Hcfc2	0.0576204	0.102	0.064	1			Mpg	0.107649	0.206	0.178	1			Cirbp	0.105049	0.383	0.308	1			Mob1b	0.130246	0.226	0.282	1
Nsun2	0.0427534	0.477	0.457	1			Sox4	0.0579816	0.428	0.42	1			Mfsd14a	0.0575986	0.36	0.332	1			Fam167b	0.107563	0.344	0.323	1			Cd53	0.105042	0.962	0.923	1			Bcl2l11	0.130169	0.17	0.167	1
Rab32	0.0427201	0.387	0.363	1			Lypla1	0.0578666	0.297	0.265	1			Lyrm2	0.0575684	0.267	0.23	1			Fbxo8	0.10754	0.167	0.148	1			BC051142	0.104868	0.06	0.014	1			Efcab14	0.130062	0.409	0.46	1
Zbtb22	0.0426975	0.164	0.133	1			Haus4	0.0578478	0.264	0.217	1			Blvrb	0.0575023	0.585	0.56	1			Fam49b	0.107442	0.911	0.913	1			Ehd4	0.104836	0.662	0.734	1			Ncbp3	0.130053	0.391	0.386	1
Ndufa11	0.0426429	0.681	0.656	1			Stx4a	0.0577672	0.442	0.434	1			Cflar	0.0574621	0.689	0.65	1			Abca7	0.107377	0.094	0.127	1			Gapdh	0.104787	0.977	0.965	1			Numa1	0.129688	0.481	0.536	1
Zdhhc9	0.0425952	0.228	0.195	1			Sypl	0.0577535	0.569	0.561	1			Krba1	0.0574105	0.109	0.07	1			Tifa	0.107313	0.528	0.522	1			Rpl26	0.104699	0.977	0.972	1			Grk2	0.129656	0.464	0.564	1
9030624J02Rik	0.042592	0.35	0.319	1			Nup62	0.057654	0.296	0.267	1			Epc2	0.0574053	0.273	0.257	1			Tbc1d17	0.107242	0.272	0.288	1			Cd81	0.104674	0.985	0.993	1			Atf7ip	0.129522	0.383	0.447	1
Srsf9	0.0425527	0.871	0.855	1			Sucla2	0.0576419	0.294	0.252	1			Zbtb38	0.0573548	0.315	0.262	1			Crot	0.107037	0.294	0.288	1			Usp7	0.104664	0.466	0.448	1			Prorsd1	0.129409	0.306	0.345	1
Spr	0.0425345	0.391	0.391	1			Selenof	0.0576388	0.878	0.896	1			Rpl4	0.0573132	0.965	0.959	1			Tbc1d5	0.106923	0.372	0.38	1			Sgsm3	0.104641	0.09	0.056	1			Ints6l	0.129283	0.515	0.538	1
Zmat5	0.0425332	0.359	0.338	1			Zdhhc6	0.0576014	0.352	0.335	1			Uqcrb	0.0573028	0.799	0.77	1			BC028528	0.106919	0.411	0.422	1			Zfp330	0.104522	0.286	0.259	1			Adrb1	0.129192	0.34	0.392	1
Tmem128	0.0424506	0.469	0.463	1			Fcer1g	0.0575497	0.994	0.993	0.541347			Mob4	0.0572908	0.46	0.411	1			Spry1	0.106757	0.128	0.098	1			Fam49b	0.104435	0.917	0.86	1			Ankrd11	0.129092	0.732	0.735	1
Rps5	0.0423891	0.99	0.983	1			Paqr7	0.0575198	0.372	0.352	1			Ccrl2	0.0569015	0.549	0.499	1			Slc39a8	0.106631	0.206	0.18	1			Dnaja4	0.104355	0.098	0.077	1			Tm9sf2	0.128925	0.57	0.621	1
Urm1	0.0423693	0.322	0.282	1			Rnf138	0.0574432	0.235	0.21	1			1600014C10Rik	0.0569005	0.245	0.207	1			Snx14	0.106526	0.25	0.225	1			Bag5	0.104296	0.316	0.315	1			Evl	0.128923	0.672	0.697	1
Ube2l3	0.0423485	0.782	0.773	1			Bmf	0.057422	0.156	0.134	1			Rnf5	0.0568862	0.36	0.3	1			Rras	0.106406	0.194	0.17	1			Gng12	0.104296	0.414	0.399	1			A630072M18Rik	0.128894	0.119	0.098	1
Elac2	0.042294	0.155	0.126	1			Tfdp2	0.0574126	0.139	0.112	1			Mfng	0.0566911	0.483	0.426	1			Trmt10c	0.105995	0.161	0.187	1			Pofut2	0.104122	0.278	0.217	1			Hadh	0.128889	0.285	0.259	1
Ndufb4	0.0422804	0.773	0.755	1			Pex11b	0.0572436	0.28	0.243	1			Btf3	0.0566859	0.929	0.913	1			Dido1	0.105943	0.306	0.33	1			Cyb5a	0.104097	0.707	0.615	1			Ndufs1	0.128843	0.302	0.314	1
Brf2	0.0422363	0.125	0.1	1			Tyms	0.0571241	0.344	0.328	1			Prmt2	0.0566762	0.174	0.152	1			Ankhd1	0.105823	0.294	0.313	1			Iqsec2	0.104052	0.158	0.168	1			Plod3	0.128832	0.545	0.564	1
Nubp2	0.0422091	0.367	0.339	1			Skil	0.0569477	0.62	0.631	1			Pgk1	0.0565991	0.508	0.501	1			Rbbp6	0.105713	0.478	0.497	1			Cebpg	0.104007	0.647	0.636	1			Srpk3	0.128538	0.14	0.134	1
Atpaf1	0.0419149	0.254	0.218	1			Gatd1	0.0569437	0.261	0.228	1			Pnpla8	0.0565454	0.354	0.329	1			Mbp	0.105267	0.167	0.163	1			Zfp703	0.103968	0.293	0.28	1			Pck2	0.128485	0.298	0.284	1
Fam53a	0.0418765	0.284	0.27	1			Btg1	0.0568535	0.576	0.549	1			Mrfap1	0.0565398	0.896	0.863	1			Aes	0.105259	0.594	0.69	1			Wtap	0.103952	0.436	0.336	1			Acap2	0.128289	0.489	0.589	1
Chordc1	0.0418717	0.501	0.468	1			Tpst2	0.0568212	0.672	0.668	1			Egln1	0.0565067	0.365	0.353	1			Rbm14	0.105039	0.228	0.208	1			Magi1	0.103925	0.12	0.105	1			Kif1bp	0.128256	0.213	0.271	1
Ngdn	0.0418508	0.369	0.341	1			AC146911.1	0.0567982	0.086	0.063	1			Gm49359	0.0564903	0.095	0.05	1			Pik3r1	0.105026	0.756	0.765	1			Ensa	0.103877	0.383	0.315	1			Itch	0.128214	0.498	0.58	1
Fastk	0.0417742	0.32	0.306	1			Dhrs1	0.056791	0.287	0.259	1			BC031181	0.0564287	0.657	0.606	1			Adipor2	0.104888	0.317	0.355	1			Arhgef4	0.103858	0.06	0.035	1			Ppp6r3	0.128166	0.349	0.4	1
Gpcpd1	0.0417566	0.276	0.262	1			Cdk6	0.05675	0.515	0.504	1			Fkbp8	0.0564003	0.611	0.554	1			Cdyl2	0.104811	0.033	0.047	1			Cd82	0.103815	0.526	0.476	1			Kdm1a	0.128155	0.302	0.345	1
Azin1	0.0417551	0.519	0.504	1			Mt3	0.056544	0.05	0.035	1			Creld1	0.0563959	0.193	0.166	1			Ifngr1	0.104497	0.983	0.957	1			Trpm4	0.103805	0.211	0.161	1			St6gal1	0.128094	0.115	0.072	1
Klk8	0.0417413	0.438	0.425	1			Clk1	0.0565295	0.445	0.458	1			Emc4	0.0563408	0.436	0.402	1			Phkb	0.104469	0.189	0.213	1			Nol7	0.103741	0.594	0.552	1			Slc43a2	0.128017	0.281	0.265	1
Rrp7a	0.0417236	0.519	0.483	1			Anapc13	0.0564352	0.494	0.489	1			Ggps1	0.0562861	0.268	0.219	1			Itgb5	0.104233	0.933	0.943	1			Grap	0.10373	0.436	0.483	1			Mtus1	0.128016	0.583	0.623	1
Zfp579	0.0417217	0.145	0.12	1			Rrm1	0.0563818	0.352	0.334	1			Plekha3	0.0562314	0.186	0.163	1			Vamp3	0.10408	0.478	0.487	1			Hnrnpc	0.10364	0.571	0.538	1			Nras	0.127896	0.404	0.432	1
Rbm12	0.0417099	0.15	0.122	1			Tmem9b	0.0563656	0.457	0.435	1			Dpm2	0.0561986	0.387	0.318	1			Trio	0.104007	0.344	0.375	1			Myl2	0.103514	0.128	0.077	1			Itm2b	0.127691	0.987	0.987	1
Shisa5	0.0416403	0.708	0.674	1			Sptssa	0.0563162	0.642	0.639	1			Stk25	0.0561823	0.243	0.195	1			Ctbs	0.103823	0.367	0.372	1			Zfyve19	0.103455	0.346	0.294	1			Mid1ip1	0.127616	0.409	0.479	1
Cxxc5	0.0416294	0.606	0.598	1			Kdelr1	0.05629	0.572	0.565	1			Zbtb20	0.0561272	0.439	0.446	1			Exoc4	0.103808	0.317	0.347	1			Magoh	0.103372	0.474	0.392	1			Cdc34	0.127434	0.247	0.312	1
Msantd4	0.0416055	0.171	0.15	1			Wdhd1	0.0562183	0.245	0.2	1			Mrpl49	0.0561215	0.234	0.192	1			Krcc1	0.103799	0.656	0.688	1			Dnajb9	0.103059	0.414	0.385	1			St5	0.126909	0.183	0.161	1
Rchy1	0.0415907	0.274	0.24	1			Lrpap1	0.0561644	0.648	0.653	1			Dpf2	0.0561151	0.321	0.268	1			Rgl1	0.103743	0.2	0.18	1			Ndufb8	0.102985	0.744	0.685	1			Cspp1	0.126806	0.323	0.383	1
Rab3il1	0.0415825	0.79	0.763	1			Mapre1	0.0561379	0.671	0.677	1			Timm17b	0.0560961	0.345	0.324	1			Gm17216	0.103591	0.006	0	1			Ptges2	0.102949	0.158	0.112	1			Lpin2	0.126727	0.502	0.523	1
Ptpn1	0.0415359	0.888	0.872	1			Phactr2	0.055999	0.213	0.202	1			Cept1	0.0560275	0.643	0.633	1			BC005624	0.103497	0.472	0.447	1			Pik3ca	0.102688	0.301	0.245	1			Mbnl1	0.126667	0.885	0.894	1
Smim1	0.0414707	0.212	0.195	1			Prkcd	0.055918	0.587	0.574	1			Chmp2a	0.055995	0.675	0.618	1			Fry	0.103398	0.172	0.157	1			Hspbp1	0.10256	0.18	0.168	1			Gm17435	0.126387	0.115	0.119	1
Ptdss1	0.0414523	0.248	0.231	1			Tmem219	0.0558984	0.463	0.453	1			Vwa5a	0.0559762	0.432	0.376	1			Trrap	0.103373	0.233	0.277	1			C030034I22Rik	0.102465	0.15	0.077	1			Thumpd3	0.126309	0.349	0.398	1
Tmem126a	0.0414485	0.525	0.487	1			Iffo1	0.0558577	0.477	0.45	1			Mrps18a	0.0559462	0.388	0.327	1			Eif4e2	0.103213	0.55	0.582	1			Ndufa9	0.10241	0.511	0.455	1			Papss1	0.125978	0.481	0.5	1
H2-T22	0.0413709	0.262	0.238	1			Otub1	0.0558272	0.354	0.338	1			Mysm1	0.0559372	0.402	0.399	1			Plxna4os1	0.103162	0.211	0.187	1			AU020206	0.102346	0.519	0.51	1			Zfp157	0.125894	0.247	0.282	1
Icam1	0.0413623	0.497	0.512	1			Ppm1g	0.0558	0.615	0.615	1			Psmd8	0.0559248	0.668	0.636	1			Stk16	0.103068	0.25	0.275	1			Rrp15	0.102333	0.233	0.189	1			Zfp62	0.125876	0.306	0.394	1
Pign	0.0413029	0.318	0.289	1			Smim3	0.0557795	0.293	0.279	1			Hint2	0.0559183	0.391	0.37	1			Cbl	0.102844	0.528	0.568	1			Zfp738	0.102317	0.263	0.203	1			Wfdc17	0.125804	0.111	0.142	1
Nr1h2	0.0412686	0.354	0.333	1			Smap2	0.0557742	0.845	0.851	1			Ate1	0.055879	0.326	0.3	1			Ppp2r1a	0.102805	0.361	0.372	1			Bet1	0.10231	0.338	0.364	1			Asxl1	0.125789	0.251	0.263	1
Lpcat3	0.041261	0.649	0.638	1			Dst	0.055774	0.656	0.675	1			Mrpl16	0.0558693	0.315	0.283	1			Irf2bpl	0.102798	0.589	0.615	1			Mier2	0.1023	0.203	0.147	1			Neurl3	0.12578	0.294	0.314	1
Mrfap1	0.0412546	0.922	0.903	1			Itgb5	0.0557738	0.88	0.878	1			Spsb3	0.0558413	0.2	0.163	1			Foxo3	0.102745	0.156	0.147	1			Tnfaip8l2	0.102237	0.82	0.797	1			Papd4	0.125763	0.319	0.335	1
Nrros	0.0412517	0.548	0.539	1			Coasy	0.0557617	0.276	0.242	1			Rpl22	0.0557299	0.984	0.988	1			AU019823	0.102714	0.222	0.217	1			Atxn2l	0.102138	0.421	0.392	1			Eif4b	0.125761	0.46	0.506	1
Cebpb	0.0412394	0.92	0.899	1			Atad2	0.0556751	0.487	0.47	1			Tomm34	0.0556321	0.34	0.306	1			Mapk1	0.102676	0.389	0.402	1			Gcn1l1	0.102134	0.459	0.476	1			Peli2	0.125753	0.187	0.212	1
Ndufb5	0.0412085	0.792	0.753	1			Pkd1	0.0555891	0.23	0.216	1			Spsb1	0.0556299	0.362	0.324	1			B3galnt1	0.102628	0.244	0.247	1			Vdac3	0.102	0.617	0.622	1			Btk	0.125589	0.328	0.377	1
Dpm2	0.0411671	0.434	0.4	1			Nsmce1	0.0555653	0.437	0.433	1			H3f3a	0.055611	0.966	0.974	1			Golga7	0.102516	0.35	0.373	1			Snx17	0.101971	0.707	0.65	1			Lnpk	0.125456	0.209	0.235	1
Uba1	0.041113	0.414	0.386	1			Lpar6	0.0555453	0.457	0.462	1			Srpr	0.0556056	0.541	0.49	1			Dst	0.102456	0.728	0.728	1			Urm1	0.101904	0.263	0.217	1			Bcl9	0.125343	0.221	0.28	1
Cacybp	0.0410226	0.738	0.71	1			Bola3	0.055494	0.484	0.485	1			Nfkbia	0.0555543	0.915	0.933	1			D430042O09Rik	0.102423	0.139	0.21	1			Ctbp2	0.101881	0.398	0.343	1			Epb41	0.125261	0.204	0.261	1
Fez2	0.0410183	0.663	0.639	1			Senp8	0.0554395	0.169	0.134	1			Tnfsf12	0.0555202	0.374	0.344	1			Zeb2os	0.102353	0.533	0.56	1			Samm50	0.101872	0.474	0.42	1			Trim5	0.12513	0.226	0.231	1
Ubtd1	0.0410084	0.314	0.283	1			Garnl3	0.055422	0.192	0.181	1			Chst8	0.0554971	0.087	0.05	1			Pcnp	0.102216	0.428	0.52	1			Ppp1cc	0.101842	0.609	0.608	1			Atp8a2	0.125009	0.353	0.367	1
Gmpr2	0.0409743	0.536	0.527	1			Ak1	0.0554099	0.222	0.195	1			Suclg1	0.0554879	0.58	0.542	1			Tha1	0.102097	0.172	0.168	1			Zfp157	0.101651	0.286	0.273	1			Slc25a37	0.124944	0.294	0.335	1
Timm21	0.0408886	0.284	0.257	1			Ndufa11	0.0553846	0.603	0.603	1			Creb3	0.0554284	0.399	0.359	1			Rad51b	0.10209	0.083	0.032	1			Selenof	0.101586	0.887	0.881	1			Kctd12	0.124859	0.889	0.877	1
Anxa2	0.0408697	0.09	0.076	1			Fam208a	0.055367	0.375	0.369	1			Ogfrl1	0.0553541	0.765	0.755	1			Aga	0.102077	0.372	0.408	1			Snta1	0.101585	0.474	0.462	1			Maml3	0.124806	0.37	0.415	1
Rnf11	0.0408641	0.38	0.359	1			Rnaseh2b	0.0553158	0.312	0.275	1			Ccdc28b	0.0553456	0.206	0.163	1			Ccndbp1	0.102062	0.239	0.243	1			Pcbp1	0.101582	0.759	0.769	1			Arrb2	0.124498	0.706	0.748	1
Elob	0.0407976	0.905	0.905	1			Dcaf11	0.0552407	0.213	0.188	1			Il13ra1	0.055334	0.446	0.408	1			Prr3	0.101985	0.161	0.118	1			Nudt21	0.101578	0.316	0.294	1			Gpc2	0.124432	0.064	0.025	1
Fchsd2	0.0407387	0.61	0.608	1			Tsen2	0.0552248	0.213	0.189	1			Slc35b4	0.0552484	0.168	0.131	1			Rbmx	0.101914	0.283	0.232	1			B9d2	0.101463	0.233	0.21	1			Pigh	0.124293	0.174	0.18	1
Atp6v1g1	0.0407054	0.887	0.881	1			Cdc42	0.0552116	0.961	0.965	0.201038			Rnf14	0.0552466	0.214	0.166	1			Jmy	0.101913	0.1	0.093	1			Ldha	0.101441	0.684	0.699	1			Rbm15	0.124199	0.2	0.206	1
Gm33370	0.0406813	0.076	0.034	0.00412801			Arl10	0.0551853	0.233	0.222	1			Cops7a	0.0552028	0.326	0.28	1			Matr3	0.101816	0.478	0.542	1			Uri1	0.101396	0.241	0.182	1			Pura	0.124179	0.689	0.733	1
Crybb1	0.0406748	0.673	0.689	1			Ywhah	0.0551559	0.876	0.879	1			Ginm1	0.0551766	0.272	0.245	1			Cd33	0.101717	0.75	0.757	1			Gtf2a1	0.101387	0.308	0.273	1			Mgat1	0.124109	0.447	0.568	1
Bmyc	0.0406406	0.684	0.659	1			Tmem129	0.055092	0.175	0.147	1			Trim5	0.0550771	0.193	0.143	1			Fam212a	0.101702	0.344	0.365	1			Cct8	0.101357	0.692	0.699	1			Lfng	0.124106	0.319	0.35	1
Tha1	0.040616	0.165	0.141	1			Itgam	0.055041	0.866	0.862	1			Csnk2a2	0.0550594	0.44	0.385	1			Apobec1	0.101651	0.322	0.317	1			Pym1	0.101306	0.173	0.091	1			Gm9493	0.124052	0.264	0.218	1
Casp8	0.0405781	0.612	0.583	1			Gins2	0.0550019	0.366	0.334	1			Stx4a	0.0550112	0.487	0.461	1			Arnt	0.101552	0.217	0.237	1			Exd2	0.101149	0.098	0.126	1			Galnt1	0.124034	0.506	0.547	1
Cyc1	0.040578	0.713	0.695	1			C1rl	0.0549382	0.15	0.111	1			Senp3	0.054954	0.193	0.149	1			Rbl1	0.101544	0.15	0.142	1			Gm3448	0.101145	0.15	0.091	1			Rnf5	0.124003	0.306	0.328	1
Pecr	0.0405715	0.272	0.248	1			Akr1e1	0.0549372	0.175	0.152	1			Akt1s1	0.0548317	0.297	0.262	1			Ehd4	0.101502	0.617	0.693	1			Ttc3	0.101087	0.301	0.322	1			Mknk2	0.123932	0.183	0.188	1
Tspyl2	0.0405695	0.129	0.108	1			Hacd4	0.0548165	0.151	0.128	1			Cyhr1	0.0547756	0.41	0.359	1			Pla2g4a	0.101462	0.478	0.548	1			Slc13a3	0.101063	0.068	0.049	1			Uvssa	0.123923	0.204	0.208	1
Ccl5	0.040537	0.083	0.153	3.20966e-05			Ubald1	0.0548095	0.219	0.192	1			Qpctl	0.0547721	0.129	0.082	1			Tapbpl	0.101454	0.25	0.268	1			Slc25a38	0.100998	0.15	0.077	1			Tmem86a	0.123872	0.698	0.727	1
Ltv1	0.0404724	0.349	0.317	1			Ifnar2	0.0547994	0.641	0.629	1			Usp4	0.0547359	0.331	0.289	1			R3hcc1l	0.101353	0.083	0.113	1			Clstn1	0.100964	0.301	0.28	1			Bcl9l	0.123823	0.183	0.201	1
Yaf2	0.0404605	0.356	0.307	1			Cit	0.0547661	0.164	0.136	1			Gm47283	0.0547132	0.659	0.647	1			Dedd	0.101105	0.211	0.197	1			Mphosph6	0.100964	0.271	0.224	1			Ifitm1	0.1238	0.111	0.085	1
Rraga	0.0404042	0.414	0.402	1			Gm2a	0.0547515	0.444	0.437	1			Tmem44	0.0546208	0.23	0.178	1			Gm11808	0.100887	0.344	0.31	1			Tfam	0.100635	0.278	0.252	1			Kdm5c	0.123739	0.238	0.235	1
1810058I24Rik	0.0404033	0.494	0.475	1			Rnaseh2a	0.0547351	0.233	0.204	1			Psma2	0.0546166	0.729	0.659	1			Dusp22	0.100846	0.239	0.222	1			Cryl1	0.100584	0.414	0.427	1			Ngly1	0.123665	0.196	0.231	1
Hras	0.0403757	0.607	0.586	1			Asns	0.0547211	0.093	0.045	3.6484e-06			Il17ra	0.0545962	0.521	0.493	1			Ubash3b	0.100838	0.556	0.577	1			Znhit3	0.100575	0.203	0.203	1			Cdc40	0.123551	0.396	0.458	1
Tmbim6	0.0403557	0.914	0.906	1			Rad51ap1	0.054672	0.265	0.226	1			Thap11	0.0545918	0.249	0.21	1			Atf6b	0.100721	0.344	0.37	1			Cebpa	0.100361	0.632	0.629	1			Sypl	0.123474	0.506	0.542	1
Jdp2	0.0403451	0.177	0.145	1			Tnfaip8l2	0.0545868	0.722	0.733	1			Pbxip1	0.0545675	0.549	0.528	1			Tmf1	0.100711	0.428	0.448	1			Wdr83os	0.100296	0.684	0.629	1			Mrpl4	0.12344	0.311	0.379	1
Tubb4b	0.0403327	0.626	0.586	1			Zyx	0.0545843	0.341	0.324	1			Etv5	0.0544852	0.322	0.292	1			Ifitm10	0.100705	0.183	0.125	1			Ndufv3	0.100159	0.579	0.566	1			Plxna4	0.123436	0.251	0.25	1
Nkiras2	0.0403307	0.226	0.204	1			Cfl1	0.0545161	0.975	0.976	1			Fmr1nb	0.0544616	0.035	0	1			Trmt61a	0.100672	0.194	0.192	1			Uqcc3	0.100112	0.383	0.35	1			Mtmr6	0.123327	0.362	0.386	1
Commd1	0.0403214	0.582	0.554	1			Smo	0.0545075	0.337	0.334	1			Crebrf	0.0544204	0.272	0.236	1			Fbxo33	0.100626	0.244	0.207	1			1700037H04Rik	0.10003	0.098	0.063	1			Zfp710	0.123325	0.511	0.54	1
Ufm1	0.0403183	0.514	0.479	1			Hells	0.0545035	0.38	0.353	1			Gtf2b	0.054409	0.338	0.283	1			Abcc5	0.100618	0.383	0.403	1			Sin3b	0.0999596	0.534	0.476	1			Gm9856	0.123266	0.145	0.121	1
Epn1	0.0402903	0.607	0.567	1			Bmyc	0.0544964	0.644	0.637	1			Mpp7	0.0542809	0.068	0.003	0.0570525			Nudt9	0.100572	0.4	0.44	1			Sdf4	0.0999072	0.684	0.671	1			Tmem104	0.123178	0.264	0.301	1
3110002H16Rik	0.0402211	0.116	0.091	1			Klhl23	0.0544161	0.11	0.081	1			Nfyb	0.0542694	0.217	0.178	1			Khk	0.100536	0.433	0.477	1			Arhgdib	0.0998574	0.88	0.853	1			Arhgap25	0.123111	0.362	0.396	1
Ikzf2	0.0402187	0.222	0.192	1			Pdcd4	0.0544122	0.098	0.092	1			Trim35	0.0542063	0.508	0.469	1			Rnpepl1	0.100512	0.339	0.377	1			Rps26	0.0997223	0.962	0.972	1			Tbl1xr1	0.123071	0.379	0.403	1
Mob4	0.0401917	0.467	0.454	1			Gnpda2	0.0543749	0.213	0.198	1			BC005624	0.0540351	0.522	0.513	1			Abhd2	0.100357	0.106	0.08	1			Fam114a1	0.0995921	0.135	0.091	1			Larp4b	0.122717	0.498	0.53	1
Eid1	0.0401399	0.635	0.605	1			Akr1a1	0.0543624	0.81	0.819	1			Tspan13	0.0540296	0.627	0.592	1			Pithd1	0.100348	0.211	0.162	1			Haus2	0.0995729	0.15	0.063	1			Ncapd3	0.122443	0.2	0.231	1
Gm17018	0.0401074	0.397	0.372	1			Olfml2b	0.0543292	0.197	0.167	1			Ptcd2	0.0540106	0.255	0.227	1			Gp9	0.100219	0.2	0.167	1			Itgb1	0.0994773	0.647	0.636	1			Ppm1a	0.122437	0.353	0.4	1
Gmppa	0.0400983	0.246	0.224	1			Dguok	0.0543129	0.385	0.364	1			Rft1	0.0540035	0.215	0.172	1			Zfp398	0.100109	0.217	0.18	1			Virma	0.0994148	0.218	0.217	1			5031425E22Rik	0.122385	0.221	0.254	1
Cmc1	0.0400085	0.291	0.269	1			Tmem140	0.0543068	0.145	0.124	1			Ptp4a1	0.053902	0.341	0.3	1			Maml2	0.100017	0.256	0.257	1			Mfng	0.0993784	0.361	0.35	1			Gtpbp2	0.122261	0.46	0.492	1
Hadh	0.0399774	0.312	0.284	1			Copg2	0.054233	0.215	0.175	1			Dhrs7	0.0538454	0.516	0.464	1			Ociad1	0.100002	0.578	0.602	1			Tnfsf10	0.0991739	0.188	0.161	1			St6galnac6	0.122251	0.132	0.108	1
Abce1	0.0399552	0.532	0.515	1			Ubash3b	0.0542293	0.535	0.524	1			1600012H06Rik	0.0538006	0.243	0.224	1			Cuta	0.0999994	0.617	0.648	1			Parp11	0.0991434	0.135	0.14	1			Irf2	0.122135	0.57	0.65	1
Naca	0.0399123	0.967	0.963	1			Etv1	0.0542032	0.176	0.135	1			Slc16a7	0.0537931	0.2	0.172	1			Gramd1a	0.0999911	0.422	0.4	1			Klhdc10	0.0990704	0.195	0.154	1			Mdm4	0.12203	0.383	0.462	1
Wdr74	0.0398758	0.119	0.097	1			Tk2	0.0541673	0.179	0.16	1			Npepl1	0.053686	0.387	0.335	1			Gnpda1	0.0999527	0.239	0.235	1			Gosr1	0.0988897	0.135	0.119	1			Sqstm1	0.121969	0.353	0.371	1
Smarce1	0.0398694	0.482	0.465	1			Oard1	0.0541329	0.356	0.303	1			Ldlrad4	0.0536693	0.412	0.373	1			Ppp1r9a	0.0999424	0.456	0.457	1			Pnpla8	0.0988817	0.451	0.371	1			Trmt5	0.12193	0.085	0.07	1
Urod	0.0397991	0.266	0.232	1			Camk2g	0.0539674	0.267	0.234	1			Derl1	0.0536399	0.745	0.676	1			Nudt16l1	0.0999321	0.344	0.348	1			Sccpdh	0.0988226	0.158	0.119	1			Vamp4	0.12193	0.328	0.369	1
Atp6v0a2	0.0397453	0.586	0.58	1			Mrpl48	0.0539447	0.418	0.417	1			Morn2	0.0536211	0.207	0.146	1			Gpx4	0.0998903	0.783	0.792	1			Ccndbp1	0.0988088	0.233	0.224	1			Epm2aip1	0.121836	0.166	0.184	1
Csk	0.0397119	0.599	0.589	1			Minpp1	0.0539048	0.374	0.363	1			Pink1	0.0536182	0.241	0.187	1			Zfp839	0.0998334	0.172	0.168	1			Supt4a	0.0987314	0.526	0.49	1			Clk4	0.121741	0.277	0.318	1
G6pc3	0.0396638	0.399	0.389	1			Tsc22d3	0.0539037	0.292	0.274	1			Lats2	0.0536159	0.18	0.128	1			Cd81	0.0998047	1	0.998	1			B4galnt1	0.0986893	0.248	0.217	1			Tnrc6c	0.121733	0.417	0.5	1
Crlf2	0.039647	0.354	0.322	1			Dopey2	0.0538867	0.152	0.124	1			Hist1h2ap	0.0535553	0.15	0.108	1			Oaf	0.0997647	0.333	0.35	1			Atxn7l1	0.0984286	0.278	0.224	1			Brap	0.121722	0.213	0.22	1
Cc2d1b	0.0396188	0.271	0.246	1			Trmt1	0.0538737	0.417	0.408	1			Rdm1	0.0535278	0.131	0.093	1			Aco1	0.0997401	0.133	0.148	1			Rnasel	0.0983555	0.233	0.189	1			S100a11	0.12168	0.106	0.104	1
Med19	0.0396069	0.372	0.349	1			Fundc1	0.0538223	0.26	0.227	1			Slc35a3	0.0535025	0.191	0.169	1			Cyp4f13	0.099658	0.267	0.273	1			Ifi47	0.0982422	0.128	0.133	1			Mto1	0.121623	0.26	0.28	1
Ddx41	0.0396037	0.297	0.275	1			Slc46a3	0.0537807	0.146	0.11	1			Rpl29	0.0534919	0.986	0.971	1			Kdm3b	0.0995819	0.317	0.327	1			Ppm1k	0.098099	0.218	0.196	1			Trmt1l	0.121587	0.383	0.388	1
Mien1	0.0395124	0.583	0.568	1			Dctn2	0.0537791	0.562	0.556	1			Ppil2	0.0534694	0.403	0.379	1			Gfm2	0.0995409	0.211	0.213	1			Laptm4a	0.0980385	0.91	0.867	1			Pcgf3	0.121466	0.17	0.169	1
Sec23b	0.039429	0.307	0.3	1			Alox5ap	0.053747	0.87	0.879	1			2610507B11Rik	0.053444	0.332	0.303	1			Itpripl1	0.0993599	0.289	0.332	1			Mtch2	0.0979567	0.444	0.434	1			Git2	0.121415	0.698	0.739	1
Ten1	0.0394058	0.466	0.442	1			Mrfap1	0.0536852	0.882	0.886	1			Brd9	0.0534049	0.363	0.315	1			Csf3r	0.0991178	0.572	0.632	1			Mrpl13	0.0978462	0.346	0.308	1			Spopl	0.121411	0.243	0.254	1
C1d	0.0392714	0.477	0.439	1			Glrp1	0.0536835	0.162	0.125	1			Csk	0.053316	0.583	0.551	1			mt-Nd2	0.0990087	0.994	0.993	1			Cnksr3	0.0978358	0.068	0.056	1			Enc1	0.121401	0.187	0.21	1
Igbp1	0.0392094	0.539	0.502	1			Prcp	0.0536812	0.547	0.55	1			Pgrmc1	0.0533127	0.431	0.394	1			Exoc5	0.0989255	0.361	0.4	1			Rgs10	0.0977964	0.985	0.972	1			Tagap	0.121207	0.4	0.394	1
Rps27l	0.0391532	0.892	0.89	1			Mbtps2	0.0536331	0.206	0.189	1			Vps50	0.0532899	0.343	0.315	1			Brip1os	0.0988805	0.244	0.228	1			Taf13	0.0976767	0.188	0.161	1			Ccdc88b	0.121153	0.404	0.417	1
Mrpl43	0.0391077	0.654	0.649	1			Rtn4	0.0535218	0.789	0.799	1			Ctnnbl1	0.0531956	0.25	0.195	1			Sema4c	0.0988613	0.233	0.235	1			Trappc2l	0.0976732	0.541	0.51	1			Zdhhc9	0.121063	0.221	0.244	1
Cirbp	0.0391012	0.315	0.304	1			Dnajc9	0.053482	0.466	0.433	1			Bmf	0.0531476	0.281	0.251	1			Cdk2ap2	0.0985934	0.511	0.53	1			Lrp6	0.0976594	0.316	0.287	1			Abi3	0.120965	0.851	0.881	1
Gpr35	0.0390938	0.129	0.107	1			Tug1	0.0533658	0.231	0.22	1			Edem1	0.0530331	0.664	0.638	1			Derl2	0.0985701	0.522	0.585	1			Heatr1	0.0976363	0.308	0.28	1			Ktn1	0.120928	0.502	0.534	1
Lap3	0.0390467	0.731	0.705	1			Tram1	0.0533339	0.74	0.747	1			Sp3	0.0530071	0.392	0.382	1			Topbp1	0.0984556	0.239	0.238	1			Emc2	0.0975417	0.436	0.364	1			St3gal6	0.120785	0.715	0.718	1
Manbal	0.0390371	0.303	0.284	1			Sephs2	0.0533015	0.245	0.219	1			Nckap5l	0.052958	0.26	0.236	1			Cdk7	0.0983991	0.128	0.202	1			Ppp2r3c	0.0974585	0.218	0.133	1			Tmem119	0.12071	0.953	0.956	1
Eps8	0.0389914	0.125	0.093	1			Ilk	0.0532431	0.406	0.396	1			Fbxw4	0.0529153	0.353	0.312	1			Hnrnpa0	0.0983257	0.722	0.793	1			Kdm5c	0.0974135	0.286	0.266	1			Rbl2	0.120592	0.162	0.182	1
Vps8	0.0389403	0.166	0.158	1			Mcm4	0.0531304	0.387	0.365	1			Pfdn4	0.0528867	0.29	0.239	1			Rbbp4	0.0982342	0.439	0.503	1			Kif21b	0.0972715	0.451	0.462	1			Pbx1	0.12058	0.162	0.144	1
Ptp4a3	0.0389035	0.634	0.615	1			Commd8	0.0530965	0.727	0.719	1			Ptov1	0.0528856	0.516	0.472	1			Tmem161a	0.0982146	0.189	0.19	1			Fam168b	0.0972335	0.391	0.357	1			1700017B05Rik	0.120532	0.63	0.653	1
Paip1	0.0388589	0.316	0.299	1			Nt5dc1	0.0530952	0.159	0.141	1			2610001J05Rik	0.0528759	0.42	0.411	1			Wtip	0.0981861	0.25	0.213	1			Ice1	0.0970173	0.293	0.238	1			Cnbp	0.120484	0.732	0.795	1
Myl6	0.0387676	0.912	0.901	1			Zbtb22	0.0530587	0.141	0.109	1			Dusp7	0.052846	0.455	0.414	1			Nelfcd	0.0980673	0.222	0.208	1			Hus1	0.0970159	0.143	0.098	1			Yars	0.120441	0.251	0.282	1
Fam110a	0.038739	0.297	0.268	1			Serf2	0.0529614	0.949	0.952	1			6330418K02Rik	0.0528455	0.104	0.082	1			Zmym5	0.0980367	0.3	0.307	1			Pnpo	0.0969995	0.293	0.266	1			Sv2a	0.120436	0.106	0.102	1
Tvp23b	0.0387326	0.344	0.323	1			Utp14a	0.0529475	0.417	0.403	1			Slc46a3	0.0528263	0.192	0.166	1			Plod1	0.0980321	0.628	0.657	1			Glrx5	0.0969495	0.429	0.364	1			Slc29a1	0.1204	0.434	0.443	1
Ndfip2	0.0387297	0.528	0.5	1			Etfb	0.0529371	0.595	0.584	1			Ptdss2	0.052783	0.277	0.254	1			Psmd9	0.097917	0.272	0.302	1			Mx1	0.0966844	0.436	0.399	1			Tsg101	0.120371	0.426	0.523	1
Ndufv1	0.0387282	0.486	0.465	1			Manbal	0.0527649	0.283	0.253	1			Fam136a	0.0527426	0.239	0.192	1			Tnfrsf1a	0.0979145	0.572	0.637	1			Brcc3	0.0965794	0.241	0.224	1			Bnip3l	0.120345	0.609	0.634	1
Cd47	0.0387193	0.605	0.602	1			Gsg1	0.052717	0.137	0.13	1			Plxnb2	0.0527089	0.741	0.738	1			Rnf146	0.0978734	0.222	0.228	1			Fzr1	0.096556	0.241	0.203	1			Ppil2	0.120296	0.37	0.428	1
Sec24c	0.0386622	0.231	0.204	1			Ncapd3	0.0525413	0.333	0.303	1			Arhgap27os3	0.0526217	0.07	0.032	1			Bcap31	0.0978153	0.7	0.745	1			Ppil2	0.0965188	0.459	0.434	1			Fopnl	0.120257	0.285	0.309	1
Evi5	0.0386422	0.304	0.264	1			Arhgap31	0.0525125	0.395	0.388	1			Kat2b	0.0525745	0.158	0.137	1			Twf2	0.0977352	0.633	0.693	1			Sgpp1	0.0964514	0.241	0.238	1			Akip1	0.120234	0.204	0.208	1
Tpcn1	0.0386313	0.229	0.216	1			Znhit1	0.0524731	0.416	0.402	1			Ier5	0.0525625	0.948	0.945	1			Stard3nl	0.0977306	0.494	0.51	1			Aip	0.0963865	0.293	0.28	1			AI480526	0.120126	0.153	0.127	1
Mlf2	0.0385966	0.696	0.681	1			Mff	0.0523805	0.471	0.463	1			Adh5	0.0525582	0.578	0.542	1			Atg9a	0.0976755	0.167	0.127	1			Ifit3	0.0962825	0.737	0.692	1			Kmt2d	0.120098	0.2	0.229	1
Ufl1	0.0385907	0.444	0.4	1			Mef2c	0.05236	0.91	0.926	1			BC003331	0.0525362	0.378	0.338	1			Mrpl17	0.0976732	0.483	0.533	1			Rpl7	0.0962754	0.962	0.958	1			Rabgap1	0.120078	0.247	0.32	1
Siglece	0.0385468	0.373	0.344	1			Fbxo3	0.052358	0.223	0.199	1			Trpv2	0.0525294	0.31	0.28	1			Rhoa	0.0976514	0.906	0.928	1			Me2	0.0962673	0.18	0.119	1			Rpap2	0.119924	0.14	0.148	1
Ap1s1	0.0385371	0.525	0.506	1			Chaf1a	0.0523512	0.229	0.198	1			Nudt19	0.0525283	0.228	0.181	1			Tle3	0.0975168	0.278	0.31	1			Engase	0.0962056	0.15	0.07	1			Rnf103	0.119886	0.23	0.263	1
Scfd1	0.0385159	0.407	0.403	1			Tbc1d16	0.0523256	0.32	0.307	1			Hist2h3c1	0.0524193	0.04	0.015	1			Ap3b1	0.0975084	0.367	0.41	1			Senp2	0.0961581	0.526	0.524	1			P2rx7	0.119676	0.421	0.439	1
Tbl1xr1	0.0385121	0.359	0.351	1			Taf15	0.0523176	0.538	0.528	1			Etaa1	0.0524006	0.161	0.146	1			Pdia3	0.0973926	0.911	0.945	1			Sri	0.0961019	0.519	0.476	1			Lrp1	0.11948	0.74	0.737	1
Aamp	0.0385094	0.635	0.607	1			Ifitm10	0.0523027	0.104	0.078	1			Akt1	0.0523148	0.54	0.525	1			Pald1	0.0973539	0.433	0.455	1			Dbt	0.0960645	0.195	0.161	1			Nudt16	0.119455	0.2	0.174	1
Psmd4	0.0384441	0.737	0.722	1			Yaf2	0.0522731	0.304	0.311	1			Nfs1	0.052308	0.253	0.21	1			Pdcd4	0.096953	0.172	0.185	1			Bco2	0.0960021	0.173	0.168	1			Siglece	0.119426	0.298	0.328	1
Gm26532	0.0384092	0.152	0.127	1			Smim1	0.0522322	0.181	0.155	1			Dock4	0.052299	0.804	0.776	1			Chmp6	0.0969416	0.283	0.3	1			Mafb	0.0959752	0.97	0.972	1			Dpm1	0.119424	0.264	0.303	1
Sppl2b	0.0383859	0.19	0.159	1			Arhgap45	0.0522315	0.711	0.729	1			Txndc15	0.0522736	0.652	0.615	1			Irf8	0.0968658	0.9	0.902	1			Ctsl	0.0958422	0.97	0.986	1			Pald1	0.119418	0.413	0.422	1
Lyzl4	0.0383479	0.12	0.089	1			Scn1b	0.0522286	0.375	0.376	1			Map3k11	0.0521741	0.231	0.178	1			Pikfyve	0.0968506	0.206	0.19	1			Coq4	0.0958304	0.173	0.077	1			Ppp1r18	0.119033	0.591	0.688	1
1110059E24Rik	0.0383028	0.283	0.258	1			Ypel5	0.0522269	0.185	0.168	1			Tor4a	0.0520679	0.123	0.085	1			Wbp1	0.0967821	0.161	0.148	1			Gpr137	0.0957446	0.241	0.217	1			Tmem44	0.11887	0.187	0.178	1
Tfpt	0.0382782	0.148	0.122	1			Ckb	0.0521634	0.968	0.965	1			Srprb	0.0519909	0.297	0.283	1			Nisch	0.0964941	0.667	0.702	1			Zfp655	0.0957398	0.173	0.105	1			D930016D06Rik	0.118788	0.132	0.095	1
Grk6	0.0382502	0.229	0.21	1			Slc38a9	0.0520682	0.392	0.38	1			Zdhhc5	0.051878	0.281	0.248	1			Ppp6c	0.096491	0.311	0.343	1			Golim4	0.0957357	0.188	0.273	1			Bptf	0.118737	0.562	0.598	1
Glrx5	0.0382458	0.51	0.481	1			Acadl	0.0520466	0.391	0.376	1			Rab14	0.0518729	0.942	0.915	1			Rpain	0.0964784	0.283	0.295	1			Lrmda	0.0956863	0.15	0.126	1			Mat2b	0.118721	0.353	0.392	1
Atad1	0.0382439	0.381	0.36	1			Gm5617	0.0520267	0.171	0.146	1			Sall3	0.0518576	0.446	0.434	1			Trabd	0.0964692	0.25	0.258	1			Tmem209	0.0955386	0.203	0.21	1			Epha2	0.118671	0.174	0.127	1
Med22	0.0381873	0.312	0.314	1			Mms19	0.0520218	0.301	0.279	1			Tmem109	0.0518284	0.592	0.554	1			Yipf1	0.0964683	0.439	0.488	1			Mcrip1	0.0954528	0.579	0.559	1			Iffo1	0.118658	0.455	0.477	1
Arf5	0.0381634	0.815	0.797	1			Mthfs	0.0519945	0.186	0.159	1			1810037I17Rik	0.0516672	0.631	0.592	1			Ube2j2	0.0964123	0.367	0.398	1			Rbm42	0.0953573	0.496	0.448	1			Ing4	0.118614	0.362	0.383	1
Rps26	0.0381457	0.983	0.986	1			C5ar1	0.0519819	0.782	0.815	1			Rps2	0.0516142	0.995	0.997	1			Fgd2	0.0964123	0.794	0.762	1			Bloc1s3	0.095279	0.135	0.056	1			Map2k3	0.118491	0.226	0.307	1
Elp3	0.0381194	0.201	0.172	1			4833420G17Rik	0.0519226	0.315	0.299	1			Casp6	0.0516085	0.186	0.134	1			Abraxas2	0.0962721	0.361	0.433	1			Fam167b	0.0952708	0.429	0.378	1			Cdk5rap3	0.118471	0.349	0.386	1
Pbxip1	0.0381103	0.402	0.369	1			Abhd4	0.0518487	0.156	0.119	1			Rps15a	0.0515684	0.999	0.997	1			Gabarapl2	0.0962711	0.672	0.68	1			Ppp2r1b	0.0952292	0.195	0.182	1			Tnfaip1	0.118427	0.37	0.379	1
Tmem138	0.0380731	0.126	0.117	1			Lgals9	0.0516874	0.566	0.555	1			9530034E10Rik	0.0514812	0.049	0.038	1			Rhobtb1	0.0962233	0.261	0.238	1			Mtmr3	0.0952099	0.271	0.231	1			Smchd1	0.118427	0.549	0.661	1
Nsun3	0.0380638	0.105	0.086	1			Mrpl42	0.0516469	0.655	0.667	1			Ankrd13c	0.0514053	0.224	0.204	1			Smg9	0.0961876	0.289	0.332	1			Tmem126a	0.0950599	0.383	0.35	1			Pink1	0.118275	0.166	0.146	1
Ctss	0.0379205	0.983	0.984	1			Bckdha	0.0515991	0.171	0.155	1			Parg	0.0514014	0.185	0.163	1			Ints6l	0.0961601	0.489	0.503	1			Nat9	0.0949803	0.301	0.238	1			Dapp1	0.118243	0.485	0.54	1
Mtif2	0.0378973	0.257	0.248	1			Meis3	0.0514742	0.197	0.179	1			1810011H11Rik	0.0513114	0.466	0.397	1			Myo1f	0.0961141	0.428	0.473	1			2700081O15Rik	0.0948219	0.128	0.091	1			Arhgef6	0.118078	0.409	0.394	1
Ppp1r18	0.0377263	0.671	0.661	1			Casp8	0.0514679	0.565	0.552	1			Tsix	0.0513017	0.058	0.023	1			Sertad1	0.0960615	0.111	0.087	1			Osbpl1a	0.094703	0.15	0.161	1			Gatad2b	0.117951	0.46	0.479	1
Sar1b	0.0377128	0.642	0.625	1			Cars2	0.0513373	0.288	0.287	1			4632415L05Rik	0.0512867	0.178	0.117	1			Cnpy2	0.0959125	0.567	0.63	1			Xpa	0.0946019	0.233	0.203	1			Ints3	0.11791	0.221	0.22	1
Trappc6a	0.0377008	0.274	0.257	1			Accs	0.0513278	0.233	0.203	1			Bckdk	0.0512279	0.301	0.268	1			Gpcpd1	0.095885	0.322	0.305	1			Nectin2	0.0945952	0.263	0.238	1			Znhit1	0.117876	0.349	0.403	1
Csad	0.0376964	0.317	0.287	1			Brip1	0.0513126	0.122	0.101	1			Sart1	0.0512146	0.273	0.204	1			Rptor	0.0958287	0.467	0.487	1			A530064D06Rik	0.09455	0.023	0.07	1			Pcbp1	0.117842	0.668	0.722	1
Arid5a	0.0376956	0.214	0.182	1			Ang	0.0512999	0.493	0.497	1			Gtpbp2	0.0510811	0.492	0.458	1			Gm2000	0.0958098	0.222	0.167	1			Cds1	0.0944568	0.421	0.329	1			Slc12a6	0.117759	0.37	0.405	1
Mcts1	0.0376672	0.621	0.587	1			Gstt2	0.0512244	0.09	0.057	0.447913			Hdhd2	0.0510058	0.288	0.262	1			Pold4	0.0957559	0.639	0.655	1			Lhfpl2	0.09438	0.519	0.531	1			Parp2	0.117714	0.294	0.311	1
Mcur1	0.0376636	0.386	0.373	1			Tbc1d22a	0.0512109	0.284	0.265	1			Spns1	0.0510006	0.392	0.347	1			Dennd1a	0.0954637	0.217	0.237	1			Itm2c	0.0943098	0.895	0.937	1			Aff4	0.117559	0.332	0.381	1
Adh5	0.0376403	0.63	0.609	1			Topbp1	0.0511997	0.463	0.45	1			Psmc2	0.0507697	0.626	0.58	1			Rtn4	0.0954454	0.817	0.84	1			Cenpx	0.0942449	0.586	0.559	1			D5Ertd579e	0.117505	0.323	0.373	1
Fn1	0.0376036	0.043	0.044	1			Rnf187	0.0511653	0.572	0.588	1			Klf13	0.0507587	0.659	0.569	1			Atg14	0.0953361	0.183	0.175	1			Atraid	0.0942213	0.692	0.699	1			Manbal	0.117454	0.285	0.326	1
Sfpq	0.0375773	0.787	0.766	1			Pym1	0.0511538	0.166	0.135	1			C5ar2	0.0507192	0.334	0.294	1			C3	0.0952856	0.011	0.012	1			Bcap29	0.0940278	0.444	0.42	1			Il7r	0.117374	0.247	0.252	1
Smim14	0.0375274	0.381	0.358	1			Nfatc1	0.0511384	0.269	0.247	1			Atp6v0e	0.0506862	0.834	0.819	1			Il13ra1	0.0951594	0.439	0.433	1			Gfer	0.0940246	0.459	0.413	1			Cpsf6	0.11735	0.46	0.509	1
Whrn	0.0375183	0.248	0.223	1			Eepd1	0.0511235	0.106	0.083	1			Fam217b	0.0505787	0.345	0.306	1			Pole4	0.0950766	0.411	0.457	1			Gsg1	0.0939969	0.203	0.161	1			Dnajc10	0.117297	0.247	0.229	1
Ndufb8	0.0374891	0.84	0.828	1			Epha2	0.0511198	0.14	0.1	0.851687			Fam208b	0.050491	0.254	0.233	1			Clcn6	0.0950536	0.061	0.072	1			Hspa9	0.0939545	0.534	0.497	1			Rspry1	0.117287	0.311	0.343	1
Gm11808	0.037475	0.403	0.365	1			Susd3	0.0510827	0.72	0.727	1			Ski	0.050467	0.726	0.656	1			Tacc1	0.0948806	0.767	0.805	1			Hacd3	0.0938529	0.248	0.21	1			Nf1	0.117278	0.306	0.352	1
Pnkp	0.0374726	0.31	0.299	1			mt-Co1	0.0510732	0.984	0.986	1			Gatd1	0.0503883	0.292	0.242	1			2610524H06Rik	0.094876	0.094	0.07	1			Gne	0.0938438	0.128	0.091	1			Bbc3	0.117203	0.132	0.1	1
Bag6	0.0374398	0.356	0.328	1			Dedd	0.051041	0.212	0.191	1			Rnf130	0.0503489	0.834	0.831	1			Tnfrsf17	0.0948198	0.117	0.097	1			Zcrb1	0.0938398	0.519	0.476	1			Cmpk1	0.117129	0.443	0.515	1
Pitpna	0.03742	0.79	0.771	1			Fam114a2	0.0510035	0.479	0.472	1			Sap30bp	0.0503434	0.178	0.157	1			Xbp1	0.0947737	0.644	0.688	1			Adam10	0.0937595	0.579	0.601	1			Slc9a9	0.117119	0.404	0.468	1
Pla2g12a	0.0373943	0.227	0.212	1			Tsen34	0.0509321	0.444	0.431	1			Snx18	0.050328	0.794	0.784	1			Serpinf1	0.0946598	0.394	0.4	1			Nt5c	0.0937395	0.391	0.35	1			Emc10	0.117095	0.587	0.612	1
Ube2r2	0.0373627	0.459	0.451	1			Mdh1	0.0508999	0.7	0.708	1			Afap1l1	0.0502945	0.239	0.163	1			Smyd5	0.0946556	0.167	0.185	1			Psmd8	0.0935533	0.647	0.58	1			Itgam	0.117076	0.826	0.854	1
Dctn3	0.0373234	0.588	0.569	1			Ergic3	0.0508927	0.624	0.628	1			Cep104	0.0502779	0.111	0.061	1			Yipf4	0.0946353	0.444	0.44	1			Zadh2	0.0934427	0.135	0.098	1			Cdk6	0.117022	0.481	0.513	1
1700123O20Rik	0.0372869	0.379	0.339	1			Mpv17l2	0.0508892	0.267	0.255	1			Ap3d1	0.050209	0.375	0.35	1			Coq5	0.0944988	0.272	0.263	1			Hsdl1	0.0934415	0.188	0.133	1			Lmo2	0.116997	0.681	0.748	1
Mttp	0.037285	0.125	0.106	1			Blmh	0.0508634	0.425	0.421	1			Arel1	0.0502073	0.113	0.076	1			Socs6	0.0944622	0.206	0.233	1			BC031181	0.0932983	0.632	0.608	1			Zfand6	0.116965	0.434	0.534	1
Naxe	0.0372634	0.508	0.495	1			Gle1	0.0508181	0.248	0.228	1			Rnf7	0.0500839	0.741	0.714	1			Slf2	0.0944309	0.267	0.318	1			Dohh	0.0932122	0.331	0.308	1			Heca	0.116962	0.268	0.292	1
Lactb	0.0372545	0.618	0.602	1			Akt1	0.0507965	0.552	0.556	1			Lrmda	0.0500768	0.128	0.079	1			Emc2	0.0944039	0.394	0.423	1			Tmem206	0.0931841	0.263	0.189	1			Kdelr2	0.116943	0.502	0.553	1
Slc16a3	0.0372395	0.434	0.451	1			Ablim1	0.0507848	0.068	0.048	1			Dscr3	0.0500566	0.15	0.117	1			Wsb1	0.0943949	0.456	0.458	1			Dpagt1	0.0931642	0.271	0.217	1			Foxo3	0.116758	0.157	0.134	1
Ccrl2	0.0372375	0.086	0.075	1			Araf	0.0507087	0.275	0.25	1			Csf2rb	0.0499797	0.507	0.49	1			Sord	0.0943083	0.178	0.192	1			Rpp40	0.093108	0.075	0.098	1			Zfp846	0.116729	0.183	0.167	1
Arl1	0.0372222	0.647	0.637	1			Chd9	0.0506919	0.535	0.537	1			Klc2	0.0499157	0.116	0.076	1			Hmbox1	0.0942733	0.272	0.27	1			Ap2b1	0.0929631	0.436	0.336	1			Epb41l2	0.116631	0.911	0.913	1
Nat9	0.0372217	0.267	0.244	1			Myef2	0.0506565	0.182	0.145	1			Abcb6	0.0499114	0.154	0.117	1			Rchy1	0.0942571	0.289	0.26	1			Trpv4	0.0929474	0.06	0.014	1			Epb41l3	0.11663	0.145	0.182	1
Vrk1	0.0372035	0.403	0.399	1			Tbc1d7	0.0505832	0.111	0.089	1			Smco4	0.0498331	0.106	0.073	1			Lmbrd1	0.094192	0.417	0.43	1			H2-M2	0.092938	0.008	0	1			Mxd1	0.116555	0.115	0.148	1
Snd1	0.037149	0.39	0.374	1			Taf6l	0.0504921	0.555	0.565	1			Dctn3	0.0497858	0.545	0.484	1			Kctd5	0.0941398	0.128	0.143	1			Wfdc1	0.092938	0.008	0	1			Nat9	0.116524	0.234	0.271	1
Tcp1	0.0371467	0.789	0.758	1			Pdia3	0.0504388	0.932	0.945	1			Cuedc2	0.0497676	0.646	0.612	1			Lsm6	0.0938165	0.667	0.687	1			Zfp462	0.092938	0.008	0	1			Rab35	0.116517	0.413	0.443	1
Snhg20	0.0370676	0.373	0.367	1			Mettl5	0.0503888	0.27	0.271	1			Pdcd6	0.049681	0.465	0.431	1			Ogt	0.0936941	0.511	0.598	1			Rnf167	0.0929225	0.481	0.427	1			Itm2c	0.116448	0.855	0.884	1
Fam3a	0.0370612	0.373	0.332	1			Cyhr1	0.0503325	0.339	0.332	1			Parvg	0.0496763	0.413	0.376	1			Zfp652	0.0936635	0.533	0.568	1			Lin54	0.0928866	0.15	0.147	1			Fermt3	0.116306	0.689	0.72	1
Tmed7	0.0370506	0.651	0.635	1			Fam3a	0.0502218	0.349	0.324	1			Iah1	0.0496258	0.303	0.251	1			Sppl3	0.09363	0.356	0.392	1			Mnat1	0.0928588	0.301	0.182	1			Ebi3	0.116293	0.209	0.248	1
Actr1a	0.0370314	0.318	0.307	1			Phf20	0.0502202	0.366	0.345	1			Pik3ca	0.049624	0.249	0.219	1			2510039O18Rik	0.0936188	0.394	0.425	1			Tbcc	0.0927496	0.263	0.196	1			Nrip1	0.116292	0.787	0.78	1
Dctn2	0.0369998	0.616	0.573	1			Ywhaq	0.0502045	0.668	0.683	1			Kiz	0.0495986	0.088	0.067	1			Eef2k	0.093587	0.439	0.422	1			Ermard	0.0927137	0.135	0.084	1			Fkbp8	0.116254	0.506	0.574	1
Pctp	0.0369997	0.169	0.146	1			Ptpra	0.0501942	0.652	0.669	1			Abtb1	0.0495588	0.197	0.149	1			Litaf	0.0935807	0.467	0.482	1			Spg7	0.0926178	0.301	0.259	1			Kat2b	0.116246	0.217	0.222	1
Map3k8	0.0369885	0.225	0.2	1			Ppp1cb	0.0501885	0.392	0.393	1			Rabac1	0.0495382	0.874	0.825	1			Sdcbp	0.093547	0.833	0.842	1			Ogt	0.0926112	0.617	0.615	1			Apc	0.116079	0.357	0.417	1
2610001J05Rik	0.0369735	0.448	0.442	1			Slc48a1	0.0501505	0.298	0.287	1			Exoc3	0.049538	0.473	0.452	1			Sharpin	0.0934658	0.289	0.31	1			Lsm1	0.0926095	0.278	0.238	1			Dcakd	0.116061	0.272	0.324	1
Psenen	0.0369649	0.816	0.775	1			Grap	0.0501311	0.409	0.406	1			Cmip	0.0495131	0.348	0.312	1			Kansl1l	0.0933855	0.222	0.243	1			Rnf181	0.0926078	0.263	0.196	1			Ncor2	0.115994	0.302	0.345	1
Virma	0.0369554	0.265	0.242	1			Fam103a1	0.0500922	0.299	0.263	1			Ndufs5	0.0494977	0.714	0.694	1			Mtpap	0.0932431	0.167	0.145	1			Rab21	0.0926037	0.466	0.42	1			Rab21	0.115794	0.421	0.439	1
Vapa	0.0369382	0.833	0.83	1			Echs1	0.0500809	0.486	0.493	1			Nrros	0.0493793	0.549	0.513	1			Gm4673	0.0931226	0.167	0.155	1			Tmem11	0.0925768	0.323	0.231	1			Zfp518a	0.115786	0.23	0.237	1
Thumpd3	0.0369044	0.399	0.398	1			Paics	0.0500072	0.528	0.519	1			Rpl39	0.0493116	0.996	0.997	1			Pdzd8	0.0929989	0.278	0.305	1			Suclg2	0.0923916	0.368	0.378	1			Nfam1	0.115776	0.409	0.46	1
Memo1	0.0368704	0.339	0.32	1			Metap1d	0.0499739	0.26	0.257	1			Napg	0.0492519	0.341	0.294	1			Smim19	0.0929709	0.333	0.32	1			Rab3il1	0.092304	0.805	0.797	1			Tmco3	0.115718	0.2	0.201	1
Ccdc124	0.0368625	0.503	0.494	1			Hpgds	0.0499326	0.894	0.9	1			BC029722	0.0492364	0.18	0.122	1			Slc12a6	0.0929685	0.411	0.433	1			Ado	0.0923035	0.233	0.119	1			Zcchc14	0.115539	0.102	0.133	1
Med25	0.036773	0.28	0.25	1			Scamp5	0.0498864	0.294	0.282	1			Tcf7l2	0.0491666	0.389	0.356	1			1700020I14Rik	0.0929559	0.406	0.422	1			Rpl5	0.0922098	0.985	0.958	1			Supt4a	0.115473	0.477	0.559	1
Noc4l	0.036767	0.227	0.214	1			St5	0.0498526	0.17	0.125	0.388047			Rab1a	0.0491636	0.594	0.557	1			Dscr3	0.0929284	0.161	0.162	1			Sap30	0.0920634	0.398	0.371	1			Abtb1	0.115457	0.196	0.125	1
Mafg	0.0367439	0.702	0.704	1			Cnpy2	0.0498417	0.641	0.633	1			Ttc17	0.0491361	0.172	0.14	1			Usp48	0.0929184	0.272	0.29	1			Gripap1	0.092041	0.391	0.378	1			Elf4	0.115225	0.264	0.254	1
Atp2a2	0.0367341	0.668	0.646	1			Slco4a1	0.0497263	0.21	0.168	1			Lsm5	0.0490858	0.386	0.329	1			Etv5	0.092903	0.322	0.31	1			Bbx	0.0919235	0.338	0.371	1			Zfp120	0.115196	0.255	0.311	1
Snx2	0.0366867	0.695	0.689	1			Tm7sf3	0.0496611	0.26	0.246	1			Tmem206	0.0490639	0.255	0.21	1			Sall1	0.0928815	0.639	0.635	1			Asb3	0.0919205	0.173	0.098	1			Abcf2	0.115196	0.311	0.371	1
Ddx54	0.0366796	0.344	0.339	1			Eif4ebp1	0.0496376	0.539	0.565	1			Sec61b	0.0490401	0.843	0.831	1			Sh3bp5	0.0927636	0.183	0.18	1			Tnip2	0.0918974	0.173	0.182	1			Ang	0.115135	0.528	0.587	1
Acsl5	0.0366788	0.459	0.442	1			Maml2	0.0494056	0.201	0.176	1			Mvb12a	0.0490091	0.311	0.28	1			Rhog	0.0927417	0.622	0.653	1			Git1	0.0918575	0.188	0.119	1			Cdk4	0.114906	0.485	0.547	1
Ccr5	0.0366531	0.827	0.81	1			Dnajc8	0.0493613	0.588	0.578	1			Ndufa7	0.0489913	0.779	0.758	1			Psmf1	0.0927357	0.161	0.14	1			Ppcdc	0.0918084	0.684	0.629	1			Pdzd8	0.1149	0.281	0.352	1
Itgb1bp1	0.0366429	0.352	0.323	1			Cuta	0.0492631	0.62	0.634	1			Mbd1	0.0487808	0.204	0.175	1			Nacc2	0.0926787	0.233	0.232	1			Dnajc4	0.0916272	0.286	0.175	1			Prkacb	0.11484	0.298	0.314	1
Pdk3	0.0366336	0.193	0.16	1			Cep44	0.0491765	0.153	0.136	1			Polr2i	0.0486948	0.425	0.391	1			Rab31	0.0925757	0.211	0.252	1			Smyd3	0.0915976	0.173	0.105	1			Tmcc1	0.114781	0.357	0.417	1
Zeb1	0.036611	0.236	0.215	1			Pfn1	0.0491517	0.961	0.975	1			Kif1bp	0.0486492	0.269	0.23	1			Tbcc	0.0925713	0.244	0.257	1			Psmb10	0.0914289	0.759	0.741	1			Stk11	0.114619	0.302	0.352	1
Rab10os	0.0365797	0.214	0.182	1			Oma1	0.0491114	0.275	0.262	1			Naf1	0.048604	0.137	0.105	1			Rad9b	0.0925487	0.089	0.065	1			Rpl9	0.091426	1	0.986	1			Dtx3l	0.114572	0.332	0.345	1
Selenop	0.0365027	0.839	0.837	1			Trappc12	0.0491065	0.236	0.198	1			Tfam	0.0485489	0.267	0.222	1			Hvcn1	0.0925285	0.433	0.477	1			Slc39a10	0.091373	0.248	0.189	1			Crlf2	0.114532	0.37	0.413	1
Sdhaf4	0.036502	0.335	0.322	1			Khdrbs1	0.0490973	0.569	0.583	1			Mrpl24	0.0484488	0.544	0.525	1			Thap3	0.0924127	0.356	0.35	1			Pigp	0.0913619	0.271	0.273	1			Kansl1l	0.114484	0.255	0.273	1
Ostc	0.036369	0.795	0.781	1			Zfp101	0.0490678	0.113	0.087	1			Oxr1	0.0483835	0.303	0.233	1			Fam168a	0.0921385	0.328	0.382	1			Ehd1	0.0913008	0.098	0.112	1			Il16	0.114483	0.311	0.388	1
Tmem208	0.0363616	0.762	0.749	1			Pros1	0.0490492	0.662	0.673	1			Ptpn1	0.0483713	0.927	0.91	1			Tlr13	0.0920431	0.406	0.445	1			Gdi2	0.0912928	0.917	0.916	1			Rrm2b	0.114456	0.213	0.241	1
Mrps28	0.0363531	0.415	0.405	1			Ogt	0.049021	0.496	0.496	1			Pitpnb	0.0483617	0.305	0.254	1			Kmt2c	0.0920162	0.383	0.42	1			Sdcbp	0.0912065	0.827	0.846	1			Tubgcp5	0.114404	0.553	0.585	1
Lin7c	0.0363468	0.347	0.328	1			Myadml2	0.0489548	0.079	0.033	3.65356e-07			Dtx4	0.0483495	0.504	0.472	1			Plxdc2	0.0918716	0.906	0.927	1			Ndufab1	0.0911742	0.632	0.615	1			Gltp	0.114244	0.485	0.547	1
Vamp3	0.0362873	0.585	0.543	1			Slc35c2	0.0489187	0.443	0.441	1			P4ha1	0.0483312	0.729	0.656	1			Rgs10	0.0918106	0.978	0.982	1			Eef1a1	0.0911573	1	1	1			Chd9	0.114226	0.545	0.606	1
Tmem161a	0.0362748	0.232	0.201	1			Lmnb1	0.0488911	0.347	0.316	1			Rbm38	0.0482567	0.133	0.096	1			Cln8	0.0916441	0.3	0.328	1			Map3k3	0.0911318	0.331	0.266	1			Rin2	0.114225	0.426	0.462	1
Slc31a2	0.0362743	0.377	0.366	1			Palb2	0.0488336	0.189	0.165	1			Dctn2	0.0482258	0.616	0.58	1			Ganc	0.091631	0.183	0.223	1			Rack1	0.0911172	0.962	0.986	1			Zfp672	0.114137	0.17	0.193	1
Spout1	0.0361891	0.282	0.26	1			Ywhae	0.0488009	0.898	0.902	1			Esd	0.0482033	0.631	0.551	1			Trappc2l	0.0915648	0.544	0.562	1			Hs3st3b1	0.0910937	0.098	0.028	1			Polr3f	0.114058	0.174	0.216	1
Cdk5r1	0.0361104	0.309	0.293	1			Ikzf2	0.0487817	0.207	0.175	1			Plk3	0.0481082	0.281	0.239	1			Yeats2	0.091372	0.194	0.155	1			Lancl1	0.091071	0.165	0.119	1			Tmub2	0.114019	0.26	0.267	1
Pex19	0.0360934	0.234	0.233	1			Mad2l1	0.0487732	0.156	0.122	1			Aurkaip1	0.0479748	0.537	0.504	1			Bsg	0.0912782	0.878	0.918	1			Chchd5	0.0909312	0.248	0.203	1			Atg5	0.113949	0.4	0.46	1
Ppox	0.0360077	0.208	0.204	1			Dirc2	0.0487724	0.194	0.173	1			Cfap74	0.0479689	0.171	0.149	1			Lrp4	0.0912666	0.056	0.033	1			Rps19	0.0909085	0.97	0.979	1			Letm2	0.113932	0.17	0.163	1
Rap1a	0.0358987	0.855	0.843	1			Il10ra	0.048698	0.482	0.471	1			Pex16	0.0479269	0.171	0.131	1			Abhd6	0.0912091	0.411	0.477	1			Cmtm3	0.0908917	0.466	0.455	1			Mfsd14a	0.113865	0.34	0.366	1
Tmem250-ps	0.0358777	0.197	0.175	1			Hmgxb4	0.0486956	0.294	0.287	1			Galns	0.0479215	0.149	0.108	1			Skil	0.0911823	0.711	0.745	1			4930503L19Rik	0.0908148	0.083	0.056	1			Lsm2	0.113803	0.413	0.502	1
Irak4	0.0358761	0.198	0.179	1			Cbx6	0.0486734	0.178	0.147	1			Tvp23b	0.0478949	0.403	0.324	1			Evi2a	0.0909864	0.817	0.843	1			Tuba1b	0.0907781	0.902	0.881	1			Arhgap31	0.11378	0.443	0.491	1
Sarnp	0.0358613	0.544	0.524	1			3110062M04Rik	0.0486109	0.244	0.228	1			Mks1	0.0478655	0.104	0.073	1			Lrch1	0.0909499	0.2	0.257	1			Pdap1	0.0904699	0.534	0.559	1			Ets1	0.113691	0.349	0.375	1
Degs1	0.0358533	0.473	0.453	1			Cdkn2c	0.0485504	0.113	0.092	1			Elmo2	0.0478609	0.249	0.201	1			Fam174a	0.0908939	0.45	0.445	1			Actb	0.0904622	1	1	1			Ubr5	0.113612	0.311	0.364	1
Rubcnl	0.0358255	0.184	0.173	1			Dpm3	0.0485395	0.509	0.5	1			Grhpr	0.0478021	0.196	0.137	1			Kat6b	0.0908676	0.133	0.138	1			Slc25a28	0.0904274	0.293	0.266	1			Hexb	0.113588	0.996	0.992	1
P4hb	0.0357864	0.807	0.814	1			Bcap31	0.0485082	0.735	0.737	1			Mdm2	0.047791	0.288	0.248	1			Gm6277	0.0908267	0.161	0.162	1			Elp6	0.0904042	0.053	0.035	1			Ate1	0.113565	0.328	0.341	1
Trim30b	0.0357732	0.089	0.058	1			Atf5	0.0484845	0.166	0.149	1			Atf7	0.0477735	0.296	0.271	1			Insig1	0.0906254	0.089	0.085	1			Rnf139	0.0903968	0.346	0.301	1			Ubxn7	0.113439	0.157	0.186	1
Rnaset2b	0.035671	0.388	0.359	1			Rps6ka1	0.0484828	0.619	0.635	1			Emc2	0.0477349	0.415	0.373	1			Bbs9	0.0904657	0.239	0.233	1			Aggf1	0.0903871	0.256	0.28	1			Gm26669	0.113297	0.098	0.07	1
Aldh18a1	0.0356575	0.188	0.168	1			Slx1b	0.0484738	0.128	0.105	1			Zfp36l1	0.0477259	0.908	0.904	1			Rnf220	0.0904407	0.278	0.275	1			Trap1	0.0903639	0.301	0.245	1			Zbtb1	0.113286	0.336	0.341	1
2610008E11Rik	0.0356342	0.105	0.095	1			Atp5g2	0.0484494	0.913	0.919	1			Pkm	0.0475549	0.841	0.848	1			Zfp715	0.0904198	0.222	0.228	1			Wdr11	0.0903521	0.173	0.14	1			Fam208a	0.113201	0.438	0.436	1
Ctnnb1	0.0355709	0.627	0.606	1			Lbx2	0.0484383	0.118	0.089	1			Rnf13	0.0475376	0.819	0.773	1			Ptgs1	0.0903509	0.922	0.925	1			4933406I18Rik	0.0902651	0.226	0.203	1			Khdrbs1	0.113194	0.553	0.638	1
Hnrnpm	0.0355579	0.652	0.66	1			Bank1	0.0483732	0.275	0.263	1			Mrps30	0.0474702	0.252	0.216	1			Umad1	0.0902647	0.078	0.082	1			Madd	0.0901242	0.414	0.364	1			Dhdh	0.113192	0.183	0.186	1
Rapgef2	0.0355296	0.188	0.158	1			Zscan26	0.0483602	0.186	0.203	1			Bicral	0.0473824	0.176	0.16	1			Gm44067	0.0902035	0.078	0.077	1			Zfp87	0.0900953	0.15	0.119	1			Akr1b10	0.113043	0.46	0.494	1
Mrps6	0.0355252	0.273	0.24	1			Zfp512	0.0483126	0.3	0.274	1			Pecam1	0.0473763	0.085	0.052	1			Ggps1	0.0901973	0.228	0.24	1			Psmb1	0.0900041	0.759	0.734	1			Zc3h7a	0.112936	0.451	0.509	1
Trafd1	0.0355228	0.367	0.345	1			Foxp1	0.0482857	0.276	0.262	1			Top3b	0.0472994	0.262	0.239	1			Wdr26	0.090153	0.639	0.665	1			Stx4a	0.0899832	0.474	0.531	1			Tia1	0.112919	0.515	0.527	1
Gnb1	0.0355101	0.728	0.705	1			Laptm4a	0.0482782	0.841	0.867	1			Maml1	0.047273	0.095	0.041	1			Tvp23b	0.0901266	0.306	0.353	1			Cul1	0.0898883	0.496	0.531	1			Gpr146	0.112579	0.349	0.356	1
Lamtor1	0.0355098	0.837	0.83	1			Fbxl5	0.0482581	0.252	0.245	1			Anp32a	0.0472339	0.738	0.7	1			Rnf181	0.0901029	0.167	0.173	1			Tfdp2	0.089871	0.128	0.063	1			Plcg2	0.112491	0.438	0.5	1
Nudt16l1	0.0354985	0.388	0.354	1			Serhl	0.0482485	0.187	0.157	1			mt-Co3	0.0471448	0.999	0.997	1			Taf4	0.0900954	0.122	0.102	1			Aim2	0.0898497	0.511	0.483	1			Kif13b	0.112332	0.213	0.225	1
Lrrk1	0.0354872	0.398	0.385	1			Mtmr2	0.0481637	0.199	0.184	1			Preb	0.0470873	0.32	0.312	1			Rraga	0.0900443	0.339	0.353	1			Senp6	0.0898454	0.541	0.51	1			Crim1	0.112321	0.115	0.136	1
Gsdmd	0.0354449	0.404	0.388	1			Il18	0.0481374	0.292	0.265	1			Polr3gl	0.046989	0.243	0.219	1			Zdhhc14	0.0899155	0.167	0.172	1			Pik3r6	0.0897821	0.248	0.196	1			Cep295	0.112257	0.196	0.214	1
Tbc1d22a	0.0354329	0.301	0.26	1			Tmco1	0.0480605	0.74	0.761	1			Tmem35b	0.0469835	0.143	0.09	1			Plekha2	0.0899052	0.222	0.273	1			Ube2m	0.0895179	0.639	0.636	1			Lonp2	0.112111	0.191	0.252	1
Mthfs	0.0354131	0.199	0.19	1			Dcaf8	0.048016	0.4	0.397	1			Ppp1r15b	0.0468544	0.3	0.242	1			Mthfsd	0.0898509	0.106	0.11	1			Fam96a	0.089508	0.564	0.615	1			Inafm2	0.111994	0.123	0.129	1
Ddx5	0.0354076	0.955	0.946	1			Aaed1	0.0479474	0.153	0.136	1			Ubald1	0.0467922	0.262	0.227	1			Xlr	0.0898484	0.489	0.502	1			Cetn2	0.0894538	0.323	0.287	1			Prkaca	0.111929	0.221	0.22	1
2310039H08Rik	0.035343	0.254	0.236	1			Entpd1	0.047903	0.546	0.549	1			Cd151	0.0467589	0.453	0.429	1			Tmem115	0.089794	0.278	0.317	1			Gmpr	0.0894233	0.376	0.343	1			Plxdc1	0.111913	0.247	0.254	1
Eif4a2	0.0353214	0.671	0.665	1			Rab24	0.047886	0.502	0.489	1			Spns3	0.0466395	0.083	0.05	1			Snapc1	0.0897269	0.217	0.228	1			Serinc3	0.0894164	0.985	1	1			Nipbl	0.111842	0.566	0.598	1
Rad23a	0.035316	0.535	0.487	1			Tap1	0.0478801	0.285	0.277	1			Pigm	0.0466321	0.162	0.134	1			Zfp945	0.089724	0.161	0.165	1			Rnf166	0.0894047	0.331	0.308	1			Bcl10	0.11181	0.404	0.456	1
Rhoa	0.0352768	0.942	0.935	1			Gps2	0.0478632	0.426	0.417	1			Osbpl9	0.0465914	0.432	0.394	1			Map3k14	0.0895438	0.206	0.227	1			Kxd1	0.0893701	0.361	0.315	1			Plekhj1	0.111793	0.553	0.583	1
Map1lc3a	0.0352636	0.345	0.306	1			Nsmaf	0.0478215	0.191	0.174	1			Zfp26	0.0465821	0.157	0.128	1			Cdk5rap3	0.0894364	0.356	0.34	1			3110062M04Rik	0.0893675	0.248	0.224	1			Prkag1	0.111781	0.26	0.295	1
Scnm1	0.0352146	0.212	0.19	1			Pitpnc1	0.0477983	0.274	0.251	1			Ppp3r1	0.0465769	0.383	0.338	1			Rffl	0.089345	0.161	0.19	1			Phf23	0.0893511	0.331	0.259	1			Nat6	0.111776	0.115	0.144	1
Tspyl1	0.0352145	0.197	0.181	1			Eif2a	0.047752	0.385	0.366	1			Pomp	0.0465097	0.89	0.875	1			Mgll	0.0892042	0.367	0.407	1			Prpf18	0.0893408	0.263	0.189	1			Lrmp	0.111759	0.243	0.275	1
Psmb2	0.0351684	0.801	0.796	1			Fundc2	0.0476174	0.369	0.364	1			Ndfip1	0.0464543	0.277	0.251	1			Btg1	0.0891993	0.8	0.888	1			Uap1	0.0893287	0.218	0.21	1			Arsg	0.111748	0.132	0.104	1
Ddt	0.0351617	0.413	0.4	1			Sccpdh	0.0475877	0.181	0.157	1			Sh3tc1	0.0464377	0.163	0.16	1			Scly	0.0891826	0.122	0.112	1			Dusp23	0.0892431	0.135	0.084	1			Cul1	0.111732	0.494	0.589	1
Sra1	0.0351162	0.514	0.499	1			Nmi	0.0475807	0.208	0.187	1			Ahctf1	0.0463577	0.196	0.166	1			Frrs1	0.0891743	0.461	0.517	1			Fam199x	0.0891672	0.135	0.203	1			Sipa1l2	0.111602	0.438	0.509	1
Abhd17a	0.0351005	0.484	0.464	1			Zbtb20	0.047579	0.307	0.3	1			Sirt2	0.0462702	0.638	0.577	1			Glrp1	0.0890556	0.156	0.135	1			Coa3	0.0891302	0.594	0.594	1			Gda	0.111571	0.051	0.023	1
Ick	0.0350985	0.103	0.08	1			Yipf2	0.0475755	0.085	0.058	1			Gm20342	0.0462691	0.162	0.146	1			Thap7	0.0890039	0.189	0.197	1			0610012G03Rik	0.0890301	0.519	0.497	1			Pcnt	0.111434	0.179	0.203	1
Rgs19	0.035083	0.635	0.614	1			Trappc1	0.0474563	0.489	0.491	1			Ap1s2	0.0462229	0.426	0.382	1			Mtus1	0.0889859	0.578	0.632	1			Spg20	0.0889768	0.323	0.28	1			Cd81	0.111401	0.987	0.989	1
Tceal8	0.0350611	0.263	0.26	1			Trim8	0.0474551	0.398	0.376	1			C1qb	0.0461787	1	1	1			Eif4ebp1	0.0889513	0.472	0.522	1			Stk10	0.0888389	0.361	0.35	1			Fads1	0.111354	0.234	0.273	1
Cfap20	0.0349923	0.344	0.327	1			Srbd1	0.0474384	0.144	0.136	1			Gmfb	0.0460776	0.377	0.329	1			Pigt	0.0889271	0.444	0.497	1			Polr3a	0.0888065	0.18	0.189	1			Eva1a	0.111288	0.153	0.144	1
Atxn1	0.0349858	0.173	0.153	1			Rnf7	0.0474264	0.739	0.749	1			Rpl24	0.0460596	0.982	0.974	1			Neat1	0.0888879	0.389	0.512	1			Pold4	0.0887981	0.602	0.566	1			Cib1	0.111268	0.323	0.394	1
Akap8	0.0349792	0.375	0.381	1			Adcy7	0.0474122	0.369	0.35	1			Rest	0.0460101	0.292	0.262	1			Mycbp	0.0887527	0.144	0.16	1			Nub1	0.0887684	0.301	0.273	1			Blmh	0.111267	0.345	0.398	1
Stag2	0.034837	0.39	0.376	1			Gsk3a	0.047366	0.274	0.254	1			Ccdc47	0.045971	0.604	0.574	1			Slc1a3	0.0886937	0.678	0.72	1			Dnajb11	0.0887468	0.767	0.727	1			Rab11b	0.111219	0.443	0.479	1
Syf2	0.0347952	0.512	0.488	1			Sec22a	0.0473571	0.212	0.195	1			Tk2	0.0459574	0.239	0.192	1			Slc50a1	0.0886372	0.583	0.59	1			Snw1	0.0887297	0.519	0.476	1			Pknox1	0.111207	0.255	0.256	1
Psmd2	0.0347925	0.655	0.627	1			Smim12	0.0473161	0.351	0.332	1			Ddx60	0.0458886	0.059	0.029	1			Trappc13	0.0886366	0.256	0.278	1			Psma6	0.0887096	0.662	0.594	1			Rab14	0.111192	0.898	0.917	1
H3f3a	0.0347006	0.959	0.959	1			Mms22l	0.0472903	0.175	0.142	1			Tbl2	0.0458807	0.105	0.076	1			Phkg2	0.0885671	0.267	0.277	1			Map4k2	0.0886597	0.12	0.154	1			Npl	0.110901	0.43	0.492	1
Cd44	0.0346677	0.073	0.066	1			Brd3	0.0472894	0.315	0.315	1			Vamp5	0.0458356	0.274	0.245	1			R3hdm2	0.0884986	0.339	0.367	1			Gcsh	0.0885961	0.256	0.182	1			Fmo5	0.110821	0.106	0.083	1
Rrad	0.0346584	0.156	0.12	1			Mks1	0.0472595	0.105	0.074	1			Ptpn2	0.0457936	0.207	0.192	1			E2f1	0.0884122	0.144	0.112	1			Nrgn	0.0885795	0.053	0.014	1			Zcchc24	0.110681	0.153	0.167	1
Rnf5	0.0346474	0.398	0.364	1			Mbtps1	0.0472355	0.271	0.25	1			Paqr7	0.0457646	0.386	0.35	1			Gtf3a	0.0883994	0.3	0.31	1			Gm26714	0.0885489	0.083	0.021	1			Mitf	0.110646	0.17	0.186	1
Apeh	0.0346356	0.212	0.189	1			Fam96a	0.0470515	0.693	0.723	1			Tmem19	0.0457002	0.215	0.192	1			Gabbr1	0.0882877	0.261	0.277	1			Tsix	0.0885042	0.113	0.07	1			Rock2	0.110559	0.613	0.669	1
Tmem120a	0.0346268	0.188	0.177	1			Agbl3	0.0470437	0.09	0.07	1			Lrp10	0.0456892	0.517	0.499	1			Rhno1	0.0882466	0.178	0.148	1			Nelfb	0.0884981	0.308	0.28	1			Furin	0.110557	0.247	0.246	1
Cwc15	0.0346191	0.682	0.651	1			Ccz1	0.0469552	0.398	0.39	1			Abcc3	0.0455471	0.422	0.394	1			Alox5	0.0880716	0.217	0.192	1			Sort1	0.0884956	0.383	0.371	1			Parvg	0.110534	0.396	0.398	1
Haus2	0.0345889	0.134	0.106	1			Arl6ip4	0.0469418	0.47	0.454	1			Fos	0.0453856	0.776	0.761	1			Lpxn	0.0880437	0.394	0.362	1			Ovca2	0.0884854	0.068	0.007	1			Haus2	0.110528	0.102	0.121	1
Gnb2	0.0345793	0.92	0.914	1			Krcc1	0.0469411	0.688	0.688	1			Rps18	0.0452648	0.996	0.994	1			Zfp110	0.0880173	0.194	0.173	1			Cltb	0.0884467	0.406	0.406	1			Tnfrsf17	0.110393	0.102	0.074	1
Iffo1	0.0345765	0.475	0.457	1			Exoc7	0.0469403	0.221	0.216	1			Mtmr3	0.0452247	0.243	0.21	1			Cd79b	0.0879383	0.2	0.205	1			Ppp1r9b	0.0884456	0.368	0.378	1			Ncaph	0.110386	0.094	0.089	1
Kxd1	0.0345664	0.461	0.429	1			Dazap2	0.0469335	0.505	0.494	1			Gm9949	0.0452192	0.042	0.012	1			Siah1a	0.0878744	0.211	0.207	1			Rfng	0.0883822	0.165	0.091	1			Engase	0.110375	0.119	0.123	1
Dap	0.0344965	0.395	0.38	1			Qk	0.0468834	0.9	0.918	1			Gbf1	0.0451828	0.293	0.268	1			2700038G22Rik	0.0877466	0.083	0.098	1			Tpm3	0.088346	0.962	0.895	1			Fam46a	0.110324	0.574	0.706	1
Ash2l	0.0344772	0.363	0.365	1			Sord	0.04688	0.211	0.186	1			Gtpbp10	0.0451109	0.091	0.061	1			Sgpp1	0.0877212	0.217	0.212	1			Zbtb24	0.0882996	0.105	0.077	1			Tnfrsf21	0.110307	0.472	0.496	1
Snw1	0.0344737	0.525	0.538	1			Sec13	0.0468511	0.509	0.499	1			Laptm4a	0.0450919	0.912	0.907	1			Uvssa	0.0876617	0.194	0.202	1			Lbh	0.0882895	0.15	0.105	1			Dock10	0.110235	0.74	0.784	1
Fbxl6	0.034425	0.291	0.279	1			Mxi1	0.0467858	0.34	0.295	1			Ndufb3	0.0450751	0.676	0.665	1			Uba3	0.0876561	0.217	0.21	1			Rps5	0.0882715	0.97	0.972	1			Itgb3	0.110232	0.136	0.146	1
Slc39a1	0.0343992	0.375	0.355	1			Mrnip	0.046781	0.092	0.059	0.408438			Rabgap1l	0.045067	0.071	0.041	1			Ube2d3	0.0876095	0.833	0.872	1			Acad11	0.088044	0.053	0.077	1			Necap2	0.110004	0.591	0.636	1
Tmem167	0.0342971	0.707	0.675	1			Pdlim2	0.0467113	0.153	0.115	1			4930481A15Rik	0.0450409	0.092	0.044	1			G6pc3	0.0875769	0.35	0.378	1			Gm42031	0.0880299	0.105	0.063	1			Surf1	0.109818	0.247	0.259	1
Hilpda	0.0341553	0.128	0.112	1			Ddost	0.0466257	0.78	0.8	1			Ppp1cb	0.0449513	0.354	0.318	1			Tmed7	0.0875664	0.567	0.612	1			Stambp	0.0879927	0.248	0.189	1			Hnrnpll	0.109794	0.209	0.214	1
Il1rn	0.0341546	0.042	0.042	1			1700017B05Rik	0.0466134	0.572	0.556	1			Rab35	0.0449343	0.424	0.376	1			Lrp6	0.0875634	0.278	0.277	1			Tmem229b	0.0879542	0.233	0.196	1			Rpa2	0.109787	0.209	0.233	1
Morn2	0.0341314	0.219	0.203	1			Vapa	0.0465859	0.81	0.821	1			Crot	0.044934	0.29	0.259	1			Tubgcp6	0.0875566	0.089	0.057	1			Aatf	0.0878769	0.301	0.301	1			Vps9d1	0.109776	0.357	0.39	1
Serf2	0.0341055	0.972	0.971	1			Uvssa	0.0465623	0.187	0.165	1			Scrn3	0.0448427	0.129	0.096	1			C1rl	0.087342	0.172	0.133	1			Trim23	0.0878603	0.09	0.049	1			Sparc	0.109705	0.987	0.966	1
P2ry6	0.0340697	0.853	0.861	1			C1d	0.0464785	0.433	0.442	1			Rpl34	0.0448137	0.994	0.985	1			Trim35	0.0872856	0.517	0.518	1			1600002K03Rik	0.0878346	0.233	0.147	1			Gmpr	0.109663	0.328	0.341	1
Psmb5	0.0340632	0.853	0.814	1			Cd37	0.0464409	0.791	0.807	1			Ankrd13a	0.0447869	0.346	0.324	1			Gsdmd	0.0872848	0.467	0.453	1			Selplg	0.0877506	0.947	0.972	1			Fubp3	0.109658	0.23	0.231	1
2700097O09Rik	0.0340081	0.162	0.135	1			Wdr76	0.0464274	0.268	0.252	1			Tmem14c	0.0447647	0.839	0.79	1			Itgb3	0.087214	0.172	0.138	1			Smarcd2	0.0877379	0.233	0.238	1			Maf1	0.10964	0.336	0.35	1
Nop14	0.0339989	0.365	0.362	1			Rp2	0.0464076	0.398	0.371	1			Iscu	0.0447566	0.752	0.741	1			Ccdc93	0.0871265	0.289	0.358	1			D1Ertd622e	0.087695	0.466	0.469	1			Dok3	0.109622	0.281	0.254	1
Nupl2	0.0339881	0.11	0.093	1			Gpr108	0.0463985	0.356	0.344	1			Abcd1	0.0447064	0.301	0.251	1			Apeh	0.0871196	0.228	0.217	1			Ikzf2	0.0876219	0.308	0.287	1			Ube2z	0.109469	0.306	0.326	1
Dazap1	0.0339691	0.484	0.47	1			Ulbp1	0.0463681	0.134	0.115	1			Igf1r	0.0446094	0.215	0.204	1			Elavl4	0.08703	0.089	0.083	1			Smpd5	0.0875902	0.12	0.091	1			Pag1	0.109436	0.774	0.83	1
Trappc3	0.0339681	0.499	0.49	1			Hadhb	0.0463602	0.432	0.434	1			Exoc6b	0.0446082	0.235	0.219	1			Pja2	0.0869604	0.311	0.332	1			Pigh	0.0875887	0.18	0.112	1			Ap1s1	0.109408	0.374	0.43	1
Rps16	0.0339158	0.994	0.997	1			Ap2a2	0.0463428	0.332	0.311	1			Them4	0.0446062	0.152	0.137	1			Xxylt1	0.086926	0.139	0.105	1			Lsm5	0.0875584	0.353	0.378	1			Rab10os	0.109375	0.17	0.206	1
Rpe	0.033903	0.208	0.205	1			Ech1	0.0462572	0.544	0.544	1			Hmox1	0.0445461	0.348	0.303	1			Ephx1	0.0868645	0.067	0.018	1			Dazap2	0.0875539	0.586	0.594	1			Sfmbt1	0.109365	0.238	0.288	1
Acbd5	0.0338704	0.349	0.336	1			Zcwpw1	0.0461838	0.285	0.27	1			Rcbtb2	0.0444598	0.588	0.56	1			Whamm	0.086784	0.178	0.157	1			Rpl12	0.0875212	0.97	0.972	1			Scarb1	0.109354	0.221	0.216	1
Taldo1	0.0338436	0.816	0.826	1			Tmem55b	0.0461797	0.66	0.656	1			Arl13b	0.0444062	0.129	0.09	1			Slc38a7	0.0867754	0.161	0.228	1			Katnbl1	0.0874939	0.188	0.14	1			Asap1	0.109346	0.579	0.633	1
Trim35	0.0338379	0.515	0.514	1			Fgd2	0.0461773	0.716	0.733	1			Farsa	0.0442813	0.362	0.341	1			Nfam1	0.0866223	0.433	0.515	1			Hmgn3	0.0874632	0.12	0.084	1			Pbrm1	0.109319	0.46	0.583	1
Naa30	0.0338242	0.151	0.128	1			Hnrnph3	0.0459464	0.243	0.235	1			Med8	0.04428	0.448	0.42	1			Kri1	0.0865893	0.128	0.193	1			Cradd	0.0873798	0.173	0.154	1			Acrbp	0.109287	0.14	0.134	1
Pacsin2	0.0338214	0.639	0.608	1			Gm26669	0.0458288	0.081	0.08	1			S100a1	0.0442752	0.215	0.181	1			Ttc8	0.0864774	0.139	0.07	1			Slc2a1	0.0873743	0.233	0.203	1			Pip4k2a	0.109273	0.549	0.585	1
Cept1	0.0337981	0.612	0.592	1			Yeats4	0.0457782	0.43	0.434	1			Irf1	0.0441834	0.308	0.283	1			Gimap1	0.0864619	0.144	0.123	1			Dapk3	0.0873258	0.361	0.308	1			Echs1	0.10925	0.396	0.479	1
Idh3a	0.0337668	0.463	0.432	1			Dynlt1f	0.0457753	0.247	0.204	1			Cpeb4	0.0441805	0.278	0.265	1			Mpv17	0.0864352	0.178	0.195	1			Fggy	0.0872819	0.09	0.07	1			Htatsf1	0.109135	0.221	0.252	1
Pdzd11	0.0337555	0.376	0.363	1			Gstz1	0.0457149	0.168	0.128	1			Gapdh	0.0441776	0.972	0.98	1			Dbnl	0.0864133	0.533	0.61	1			Polr2k	0.0872318	0.398	0.406	1			Cat	0.108987	0.302	0.284	1
Nsmce4a	0.0337158	0.546	0.521	1			Elmo2	0.0456979	0.212	0.187	1			Mapkapk2	0.044166	0.468	0.44	1			A130010J15Rik	0.0863728	0.106	0.093	1			Tmem250-ps	0.0872037	0.18	0.133	1			Zmym4	0.108816	0.209	0.265	1
Mtfr1l	0.0337091	0.552	0.545	1			Ptgr1	0.0455681	0.149	0.119	1			Zmym4	0.0441592	0.259	0.224	1			Zfp553	0.0863492	0.122	0.123	1			Ythdf1	0.0871765	0.383	0.35	1			Gapvd1	0.108781	0.481	0.542	1
Psmc2	0.0337008	0.744	0.714	1			Rpn2	0.0455426	0.805	0.842	1			Pigv	0.0441519	0.164	0.137	1			Ccnl2	0.0862995	0.506	0.512	1			Arhgap12	0.087134	0.474	0.364	1			Dgcr8	0.108708	0.149	0.191	1
Smim12	0.033672	0.406	0.37	1			Swap70	0.0454972	0.308	0.31	1			Dcaf11	0.0440475	0.236	0.19	1			Drg2	0.0862979	0.228	0.21	1			Rps20	0.0871336	0.977	0.972	1			Fnbp1	0.1087	0.46	0.475	1
Dusp1	0.0336688	0.127	0.145	1			Ube2e3	0.0454953	0.493	0.467	1			Cltc	0.044044	0.798	0.77	1			Hnrnph1	0.0862818	0.65	0.66	1			Coa5	0.0871091	0.316	0.273	1			Rreb1	0.108574	0.396	0.441	1
Tet2	0.0336393	0.303	0.284	1			Fam120b	0.0454815	0.243	0.238	1			Slc39a10	0.0440328	0.22	0.187	1			Snhg20	0.0862806	0.261	0.285	1			2300009A05Rik	0.0870058	0.211	0.14	1			Stau1	0.108512	0.315	0.311	1
Midn	0.0336239	0.252	0.217	1			Rnf115	0.0454232	0.311	0.307	1			Hypk	0.0439923	0.375	0.321	1			Fam3c	0.0862684	0.339	0.367	1			Ndrg3	0.0869918	0.316	0.28	1			Nprl2	0.10825	0.136	0.112	1
I830077J02Rik	0.0336219	0.333	0.317	1			Ints10	0.0454066	0.192	0.172	1			Sub1	0.0439778	0.796	0.767	1			Dtx3l	0.0861524	0.15	0.123	1			Rnf126	0.0869741	0.308	0.301	1			Nbr1	0.108249	0.238	0.269	1
Mrps18c	0.0336012	0.552	0.532	1			Ap5s1	0.0453596	0.133	0.093	0.576691			Lrrc47	0.0439592	0.187	0.149	1			Tmem50a	0.0861438	0.844	0.892	1			Rpl34	0.0869242	0.985	0.965	1			Clstn1	0.10823	0.306	0.331	1
Sqstm1	0.0335919	0.312	0.294	1			Siglece	0.0453098	0.337	0.316	1			Tyw5	0.0439507	0.094	0.061	1			Clcf1	0.0861233	0.2	0.17	1			Gbp2	0.0868843	0.263	0.231	1			Cyfip1	0.108117	0.877	0.898	1
Babam1	0.0335551	0.346	0.308	1			Asb8	0.0453087	0.189	0.154	1			Dctn6	0.0439224	0.211	0.175	1			Socs4	0.0860969	0.2	0.235	1			Myadm	0.0868104	0.256	0.189	1			Yme1l1	0.107882	0.353	0.428	1
Adipor1	0.0335523	0.49	0.475	1			Orai3	0.045289	0.321	0.309	1			Rin2	0.0438901	0.508	0.501	1			Mark3	0.0860455	0.394	0.412	1			Eral1	0.0868096	0.128	0.049	1			Nfix	0.107708	0.387	0.411	1
Nol7	0.0335518	0.705	0.705	1			Zcchc3	0.0452505	0.078	0.039	0.000563958			Mrpl41	0.0438568	0.374	0.356	1			Dhfr	0.0859851	0.122	0.067	1			Rpl11	0.0868042	0.992	0.993	1			Bsdc1	0.10767	0.196	0.216	1
Zfp951	0.0335394	0.065	0.039	1			Sumo2	0.045239	0.868	0.889	1			Nln	0.0438218	0.129	0.117	1			Phf20	0.0859496	0.328	0.318	1			Osm	0.0867693	0.128	0.147	1			Ccdc115	0.107514	0.357	0.445	1
Ski	0.0335299	0.66	0.664	1			Fam92a	0.0452129	0.227	0.205	1			Iffo2	0.0437869	0.161	0.12	1			Slc25a20	0.085935	0.128	0.107	1			Mfn2	0.0867474	0.158	0.105	1			Capn7	0.107513	0.174	0.184	1
Nudt16	0.0335282	0.149	0.135	1			Gm20342	0.0451806	0.157	0.144	1			Opa3	0.0437485	0.187	0.143	1			Pdcd6	0.0857991	0.428	0.46	1			Psmd6	0.0867036	0.571	0.545	1			Timm44	0.10751	0.315	0.33	1
Bmf	0.0335227	0.156	0.134	1			Abcd4	0.0451788	0.166	0.155	1			Pdlim4	0.0435643	0.618	0.612	1			Zrsr2	0.0856548	0.389	0.397	1			Mettl3	0.0866697	0.233	0.196	1			Slu7	0.107508	0.294	0.318	1
Plscr3	0.0335112	0.26	0.239	1			Ppp1r9a	0.0451375	0.377	0.375	1			Gcnt1	0.0435621	0.561	0.528	1			Zranb2	0.0855155	0.567	0.573	1			Ankrd10	0.0865824	0.353	0.315	1			1500015A07Rik	0.107492	0.115	0.076	1
Ap3m1	0.0334942	0.267	0.244	1			Atxn1	0.0450957	0.15	0.141	1			2310039H08Rik	0.0435452	0.209	0.166	1			Pitpna	0.0853496	0.661	0.702	1			Rnmt	0.0865689	0.346	0.28	1			Naga	0.107288	0.268	0.311	1
Mllt11	0.0334777	0.163	0.144	1			Poldip3	0.0450876	0.318	0.319	1			Lrmp	0.0434664	0.272	0.236	1			Klhl5	0.0853081	0.211	0.237	1			Ndufs1	0.0863994	0.368	0.364	1			Mapk3	0.107167	0.583	0.678	1
Cyld	0.0334702	0.334	0.314	1			Cd2ap	0.045036	0.533	0.531	1			Lamtor5	0.0433913	0.565	0.534	1			Yif1b	0.085308	0.594	0.65	1			Psmb6	0.0863453	0.707	0.692	1			Armc1	0.107094	0.362	0.42	1
Psmd1	0.0334693	0.599	0.588	1			Asnsd1	0.0449761	0.333	0.303	1			Elmo1	0.0433708	0.791	0.764	1			Sike1	0.0853	0.233	0.285	1			Crls1	0.0863275	0.226	0.189	1			Tmem140	0.107068	0.238	0.254	1
Pfkl	0.0334635	0.498	0.49	1			Tubgcp5	0.0449619	0.521	0.525	1			Ppp4r3a	0.0433402	0.353	0.318	1			Mocs3	0.085288	0.128	0.098	1			Acaa1a	0.0862998	0.526	0.441	1			Ccdc97	0.107062	0.213	0.235	1
Mrpl13	0.0334003	0.512	0.501	1			Arl6ip6	0.0449506	0.356	0.345	1			Mfsd4a	0.043319	0.092	0.058	1			Taz	0.0852826	0.478	0.513	1			Ang	0.0862849	0.617	0.476	1			Wwc2	0.107037	0.311	0.32	1
Bcl6	0.0334001	0.133	0.112	1			Qsox1	0.0449098	0.153	0.123	1			Rbm22	0.0433037	0.322	0.292	1			Ndel1	0.0852675	0.311	0.372	1			Dusp16	0.0862845	0.173	0.161	1			Per3	0.107034	0.157	0.208	1
9130401M01Rik	0.0333852	0.31	0.295	1			Pcif1	0.0448598	0.339	0.323	1			Mrpl52	0.0432829	0.846	0.81	1			Siglece	0.085222	0.367	0.37	1			Gtpbp10	0.0862145	0.143	0.105	1			Prpf39	0.107016	0.315	0.364	1
Tapbpl	0.0333261	0.231	0.204	1			P2ry10b	0.0448156	0.158	0.128	1			Galnt3	0.0432595	0.078	0.035	1			Nup88	0.0851933	0.283	0.325	1			Med28	0.0862012	0.549	0.538	1			Fam149b	0.106749	0.162	0.188	1
Slc52a2	0.0332606	0.232	0.21	1			Ivd	0.0447881	0.126	0.1	1			Axin1	0.0431952	0.152	0.134	1			Ralbp1	0.0851511	0.506	0.557	1			Sbds	0.0861979	0.391	0.364	1			Sar1b	0.106731	0.498	0.593	1
Akr1b10	0.0332552	0.461	0.459	1			Msh3	0.0447093	0.173	0.144	1			Lcmt2	0.0431933	0.116	0.085	1			Cbx4	0.0851237	0.156	0.17	1			Trmt10c	0.0861644	0.256	0.21	1			Gpatch3	0.10649	0.106	0.104	1
Cdc42ep4	0.0332419	0.067	0.047	1			Klf4	0.0446994	0.135	0.109	1			Mlx	0.0431895	0.223	0.187	1			Zbtb38	0.085076	0.256	0.295	1			Gabpa	0.0861184	0.188	0.175	1			Tnks	0.106476	0.221	0.244	1
Zmym5	0.0332317	0.304	0.289	1			Ctps2	0.0446844	0.214	0.195	1			Itch	0.0431678	0.556	0.534	1			Rdm1	0.0850609	0.117	0.082	1			Orc3	0.0860974	0.203	0.161	1			Zfp113	0.106335	0.136	0.134	1
Sssca1	0.0332181	0.469	0.453	1			0610030E20Rik	0.0446682	0.392	0.398	1			Cd302	0.043114	0.664	0.624	1			Timm21	0.0850241	0.172	0.213	1			Cir1	0.0859266	0.286	0.21	1			E2f4	0.106328	0.289	0.305	1
Maea	0.0332011	0.38	0.359	1			Gstm1	0.044654	0.057	0.037	1			Smim10l1	0.0430928	0.427	0.376	1			Cbr1	0.0850145	0.311	0.317	1			Traf5	0.0858512	0.316	0.287	1			Sh3glb2	0.106103	0.213	0.265	1
Rac1	0.0331891	0.88	0.867	1			Exosc2	0.0446326	0.24	0.224	1			Paip2	0.0430216	0.627	0.603	1			Slc52a2	0.0849736	0.217	0.238	1			Gtf2i	0.085832	0.414	0.42	1			Dennd4b	0.106101	0.209	0.278	1
Kmt2b	0.0331757	0.263	0.244	1			Tmem175	0.0446262	0.2	0.178	1			Parp10	0.0429799	0.121	0.082	1			Tmx2	0.0849576	0.361	0.375	1			Tm2d2	0.0857938	0.556	0.524	1			Manba	0.106096	0.17	0.167	1
Zwint	0.0331473	0.448	0.42	1			Crebrf	0.0446048	0.143	0.135	1			Pxk	0.0429505	0.377	0.347	1			Gnai2	0.0848606	0.978	0.97	1			Lcp2	0.0857266	0.654	0.699	1			Fam110a	0.10606	0.264	0.299	1
Dhx57	0.0331351	0.129	0.101	1			Izumo4	0.0445964	0.074	0.055	1			Tmem160	0.0429224	0.669	0.653	1			Mrpl9	0.0848512	0.217	0.218	1			Lap3	0.0854885	0.722	0.713	1			Ccndbp1	0.105939	0.23	0.256	1
Smn1	0.0331087	0.405	0.402	1			Rcan1	0.0444834	0.31	0.299	1			Trim28	0.042919	0.386	0.359	1			Gatad2b	0.0847754	0.422	0.475	1			Rnf122	0.0854447	0.075	0.077	1			3110062M04Rik	0.105898	0.204	0.208	1
Tbc1d7	0.0330983	0.121	0.103	1			Rdx	0.0444265	0.717	0.744	1			Etnk1	0.0428812	0.475	0.475	1			Idnk	0.0847593	0.317	0.355	1			Med10	0.0854358	0.383	0.336	1			Hp	0.10589	0.06	0.025	1
Asb3	0.0330942	0.143	0.118	1			C1qb	0.0443949	1	0.999	0.773695			Pde2a	0.0428687	0.049	0.015	1			Btrc	0.0847492	0.15	0.167	1			Zfp105	0.0853996	0.09	0.056	1			Acvr2b	0.105859	0.191	0.186	1
Tmem204	0.0330631	0.1	0.08	1			1110038F14Rik	0.0443818	0.296	0.285	1			Mpp1	0.0428177	0.226	0.192	1			Ptpro	0.0847463	0.267	0.235	1			Plin3	0.0851962	0.158	0.147	1			Kpnb1	0.105763	0.468	0.623	1
H6pd	0.0330267	0.139	0.13	1			Ap2m1	0.0443369	0.654	0.662	1			Tpst2	0.0427716	0.78	0.743	1			Hax1	0.0846906	0.306	0.277	1			Rfxank	0.0851723	0.135	0.112	1			Ap1b1	0.105728	0.311	0.364	1
Gabarapl2	0.0329185	0.656	0.647	1			Dusp6	0.0443017	0.56	0.542	1			Prpf18	0.0427083	0.212	0.166	1			Abhd12	0.0846768	0.978	0.97	1			Diablo	0.0851188	0.346	0.329	1			Chfr	0.105716	0.294	0.333	1
Ak1	0.0328997	0.216	0.209	1			Slc25a10	0.0442931	0.146	0.12	1			Comt	0.0426876	0.903	0.898	1			Hint2	0.0846573	0.394	0.383	1			Rps12	0.0850712	0.985	0.993	1			2510039O18Rik	0.105654	0.379	0.43	1
Ccng1	0.0328205	0.281	0.263	1			Crot	0.0442886	0.253	0.239	1			Tmem259	0.0426787	0.468	0.42	1			Gns	0.0846199	0.728	0.767	1			Zdhhc14	0.0850663	0.15	0.175	1			Tcf7l2	0.10565	0.319	0.373	1
B230118H07Rik	0.0328199	0.28	0.259	1			Ctnnd1	0.0442856	0.217	0.2	1			Syngr2	0.0426467	0.852	0.796	1			Pcyox1	0.0845714	0.2	0.218	1			Mettl6	0.0850124	0.203	0.189	1			Usf1	0.105596	0.323	0.354	1
Ssr3	0.0328042	0.639	0.63	1			Calcoco1	0.0442843	0.073	0.056	1			Golph3	0.0425548	0.253	0.219	1			Smad5	0.0845713	0.206	0.207	1			Coa4	0.0849426	0.188	0.161	1			Eif4enif1	0.105521	0.204	0.216	1
Rps18	0.0327616	0.995	0.992	1			1110059E24Rik	0.0442572	0.25	0.224	1			mt-Atp6	0.042546	0.999	0.997	1			Cd47	0.0845136	0.639	0.677	1			1700020I14Rik	0.0848093	0.519	0.434	1			Fmnl1	0.10548	0.43	0.496	1
Scamp5	0.0327303	0.306	0.276	1			Lrrk1	0.044257	0.368	0.371	1			Ccnh	0.042513	0.288	0.259	1			Chtf8	0.0845034	0.256	0.262	1			Ncapg2	0.0846531	0.105	0.063	1			Ccdc93	0.105453	0.285	0.326	1
Tubgcp5	0.0327283	0.567	0.56	1			Ccdc71	0.0442357	0.167	0.147	1			Tbcb	0.0424988	0.698	0.676	1			Cebpd	0.0844669	0.733	0.742	1			Aste1	0.0845958	0.098	0.098	1			Xpot	0.105382	0.289	0.328	1
Abhd11	0.0327012	0.339	0.324	1			Zfp579	0.044233	0.137	0.117	1			Prmt9	0.0424317	0.152	0.125	1			Cdk13	0.0844506	0.267	0.322	1			Asb10	0.0845813	0.083	0.042	1			Lrrc8d	0.10537	0.272	0.316	1
Snf8	0.0326782	0.559	0.534	1			0610010K14Rik	0.0442237	0.311	0.297	1			Cox8a	0.0423662	0.948	0.965	1			Otud5	0.0844341	0.25	0.273	1			AW112010	0.0845701	0.241	0.203	1			Ptpn1	0.10535	0.868	0.873	1
Kdelr1	0.0326631	0.632	0.614	1			Scarb1	0.0441971	0.257	0.234	1			Sdhaf4	0.0423165	0.336	0.292	1			Yipf2	0.0843757	0.111	0.078	1			Gtf3c4	0.0844213	0.173	0.168	1			Axin1	0.10533	0.166	0.17	1
Eci2	0.0326096	0.435	0.416	1			Pafah1b3	0.0441301	0.157	0.143	1			Zfp64	0.0423046	0.115	0.085	1			Purb	0.0843145	0.772	0.797	1			Ctss	0.084332	1	0.986	1			Kcnk13	0.105236	0.396	0.426	1
Med29	0.0326091	0.447	0.434	1			Inafm1	0.0441065	0.165	0.132	1			Mrps10	0.0423014	0.3	0.283	1			Dpy30	0.0843108	0.389	0.47	1			Map3k4	0.0843303	0.278	0.259	1			Wdfy4	0.105099	0.238	0.259	1
Pisd	0.0325475	0.269	0.244	1			Ddx3x	0.0441006	0.534	0.533	1			Ndufs4	0.0421991	0.508	0.475	1			Gigyf1	0.0842982	0.211	0.262	1			Akap8l	0.0843285	0.466	0.413	1			Pwwp2a	0.105075	0.485	0.557	1
Gm6710	0.0325452	0.08	0.05	1			Dgkd	0.0440912	0.4	0.365	1			Tnfrsf1a	0.0421797	0.649	0.618	1			Hnrnpll	0.084201	0.144	0.215	1			Gmeb2	0.0841898	0.068	0.035	1			Slc25a45	0.105063	0.4	0.409	1
Bcor	0.0325246	0.205	0.182	1			Pkig	0.0440858	0.702	0.7	1			Mif	0.0421609	0.717	0.726	1			Trp53i13	0.0841848	0.206	0.202	1			Txndc16	0.0841005	0.135	0.084	1			Tmem144	0.104858	0.213	0.208	1
Fam162a	0.0325145	0.519	0.525	1			Tnfsf12	0.044083	0.217	0.201	1			Cox7a2	0.0420161	0.789	0.796	1			Clasp2	0.0841065	0.35	0.428	1			Slc46a3	0.0840183	0.218	0.175	1			Jrkl	0.104789	0.145	0.157	1
Slc35b2	0.032512	0.566	0.547	1			Cd79b	0.0440753	0.218	0.196	1			Camsap1	0.0419764	0.235	0.224	1			Pitpnb	0.0838483	0.278	0.307	1			Agpat3	0.0840083	0.474	0.42	1			Arid3a	0.104787	0.23	0.241	1
Zc3hc1	0.0324998	0.159	0.146	1			Lamp1	0.0440534	0.911	0.928	1			Ciapin1	0.0419288	0.201	0.178	1			Dus3l	0.083847	0.211	0.193	1			Uros	0.0839844	0.128	0.098	1			Selenot	0.10461	0.566	0.638	1
Cdc34	0.0324824	0.395	0.375	1			Kctd12	0.0440419	0.865	0.877	1			Ap1g2	0.0418827	0.106	0.073	1			D3Ertd751e	0.0838404	0.156	0.147	1			Psmd12	0.0838642	0.556	0.469	1			Tbxas1	0.104462	0.694	0.731	1
Fam214b	0.0324708	0.13	0.114	1			Mcrs1	0.0440331	0.296	0.273	1			Gid8	0.0418189	0.268	0.222	1			AW209491	0.0838113	0.133	0.13	1			Zfp952	0.0838227	0.158	0.098	1			Eif4ebp2	0.104434	0.362	0.386	1
Ssr2	0.032453	0.822	0.809	1			Chmp1b	0.0440128	0.181	0.171	1			Atg12	0.0417626	0.215	0.184	1			Kdelc1	0.0837998	0.139	0.107	1			Cep83	0.0837566	0.211	0.196	1			Avl9	0.104404	0.251	0.286	1
Rbsn	0.0324203	0.175	0.164	1			Ascc1	0.0440061	0.241	0.215	1			Sort1	0.0417468	0.479	0.44	1			Pde3b	0.0837065	0.711	0.737	1			Arhgef3	0.0837372	0.053	0.063	1			E2f1	0.104356	0.145	0.138	1
G3bp2	0.0323796	0.713	0.687	1			Arpc5l	0.0440014	0.689	0.701	1			Neu1	0.0417432	0.46	0.408	1			Usp45	0.0835894	0.139	0.128	1			Tnfrsf23	0.083721	0.083	0.014	1			B3galnt1	0.10435	0.2	0.263	1
Rpp14	0.0323739	0.294	0.266	1			mt-Nd5	0.0439403	0.791	0.8	1			Mcfd2	0.0415964	0.671	0.624	1			Pus3	0.0835784	0.156	0.115	1			Mzt1	0.0837055	0.248	0.217	1			Add3	0.104329	0.179	0.201	1
Pym1	0.032371	0.161	0.144	1			St6galnac4	0.0439366	0.539	0.544	1			Nup88	0.0415321	0.317	0.286	1			Hbp1	0.0834972	0.3	0.348	1			Csnk2b	0.0836807	0.511	0.469	1			Adss	0.104265	0.336	0.373	1
Gm20045	0.0323414	0.171	0.149	1			Mertk	0.0439013	0.708	0.716	1			Ckb	0.041521	0.986	0.983	1			E230032D23Rik	0.0834424	0.039	0.015	1			Brf1	0.0836011	0.188	0.196	1			Ctnnbip1	0.10421	0.362	0.415	1
Mapre1	0.0323394	0.74	0.716	1			Mis18a	0.0436696	0.171	0.151	1			Ints1	0.041514	0.176	0.137	1			Rnf145	0.0833775	0.25	0.257	1			Agrn	0.0835948	0.06	0.049	1			Smarcad1	0.104174	0.319	0.339	1
3830406C13Rik	0.0322349	0.297	0.275	1			Plekhj1	0.0436691	0.56	0.563	1			Gabarap	0.0415092	0.924	0.904	1			Fdx1	0.083353	0.233	0.218	1			Myef2	0.0835926	0.128	0.112	1			Abcb4	0.10417	0.179	0.18	1
Zc3h7a	0.0321433	0.438	0.425	1			Ryk	0.043655	0.262	0.243	1			Dlat	0.0414529	0.188	0.157	1			Cdkn1b	0.0833382	0.2	0.23	1			Tmem101	0.0835199	0.248	0.238	1			Mast4	0.104112	0.119	0.116	1
Tlr7	0.0321407	0.526	0.523	1			Arhgap18	0.0436464	0.14	0.119	1			Heatr1	0.0414368	0.223	0.187	1			Klhl12	0.0832826	0.078	0.04	1			H2-Q4	0.0834877	0.195	0.224	1			Nsd1	0.104111	0.545	0.6	1
Psma1	0.0321231	0.867	0.838	1			Rgs10	0.0436232	0.96	0.957	1			Kitl	0.0413511	0.145	0.114	1			Fabp5	0.083282	0.089	0.088	1			Cnrip1	0.0834404	0.316	0.252	1			Pkib	0.103903	0.26	0.277	1
Farsb	0.0321082	0.371	0.354	1			Furin	0.0436092	0.24	0.238	1			Gm27010	0.0413268	0.107	0.093	1			Cdt1	0.0832404	0.161	0.152	1			Rpl14	0.0833562	0.985	0.965	1			Dnajc7	0.103849	0.557	0.614	1
Iqgap1	0.0321007	0.205	0.198	1			Dcakd	0.0435441	0.3	0.287	1			Rpl18	0.0413125	0.994	0.991	1			Zfp68	0.0832057	0.233	0.24	1			Clns1a	0.0833123	0.414	0.35	1			Lims1	0.103784	0.6	0.682	1
Ckb	0.032066	0.979	0.977	1			Ikbkap	0.0435357	0.148	0.128	1			Commd10	0.0413019	0.209	0.16	1			Napa	0.0831267	0.439	0.472	1			Ier2	0.0832717	0.226	0.245	1			Mrpl17	0.103766	0.502	0.57	1
Mthfd2l	0.0319871	0.11	0.078	1			Cenpm	0.0435078	0.143	0.114	1			Notch2	0.0412965	0.224	0.23	1			Ttc3	0.0830426	0.289	0.338	1			Acot9	0.0832625	0.188	0.168	1			Chkb	0.103751	0.174	0.18	1
Fbxo6	0.0319387	0.182	0.161	1			Osbpl1a	0.0435035	0.182	0.156	1			Rmdn3	0.0412211	0.163	0.134	1			Aftph	0.0830257	0.5	0.53	1			Rpl22	0.0832411	0.962	0.937	1			Vps50	0.103741	0.311	0.345	1
Ice1	0.0319364	0.265	0.249	1			Epsti1	0.043459	0.258	0.247	1			Gm26520	0.0411823	0.195	0.149	1			Birc6	0.0829063	0.467	0.515	1			Nxf1	0.0832032	0.526	0.497	1			Il12b	0.10368	0.017	0.036	1
Snrnp200	0.0318975	0.299	0.273	1			Nr2c2	0.043425	0.22	0.2	1			Cul1	0.0411556	0.57	0.566	1			Adsl	0.082904	0.222	0.225	1			Cdc42ep3	0.0831834	0.233	0.175	1			Pcyox1	0.10367	0.23	0.267	1
Acadsb	0.0318218	0.198	0.189	1			Phkb	0.0434106	0.219	0.185	1			Ubc	0.0411217	0.992	0.985	1			Jmjd6	0.082897	0.278	0.338	1			Gm2a	0.0831528	0.541	0.483	1			Clgn	0.103582	0.17	0.159	1
Llph	0.0318206	0.66	0.649	1			Alg3	0.0433615	0.348	0.34	1			Mrps23	0.0410777	0.319	0.265	1			Skp1a	0.0828812	0.317	0.36	1			Arf6	0.0831169	0.421	0.343	1			Ubl3	0.10357	0.626	0.659	1
Pxn	0.0317615	0.271	0.256	1			Zc3hav1	0.0433492	0.311	0.29	1			Mrpl27	0.0410569	0.302	0.251	1			Mcfd2	0.0828386	0.567	0.615	1			Ift22	0.0830579	0.128	0.133	1			Zfp719	0.103401	0.119	0.127	1
Sub1	0.0317386	0.767	0.75	1			Pop4	0.0433451	0.229	0.211	1			Ythdf3	0.0410283	0.314	0.289	1			Tln2	0.0828204	0.25	0.272	1			Mrto4	0.0830191	0.376	0.357	1			Adprh	0.103374	0.451	0.502	1
Ier5	0.0317304	0.709	0.695	1			Idh2	0.0433391	0.523	0.525	1			1700066B19Rik	0.0410189	0.062	0.029	1			Trmt2a	0.0827477	0.294	0.28	1			Zfp260	0.0829637	0.316	0.21	1			Yes1	0.103069	0.187	0.199	1
Prpf19	0.0317077	0.51	0.498	1			Soga1	0.0432917	0.346	0.348	1			Hist2h2ac	0.0409814	0.061	0.038	1			Lix1	0.0827273	0.083	0.043	1			Micu3	0.082945	0.143	0.084	1			Ech1	0.103054	0.498	0.589	1
Rab26os	0.0317023	0.047	0.027	1			Nars	0.0432751	0.695	0.687	1			Strip1	0.0409712	0.161	0.131	1			Pnpla7	0.0826812	0.389	0.383	1			Tnfsf12	0.0829426	0.338	0.294	1			Arl2	0.102988	0.247	0.271	1
Kctd2	0.0316992	0.208	0.19	1			Ttc8	0.0432286	0.101	0.081	1			Ube2g1	0.0408856	0.311	0.286	1			Tmem175	0.0826442	0.2	0.203	1			Nagpa	0.082894	0.541	0.517	1			Tsr3	0.102907	0.23	0.235	1
Hagh	0.0316842	0.359	0.337	1			Cdca4	0.0432258	0.217	0.193	1			Atp5e	0.0408648	0.922	0.898	1			Nectin4	0.0825367	0.178	0.162	1			Snx5	0.0828597	0.827	0.888	1			Ado	0.102891	0.166	0.169	1
Gemin5	0.0316505	0.165	0.154	1			Gins1	0.0432202	0.236	0.197	1			Sdk1	0.0408314	0.059	0.02	1			2810006K23Rik	0.0824422	0.194	0.237	1			Elavl1	0.0828489	0.549	0.58	1			Paip2	0.102885	0.46	0.542	1
Rbm38	0.0316493	0.148	0.127	1			Snhg9	0.0431487	0.093	0.072	1			Sdc3	0.0407881	0.231	0.21	1			Kdm6b	0.0824246	0.311	0.34	1			Prpf40b	0.0828016	0.128	0.063	1			Cdk13	0.102864	0.294	0.348	1
Bzw1	0.0316358	0.763	0.732	1			Cchcr1	0.0431278	0.122	0.097	1			Mtm1	0.0407803	0.134	0.111	1			Pogk	0.0824145	0.167	0.185	1			Sfr1	0.0827973	0.632	0.58	1			Gcn1l1	0.102806	0.438	0.475	1
Mob2	0.0316306	0.219	0.213	1			Gm15232	0.0431167	0.039	0.015	0.00676235			Anapc7	0.0407725	0.215	0.195	1			Slc25a17	0.0823408	0.272	0.23	1			Lrrc25	0.0827463	0.496	0.462	1			Borcs6	0.102796	0.226	0.256	1
Hmgcl	0.0316143	0.366	0.354	1			0610009O20Rik	0.0430575	0.209	0.177	1			Dram2	0.0407644	0.604	0.606	1			Rmdn1	0.0822363	0.172	0.165	1			Ldhb	0.0826693	0.835	0.825	1			Trpm2	0.102751	0.345	0.394	1
Psmd9	0.0316133	0.388	0.367	1			Actg1	0.0430488	0.971	0.98	1			Sel1l	0.0407307	0.453	0.426	1			Stk11ip	0.0821948	0.094	0.1	1			Mpi	0.0826608	0.278	0.224	1			Gna13	0.102748	0.528	0.559	1
Hgsnat	0.0316082	0.286	0.262	1			Tshz1	0.0430461	0.13	0.119	1			Acat1	0.0406927	0.391	0.338	1			Ankrd44	0.0821877	0.65	0.647	1			Saa3	0.0824679	0.015	0.014	1			Jak1	0.102679	0.634	0.699	1
Phf11d	0.0316063	0.194	0.168	1			Snx2	0.0429685	0.615	0.608	1			Nbr1	0.0406436	0.271	0.262	1			Gpr107	0.0821197	0.372	0.44	1			Rnpepl1	0.0824146	0.414	0.371	1			Rtl8b	0.102442	0.115	0.093	1
Mdm2	0.0315735	0.322	0.312	1			Tcf3	0.0429464	0.294	0.273	1			Rock1	0.0406204	0.532	0.539	1			Tnfaip2	0.0821071	0.194	0.185	1			Krba1	0.0823762	0.12	0.07	1			Gimap1	0.102418	0.187	0.161	1
Spns1	0.0315692	0.415	0.395	1			Jdp2	0.0429421	0.154	0.126	1			Psmb3	0.0405492	0.741	0.691	1			Siglecg	0.0820994	0.072	0.043	1			Mapk9	0.0823696	0.203	0.119	1			Rps6ka4	0.102314	0.226	0.254	1
Rnf41	0.0315678	0.195	0.163	1			Fbxl17	0.0428882	0.193	0.179	1			Ubtd1	0.0404716	0.324	0.292	1			Fam43a	0.0820523	0.039	0.007	1			Ube3c	0.0823518	0.286	0.273	1			Mpv17l2	0.10223	0.234	0.248	1
Zdhhc18	0.0315638	0.169	0.16	1			Fpgt	0.042884	0.055	0.041	1			Fosb	0.0404678	0.379	0.321	1			Rnf122	0.0820505	0.067	0.04	1			Gigyf1	0.0823212	0.271	0.252	1			Cdkal1	0.102213	0.226	0.277	1
Tspan14	0.0315369	0.617	0.613	1			Ccdc82	0.0428333	0.23	0.214	1			Zfp626	0.0404551	0.11	0.058	1			Zcchc11	0.082005	0.328	0.392	1			Ccdc25	0.0822964	0.301	0.245	1			Tmem57	0.102184	0.217	0.278	1
Mia2	0.0315153	0.591	0.594	1			Rmdn1	0.0427849	0.149	0.129	1			2410015M20Rik	0.0404268	0.709	0.711	1			Ptprs	0.0819965	0.217	0.243	1			Rras2	0.082294	0.15	0.112	1			Phf12	0.10217	0.277	0.28	1
Rbmxl1	0.0315059	0.587	0.558	1			Chst14	0.0426512	0.123	0.099	1			Rhox5	0.0404004	0.015	0	1			Cep83	0.0819519	0.2	0.19	1			Clec4a1	0.0820871	0.068	0.063	1			Slc38a2	0.102145	0.519	0.57	1
Wbp11	0.0314721	0.47	0.46	1			Mettl9	0.0425903	0.409	0.396	1			Ccl2	0.0403738	0.223	0.163	1			Zfp36l2	0.0819411	0.778	0.8	1			Rubcnl	0.082082	0.256	0.224	1			Sft2d2	0.102116	0.319	0.383	1
Mgat4b	0.0314701	0.49	0.475	1			Dock4	0.0425899	0.664	0.67	1			Nbdy	0.0402425	0.18	0.169	1			Slc35a2	0.0818709	0.211	0.21	1			C330018D20Rik	0.0819883	0.083	0.07	1			Lrrc41	0.101905	0.204	0.22	1
Coq4	0.0314404	0.182	0.155	1			D17H6S53E	0.0425803	0.085	0.074	1			Ppfibp2	0.0402374	0.185	0.152	1			Gm9856	0.0818183	0.1	0.108	1			Mccc2	0.0819793	0.113	0.063	1			mt-Nd2	0.101871	0.983	0.977	1
Pgap2	0.0313846	0.32	0.296	1			Nudt16	0.0425161	0.145	0.121	1			Eef1e1	0.0402256	0.363	0.35	1			Alyref2	0.0818136	0.139	0.132	1			Syf2	0.0819059	0.504	0.51	1			Tmem9b	0.101846	0.379	0.403	1
Acin1	0.0313766	0.667	0.645	1			N4bp2l1	0.0425137	0.176	0.155	1			E230001N04Rik	0.0401637	0.254	0.219	1			Fbxo3	0.0817885	0.233	0.238	1			Dtwd1	0.0818491	0.135	0.07	1			Ifi213	0.101837	0.149	0.203	1
1810043G02Rik	0.0313741	0.233	0.201	1			Kctd20	0.0424974	0.211	0.197	1			Rmdn1	0.0401431	0.202	0.184	1			Snx2	0.0816532	0.539	0.565	1			Acad8	0.0817906	0.158	0.091	1			Gm26520	0.101805	0.191	0.184	1
Ppp2ca	0.0313536	0.72	0.702	1			Cdc123	0.0424911	0.402	0.386	1			Tmx4	0.0401064	0.446	0.437	1			Dlg4	0.0816003	0.139	0.165	1			Ring1	0.0817522	0.256	0.21	1			Wls	0.101771	0.396	0.468	1
Ids	0.0313204	0.225	0.213	1			Cog5	0.0424892	0.19	0.165	1			L3mbtl3	0.0401054	0.073	0.044	1			Gm3164	0.0815966	0.039	0.02	1			Wdr48	0.0816872	0.203	0.182	1			Topors	0.10173	0.332	0.367	1
Arhgap25	0.0313036	0.344	0.34	1			Gm6277	0.0424592	0.139	0.125	1			Tmed1	0.0400506	0.253	0.204	1			Arhgap30	0.0815908	0.567	0.6	1			Cd1d1	0.0816869	0.105	0.035	1			Hnrnpul2	0.10156	0.357	0.43	1
Mkks	0.0312984	0.073	0.057	1			Sp2	0.0424047	0.104	0.083	1			1810044D09Rik	0.0400231	0.047	0.029	1			Marf1	0.08159	0.267	0.31	1			Asah1	0.0816475	0.887	0.811	1			Apobr	0.101534	0.153	0.172	1
Tbrg4	0.0312067	0.131	0.118	1			Brca2	0.0424022	0.22	0.211	1			Pdcd2l	0.0399969	0.265	0.233	1			Fbxl20	0.0815467	0.261	0.27	1			Lix1l	0.0815943	0.06	0.014	1			Tial1	0.101462	0.434	0.509	1
Sgpl1	0.0311998	0.422	0.403	1			Acsl5	0.0423666	0.405	0.395	1			Sf3a3	0.0399965	0.348	0.286	1			Slc35b2	0.081471	0.517	0.528	1			Zfp455	0.0815834	0.068	0.007	1			Rpl10-ps3	0.101456	0.289	0.301	1
Ppme1	0.0311874	0.224	0.205	1			Zmat1	0.0423613	0.096	0.085	1			Surf2	0.039991	0.297	0.248	1			Rp2	0.081448	0.394	0.4	1			Xpo7	0.0815803	0.233	0.217	1			Baz1a	0.101452	0.455	0.492	1
Eif6	0.031174	0.68	0.649	1			Dynlt3	0.0423509	0.354	0.346	1			H1f0	0.0399716	0.263	0.254	1			Stat3	0.0814473	0.517	0.605	1			Lsm14b	0.0815646	0.158	0.091	1			Klf7	0.101383	0.379	0.434	1
Ube2j2	0.0311737	0.459	0.462	1			Slc25a11	0.0423306	0.609	0.61	1			Ikzf1	0.0399259	0.686	0.685	1			Toe1	0.0814114	0.183	0.173	1			Jrk	0.0815302	0.045	0.035	1			Rab34	0.10132	0.183	0.193	1
Selenom	0.0311515	0.148	0.133	1			Ccnd3	0.042297	0.481	0.477	1			Mrpl2	0.0398869	0.344	0.315	1			Gphn	0.0813066	0.122	0.138	1			Sdhd	0.0814889	0.398	0.336	1			Mblac2	0.101314	0.077	0.061	1
Samm50	0.031146	0.565	0.544	1			Paqr4	0.0422581	0.13	0.103	1			Tysnd1	0.0398854	0.202	0.169	1			Ccdc163	0.0812673	0.094	0.07	1			Trim56	0.0814695	0.383	0.385	1			Cd79b	0.101264	0.209	0.208	1
Maf1	0.0311358	0.333	0.325	1			Slc25a39	0.0422548	0.51	0.506	1			Nkiras2	0.0398525	0.18	0.131	1			Aamp	0.0811849	0.622	0.657	1			Rint1	0.0814425	0.226	0.161	1			Ccdc22	0.101196	0.306	0.36	1
Dram2	0.0311322	0.579	0.556	1			Dynlt1a	0.0421059	0.097	0.078	1			Mad2l1bp	0.0398393	0.118	0.076	1			Snip1	0.0811711	0.133	0.127	1			Rcc2	0.0812927	0.398	0.406	1			Phf20	0.101184	0.323	0.384	1
Gtf2b	0.0310891	0.35	0.33	1			Marf1	0.0420225	0.282	0.28	1			2610037D02Rik	0.0397766	0.269	0.257	1			mt-Co3	0.0811449	0.994	1	1			Osbpl7	0.0812815	0.098	0.084	1			Ifitm2	0.101145	0.247	0.275	1
Glmp	0.0310678	0.653	0.648	1			Nbr1	0.0419802	0.223	0.214	1			AI480526	0.0397652	0.096	0.061	1			Dlgap4	0.0811149	0.406	0.46	1			Mphosph9	0.0812481	0.113	0.035	1			Nf2	0.101122	0.14	0.144	1
Tmub2	0.0310662	0.274	0.266	1			Mgat4b	0.0419766	0.49	0.469	1			Adcy9	0.0396918	0.12	0.076	1			Ikzf1	0.0811123	0.689	0.707	1			Gm11772	0.0811761	0.143	0.112	1			Zfp87	0.10112	0.106	0.117	1
Epb41l4aos	0.0310592	0.129	0.105	1			Blvrb	0.0419543	0.488	0.489	1			Grsf1	0.0396662	0.211	0.172	1			Usf1	0.0810676	0.267	0.283	1			Mapk6	0.0810925	0.12	0.161	1			Rasa4	0.101012	0.37	0.473	1
Dph3	0.0310564	0.415	0.388	1			Pnpla2	0.0419408	0.215	0.217	1			2700062C07Rik	0.0396102	0.162	0.137	1			Tmem144	0.0809104	0.178	0.192	1			Snrnp27	0.0810476	0.459	0.448	1			Arl1	0.100986	0.549	0.598	1
Hdlbp	0.0310297	0.711	0.703	1			Rspo1	0.0419242	0.089	0.056	0.467227			Higd2a	0.0396058	0.668	0.656	1			Rab5b	0.0808326	0.306	0.295	1			2310047D07Rik	0.0810369	0.053	0.007	1			Sf3b4	0.100916	0.34	0.371	1
Mettl9	0.0310132	0.41	0.405	1			Spc24	0.0419227	0.168	0.141	1			Ankzf1	0.0395912	0.161	0.125	1			Ggta1	0.0808307	0.261	0.293	1			Slc12a4	0.0808131	0.135	0.133	1			Dnajb4	0.100837	0.204	0.21	1
Uchl1	0.0309997	0.036	0.021	1			Mterf1a	0.0418993	0.043	0.029	1			Rpl32	0.0395877	0.995	0.997	1			Rnf150	0.0808249	0.167	0.128	1			Wipf2	0.0806848	0.293	0.203	1			Eef2	0.100764	0.868	0.919	1
C1qb	0.0309859	0.999	0.997	1			Vdac3	0.0418925	0.689	0.715	1			Clp1	0.0395106	0.129	0.087	1			Pggt1b	0.0807568	0.15	0.158	1			Eif2s3x	0.0806521	0.331	0.315	1			Angel2	0.100735	0.311	0.384	1
Gtpbp3	0.0309814	0.135	0.117	1			Ngrn	0.0418754	0.221	0.202	1			Phax	0.0394679	0.359	0.344	1			Cltc	0.0807395	0.794	0.767	1			Rnf128	0.0806434	0.165	0.112	1			Cmtm3	0.100698	0.426	0.468	1
Prdx6	0.0309395	0.441	0.431	1			Hmbox1	0.0418729	0.213	0.216	1			Mdp1	0.0394666	0.332	0.306	1			Retnla	0.0807185	0.011	0.002	1			Ncstn	0.0804711	0.459	0.469	1			Brd1	0.100679	0.545	0.589	1
Fdxr	0.0309257	0.186	0.184	1			Idh3b	0.0418612	0.468	0.465	1			Exoc7	0.0393872	0.239	0.216	1			Hacd3	0.0806783	0.233	0.233	1			Farsa	0.0803482	0.391	0.385	1			Wwox	0.100639	0.209	0.189	1
Gtf3c6	0.0308951	0.445	0.42	1			Rnf146	0.0418452	0.22	0.223	1			Arfgap1	0.0393661	0.197	0.166	1			Yes1	0.0806397	0.183	0.18	1			Ywhaz	0.0802822	0.692	0.65	1			Ptcd3	0.100562	0.204	0.22	1
Mto1	0.0308048	0.312	0.288	1			Hpf1	0.0418149	0.599	0.599	1			Slc50a1	0.039347	0.603	0.534	1			Eng	0.0806335	0.328	0.333	1			Ccdc106	0.0801698	0.211	0.161	1			Specc1	0.100534	0.477	0.527	1
Armc1	0.0308037	0.443	0.422	1			Tmem250-ps	0.0417917	0.195	0.165	1			Add1	0.0393034	0.402	0.385	1			Lsm14a	0.0806153	0.328	0.373	1			Ift27	0.0800894	0.18	0.175	1			Gm3448	0.100519	0.119	0.108	1
Vta1	0.0307662	0.384	0.371	1			Gramd1a	0.0417868	0.368	0.355	1			Emd	0.03924	0.37	0.324	1			Senp6	0.0806016	0.494	0.583	1			Bap1	0.0800573	0.15	0.119	1			Cars	0.100518	0.285	0.294	1
Irf2bp1	0.0307035	0.212	0.206	1			Dnajc17	0.0417811	0.135	0.097	1			Psmb2	0.0392327	0.69	0.647	1			Scarb2	0.0805974	0.55	0.593	1			mt-Nd1	0.0800535	0.985	0.993	1			Sdhaf2	0.100328	0.17	0.233	1
Zfp593	0.0306671	0.286	0.29	1			Bhlhb9	0.0417694	0.142	0.117	1			Pcid2	0.0391965	0.129	0.102	1			Klf3	0.080576	0.561	0.572	1			Derl1	0.0800282	0.654	0.65	1			Rab11fip5	0.100295	0.187	0.216	1
Atp13a1	0.0306585	0.36	0.351	1			mt-Atp6	0.0417554	0.993	0.991	1			Zdhhc24	0.0391716	0.104	0.073	1			1300002E11Rik	0.0805571	0.106	0.128	1			Kpna4	0.0800195	0.451	0.385	1			Npepl1	0.10027	0.349	0.42	1
Dok3	0.0305919	0.231	0.213	1			Gbp3	0.0417484	0.134	0.109	1			Znrd1as	0.0391546	0.077	0.044	1			C1qc	0.0805275	1	1	1			Il1rn	0.0800187	0.06	0.049	1			Marf1	0.100193	0.349	0.36	1
Rpl32	0.0305557	0.995	0.994	1			Lbr	0.0417282	0.251	0.235	1			Anapc16	0.0391523	0.564	0.545	1			Snx11	0.0805101	0.128	0.138	1			Gpr165	0.0800177	0.06	0.042	1			Abcc3	0.100185	0.332	0.371	1
Ap1b1	0.0305509	0.346	0.306	1			Leprot	0.0416835	0.527	0.519	1			Nit1	0.0391098	0.293	0.254	1			Gm13889	0.080506	0.1	0.083	1			Rabif	0.0800167	0.135	0.126	1			Utp14a	0.100176	0.4	0.426	1
Dglucy	0.0305359	0.134	0.122	1			Ctnnb1	0.0416475	0.587	0.59	1			Psmd13	0.0390978	0.54	0.504	1			Fbxl12	0.0804947	0.161	0.183	1			Ralgps1	0.0799975	0.286	0.294	1			Ccnd3	0.100166	0.468	0.498	1
Camk2d	0.0305137	0.612	0.626	1			Syce2	0.0416349	0.308	0.278	1			Nmi	0.0390602	0.225	0.201	1			Ccdc22	0.0804912	0.311	0.35	1			Rnase6	0.0799828	0.15	0.119	1			Zfp780b	0.100125	0.149	0.176	1
1110004F10Rik	0.0305068	0.614	0.605	1			Tecr	0.0416205	0.684	0.689	1			Arrb2	0.0390256	0.783	0.743	1			Nit1	0.0804523	0.244	0.26	1			Fuk	0.0799647	0.083	0.056	1			Ddx3x	0.0999202	0.498	0.555	1
Lacc1	0.0305056	0.62	0.628	1			Casp1	0.0416178	0.309	0.295	1			Hnrnph1	0.0389854	0.636	0.627	1			Epb41l3	0.0804253	0.156	0.14	1			Tm7sf3	0.0798697	0.188	0.224	1			Zfp398	0.0999083	0.209	0.259	1
Abraxas2	0.030459	0.48	0.458	1			Cmtm3	0.0416081	0.438	0.432	1			Tradd	0.0389702	0.168	0.152	1			Rcn1	0.0803515	0.1	0.118	1			Paip2	0.0797983	0.556	0.538	1			Mpi	0.0998722	0.26	0.258	1
Timm8a1	0.0304447	0.436	0.432	1			Acaa1a	0.041563	0.395	0.4	1			Nedd1	0.0389377	0.139	0.114	1			C330007P06Rik	0.0802509	0.228	0.24	1			Zpr1	0.0797735	0.256	0.28	1			Dmtf1	0.0998382	0.391	0.441	1
Engase	0.0304194	0.148	0.122	1			Afg3l1	0.041551	0.399	0.384	1			Nabp2	0.0389283	0.354	0.318	1			Ddx50	0.0802371	0.556	0.6	1			Dusp6	0.0796897	0.632	0.629	1			Chp1	0.0998192	0.187	0.208	1
Tslp	0.0304128	0.031	0.004	3.79703e-05			Dnmt1	0.0415367	0.387	0.396	1			Mrpl55	0.0389121	0.327	0.292	1			Jak1	0.0801964	0.678	0.708	1			4931406C07Rik	0.0796778	0.406	0.364	1			Arhgef10l	0.0997696	0.094	0.062	1
Zfp36	0.0304011	0.473	0.461	1			Psmf1	0.0414895	0.189	0.17	1			Fmo5	0.038909	0.102	0.064	1			Heca	0.0801577	0.244	0.295	1			Cst7	0.079668	0.248	0.21	1			Itfg1	0.0996774	0.349	0.381	1
Dazap2	0.0304004	0.554	0.528	1			Pclaf	0.0414885	0.231	0.207	1			Serp1	0.0388872	0.705	0.673	1			Scai	0.0800955	0.156	0.145	1			Pmm2	0.0796354	0.338	0.252	1			Ypel5	0.0996231	0.23	0.233	1
Clpp	0.0303832	0.371	0.342	1			Kif1bp	0.0414534	0.226	0.223	1			Trappc5	0.0388778	0.307	0.28	1			Aste1	0.0799836	0.067	0.053	1			Sft2d2	0.079534	0.376	0.392	1			Gm45606	0.0995549	0.081	0.042	1
Atp13a2	0.0303799	0.345	0.323	1			Hus1	0.0414413	0.131	0.117	1			Zfp637	0.0388226	0.196	0.172	1			Ss18l2	0.0799103	0.139	0.175	1			Msl3l2	0.0795257	0.075	0.028	1			E2f3	0.099546	0.238	0.263	1
Gnpnat1	0.0303759	0.244	0.226	1			Sarnp	0.0414397	0.483	0.468	1			H2afx	0.0388036	0.14	0.114	1			Gm2a	0.0798766	0.539	0.575	1			Zmym1	0.0793758	0.165	0.084	1			Rffl	0.0993999	0.149	0.17	1
Chmp5	0.0303622	0.525	0.494	1			Fcgr3	0.0414107	0.963	0.949	1			Nt5c3	0.0387942	0.214	0.175	1			Zfand2a	0.0798565	0.078	0.057	1			Lgals9	0.0793368	0.789	0.748	1			Gpr157	0.0993871	0.149	0.125	1
Ormdl2	0.0303511	0.597	0.606	1			Cetn2	0.0413901	0.325	0.32	1			Ube2i	0.0387908	0.689	0.638	1			Dolk	0.079853	0.178	0.2	1			Mfsd10	0.0793081	0.353	0.343	1			Arid3b	0.0993605	0.23	0.246	1
Fgfbp3	0.0302926	0.09	0.067	1			Ptpn18	0.0413585	0.815	0.82	1			Pxmp4	0.038722	0.116	0.099	1			Tmem218	0.0798167	0.106	0.103	1			1110004E09Rik	0.0791922	0.158	0.098	1			Rnft1	0.0992988	0.183	0.233	1
Gdi2	0.0302389	0.926	0.922	1			Prim2	0.0412969	0.217	0.195	1			Mrps18b	0.0387006	0.383	0.35	1			Xrn1	0.079773	0.272	0.293	1			Pex16	0.0791655	0.173	0.126	1			Cbx6	0.099287	0.128	0.131	1
Lamtor5	0.0301853	0.652	0.633	1			Itfg1	0.0412849	0.378	0.352	1			Glo1	0.038632	0.377	0.347	1			Nudt13	0.0797378	0.183	0.19	1			Hlx	0.0790695	0.256	0.28	1			Chn2	0.0992593	0.26	0.288	1
Gosr1	0.0301776	0.131	0.102	1			Ugdh	0.0412564	0.155	0.141	1			Layn	0.0386014	0.116	0.085	1			Tef	0.0796602	0.228	0.198	1			Slc15a3	0.0789844	0.564	0.65	1			Zbtb10	0.0990943	0.089	0.061	1
Man1c1	0.0301571	0.403	0.383	1			Slc29a1	0.0411946	0.552	0.547	1			Soat2	0.0385935	0.088	0.067	1			Chmp1a	0.0796047	0.35	0.373	1			Ndufb9	0.0788927	0.759	0.699	1			Zfp760	0.0990578	0.106	0.125	1
Usf1	0.0301528	0.314	0.29	1			Zfp715	0.0411612	0.215	0.193	1			Cd2bp2	0.0385815	0.21	0.169	1			Sec61a1	0.0795871	0.456	0.507	1			Irak2	0.0788828	0.278	0.245	1			Nnat	0.098993	0.03	0.006	1
Txnl1	0.0301011	0.731	0.706	1			H2-Ke6	0.0411159	0.294	0.275	1			Aldh3b1	0.038552	0.193	0.163	1			Celf2	0.0795805	0.867	0.833	1			Zfp653	0.0788763	0.128	0.063	1			Ino80e	0.0989813	0.396	0.47	1
Atp5j	0.030095	0.903	0.895	1			Rbm43	0.0411097	0.136	0.114	1			Cbx6	0.0385413	0.153	0.102	1			Ap2b1	0.0795649	0.306	0.347	1			Slc31a2	0.0788675	0.421	0.434	1			Gmnn	0.098692	0.183	0.21	1
Gbp3	0.0300927	0.124	0.1	1			Rpl36al	0.0411053	0.733	0.751	1			Stat3	0.038529	0.619	0.58	1			Ntpcr	0.0795538	0.861	0.847	1			Soat2	0.0788324	0.098	0.056	1			Tgfbi	0.0986636	0.277	0.241	1
Lemd2	0.0300798	0.379	0.362	1			Frmd4a	0.041092	0.767	0.775	1			Ctbp2	0.0385089	0.429	0.414	1			Gm10384	0.0795315	0.067	0.052	1			Ddx28	0.0787569	0.105	0.091	1			Smox	0.0986401	0.409	0.475	1
Ldb1	0.0300702	0.377	0.353	1			Cnrip1	0.041048	0.229	0.216	1			Zfp868	0.0384486	0.116	0.09	1			Gtf3c3	0.0794935	0.133	0.14	1			Adgrl2	0.0787468	0.173	0.14	1			Lamp2	0.0985987	0.804	0.848	1
Egln2	0.0300661	0.378	0.355	1			Hnrnph2	0.0410297	0.403	0.39	1			Cct4	0.0384413	0.712	0.703	1			Tspyl1	0.0793988	0.194	0.202	1			Nudc	0.0787211	0.647	0.657	1			Kdm5a	0.0984223	0.345	0.343	1
Rps20	0.0299445	0.989	0.994	1			Tmem222	0.0410141	0.352	0.355	1			C330007P06Rik	0.0383984	0.273	0.23	1			Zer1	0.0792203	0.172	0.138	1			Pfdn1	0.0787113	0.398	0.315	1			Sbno2	0.0983896	0.502	0.54	1
Tmem160	0.0299197	0.695	0.688	1			Tmem101	0.0409793	0.296	0.273	1			Rab7	0.0383662	0.7	0.63	1			Timmdc1	0.0792096	0.111	0.092	1			Slc39a14	0.078683	0.188	0.182	1			Cd302	0.098347	0.489	0.545	1
Rnf146	0.0299045	0.247	0.231	1			Lyrm9	0.0409769	0.211	0.184	1			Phf10	0.0383223	0.268	0.224	1			Tarbp2	0.0791893	0.167	0.17	1			Ubald2	0.0786445	0.331	0.294	1			Rhbdd1	0.0983292	0.128	0.102	1
Pnkd	0.0298883	0.407	0.408	1			Ctbp1	0.0409726	0.514	0.517	1			Mzt2	0.0383067	0.561	0.519	1			Smim15	0.0791509	0.339	0.418	1			Cd86	0.0784943	0.767	0.741	1			Nom1	0.0983245	0.268	0.309	1
Hacd3	0.0298719	0.277	0.253	1			Rpa1	0.0409709	0.278	0.261	1			Znhit2	0.0382809	0.207	0.172	1			Iws1	0.0791085	0.25	0.298	1			Lsamp	0.0784842	0.015	0.007	1			Usp12	0.0982132	0.362	0.396	1
Araf	0.0298533	0.284	0.267	1			4930503L19Rik	0.0409609	0.101	0.07	1			Jmy	0.0382697	0.121	0.079	1			Pld4	0.0791073	0.928	0.952	1			Lpxn	0.0784828	0.414	0.427	1			Atp5s	0.0981823	0.119	0.102	1
Vbp1	0.0298399	0.38	0.362	1			Rmnd5b	0.040954	0.178	0.151	1			Lsm7	0.0382614	0.427	0.42	1			Adcy7	0.0790898	0.406	0.427	1			Rsbn1	0.0784808	0.436	0.378	1			Dusp7	0.0981171	0.387	0.462	1
Usp36	0.0298227	0.252	0.256	1			Mpnd	0.0409035	0.225	0.202	1			Lypla1	0.0382506	0.267	0.216	1			Amotl1	0.0790835	0.122	0.1	1			Prorsd1	0.0783311	0.414	0.371	1			Etf1	0.0980358	0.374	0.494	1
Klf7	0.0297781	0.376	0.361	1			Gp9	0.0408868	0.139	0.105	1			Lrrc41	0.0381922	0.195	0.16	1			Zfp692	0.0790321	0.117	0.095	1			Rmnd1	0.0783304	0.241	0.203	1			Vps13d	0.0979687	0.191	0.241	1
Arpc1b	0.0297342	0.985	0.98	1			Maz	0.0408844	0.415	0.401	1			Mia2	0.0381851	0.612	0.618	1			Snrk	0.07891	0.3	0.318	1			Sec11c	0.0783175	0.774	0.783	1			Tax1bp1	0.097946	0.536	0.627	1
Rnf113a2	0.0297188	0.114	0.107	1			Orc6	0.0408348	0.347	0.324	1			Man1b1	0.0381494	0.2	0.175	1			Tsg101	0.0788846	0.439	0.482	1			Smn1	0.0783171	0.301	0.28	1			Tpcn1	0.0978837	0.238	0.299	1
Ap1g1	0.0297033	0.279	0.266	1			Dld	0.0407618	0.383	0.379	1			Akr1a1	0.0381421	0.822	0.828	1			Fbxw5	0.0788157	0.183	0.173	1			Adap2os	0.0782571	0.316	0.294	1			Ehd4	0.0978822	0.668	0.741	1
Mrpl32	0.029688	0.466	0.442	1			Pkmyt1	0.040722	0.146	0.12	1			Dedd	0.0381318	0.211	0.222	1			R3hcc1	0.0788067	0.089	0.07	1			Snrpb2	0.0782255	0.338	0.315	1			Acads	0.0978601	0.434	0.498	1
Tmem199	0.0296634	0.37	0.344	1			Arfgap2	0.0406658	0.405	0.401	1			Pcnp	0.0381003	0.484	0.446	1			Fam126a	0.0787897	0.167	0.195	1			Arl6ip1	0.0781411	0.85	0.867	1			Tbc1d9	0.0978211	0.374	0.447	1
Nubpl	0.0296133	0.173	0.181	1			Rfc5	0.0406561	0.249	0.229	1			Gmfg	0.0380492	0.662	0.659	1			Nelfb	0.0787703	0.267	0.298	1			2310039H08Rik	0.0781365	0.173	0.119	1			Mrpl1	0.097747	0.162	0.195	1
Rnf4	0.0295949	0.362	0.362	1			Tef	0.0406385	0.16	0.158	1			Atl3	0.038047	0.135	0.131	1			Eogt	0.0787634	0.1	0.063	1			Sdhc	0.0781329	0.406	0.399	1			Tcirg1	0.0976898	0.528	0.593	1
Rap2c	0.0295843	0.35	0.339	1			Nfyc	0.0406293	0.185	0.161	1			Mlycd	0.037985	0.22	0.178	1			Serhl	0.078736	0.144	0.142	1			Ube3b	0.0780965	0.135	0.126	1			Uvrag	0.0976793	0.413	0.47	1
Dhrs3	0.0295579	0.506	0.476	1			Bbx	0.0406229	0.262	0.255	1			Elp4	0.0379512	0.116	0.064	1			Dtx3	0.078667	0.194	0.198	1			Ubxn1	0.0780942	0.639	0.587	1			Sp2	0.0976444	0.136	0.093	1
Aurkaip1	0.0295362	0.662	0.646	1			Tbca	0.0406206	0.701	0.719	1			Polr3f	0.0379102	0.209	0.204	1			Tmem110	0.0786268	0.194	0.195	1			Vamp5	0.0780696	0.278	0.224	1			Tmem164	0.0975398	0.145	0.17	1
Aco1	0.0295338	0.182	0.153	1			Abhd17c	0.0405424	0.347	0.32	1			St3gal6	0.0378856	0.809	0.805	1			Gucd1	0.0786265	0.1	0.073	1			Abca1	0.0779318	0.594	0.643	1			Ccni	0.0975338	0.566	0.644	1
Ppp1ca	0.0295179	0.88	0.866	1			Nenf	0.0405324	0.547	0.567	1			Tnfaip8	0.0378723	0.713	0.697	1			Zbtb22	0.0785965	0.139	0.133	1			Skp1a	0.0778668	0.368	0.343	1			Mis12	0.0974467	0.174	0.233	1
Polr3k	0.029517	0.334	0.323	1			C1qa	0.0405237	0.999	0.997	1			Scand1	0.0378575	0.723	0.688	1			Lzts2	0.0785784	0.061	0.018	1			Ppp3cb	0.0778147	0.338	0.315	1			Nup98	0.0974193	0.298	0.343	1
Sipa1	0.029516	0.644	0.619	1			Impad1	0.040506	0.222	0.203	1			Dhx38	0.0378547	0.172	0.169	1			Hk3	0.0785672	0.3	0.307	1			Gab1	0.0777544	0.188	0.126	1			Mfng	0.0973699	0.379	0.424	1
Dnajc5	0.0294796	0.471	0.456	1			Dglucy	0.0404396	0.123	0.098	1			Sdha	0.0378138	0.527	0.504	1			Atpaf2	0.0785277	0.094	0.127	1			Crlf2	0.0777496	0.444	0.371	1			Alcam	0.0972865	0.03	0.019	1
Rtcb	0.029465	0.68	0.65	1			Emc3	0.0404165	0.572	0.58	1			Cdkn2d	0.037803	0.14	0.096	1			Ncln	0.078425	0.489	0.517	1			Cacna1d	0.0776965	0.203	0.21	1			Nr1h2	0.0972491	0.306	0.352	1
Aars	0.0294631	0.457	0.44	1			Fech	0.0403618	0.166	0.142	1			Ifnar2	0.0377936	0.722	0.644	1			Rnf115	0.0783962	0.289	0.315	1			Cbr4	0.0776827	0.128	0.07	1			Ddx47	0.0972354	0.268	0.284	1
Dusp11	0.0294376	0.469	0.448	1			Polr3h	0.0403195	0.187	0.176	1			Ccnd3	0.0377272	0.393	0.364	1			Arhgef2	0.0783781	0.428	0.425	1			Pcgf6	0.0775403	0.075	0.133	1			Crot	0.0972262	0.243	0.284	1
Sbds	0.0294373	0.406	0.406	1			Matk	0.040313	0.191	0.181	1			Nt5c	0.0377208	0.43	0.391	1			Rnf2	0.0783532	0.233	0.228	1			Rab27a	0.0775374	0.226	0.196	1			Chmp5	0.0971527	0.438	0.536	1
Cpped1	0.0293914	0.145	0.115	1			Usp21	0.0402927	0.237	0.218	1			Sin3b	0.0376879	0.556	0.528	1			Lias	0.0783159	0.2	0.2	1			Cnpy3	0.0774932	0.692	0.615	1			Trpm4	0.0971139	0.17	0.208	1
Bub3	0.0293744	0.614	0.6	1			Pknox1	0.0402665	0.216	0.202	1			Ly6k	0.037634	0.023	0.003	1			Kdelr2	0.0783149	0.456	0.568	1			Rfk	0.0774911	0.256	0.21	1			Rhbdd3	0.0970774	0.115	0.098	1
Txn1	0.0293732	0.776	0.773	1			Hsf2	0.0401769	0.128	0.118	1			Armc3	0.0375908	0.116	0.09	1			Rpl10-ps3	0.0783058	0.311	0.31	1			Tiprl	0.0774783	0.346	0.336	1			Stim1	0.0970013	0.277	0.312	1
Smim19	0.0293406	0.364	0.343	1			Lrrc3	0.040145	0.462	0.453	1			Gm13205	0.0375621	0.029	0.009	1			Leng8	0.0782738	0.456	0.49	1			Med15	0.0774572	0.316	0.336	1			Gm4951	0.0968699	0.264	0.273	1
Riok2	0.02933	0.226	0.212	1			Rcn2	0.0401212	0.427	0.407	1			Tnpo3	0.0373678	0.362	0.338	1			Tmem259	0.0781407	0.422	0.435	1			Izumo4	0.0774543	0.15	0.084	1			Eif4a2	0.0968233	0.655	0.723	1
Vps51	0.0293293	0.107	0.09	1			Gmpr2	0.0400674	0.494	0.488	1			Plekhm2	0.0372949	0.187	0.175	1			Bmpr1a	0.0781086	0.139	0.163	1			Chchd7	0.0773705	0.263	0.21	1			Rac2	0.0967049	0.621	0.699	1
Jtb	0.0293221	0.601	0.568	1			Casp2	0.040023	0.123	0.097	1			Cd244	0.0372809	0.291	0.245	1			Rpl27-ps3	0.0781023	0.178	0.15	1			Ergic2	0.0773618	0.474	0.441	1			Stard9	0.0966653	0.294	0.292	1
Clta	0.0293115	0.982	0.975	1			Cd82	0.0400084	0.304	0.29	1			Ppp2r3d	0.037252	0.161	0.143	1			Oscp1	0.078098	0.122	0.095	1			Slc9a3r1	0.0773248	0.188	0.217	1			Clec16a	0.0966495	0.089	0.066	1
Ryk	0.0292747	0.294	0.267	1			Uck1	0.0399906	0.227	0.199	1			Tceal8	0.0372467	0.215	0.184	1			Hikeshi	0.0780973	0.294	0.297	1			Nfatc2ip	0.0772899	0.12	0.056	1			Arhgap9	0.09664	0.243	0.265	1
Eif2a	0.0292673	0.43	0.414	1			Smim10l1	0.0399782	0.39	0.382	1			Magoh	0.0372113	0.425	0.364	1			Gm32591	0.0780665	0.078	0.08	1			Crtc3	0.0772808	0.241	0.224	1			Gnai2	0.0966117	0.932	0.951	1
Dnajc12	0.0292659	0.152	0.134	1			Tdp1	0.039944	0.144	0.132	1			Dse	0.0372013	0.148	0.111	1			Dnmbp	0.0780631	0.061	0.05	1			Zfyve9	0.0772678	0.098	0.084	1			Zbtb5	0.0965802	0.119	0.112	1
Rbm17	0.0292584	0.431	0.417	1			4930453N24Rik	0.0399349	0.265	0.26	1			Cdc26	0.0371963	0.466	0.402	1			Lsm3	0.0780455	0.361	0.393	1			Ppp2r5d	0.0772387	0.143	0.133	1			Abhd12	0.0964744	0.953	0.943	1
Aaed1	0.0292291	0.195	0.172	1			Ppip5k1	0.0399344	0.145	0.124	1			Pef1	0.037191	0.167	0.134	1			Commd6	0.0780049	0.406	0.45	1			Fam126b	0.0770418	0.195	0.175	1			Zdhhc21	0.0963296	0.174	0.203	1
Ogfrl1	0.0292226	0.678	0.666	1			Suv39h1	0.03991	0.156	0.14	1			Rpl13a	0.0371501	0.822	0.799	1			Rrnad1	0.0779958	0.189	0.238	1			Ino80b	0.0770286	0.211	0.238	1			Ppp2r1a	0.0962817	0.336	0.405	1
1810032O08Rik	0.0292078	0.125	0.105	1			0610009B22Rik	0.0398766	0.34	0.338	1			Gem	0.0370459	0.273	0.327	1			Rasal3	0.0779876	0.494	0.497	1			Tbce	0.0769924	0.286	0.259	1			Gm20707	0.0962603	0.098	0.066	1
Spi1	0.0291867	0.941	0.933	1			Galnt4	0.0398717	0.155	0.133	1			Mul1	0.0370429	0.219	0.178	1			Cryzl2	0.0779737	0.15	0.155	1			Acbd6	0.0769585	0.429	0.385	1			Tacc1	0.0962325	0.753	0.803	1
Reep5	0.0291863	0.876	0.873	1			Hspb3	0.0398632	0.181	0.155	1			A430033K04Rik	0.0370349	0.07	0.041	1			Cdca4	0.0779467	0.15	0.155	1			Gm16867	0.076923	0.053	0.021	1			Myo18b	0.0961544	0.085	0.089	1
Golga7	0.0291234	0.426	0.413	1			Zbtb44	0.039853	0.118	0.116	1			Coq3	0.0369953	0.083	0.055	1			Mbtd1	0.0779034	0.278	0.305	1			Tmed1	0.0769217	0.248	0.189	1			Tomm22	0.096139	0.562	0.629	1
Map2k2	0.0291135	0.751	0.733	1			G6pc3	0.0398429	0.376	0.369	1			Ldhb	0.0369144	0.915	0.901	1			Trappc8	0.0778589	0.272	0.282	1			Nampt	0.0768876	0.436	0.462	1			Dmxl2	0.0961347	0.119	0.11	1
Eif5a	0.0290956	0.974	0.969	1			Mcmbp	0.0397696	0.409	0.412	1			Oser1	0.0368284	0.302	0.265	1			Ptbp2	0.0778343	0.217	0.203	1			Nrm	0.0768694	0.308	0.266	1			Ppp1r21	0.0961304	0.464	0.492	1
Atp6v1e1	0.0290864	0.619	0.599	1			Slf1	0.039733	0.258	0.232	1			Rraga	0.0368013	0.369	0.37	1			Gps2	0.0778154	0.389	0.435	1			Zbtb7b	0.0768516	0.173	0.133	1			Laptm5	0.096072	0.974	0.97	1
Bap1	0.0290795	0.143	0.116	1			Vps16	0.0396691	0.175	0.155	1			Smyd4	0.0367889	0.133	0.117	1			Ncoa2	0.0778151	0.222	0.262	1			Ube2w	0.0767178	0.293	0.28	1			Eif3h	0.0959993	0.685	0.761	1
Srek1ip1	0.0290722	0.365	0.348	1			Tmem234	0.0396184	0.757	0.763	1			Lias	0.0367799	0.229	0.201	1			Acot2	0.0777922	0.078	0.063	1			Dnpep	0.076715	0.233	0.217	1			Zfp1	0.0959833	0.145	0.146	1
Commd3	0.0290638	0.684	0.659	1			Mag	0.0396114	0.18	0.178	1			Rnf41	0.0367617	0.192	0.163	1			Lamp2	0.0777708	0.811	0.862	1			Irak1	0.0767146	0.534	0.469	1			Pomgnt1	0.095936	0.162	0.165	1
Rpain	0.0290621	0.312	0.277	1			Abraxas1	0.0395925	0.153	0.127	1			Ufl1	0.0367242	0.42	0.408	1			Selenbp1	0.0777543	0.139	0.112	1			Wdr36	0.076648	0.143	0.098	1			Rassf2	0.0959176	0.532	0.57	1
Rhoh	0.0290277	0.718	0.726	1			Trp53cor1	0.0395818	0.056	0.029	0.0954083			Mecp2	0.0366995	0.298	0.268	1			Pirb	0.0777506	0.167	0.163	1			Rpsa	0.0766454	0.985	0.993	1			Mcoln1	0.0959126	0.115	0.123	1
Mrpl48	0.0290222	0.444	0.431	1			Kmt2d	0.0395584	0.172	0.179	1			Rhobtb1	0.0366801	0.252	0.222	1			Asb8	0.0777415	0.156	0.158	1			Lsm2	0.0765784	0.474	0.448	1			Zfx	0.0958945	0.268	0.333	1
1600014C10Rik	0.0289874	0.252	0.227	1			Whrn	0.0395431	0.245	0.238	1			Zdhhc21	0.0366597	0.187	0.163	1			Myo1g	0.0777341	0.139	0.157	1			Ppp1r11	0.0765693	0.534	0.524	1			Clock	0.0958537	0.243	0.352	1
Atf5	0.0289754	0.177	0.152	1			Hnrnpul1	0.0395234	0.496	0.503	1			Cwc15	0.0366594	0.632	0.633	1			Slc7a5	0.0776953	0.2	0.148	1			Gm26522	0.0765624	0.18	0.238	1			Arvcf	0.0957933	0.179	0.165	1
Dtwd1	0.0289663	0.138	0.113	1			Cradd	0.0395081	0.141	0.128	1			Med14	0.036641	0.109	0.093	1			Snta1	0.0776836	0.489	0.462	1			Cyb561d1	0.0765513	0.113	0.07	1			Nfatc1	0.0957682	0.285	0.331	1
Gm45716	0.0289352	0.132	0.11	1			Cd151	0.0394657	0.426	0.422	1			Bcl7b	0.0366371	0.351	0.309	1			Irak2	0.077682	0.244	0.288	1			Abcd1	0.07651	0.271	0.238	1			Wwp2	0.0957454	0.226	0.244	1
Ofd1	0.0289291	0.137	0.134	1			Ska2	0.0394496	0.096	0.08	1			Zbtb37	0.036635	0.263	0.265	1			Prkaca	0.0776751	0.206	0.172	1			Nradd	0.0765045	0.143	0.091	1			A830010M20Rik	0.095717	0.064	0.04	1
Ppp4c	0.0289041	0.527	0.524	1			Kcnk6	0.0394248	0.409	0.391	1			Acvr1b	0.0365761	0.105	0.096	1			Cbx7	0.0776486	0.078	0.053	1			Utp15	0.0765041	0.195	0.189	1			Kif5b	0.0957108	0.523	0.627	1
Ass1	0.0288951	0.04	0.033	1			Clta	0.0393513	0.969	0.973	1			Ap3s2	0.0365115	0.15	0.14	1			Fbxl14	0.0776311	0.239	0.278	1			Spop	0.0764888	0.519	0.503	1			Mex3d	0.0956676	0.089	0.053	1
Ccnc	0.0288515	0.205	0.197	1			Zfp871	0.0393335	0.365	0.36	1			Ehmt2	0.036505	0.241	0.222	1			Pdzd11	0.0775383	0.283	0.282	1			Arl5a	0.076438	0.286	0.28	1			Zfand1	0.095639	0.132	0.11	1
Ykt6	0.0288233	0.456	0.438	1			Cltc	0.0393179	0.779	0.787	1			Rpl6	0.0364951	0.994	0.997	1			Trpm2	0.0775054	0.322	0.335	1			Mrpl12	0.0761995	0.519	0.545	1			Mettl7a1	0.0956254	0.204	0.205	1
Srprb	0.0287631	0.424	0.417	1			Dpy19l4	0.0392939	0.364	0.372	1			Mtor	0.0364873	0.123	0.096	1			Sptssa	0.0775047	0.639	0.698	1			Ufd1	0.0761455	0.293	0.259	1			Slc25a10	0.0955838	0.098	0.085	1
Jmjd8	0.0287486	0.17	0.152	1			Lsm8	0.0392674	0.423	0.418	1			Cops4	0.0364708	0.655	0.624	1			Dnajc7	0.0773456	0.567	0.587	1			Setdb1	0.0760277	0.301	0.259	1			Fam167b	0.0954866	0.362	0.358	1
Pik3cd	0.0287429	0.348	0.334	1			Slc7a1	0.0392389	0.245	0.224	1			Zbtb45	0.0364629	0.142	0.12	1			Csnk1d	0.0773057	0.361	0.408	1			Tmsb4x	0.0759532	1	1	1			Nsmaf	0.0954777	0.281	0.301	1
Timm44	0.0287279	0.354	0.344	1			Myadm	0.03921	0.157	0.146	1			Hdac9	0.0364546	0.094	0.067	1			Serp1	0.0772516	0.606	0.65	1			Pnpt1	0.0759465	0.233	0.252	1			Trpm7	0.0954408	0.272	0.316	1
Scd2	0.0286877	0.244	0.242	1			Pithd1	0.0392031	0.217	0.195	1			Zadh2	0.0364328	0.097	0.067	1			Dhrs7b	0.0772321	0.389	0.462	1			Pik3r2	0.0759411	0.211	0.154	1			Cx3cr1	0.09541	0.979	0.977	1
Ncstn	0.0286515	0.379	0.376	1			Eri3	0.0391874	0.231	0.2	1			Casd1	0.0364248	0.305	0.265	1			Cog4	0.0770367	0.167	0.177	1			Hmgn1	0.0757768	0.699	0.671	1			Ly6c2	0.095315	0.013	0.008	1
Ghitm	0.0286049	0.561	0.543	1			Zfp945	0.0391463	0.13	0.122	1			Fbxo3	0.036412	0.236	0.201	1			Fbxw4	0.077011	0.35	0.387	1			Peli2	0.0757301	0.233	0.189	1			Smad5	0.0952786	0.251	0.273	1
Rfk	0.0285802	0.263	0.249	1			Lmf2	0.039122	0.199	0.193	1			Atp6ap2	0.0363698	0.81	0.793	1			Furin	0.0769725	0.306	0.327	1			D6Wsu163e	0.0756936	0.278	0.266	1			Pcm1	0.09498	0.391	0.506	1
Chchd2	0.0285725	0.959	0.942	1			Lat2	0.039093	0.706	0.721	1			Sgk1	0.0363668	0.839	0.813	1			Chst8	0.0769365	0.1	0.065	1			Camkk2	0.0756292	0.451	0.462	1			Bcat2	0.0949163	0.221	0.252	1
Slc2a1	0.0285506	0.263	0.266	1			Sat2	0.0390847	0.089	0.055	0.24678			Glt8d1	0.0363482	0.257	0.236	1			Fam118b	0.0768538	0.144	0.137	1			Pdzd11	0.075587	0.293	0.266	1			Sema4b	0.0948361	0.089	0.102	1
Sertad3	0.0285452	0.08	0.066	1			Svbp	0.0390774	0.476	0.48	1			Nt5dc1	0.0363421	0.15	0.131	1			Zfp580	0.076682	0.144	0.118	1			Nudt19	0.0755716	0.218	0.196	1			Ipmk	0.0947649	0.196	0.203	1
Csnk1e	0.0285399	0.707	0.705	1			Kif13a	0.0390383	0.075	0.055	1			Inpp5k	0.036342	0.259	0.254	1			Zfp810	0.0766669	0.139	0.127	1			Rps7	0.0755377	0.97	0.972	1			BC004004	0.0947405	0.387	0.419	1
Mrpl21	0.0285304	0.47	0.458	1			AW112010	0.0390333	0.192	0.17	1			Gmnn	0.0362807	0.131	0.137	1			Il6st	0.0766571	0.444	0.483	1			Utp11	0.0755372	0.549	0.524	1			Slc39a7	0.0947293	0.485	0.515	1
Zfp810	0.0285171	0.124	0.121	1			Emd	0.0390146	0.376	0.373	1			Ccdc163	0.0362769	0.078	0.055	1			Ppp1r18	0.0765544	0.694	0.702	1			Nacc2	0.075536	0.188	0.189	1			Safb2	0.0946911	0.519	0.597	1
Fahd1	0.0285067	0.136	0.122	1			Phlpp2	0.0389607	0.124	0.108	1			Patz1	0.036271	0.153	0.125	1			Stk24	0.0764979	0.294	0.328	1			Ppp6c	0.0754682	0.316	0.336	1			Canx	0.0946831	0.872	0.89	1
Tada1	0.028498	0.276	0.252	1			Soat2	0.0388715	0.087	0.061	1			Wdr26	0.0362628	0.657	0.65	1			Thrsp	0.0764641	0.333	0.315	1			Tor1aip1	0.0753574	0.737	0.748	1			Naxd	0.0946668	0.413	0.511	1
Rnf6	0.0284881	0.363	0.339	1			Tmed3	0.0388704	0.783	0.805	1			Rnf215	0.0362364	0.391	0.347	1			Cd200r1	0.0764307	0.128	0.13	1			Tmem50a	0.0753162	0.925	0.909	1			Braf	0.0946404	0.213	0.261	1
Hax1	0.0284577	0.373	0.347	1			Stard8	0.0388466	0.193	0.171	1			Zfp865	0.0362204	0.211	0.178	1			Itgb3bp	0.0763824	0.156	0.097	1			Fkbp15	0.0753083	0.489	0.483	1			Actb	0.0946395	0.996	0.996	1
Lcmt2	0.0284574	0.116	0.098	1			Urod	0.0388415	0.224	0.215	1			Atg2a	0.0361331	0.126	0.102	1			Slmap	0.0763814	0.267	0.325	1			Map2k7	0.0752383	0.18	0.161	1			Pxn	0.0945832	0.289	0.331	1
D8Ertd738e	0.028445	0.793	0.776	1			Cc2d1b	0.0388345	0.244	0.231	1			Ivd	0.0361083	0.135	0.093	1			Zfp276	0.0761632	0.094	0.115	1			Cul4b	0.0752052	0.18	0.112	1			Aftph	0.09458	0.528	0.572	1
Rps15a	0.0284198	0.997	0.99	1			Umad1	0.0387643	0.09	0.069	1			Bcap29	0.0360954	0.453	0.431	1			Aldh2	0.0761153	0.389	0.418	1			Naxe	0.0750365	0.504	0.427	1			Tspan14	0.0945473	0.553	0.617	1
Ccz1	0.0284131	0.432	0.427	1			Oser1	0.0387598	0.4	0.386	1			Fbxo25	0.0360566	0.081	0.052	1			Tmem9b	0.0761028	0.417	0.453	1			Sh3glb2	0.0749952	0.203	0.231	1			Cep68	0.0945463	0.251	0.314	1
Tsix	0.0283892	0.07	0.049	1			Wtip	0.0387585	0.243	0.237	1			Zdhhc1	0.0360561	0.059	0.032	1			Pitpnc1	0.0760858	0.278	0.342	1			A630089N07Rik	0.0749815	0.113	0.119	1			Kdelr1	0.0945347	0.515	0.57	1
Nelfb	0.0283602	0.287	0.285	1			Arap1	0.0387577	0.325	0.303	1			H2-T22	0.0360324	0.243	0.204	1			Tmem106b	0.0760759	0.328	0.338	1			Pik3c3	0.0749812	0.098	0.063	1			Sash3	0.0944066	0.268	0.314	1
Dpf2	0.0283467	0.318	0.299	1			Tceal1	0.0386923	0.087	0.069	1			Cnot10	0.0359868	0.24	0.201	1			Ubald1	0.0760116	0.222	0.272	1			Ubl5	0.074809	0.789	0.776	1			Zfp703	0.0942588	0.281	0.299	1
Srp72	0.0283318	0.554	0.557	1			Mcee	0.0386904	0.24	0.224	1			Hpcal1	0.0359809	0.24	0.219	1			Zfp950	0.0760057	0.356	0.377	1			2310035C23Rik	0.0747959	0.278	0.294	1			Jak3	0.0942311	0.196	0.227	1
Usp21	0.0282938	0.256	0.234	1			Ctc1	0.0386659	0.459	0.455	1			Hist1h4h	0.0359768	0.044	0.017	1			Hspb1	0.075936	0.033	0.062	1			Sumo3	0.0747115	0.519	0.469	1			Mtmr1	0.0942132	0.102	0.119	1
Slc35f5	0.028279	0.147	0.13	1			Arrdc3	0.0386445	0.081	0.057	1			Eif1a	0.0359607	0.466	0.414	1			Tipin	0.075901	0.294	0.287	1			Ak6	0.0745736	0.338	0.322	1			Irf5	0.0942103	0.613	0.693	1
Ufd1	0.0282667	0.332	0.305	1			Fli1	0.0385686	0.479	0.491	1			Zfp143	0.0359297	0.123	0.099	1			Fam199x	0.0758763	0.106	0.107	1			Psma4	0.0745657	0.692	0.65	1			Ermard	0.0942043	0.106	0.097	1
Mri1	0.0282472	0.235	0.221	1			Mterf4	0.0385634	0.145	0.126	1			Whrn	0.0359232	0.346	0.292	1			Sbno2	0.0758333	0.533	0.575	1			Cmc4	0.0745411	0.12	0.091	1			Ablim1	0.0942042	0.081	0.066	1
Nicn1	0.0282083	0.107	0.08	1			Pum2	0.0385524	0.507	0.509	1			Naca	0.0359023	0.97	0.95	1			Trim56	0.0758195	0.239	0.287	1			Pdcd4	0.0745146	0.173	0.147	1			Rbm12b2	0.0941013	0.102	0.066	1
Stx16	0.0282011	0.533	0.545	1			Snx18	0.0385512	0.704	0.723	1			Mertk	0.0359022	0.837	0.825	1			Lnpep	0.07579	0.444	0.483	1			Slc23a2	0.0744318	0.271	0.273	1			Mms22l	0.0940699	0.085	0.085	1
Mrto4	0.0281854	0.566	0.55	1			Gm11772	0.0385189	0.08	0.051	1			Pdzd11	0.0358854	0.292	0.28	1			Hmgcs1	0.075555	0.206	0.182	1			Mocs1	0.0743902	0.09	0.042	1			Tm7sf3	0.0940274	0.209	0.237	1
Sirt2	0.0281791	0.593	0.586	1			Smim14	0.0382929	0.337	0.355	1			Etv1	0.0358653	0.176	0.146	1			Arid5a	0.0754073	0.244	0.275	1			Dot1l	0.0742756	0.211	0.189	1			Rab18	0.0940048	0.443	0.483	1
Gm26782	0.0281684	0.245	0.241	1			Foxo3	0.0382896	0.104	0.114	1			Med31	0.0358636	0.229	0.207	1			Fto	0.0753428	0.272	0.29	1			Cox4i1	0.0742353	0.895	0.937	1			Zfpm1	0.0939682	0.204	0.248	1
Slc2a9	0.0281681	0.068	0.057	1			Tmem141	0.0382599	0.362	0.356	1			Ostc	0.0358463	0.736	0.691	1			Smg1	0.075328	0.322	0.377	1			Ruvbl2	0.0741571	0.203	0.21	1			Ankrd12	0.0939428	0.409	0.477	1
Msl1	0.0281506	0.394	0.384	1			Bcl7b	0.0382549	0.329	0.323	1			Hist1h3d	0.0358342	0.029	0.009	1			Copg2	0.0752744	0.178	0.193	1			Nsun3	0.0741216	0.105	0.063	1			Etfrf1	0.0938347	0.089	0.106	1
Abcd4	0.0281147	0.187	0.172	1			Alkbh3	0.038245	0.222	0.211	1			AC149090.1	0.0358094	0.796	0.808	1			Tmc6	0.0752679	0.211	0.208	1			Apc	0.0740566	0.391	0.364	1			Ccpg1	0.0938247	0.166	0.172	1
Ap4b1	0.028114	0.081	0.072	1			Mapre2	0.0382407	0.269	0.266	1			Plp1	0.0357879	0.073	0.047	1			Suco	0.0752603	0.2	0.225	1			Man1a	0.0739593	0.571	0.538	1			Ttc14	0.0938065	0.626	0.741	1
Ypel5	0.0280884	0.21	0.194	1			Apmap	0.0382279	0.286	0.264	1			Tacc1	0.0357501	0.79	0.796	1			Ccpg1	0.0750708	0.194	0.19	1			Hs2st1	0.073937	0.316	0.287	1			Naa35	0.0937847	0.464	0.566	1
Thrsp	0.0280694	0.25	0.24	1			Shisa5	0.0381972	0.65	0.66	1			Pja1	0.0357439	0.185	0.143	1			Wdr36	0.0750659	0.133	0.138	1			Adgra3	0.0739286	0.098	0.07	1			S1pr1	0.0937352	0.128	0.155	1
Prpf31	0.0280569	0.472	0.447	1			4933406I18Rik	0.0381774	0.146	0.138	1			Naga	0.0356932	0.345	0.321	1			9930021J03Rik	0.0749712	0.278	0.335	1			Casc4	0.0738999	0.135	0.077	1			Ptgr2	0.0937191	0.268	0.292	1
Cinp	0.0280438	0.337	0.327	1			Bach2	0.0381149	0.141	0.127	1			Lage3	0.0356876	0.412	0.388	1			Bin2	0.0748287	0.872	0.88	1			Cd47	0.0738941	0.872	0.818	1			Rnf181	0.0934776	0.196	0.212	1
Tbca	0.0280404	0.771	0.76	1			Emc10	0.038091	0.651	0.651	1			Rfx5	0.0356301	0.12	0.076	1			Pacsin1	0.074825	0.067	0.043	1			Nckap1l	0.0738825	0.767	0.72	1			Cbr3	0.0934598	0.136	0.131	1
Parl	0.0280375	0.379	0.371	1			2410002F23Rik	0.0380901	0.282	0.264	1			Arhgap22	0.0356252	0.324	0.294	1			Sfswap	0.0746833	0.267	0.305	1			Sdk1	0.0738593	0.075	0.049	1			Trim12a	0.0934275	0.443	0.521	1
Tbc1d9b	0.0280289	0.27	0.258	1			S100pbp	0.0380655	0.131	0.115	1			Lcmt1	0.0355579	0.22	0.195	1			Pcmtd2	0.0746831	0.172	0.203	1			Rps9	0.0738387	0.992	0.993	1			Ipo9	0.0931591	0.162	0.246	1
Rgs14	0.0280127	0.085	0.067	1			Nadk2	0.0380429	0.11	0.109	1			Ccnd1	0.0355506	0.704	0.697	1			Vps72	0.0746777	0.283	0.312	1			Med29	0.0738227	0.316	0.273	1			Mttp	0.0931576	0.123	0.102	1
Ptgs2	0.0280068	0.025	0.019	1			Arf5	0.0379892	0.751	0.764	1			Thap7	0.0355406	0.224	0.19	1			Hibadh	0.0746661	0.317	0.34	1			Zfp748	0.0738074	0.15	0.091	1			Itgav	0.0931445	0.481	0.542	1
Atp5h	0.027984	0.92	0.917	1			Tcf7l2	0.0379888	0.311	0.3	1			Dcaf15	0.0355237	0.104	0.082	1			Lsm14b	0.0746441	0.128	0.11	1			Nfix	0.0737857	0.383	0.378	1			Ntpcr	0.0930704	0.762	0.778	1
Pdcd6	0.0279832	0.546	0.543	1			Nagpa	0.0379832	0.506	0.521	1			Snhg9	0.0355042	0.088	0.061	1			Gm32849	0.0745618	0.239	0.237	1			Bcl7b	0.0737837	0.301	0.343	1			Arhgef1	0.0930278	0.511	0.527	1
Trappc1	0.0279455	0.569	0.554	1			Cebpg	0.0379816	0.567	0.583	1			Ap3m1	0.0354793	0.215	0.19	1			Polr3k	0.0745529	0.189	0.205	1			Fam204a	0.0736447	0.233	0.252	1			Insig2	0.0930214	0.319	0.356	1
Sec61b	0.0279427	0.888	0.894	1			Gxylt1	0.0379803	0.293	0.293	1			Tmem39a	0.0354612	0.104	0.07	1			Pcnx	0.0745125	0.144	0.143	1			Sarnp	0.0736238	0.444	0.413	1			Tgfb1	0.0930089	0.787	0.795	1
Klf16	0.0279407	0.094	0.087	1			AI467606	0.0379768	0.213	0.198	1			Cdc42	0.0354598	0.971	0.98	1			Armcx3	0.074511	0.217	0.225	1			Plpp1	0.0736181	0.286	0.259	1			Jpt2	0.0929737	0.213	0.256	1
Adam9	0.0279082	0.296	0.277	1			Tmem173	0.0379411	0.736	0.737	1			Zfyve16	0.0354495	0.162	0.143	1			Tmed4	0.0743314	0.372	0.388	1			Wdyhv1	0.0736161	0.128	0.091	1			Dyrk2	0.0929637	0.238	0.259	1
Crebzf	0.0279009	0.341	0.336	1			Mapkap1	0.0378964	0.281	0.293	1			Zfyve21	0.0354182	0.259	0.207	1			Sik3	0.0742944	0.111	0.103	1			Arl6ip5	0.0736037	0.594	0.622	1			Rab22a	0.0929243	0.243	0.273	1
Paip2	0.0278972	0.545	0.509	1			Hnrnpdl	0.0378786	0.677	0.683	1			Pard6a	0.0354156	0.107	0.064	1			Hsdl2	0.0742293	0.111	0.105	1			Zfp429	0.0735895	0.12	0.077	1			Tor4a	0.0928839	0.123	0.121	1
Hk3	0.0278869	0.324	0.32	1			Map2k5	0.0378575	0.191	0.166	1			Twf1	0.0353952	0.362	0.35	1			Ogfr	0.074218	0.361	0.378	1			Ablim1	0.0735571	0.105	0.077	1			Mrc1	0.0928599	0.081	0.074	1
Rbpj	0.0278803	0.531	0.527	1			Ufsp2	0.0378532	0.479	0.493	1			Pola2	0.0353891	0.101	0.087	1			Ccdc124	0.0742134	0.389	0.442	1			Dscr3	0.0734637	0.195	0.147	1			Pf4	0.0927221	0.038	0.053	1
Eef2kmt	0.0278753	0.387	0.382	1			Krba1	0.0378226	0.072	0.034	0.000275143			Cln3	0.0353318	0.358	0.35	1			Selenon	0.0741951	0.161	0.168	1			Vars	0.0734506	0.511	0.483	1			Tmem204	0.0927127	0.145	0.14	1
Slc3a2	0.0278622	0.89	0.861	1			Slc25a36	0.0378034	0.251	0.263	1			Hist3h2ba	0.0353199	0.035	0.006	1			Klf16	0.0741643	0.083	0.05	1			Polr2h	0.0733619	0.293	0.266	1			Myo7a	0.0926843	0.196	0.25	1
Echs1	0.0278575	0.516	0.523	1			Il4ra	0.0377679	0.599	0.593	1			Rfk	0.0352963	0.216	0.201	1			Hmgcl	0.074128	0.333	0.328	1			Tsr3	0.0733376	0.211	0.182	1			Lats1	0.0926436	0.153	0.22	1
Dusp23	0.0278492	0.137	0.132	1			Hadh	0.0377458	0.279	0.258	1			Enpp4	0.0352783	0.115	0.096	1			Fmo5	0.0741242	0.083	0.092	1			Serinc1	0.0732039	0.714	0.706	1			C030034I22Rik	0.0926177	0.111	0.112	1
Decr1	0.0278325	0.235	0.246	1			Mthfsl	0.0376987	0.185	0.162	1			Gm3488	0.035231	0.063	0.029	1			Gba	0.0740612	0.356	0.39	1			Mtcp1	0.073201	0.083	0.056	1			Baz2a	0.0926161	0.234	0.246	1
Cops8	0.0278276	0.402	0.399	1			Clspn	0.0376774	0.209	0.198	1			Trmu	0.035179	0.125	0.09	1			Trim34a	0.0740147	0.133	0.127	1			Fam213a	0.0731854	0.038	0.07	1			Pafah1b2	0.0923537	0.277	0.331	1
Zbed3	0.0278202	0.201	0.186	1			D3Ertd751e	0.0376733	0.164	0.144	1			Hmgb2	0.0351641	0.565	0.542	1			Ang	0.0739997	0.617	0.665	1			Lcmt2	0.0731747	0.15	0.112	1			Sharpin	0.0922938	0.306	0.348	1
Fbxo9	0.0278087	0.195	0.192	1			Rnaset2a	0.037672	0.422	0.432	1			Pou5f2	0.0351596	0.099	0.07	1			Tmem9	0.0739492	0.172	0.14	1			Dnajc8	0.0731298	0.639	0.608	1			Prag1	0.0922803	0.213	0.235	1
Washc4	0.0278083	0.425	0.41	1			Fbxl20	0.0376338	0.198	0.192	1			Cul4a	0.0351578	0.163	0.14	1			Egr2	0.0738695	0.117	0.112	1			Spcs2	0.073114	0.902	0.881	1			Lrg1	0.0922622	0.068	0.032	1
Tmem115	0.0277499	0.31	0.292	1			Pcnt	0.0376251	0.234	0.221	1			Tsen34	0.035157	0.444	0.408	1			Trp53cor1	0.0737773	0.094	0.078	1			Rbak	0.0731097	0.135	0.091	1			Gatad1	0.0922173	0.281	0.343	1
Gabpb2	0.0277479	0.303	0.286	1			Lmo2	0.0376053	0.69	0.691	1			Ing4	0.035145	0.43	0.385	1			Scamp1	0.0737457	0.233	0.27	1			Zfp740	0.0730608	0.383	0.35	1			Tnfrsf1a	0.0922011	0.596	0.648	1
Nap1l4	0.0277367	0.593	0.585	1			Psmc1	0.0375909	0.517	0.516	1			Pccb	0.0350365	0.152	0.114	1			Rtn4rl1	0.0736843	0.5	0.482	1			Dtd1	0.0730533	0.188	0.091	1			Clcn3	0.0921991	0.328	0.375	1
Tmem185b	0.0277174	0.256	0.26	1			F11r	0.0375605	0.808	0.826	1			Pik3r1	0.0350176	0.815	0.796	1			Myl12b	0.073679	0.694	0.732	1			Dtd2	0.0730482	0.12	0.091	1			BC005624	0.0921861	0.409	0.498	1
Tatdn2	0.0277068	0.199	0.185	1			Bak1	0.0375578	0.332	0.317	1			Wdr34	0.0349718	0.072	0.055	1			Mrm3	0.0736674	0.078	0.117	1			Ccnl2	0.0729236	0.602	0.559	1			Wsb1	0.0921783	0.421	0.504	1
Dnajc8	0.0277014	0.633	0.638	1			E130307A14Rik	0.0375459	0.096	0.07	1			Gm2814	0.034967	0.032	0.017	1			H2-Ke6	0.0736101	0.267	0.3	1			Dcxr	0.0729125	0.338	0.259	1			Gimap9	0.0921782	0.094	0.055	1
Kcnk6	0.0276965	0.452	0.44	1			Ndufa3	0.0375366	0.534	0.548	1			Tspyl2	0.0349634	0.107	0.093	1			Hnrnpa2b1	0.0735264	0.861	0.903	1			D11Wsu47e	0.0728734	0.098	0.07	1			Bckdk	0.0921644	0.302	0.324	1
Ndufaf2	0.0276809	0.354	0.319	1			Rasa4	0.0375303	0.278	0.276	1			Hira	0.0349381	0.12	0.093	1			4732440D04Rik	0.0733971	0.083	0.108	1			C030006K11Rik	0.0728179	0.113	0.077	1			Rbm39	0.0921119	0.889	0.913	1
1190007I07Rik	0.02768	0.221	0.208	1			Zfp984	0.0375227	0.151	0.126	1			Plscr3	0.0349315	0.272	0.23	1			Zfp871	0.0733521	0.328	0.39	1			Mrpl34	0.0727246	0.436	0.469	1			9030624J02Rik	0.0920798	0.319	0.373	1
Lamtor2	0.0276528	0.741	0.733	1			Cenph	0.0374836	0.141	0.116	1			AI467606	0.0348819	0.228	0.207	1			Arf3	0.0733447	0.272	0.323	1			Psme3	0.072703	0.256	0.252	1			Ergic3	0.0919939	0.626	0.68	1
Exosc5	0.0276355	0.539	0.504	1			Ppp6c	0.0374757	0.351	0.341	1			Selenom	0.0348738	0.159	0.134	1			4833420G17Rik	0.0733426	0.317	0.33	1			Cdkl3	0.0726993	0.068	0.028	1			Myd88	0.0919406	0.336	0.379	1
Sypl	0.0276345	0.59	0.595	1			Nono	0.0373718	0.631	0.65	1			Acbd5	0.0347973	0.35	0.321	1			Zfp655	0.0732889	0.133	0.143	1			Arhgef11	0.072671	0.128	0.154	1			Zbtb21	0.0919104	0.089	0.11	1
Trub1	0.0276291	0.208	0.187	1			Dip2b	0.037341	0.395	0.395	1			Tnrc6b	0.0347972	0.525	0.501	1			Phax	0.0732387	0.361	0.405	1			Zfp39	0.0726409	0.075	0.035	1			Zfp329	0.0918968	0.243	0.314	1
Cuta	0.0276101	0.699	0.682	1			Bckdk	0.0373307	0.378	0.355	1			1110008P14Rik	0.0347919	0.13	0.114	1			Galnt3	0.073217	0.061	0.047	1			Fam20b	0.0726281	0.173	0.133	1			Hnrnph2	0.0918567	0.379	0.419	1
Prkce	0.0276096	0.117	0.094	1			Scp2	0.0373223	0.548	0.563	1			Thumpd3	0.0347576	0.398	0.373	1			Zfyve1	0.0731587	0.106	0.08	1			Rpl6	0.0726149	0.985	0.979	1			Slc48a1	0.0918395	0.264	0.316	1
Epsti1	0.0276025	0.286	0.254	1			Nectin4	0.0373209	0.144	0.114	1			Rnf26	0.0347319	0.158	0.137	1			Ly6k	0.0730708	0.017	0.003	1			Ankrd13d	0.0726069	0.06	0.021	1			Lclat1	0.0918349	0.089	0.085	1
Nrf1	0.0275974	0.203	0.182	1			Fmo5	0.0373125	0.057	0.048	1			Uqcc3	0.0347135	0.459	0.382	1			Mff	0.073034	0.422	0.473	1			Akirin2	0.0725631	0.571	0.559	1			Bmf	0.0918186	0.255	0.246	1
Pa2g4	0.0275951	0.767	0.786	1			Ppif	0.0372967	0.164	0.152	1			Ppp1r9a	0.0347133	0.498	0.49	1			Elmo2	0.073029	0.183	0.167	1			Zfp687	0.0725287	0.158	0.119	1			Tmem43	0.091805	0.157	0.184	1
Psmc4	0.0275835	0.704	0.672	1			Hbb-bt	0.0372856	0.002	0.002	1			Mzt1	0.034696	0.254	0.204	1			Hs2st1	0.0729883	0.289	0.303	1			Trit1	0.0725147	0.233	0.189	1			Fgfbp3	0.0917633	0.089	0.044	1
Dars	0.0275717	0.476	0.455	1			Ap1s2	0.0372681	0.318	0.304	1			Dhx34	0.0346798	0.128	0.122	1			Nup37	0.0729659	0.056	0.072	1			Zfp174	0.0724769	0.053	0.007	1			Tuba1b	0.0917502	0.86	0.884	1
Xpc	0.0275447	0.135	0.123	1			Chmp1a	0.0372651	0.342	0.325	1			Fam174a	0.0346411	0.503	0.446	1			Mpeg1	0.0729483	0.811	0.842	1			Ggact	0.0724645	0.06	0.035	1			Pbxip1	0.0916592	0.472	0.489	1
Atxn10	0.0274859	0.565	0.541	1			Rasa3	0.0372615	0.269	0.262	1			Btbd6	0.034636	0.095	0.073	1			Slc30a7	0.0728926	0.194	0.223	1			Ppp2ca	0.0724215	0.692	0.601	1			Cyhr1	0.0916331	0.306	0.364	1
Ctu2	0.0274837	0.229	0.231	1			Pdk1	0.0372363	0.334	0.332	1			Hes6	0.034631	0.181	0.169	1			Irf2bp2	0.0728852	0.761	0.777	1			Slc6a9	0.0724042	0.015	0.014	1			Gpr107	0.0915959	0.404	0.456	1
Csf1r	0.0274693	0.959	0.963	1			Gm26520	0.0371996	0.169	0.157	1			Becn1	0.0345922	0.321	0.306	1			Epsti1	0.0728085	0.344	0.358	1			Kif16b	0.0723836	0.12	0.091	1			Tmem260	0.0915927	0.251	0.278	1
Acadvl	0.027456	0.341	0.322	1			Snx29	0.0371781	0.261	0.265	1			Dennd1c	0.0345851	0.254	0.222	1			S100a1	0.0727793	0.178	0.162	1			Cct2	0.0723017	0.729	0.769	1			Tha1	0.0915862	0.162	0.153	1
BC024978	0.0274421	0.09	0.088	1			Slc12a9	0.0371406	0.57	0.586	1			Klhl21	0.0345563	0.062	0.038	1			Clptm1l	0.0726439	0.539	0.608	1			Msrb2	0.07226	0.376	0.35	1			Strada	0.091558	0.226	0.275	1
Dok2	0.027435	0.127	0.122	1			Ubl5	0.037132	0.765	0.788	1			mt-Atp8	0.0345258	0.449	0.426	1			Calcrl	0.0726407	0.1	0.075	1			Cttnbp2nl	0.0722304	0.797	0.79	1			Pip5k1a	0.0914827	0.209	0.246	1
Mrpl27	0.0274297	0.362	0.359	1			Nup54	0.0371033	0.241	0.233	1			Timp2	0.0345226	0.905	0.889	1			Arid1a	0.0725871	0.633	0.648	1			Rmdn3	0.0722181	0.18	0.168	1			Arhgap30	0.0914429	0.57	0.616	1
Prmt5	0.0274111	0.319	0.308	1			Abraxas2	0.037009	0.436	0.448	1			Acadl	0.0345194	0.343	0.315	1			Zfand6	0.0725696	0.556	0.578	1			Gimap6	0.0721751	0.105	0.049	1			Gm26782	0.0913281	0.255	0.261	1
Slc39a10	0.027394	0.222	0.199	1			Ppp1r35	0.036994	0.284	0.273	1			Lxn	0.0344986	0.19	0.143	1			Tbc1d14	0.0725632	0.4	0.433	1			Cope	0.0721653	0.624	0.636	1			Haghl	0.0913195	0.209	0.208	1
Srsf2	0.0273893	0.879	0.893	1			Bco2	0.0369813	0.128	0.101	1			Rps28	0.0344681	0.982	0.977	1			Il1a	0.0725506	0.539	0.697	1			Supt5	0.0721337	0.331	0.35	1			Cebpzos	0.0912851	0.579	0.633	1
Otud5	0.0273861	0.262	0.242	1			Commd10	0.0369297	0.222	0.215	1			Wapl	0.0344411	0.525	0.478	1			Slc16a6	0.0725389	0.611	0.66	1			Cd2ap	0.072081	0.617	0.629	1			Usf2	0.0912588	0.57	0.619	1
Nsmce3	0.0273708	0.414	0.408	1			Cdadc1	0.0369044	0.122	0.111	1			Taf15	0.0344335	0.541	0.557	1			Ufl1	0.0725221	0.35	0.392	1			Malt1	0.0720394	0.233	0.217	1			Med17	0.0912523	0.264	0.294	1
Mcrip1	0.0273242	0.627	0.605	1			Ap3s2	0.0368864	0.169	0.15	1			Rtf2	0.0344197	0.478	0.44	1			Atf7ip	0.0724457	0.35	0.405	1			Golph3l	0.0720168	0.143	0.126	1			Cggbp1	0.0912232	0.464	0.538	1
Dld	0.027311	0.416	0.392	1			A930033H14Rik	0.0368856	0.071	0.052	1			Ap1b1	0.0344137	0.37	0.344	1			Tecr	0.072397	0.644	0.702	1			Tatdn1	0.071979	0.241	0.259	1			Pde2a	0.0912002	0.051	0.028	1
Mtus2	0.0272991	0.045	0.025	1			Ptpro	0.0368115	0.21	0.193	1			Abhd15	0.0343874	0.193	0.172	1			Tmem119	0.0723932	0.978	0.987	1			Birc2	0.0719711	0.301	0.224	1			Ubr1	0.0911566	0.183	0.218	1
Tomm34	0.0272889	0.382	0.387	1			Rnf103	0.0367798	0.213	0.216	1			Dnttip1	0.0343308	0.286	0.257	1			Bphl	0.0723845	0.178	0.185	1			Bbip1	0.0719239	0.338	0.308	1			Sfpq	0.0911207	0.728	0.756	1
Tbce	0.0272736	0.218	0.194	1			4931406C07Rik	0.0367627	0.306	0.302	1			Cmtm4	0.0343221	0.229	0.213	1			Chp1	0.0723797	0.178	0.172	1			Extl2	0.071877	0.135	0.112	1			B3galt6	0.0910982	0.179	0.201	1
Cmklr1	0.0272478	0.465	0.431	1			Rbl1	0.0366285	0.248	0.214	1			Add3	0.0343129	0.229	0.19	1			2010320M18Rik	0.0723722	0.1	0.08	1			2900097C17Rik	0.0718665	0.474	0.427	1			4921524J17Rik	0.0910866	0.132	0.142	1
Xpot	0.0272353	0.314	0.308	1			Gdf15	0.0365808	0.008	0.008	1			Mtf1	0.0342943	0.167	0.131	1			Paxx	0.0723455	0.156	0.162	1			Aaed1	0.07185	0.143	0.182	1			Gucd1	0.091043	0.123	0.098	1
Selenoh	0.0272146	0.576	0.581	1			Zbtb24	0.0365459	0.092	0.086	1			Hus1	0.0342777	0.073	0.061	1			Tulp4	0.0723263	0.333	0.375	1			Actr3	0.0717981	0.85	0.818	1			Fdxr	0.0910263	0.174	0.176	1
Bag3	0.027213	0.144	0.127	1			Guf1	0.0365058	0.171	0.159	1			Rbm8a	0.0341728	0.563	0.571	1			Ypel5	0.0723189	0.228	0.207	1			1810022K09Rik	0.0717673	0.414	0.441	1			Ric8a	0.0909764	0.238	0.29	1
Selenbp1	0.027207	0.11	0.097	1			Nipsnap2	0.0365	0.114	0.095	1			Ndufs3	0.0341655	0.558	0.531	1			Scarf2	0.0723101	0.078	0.045	1			Abcf1	0.0716219	0.496	0.497	1			Ubash3b	0.0909419	0.528	0.562	1
Ccdc97	0.0271622	0.22	0.199	1			Gpaa1	0.0364888	0.535	0.532	1			Nemp2	0.0341595	0.064	0.044	1			Nudt2	0.0722681	0.206	0.203	1			Orc4	0.0714977	0.286	0.273	1			Dnajb14	0.0909024	0.438	0.502	1
Psmb4	0.0271194	0.794	0.773	1			Fam107b	0.0364638	0.106	0.103	1			Plpp1	0.0341171	0.286	0.265	1			Lrrc41	0.072161	0.178	0.185	1			Ctif	0.0714307	0.06	0.042	1			Tstd3	0.0908962	0.102	0.085	1
Elmod3	0.0270833	0.073	0.064	1			Trip13	0.0364595	0.099	0.086	1			Zfp846	0.0340649	0.148	0.128	1			Aim2	0.0721601	0.35	0.382	1			Prdx2	0.071425	0.669	0.601	1			Gigyf2	0.0908673	0.302	0.381	1
Zfp281	0.0270666	0.198	0.187	1			Ncaph	0.0364482	0.163	0.133	1			Uso1	0.0340599	0.364	0.28	1			Ski	0.0721408	0.639	0.717	1			Gpcpd1	0.0714189	0.368	0.315	1			Ppt1	0.0908506	0.672	0.742	1
Fcgr1	0.0270501	0.91	0.884	1			Morf4l1	0.0364289	0.821	0.846	1			Syk	0.0340464	0.415	0.379	1			Ccl25	0.072131	0.128	0.12	1			Pcsk7	0.0712617	0.248	0.196	1			Prpf8	0.0907748	0.396	0.449	1
Preb	0.0270377	0.381	0.372	1			Slc7a7	0.0364097	0.483	0.472	1			Zfp706	0.034029	0.803	0.802	1			Ino80d	0.0720824	0.278	0.363	1			Ccdc94	0.0712297	0.068	0.07	1			B3gat3	0.0907745	0.328	0.381	1
Ache	0.02703	0.053	0.031	1			Ptpa	0.036408	0.404	0.425	1			Josd2	0.0340252	0.279	0.248	1			Clcc1	0.0720563	0.328	0.39	1			2410015M20Rik	0.07115	0.632	0.636	1			Gmps	0.0907026	0.319	0.369	1
Imp4	0.027011	0.557	0.556	1			Mpdu1	0.036404	0.383	0.368	1			Ascc1	0.0340248	0.284	0.262	1			Eif2b1	0.0720562	0.161	0.157	1			Stoml1	0.0710855	0.165	0.196	1			Mon2	0.0906514	0.353	0.424	1
Trim3	0.0270053	0.118	0.087	1			B230118H07Rik	0.0363565	0.256	0.249	1			Lsm3	0.034017	0.384	0.373	1			Tlr6	0.0720411	0.128	0.117	1			Nup153	0.0710804	0.271	0.294	1			Trmt44	0.0906108	0.089	0.081	1
Arhgap1	0.0269912	0.187	0.173	1			Gm31243	0.0363372	0.095	0.083	1			R3hdm2	0.0339398	0.382	0.364	1			Actr8	0.0719077	0.161	0.177	1			Mks1	0.0710463	0.128	0.077	1			Tbc1d16	0.0906002	0.319	0.345	1
Snx5	0.0269317	0.852	0.841	1			Zfand1	0.0363227	0.136	0.106	1			Rps27l	0.0339343	0.793	0.77	1			Ube2e3	0.0718762	0.394	0.473	1			Ehbp1l1	0.0709887	0.338	0.392	1			Sdf4	0.0905804	0.6	0.678	1
Gart	0.0269143	0.443	0.408	1			Znrf1	0.0363189	0.295	0.282	1			Arap1	0.0339282	0.365	0.315	1			Cdc26	0.0718666	0.411	0.472	1			Arfrp1	0.0709695	0.406	0.385	1			Rnf11	0.0905477	0.34	0.388	1
Phpt1	0.0268734	0.173	0.151	1			Rfc3	0.0363126	0.389	0.375	1			Pex11b	0.0338487	0.262	0.233	1			Malsu1	0.0718315	0.283	0.325	1			Eaf1	0.0709585	0.158	0.14	1			Mmgt1	0.0904639	0.111	0.121	1
Higd2a	0.0268611	0.611	0.592	1			Mfng	0.0362897	0.374	0.347	1			Cfl2	0.0338249	0.274	0.222	1			Pex11b	0.0718253	0.256	0.28	1			Ggt5	0.0708957	0.368	0.322	1			Zfp644	0.0904096	0.511	0.593	1
Fmr1nb	0.0268518	0.02	0.001	0.00107591			Itgav	0.036285	0.463	0.473	1			Lman2	0.0337886	0.609	0.571	1			Acvr1	0.071755	0.183	0.177	1			Tax1bp1	0.0708483	0.586	0.58	1			Fbxo22	0.0903548	0.251	0.314	1
Gpaa1	0.0268489	0.549	0.532	1			Galnt12	0.0362768	0.396	0.4	1			Ccdc51	0.0337868	0.076	0.047	1			Gm5617	0.0717547	0.183	0.193	1			Wwox	0.0708181	0.18	0.175	1			Lactb2	0.0903389	0.26	0.311	1
Utp11	0.0268055	0.617	0.609	1			Lgals3bp	0.0362459	0.52	0.509	1			Rps27rt	0.0337795	0.293	0.257	1			Slco2b1	0.0716989	0.794	0.87	1			Crcp	0.0708005	0.241	0.161	1			Kpna1	0.0903262	0.243	0.295	1
Rbm15b	0.0267935	0.135	0.12	1			1110008F13Rik	0.0362374	0.688	0.717	1			Tfrc	0.0337772	0.168	0.14	1			Gatsl3	0.0716253	0.117	0.1	1			Hilpda	0.0707997	0.113	0.077	1			Cdh23	0.0902593	0.111	0.098	1
Gadd45gip1	0.0267879	0.58	0.556	1			1700086O06Rik	0.0362369	0.047	0.03	1			Ibtk	0.0337333	0.118	0.09	1			Bin1	0.0715775	0.967	0.973	1			Rnf41	0.0706784	0.18	0.154	1			Zbtb11	0.0902273	0.217	0.254	1
Mrpl34	0.026779	0.603	0.584	1			Fmnl1	0.0362152	0.453	0.443	1			1110065P20Rik	0.0337213	0.195	0.175	1			Gm26518	0.0715669	0.128	0.097	1			Adarb1	0.0706615	0.083	0.056	1			Leprot	0.0901981	0.536	0.576	1
Ttc39b	0.026778	0.264	0.223	1			Elavl1	0.0361955	0.588	0.589	1			Rapgef1	0.0337007	0.205	0.166	1			Gpsm3	0.0715583	0.578	0.648	1			Armc8	0.0706157	0.248	0.273	1			Zfp217	0.0901734	0.243	0.244	1
Slc25a16	0.0267666	0.131	0.122	1			Cenpn	0.0361254	0.109	0.084	1			Zmynd8	0.0336549	0.451	0.423	1			Ccdc85c	0.0715075	0.039	0.015	1			Rplp1	0.0706017	1	1	1			Creb1	0.0900976	0.357	0.436	1
Nae1	0.0266659	0.319	0.31	1			Pbx2	0.0361026	0.296	0.281	1			Usp45	0.0336321	0.125	0.111	1			Mitf	0.0714976	0.156	0.177	1			Atf4	0.0705569	0.564	0.51	1			Rgmb	0.0900462	0.4	0.458	1
Slx1b	0.0266596	0.126	0.104	1			Ddx39b	0.0360448	0.7	0.706	1			Cebpg	0.0336213	0.733	0.708	1			Rpap2	0.0714904	0.133	0.115	1			Calm3	0.0705067	0.496	0.517	1			Stk17b	0.0899978	0.315	0.364	1
Parp10	0.0266025	0.122	0.107	1			Lrrc57	0.0360353	0.141	0.122	1			Rnasel	0.0336167	0.211	0.172	1			Ublcp1	0.0713231	0.278	0.322	1			mt-Co3	0.0705023	0.985	0.993	1			Miip	0.0899416	0.166	0.178	1
Cfh	0.0265981	0.809	0.802	1			Znrd1as	0.035984	0.082	0.062	1			Aamdc	0.0336116	0.253	0.245	1			Nsd2	0.0712753	0.3	0.355	1			Acox1	0.0704575	0.226	0.203	1			Sec24b	0.0899023	0.238	0.267	1
H2afj	0.0265778	0.644	0.639	1			Rpl22l1	0.0359801	0.779	0.804	1			Smarcc2	0.0335993	0.331	0.327	1			Exosc10	0.0712631	0.233	0.288	1			Mpp1	0.0704047	0.263	0.175	1			Tpmt	0.0898798	0.072	0.038	1
Ppp3cc	0.0265557	0.078	0.062	1			Kpnb1	0.0359717	0.63	0.64	1			Pqlc2	0.0335961	0.162	0.152	1			Stk19	0.0712583	0.25	0.237	1			Cutc	0.0703994	0.113	0.063	1			Atxn3	0.0895947	0.191	0.199	1
Tsnax	0.0265512	0.417	0.41	1			Faap20	0.0359465	0.227	0.223	1			Smpd5	0.0335855	0.166	0.134	1			Pik3ip1	0.0712313	0.05	0.03	1			Fam174a	0.0702666	0.481	0.406	1			Ttc7	0.0895887	0.247	0.318	1
Trmt112	0.026548	0.716	0.693	1			Ogg1	0.0359275	0.126	0.093	1			Cetn2	0.0335722	0.372	0.324	1			Dnajc17	0.0712108	0.128	0.107	1			Ccs	0.0702293	0.286	0.245	1			Rbm12	0.0895673	0.149	0.167	1
Hspa9	0.0265378	0.675	0.674	1			Mrpl9	0.0358612	0.236	0.238	1			Zfp580	0.0335566	0.126	0.087	1			Azi2	0.071165	0.222	0.262	1			Glt8d1	0.0701933	0.211	0.238	1			Nav1	0.0894272	0.187	0.176	1
Cysltr1	0.0265301	0.416	0.404	1			Tsen15	0.0358305	0.233	0.209	1			0610037L13Rik	0.0335515	0.374	0.347	1			Rab3ip	0.0711294	0.206	0.228	1			Selenop	0.0701688	0.917	0.944	1			Ift27	0.0894187	0.162	0.163	1
Gosr2	0.0264979	0.27	0.245	1			Ctdsp1	0.0357804	0.216	0.197	1			Amfr	0.0335422	0.429	0.426	1			Ddt	0.0710152	0.306	0.368	1			Ppt1	0.0701671	0.797	0.797	1			Rap1gap2	0.0894028	0.115	0.104	1
Use1	0.0264975	0.584	0.583	1			Srek1	0.0357678	0.496	0.51	1			Zfp800	0.0334889	0.306	0.297	1			Mrps33	0.0709291	0.6	0.652	1			Zc3h7a	0.0701632	0.511	0.524	1			Sacm1l	0.0893943	0.251	0.265	1
Pgm2	0.0264831	0.166	0.156	1			Ebpl	0.035758	0.37	0.35	1			Ndst1	0.0334613	0.081	0.07	1			Cetn2	0.0709117	0.289	0.302	1			Ptdss2	0.0701337	0.271	0.182	1			Ank2	0.0893744	0.362	0.398	1
Tmem35b	0.02647	0.108	0.101	1			H3f3a	0.0357423	0.922	0.937	1			Pdcd2	0.0334393	0.183	0.16	1			Pknox1	0.0708982	0.222	0.272	1			Ubqln2	0.0700986	0.188	0.133	1			Rab2b	0.0893378	0.174	0.178	1
Noc3l	0.026453	0.173	0.157	1			Prdx3	0.035726	0.476	0.472	1			Cwc27	0.0334268	0.174	0.146	1			Thnsl1	0.0708801	0.067	0.035	1			Utp6	0.0700383	0.165	0.154	1			Arap1	0.0893269	0.336	0.379	1
Mcrs1	0.0264141	0.318	0.292	1			Dek	0.0357091	0.762	0.765	1			Mob2	0.0334102	0.235	0.198	1			Lxn	0.0708374	0.183	0.19	1			Rpl18a	0.0700372	0.985	0.993	1			Ufl1	0.0892769	0.332	0.405	1
Fibp	0.0264091	0.403	0.39	1			Abcd3	0.0357034	0.302	0.296	1			Actn4	0.0334081	0.34	0.324	1			Hsf2	0.0708085	0.094	0.082	1			Bicd2	0.0700358	0.496	0.441	1			Wrb	0.089228	0.119	0.134	1
Borcs6	0.0263945	0.223	0.197	1			Scaper	0.0356607	0.153	0.128	1			Smarcd1	0.0334022	0.286	0.283	1			Xpa	0.0707685	0.183	0.215	1			Heca	0.0700349	0.218	0.259	1			Jam2	0.0892114	0.315	0.352	1
Commd2	0.0263847	0.407	0.41	1			BC029722	0.0356521	0.199	0.181	1			Ccs	0.0333887	0.317	0.294	1			Rsu1	0.0707486	0.539	0.608	1			Rassf5	0.0700189	0.429	0.406	1			D10Wsu102e	0.0891727	0.209	0.263	1
Nhp2	0.0263789	0.714	0.712	1			Cdc34	0.0355797	0.358	0.361	1			Rab31	0.0333826	0.291	0.227	1			Raf1	0.0707089	0.272	0.3	1			Mrpl17	0.0699845	0.429	0.483	1			Ctbs	0.0891654	0.345	0.371	1
Cbr4	0.0263724	0.156	0.142	1			Aldh2	0.0355731	0.356	0.334	1			Gbp5	0.0333259	0.153	0.16	1			Uqcrfs1	0.0706867	0.461	0.525	1			Dcaf10	0.0699302	0.15	0.14	1			Zbtb37	0.089143	0.221	0.261	1
Ippk	0.0263406	0.072	0.057	1			Rnf168	0.0355653	0.28	0.273	1			Prox1	0.033325	0.092	0.087	1			Cdc42ep3	0.0706856	0.178	0.218	1			Letmd1	0.0699211	0.241	0.231	1			Smad4	0.0890758	0.34	0.386	1
Bcl7b	0.0263244	0.35	0.337	1			Lamtor1	0.0355631	0.791	0.804	1			Trim30b	0.0332828	0.102	0.09	1			Chkb	0.0706359	0.172	0.137	1			Insr	0.069921	0.218	0.231	1			Lbx2	0.0890656	0.132	0.125	1
Odc1	0.0263128	0.436	0.424	1			Fes	0.0355382	0.47	0.47	1			Myef2	0.0332704	0.139	0.117	1			Sec24a	0.0705828	0.283	0.295	1			Gm3739	0.0698891	0.068	0.049	1			Gga1	0.0890578	0.281	0.309	1
Ppp3cb	0.0263094	0.352	0.328	1			Gmeb1	0.0354912	0.186	0.171	1			Pmp22	0.0332518	0.807	0.787	1			Cbr3	0.0705356	0.1	0.118	1			Comtd1	0.0697092	0.353	0.378	1			Rab24	0.0889529	0.43	0.502	1
Elmo1	0.0262541	0.667	0.661	1			Rassf5	0.035431	0.32	0.312	1			Cox7b	0.0332166	0.789	0.784	1			Gm47283	0.0705214	0.544	0.568	1			Zfp697	0.069696	0.173	0.133	1			Ghitm	0.0889051	0.451	0.536	1
Cstf3	0.0262132	0.256	0.25	1			Gtf3c3	0.0354157	0.136	0.125	1			Pym1	0.0332054	0.111	0.102	1			Slc39a11	0.0704595	0.15	0.143	1			Rps6	0.0696926	0.947	0.958	1			Cog1	0.0888911	0.153	0.153	1
E2f4	0.0262127	0.333	0.32	1			Tmem109	0.0353991	0.646	0.647	1			Mios	0.0332022	0.094	0.079	1			Zcchc3	0.0704517	0.05	0.033	1			Gorasp1	0.0696677	0.12	0.126	1			Kat6a	0.08885	0.396	0.443	1
Gm12166	0.0262073	0.091	0.077	1			Rai1	0.0353912	0.195	0.161	1			Gm10036	0.0331765	0.172	0.143	1			Rela	0.0703355	0.378	0.42	1			Ndufaf6	0.0696616	0.105	0.07	1			Bicral	0.0888072	0.157	0.191	1
Rrp1	0.0261595	0.705	0.675	1			Serp1	0.0353883	0.68	0.689	1			Tti1	0.0331751	0.119	0.087	1			Pex3	0.0703332	0.189	0.225	1			Timm17b	0.0696584	0.301	0.287	1			Tceal1	0.0888008	0.106	0.098	1
Prr3	0.0261551	0.151	0.141	1			Mlph	0.0353689	0.255	0.243	1			Dph2	0.0331634	0.08	0.058	1			Psat1	0.0703188	0.328	0.305	1			Polb	0.0696581	0.368	0.35	1			Rbm5	0.0887504	0.621	0.648	1
Triap1	0.0261399	0.382	0.36	1			Nt5dc2	0.0353124	0.238	0.231	1			Pik3cb	0.0331507	0.207	0.192	1			Ier5	0.0702858	0.944	0.957	1			Suclg1	0.0695752	0.511	0.573	1			Chd8	0.0887171	0.426	0.47	1
Naglu	0.0261081	0.466	0.464	1			Cnp	0.0352571	0.283	0.255	1			Apba1	0.0331456	0.066	0.041	1			Ptpn18	0.0702752	0.867	0.902	1			Cnbp	0.0695314	0.812	0.804	1			Usp34	0.0886897	0.404	0.436	1
Zfp706	0.0261047	0.827	0.821	1			Lztr1	0.0352571	0.135	0.119	1			Slc25a23	0.0330893	0.149	0.114	1			Cryz	0.0702059	0.106	0.095	1			Rinl	0.0694498	0.256	0.252	1			Tulp4	0.0886713	0.345	0.411	1
Rpp38	0.0260694	0.141	0.134	1			Zbtb8os	0.0352543	0.377	0.374	1			Abi3	0.0330879	0.915	0.886	1			1110002L01Rik	0.0701881	0.083	0.07	1			Spred2	0.0694454	0.105	0.063	1			Ublcp1	0.088592	0.26	0.354	1
Sigmar1	0.0259894	0.527	0.525	1			Ranbp3	0.0352408	0.248	0.247	1			Qars	0.0330589	0.321	0.286	1			Zbtb4	0.0701752	0.294	0.348	1			Eif2b4	0.0694452	0.173	0.175	1			Fmnl3	0.0885682	0.43	0.532	1
Rpl10-ps3	0.0259715	0.339	0.331	1			Gtf2b	0.0352362	0.3	0.295	1			Nsmce2	0.0330253	0.207	0.204	1			Arpc1a	0.0701694	0.539	0.573	1			Churc1	0.069423	0.361	0.343	1			Secisbp2	0.0885631	0.302	0.362	1
Coq2	0.0259503	0.358	0.354	1			Tnfrsf17	0.0352356	0.068	0.038	0.142753			Tpmt	0.033025	0.063	0.038	1			Rps6kc1	0.0701537	0.156	0.153	1			Hist1h4i	0.0693896	0.083	0.028	1			Nup214	0.0884987	0.289	0.324	1
Pgam5	0.0259264	0.168	0.16	1			Ankrd44	0.0352242	0.506	0.495	1			Urod	0.0329663	0.228	0.204	1			Dyrk1a	0.0701403	0.206	0.225	1			Lrrc57	0.0693751	0.113	0.084	1			Gfpt1	0.0883096	0.238	0.333	1
Ndufa9	0.0259078	0.595	0.571	1			Sfi1	0.0352186	0.144	0.122	1			Wwp2	0.0329579	0.191	0.175	1			Ppp4r3a	0.0701402	0.3	0.347	1			Rab5c	0.0693644	0.699	0.685	1			Slc30a6	0.0883081	0.102	0.146	1
Rplp1	0.0258946	1	1	1			Thap11	0.0352058	0.231	0.228	1			Tmem189	0.0329562	0.282	0.265	1			Zfyve21	0.0701192	0.183	0.227	1			Use1	0.0693321	0.571	0.476	1			Arrdc2	0.0880527	0.072	0.034	1
Ddx28	0.0258831	0.148	0.133	1			AC149090.1	0.0351809	0.738	0.758	1			Pkn2	0.0329394	0.431	0.431	1			Kdsr	0.0699917	0.183	0.205	1			Arhgdia	0.0692435	0.857	0.804	1			Stx5a	0.0880332	0.353	0.367	1
Zfp422	0.0258393	0.297	0.292	1			Chst12	0.0351676	0.27	0.256	1			Banf1	0.0329376	0.512	0.458	1			Kif2a	0.0699607	0.267	0.288	1			Snrpb	0.0691588	0.759	0.769	1			Cd82	0.0879953	0.443	0.481	1
Vps28	0.0257669	0.658	0.624	1			Casd1	0.0351475	0.29	0.293	1			Herpud2	0.0329374	0.287	0.274	1			Dram2	0.0699277	0.461	0.533	1			Nap1l4	0.0691003	0.511	0.503	1			Rnf122	0.087929	0.085	0.049	1
Spsb1	0.0257517	0.343	0.328	1			Tbl1x	0.0351154	0.452	0.434	1			Mrnip	0.0328754	0.061	0.055	1			Ric8a	0.0698225	0.278	0.295	1			Fam117b	0.0690693	0.361	0.315	1			Zfp870	0.0878866	0.068	0.049	1
Tmed5	0.0257492	0.833	0.83	1			Gm46224	0.0351116	0.139	0.131	1			Tmem167b	0.0328442	0.104	0.09	1			Zfp747	0.0698122	0.067	0.042	1			H2-D1	0.069026	0.917	0.937	1			Hsd17b11	0.0878859	0.426	0.494	1
Prelid3b	0.0257436	0.49	0.486	1			Gm6598	0.0350163	0.041	0.029	1			Gpatch2	0.0328399	0.201	0.187	1			Rnf130	0.0697924	0.783	0.82	1			Oasl1	0.0689219	0.203	0.224	1			Rapgef5	0.0878831	0.6	0.616	1
Ogg1	0.0257256	0.139	0.122	1			Fkbp5	0.0349905	0.502	0.532	1			Map3k7	0.0328296	0.198	0.169	1			Zfp113	0.0697917	0.128	0.103	1			Limd1	0.0689131	0.233	0.175	1			Zbtb44	0.0878307	0.123	0.153	1
Kdm5b	0.0257088	0.107	0.094	1			Ggh	0.0349772	0.346	0.339	1			Gnb2	0.0328262	0.925	0.892	1			Zmat1	0.0697648	0.128	0.1	1			Map2k4	0.0688976	0.211	0.182	1			Fnbp4	0.0878053	0.311	0.362	1
Psme4	0.0256931	0.25	0.246	1			Leng8	0.0349677	0.378	0.384	1			Dmtf1	0.0328144	0.37	0.379	1			Dusp3	0.0697409	0.272	0.338	1			Snx1	0.0688712	0.496	0.42	1			Mbtps1	0.0877099	0.247	0.256	1
Gid8	0.0256357	0.285	0.255	1			Itgb3	0.03496	0.153	0.134	1			4931406P16Rik	0.0328124	0.235	0.204	1			Dennd6a	0.0696843	0.189	0.215	1			Glipr1	0.0688621	0.158	0.182	1			Gpbp1l1	0.0874704	0.264	0.301	1
Tm9sf3	0.0256324	0.795	0.788	1			Klhl25	0.0349548	0.126	0.11	1			Themis2	0.0327861	0.21	0.187	1			Etfa	0.0696696	0.311	0.32	1			Mrpl10	0.0688409	0.173	0.161	1			Ncaph2	0.0874658	0.285	0.301	1
Taf4	0.0255992	0.114	0.104	1			Ninj1	0.03495	0.555	0.554	1			Cxxc5	0.0327732	0.669	0.653	1			Rps6ka1	0.0696505	0.633	0.69	1			Ndrg2	0.0687935	0.038	0.049	1			Zfp24	0.0874342	0.281	0.333	1
Lamtor4	0.0255825	0.87	0.863	1			Hectd3	0.0349438	0.095	0.081	1			Casp8	0.0327535	0.608	0.586	1			Smchd1	0.0696416	0.506	0.532	1			Gm37233	0.0687662	0.15	0.119	1			Cyth3	0.0873736	0.23	0.265	1
Pus10	0.0255691	0.129	0.121	1			Fadd	0.0349237	0.186	0.158	1			C030006K11Rik	0.0327505	0.094	0.073	1			Sesn1	0.0696378	0.267	0.308	1			Rbm10	0.0686073	0.256	0.217	1			Usp5	0.087361	0.209	0.227	1
Cd79b	0.0255607	0.218	0.198	1			Rbms2	0.0348816	0.14	0.125	1			Mrpl28	0.0327405	0.407	0.391	1			Jam3	0.0696232	0.15	0.14	1			Mrpl48	0.0685732	0.376	0.35	1			Unc45a	0.0873386	0.115	0.085	1
Uap1	0.0255496	0.257	0.239	1			2810474O19Rik	0.0348799	0.53	0.551	1			Zfp617	0.0326945	0.12	0.099	1			Hist1h4d	0.0696149	0.078	0.138	1			Milr1	0.0685591	0.293	0.343	1			Stag1	0.0873273	0.353	0.485	1
Hdgfl2	0.0255361	0.294	0.286	1			Dtx3	0.0348755	0.169	0.145	1			Pcdhga12	0.0326767	0.072	0.052	1			Abtb1	0.0695963	0.161	0.132	1			Atg13	0.0685299	0.098	0.056	1			Prkab1	0.0873096	0.238	0.275	1
Pqlc2	0.0255166	0.22	0.215	1			Rbm7	0.0348751	0.405	0.39	1			Reep3	0.0326709	0.638	0.633	1			Pde2a	0.0695513	0.089	0.035	1			Iqgap3	0.0685196	0.068	0.056	1			Zbtb6	0.0872974	0.145	0.146	1
Stat5b	0.0255055	0.135	0.122	1			Nop9	0.0348606	0.236	0.227	1			Slc39a12	0.0326591	0.047	0.02	1			Klhl24	0.0695211	0.383	0.348	1			AI413582	0.068501	0.286	0.308	1			Ddhd2	0.0872781	0.302	0.32	1
Acss1	0.0254893	0.237	0.226	1			Rac3	0.0348479	0.167	0.156	1			Desi1	0.0325899	0.178	0.172	1			Oxld1	0.0695074	0.111	0.11	1			Cxxc5	0.0684939	0.662	0.608	1			Dirc2	0.0872129	0.213	0.205	1
Rab8a	0.0254829	0.486	0.488	1			Etfdh	0.0347939	0.154	0.123	1			Uri1	0.0325738	0.191	0.175	1			Clk3	0.0694759	0.228	0.21	1			Slc2a3	0.0684349	0.053	0.035	1			BC037034	0.0871595	0.46	0.508	1
Eid2	0.0254354	0.252	0.221	1			Rnf10	0.0347824	0.412	0.412	1			Nudt1	0.0325699	0.13	0.108	1			Pnn	0.0694582	0.606	0.638	1			Ccnd3	0.0684207	0.489	0.503	1			Cmya5	0.0870841	0.077	0.074	1
Tcirg1	0.0254219	0.504	0.49	1			Tapbp	0.0347629	0.537	0.524	1			Ei24	0.0325553	0.368	0.332	1			Mfap1b	0.0694274	0.183	0.175	1			H1f0	0.0684042	0.18	0.147	1			Pde7a	0.0870373	0.094	0.116	1
Ehbp1l1	0.025412	0.386	0.39	1			1600014C10Rik	0.0347538	0.256	0.237	1			Cacna1a	0.0325381	0.107	0.085	1			Hlx	0.0693771	0.222	0.227	1			Trmt1l	0.0683274	0.444	0.434	1			Ppp4c	0.0869958	0.443	0.487	1
Coa4	0.025356	0.229	0.222	1			Atraid	0.0347354	0.62	0.625	1			Smim8	0.0325151	0.221	0.204	1			Kdm5b	0.0692705	0.189	0.195	1			Srrd	0.0683189	0.316	0.301	1			Abcg1	0.0869674	0.366	0.426	1
Vamp8	0.0253298	0.861	0.855	1			Tab1	0.0346878	0.091	0.065	1			Eral1	0.0324869	0.068	0.047	1			Myo18b	0.0692544	0.094	0.072	1			Uvssa	0.0682893	0.241	0.21	1			Nxt2	0.0869309	0.23	0.244	1
Jak3	0.0253281	0.232	0.23	1			Higd2a	0.0346776	0.549	0.535	1			Itfg1	0.0324758	0.372	0.327	1			Adtrp	0.0692309	0.056	0.01	1			Rps23	0.0682865	0.977	1	1			Pnrc2	0.0869111	0.285	0.297	1
Sf3b5	0.0253212	0.678	0.656	1			Cbfa2t3	0.0346605	0.206	0.203	1			Jam3	0.0324677	0.205	0.178	1			Pmpcb	0.0692057	0.306	0.378	1			Ak1	0.0682735	0.248	0.217	1			Mplkip	0.0869063	0.294	0.394	1
Cenpb	0.0252915	0.483	0.482	1			Gm20186	0.0346515	0.048	0.04	1			Ahsa1	0.0324465	0.541	0.519	1			Abcb9	0.0691469	0.044	0.013	1			Rassf4	0.0682615	0.496	0.497	1			Oat	0.0868878	0.298	0.337	1
Magohb	0.0252867	0.233	0.225	1			Plcg1	0.0346434	0.181	0.157	1			Galnt1	0.0324403	0.556	0.525	1			Surf1	0.0691185	0.222	0.25	1			Capzb	0.0682447	0.865	0.839	1			Gcnt1	0.0868597	0.468	0.561	1
Ankrd13c	0.0252761	0.239	0.247	1			Hk1	0.0346407	0.102	0.082	1			Hagh	0.0324057	0.393	0.338	1			Slc25a51	0.0690677	0.211	0.205	1			Atp6v1e1	0.0682201	0.564	0.51	1			Hmgxb4	0.0868131	0.26	0.29	1
Kpnb1	0.0252343	0.655	0.661	1			Acads	0.0346389	0.414	0.402	1			Taf9b	0.0323577	0.032	0.023	1			Cmtm7	0.0689853	0.817	0.823	1			Rps3a1	0.0681527	0.992	0.986	1			Agpat1	0.0867544	0.17	0.169	1
Orai3	0.025211	0.354	0.334	1			Mfsd5	0.0346224	0.292	0.29	1			Sptan1	0.0323424	0.192	0.181	1			Eif4h	0.068964	0.606	0.63	1			Scand1	0.0681443	0.677	0.601	1			Fbxl20	0.0866446	0.234	0.267	1
Flot1	0.0251503	0.363	0.347	1			Sec23b	0.0346221	0.254	0.262	1			Dnajb12	0.0323271	0.229	0.192	1			Tgfbrap1	0.068943	0.239	0.273	1			Sec61g	0.0680949	0.737	0.748	1			Sgce	0.0866325	0.353	0.455	1
Gm10036	0.0251197	0.155	0.152	1			Bin3	0.034612	0.208	0.185	1			Scfd1	0.0323144	0.355	0.35	1			Nsmce3	0.0689343	0.367	0.367	1			Surf6	0.0680902	0.195	0.126	1			Nek7	0.0865588	0.553	0.636	1
Clock	0.0251054	0.348	0.343	1			Gcfc2	0.0345736	0.135	0.115	1			Tesk1	0.0322573	0.34	0.329	1			Cops2	0.0689138	0.289	0.297	1			Dirc2	0.0680629	0.241	0.182	1			Tlnrd1	0.0864495	0.187	0.186	1
Trp53	0.0250817	0.551	0.555	1			Sft2d3	0.0345459	0.164	0.146	1			Ndufv2	0.0322451	0.544	0.531	1			Golga2	0.0688437	0.172	0.163	1			Rab6b	0.0680575	0.353	0.35	1			Rbms1	0.0864222	0.345	0.384	1
Fbxw17	0.0250772	0.103	0.097	1			Cenpw	0.034514	0.105	0.083	1			Mthfd2l	0.0322372	0.095	0.079	1			Myl12a	0.0688388	0.633	0.683	1			Ubqln1	0.0680489	0.368	0.329	1			D3Ertd751e	0.0863719	0.157	0.148	1
Rab24	0.0250518	0.532	0.506	1			Stt3a	0.0344571	0.566	0.59	1			Ubr2	0.032219	0.319	0.335	1			Utrn	0.0687015	0.061	0.058	1			Taok1	0.068008	0.474	0.462	1			Oaz2	0.0860002	0.157	0.167	1
Cnbp	0.0250349	0.888	0.867	1			Spc25	0.0344408	0.113	0.094	1			Aggf1	0.0322061	0.248	0.227	1			Dzip3	0.0686549	0.156	0.173	1			Dusp10	0.0679594	0.068	0.014	1			Slc2a8	0.0858806	0.191	0.191	1
Gnai3	0.0249667	0.382	0.365	1			Tcf4	0.0344374	0.684	0.703	1			Atxn3	0.0321973	0.192	0.152	1			Tnfsf12	0.0685786	0.283	0.298	1			Ndufb2	0.0679046	0.451	0.441	1			Kansl2	0.0858645	0.217	0.241	1
Ebag9	0.0249398	0.224	0.21	1			Cd99l2	0.0343937	0.097	0.089	1			Mrpl34	0.0321875	0.475	0.461	1			Sh3gl1	0.0685759	0.233	0.28	1			Fastkd3	0.0678958	0.105	0.084	1			Map3k7	0.085861	0.209	0.227	1
Limd2	0.0248785	0.825	0.822	1			Stradb	0.0343834	0.156	0.128	1			Atp5f1	0.0321802	0.855	0.84	1			Zfp90	0.0685681	0.361	0.407	1			Epc2	0.0678432	0.301	0.273	1			Gatb	0.0858276	0.187	0.172	1
Tmx2	0.0248622	0.454	0.453	1			Tmem119	0.0343153	0.938	0.945	1			Necap2	0.0321638	0.618	0.603	1			Brd8	0.0685498	0.333	0.437	1			Bphl	0.0678364	0.203	0.189	1			Bcl2	0.0858253	0.191	0.22	1
Snrnp35	0.0248529	0.173	0.16	1			Nat9	0.0343075	0.229	0.218	1			Tmem147	0.0321528	0.579	0.571	1			Maml3	0.068488	0.372	0.438	1			Lrig2	0.0678308	0.143	0.147	1			Elk4	0.0857798	0.272	0.278	1
Rack1	0.0248427	0.989	0.986	1			Lmf1	0.0342956	0.285	0.279	1			Jarid2	0.0321327	0.193	0.187	1			Rnf138	0.0684739	0.222	0.222	1			Pdhx	0.0678148	0.195	0.189	1			Csnk2b	0.0857327	0.511	0.566	1
Man1a	0.0248312	0.563	0.568	1			Dmap1	0.0342834	0.152	0.147	1			Slc24a5	0.0321263	0.115	0.079	1			Gm7694	0.0684699	0.072	0.042	1			Dlat	0.0677941	0.218	0.196	1			Sgk1	0.0857226	0.638	0.693	1
C030006K11Rik	0.0248295	0.144	0.115	1			Med9	0.0342771	0.303	0.309	1			Usp38	0.0321083	0.134	0.108	1			Araf	0.0684343	0.267	0.295	1			Psmc1	0.0677417	0.429	0.406	1			Krba1	0.0857212	0.089	0.053	1
Smyd5	0.0248266	0.226	0.212	1			Vrk1	0.0342653	0.372	0.351	1			Marveld2	0.032107	0.043	0.012	1			Map4k3	0.0684093	0.122	0.128	1			Hypk	0.0677324	0.338	0.357	1			Crebrf	0.0856905	0.251	0.288	1
Msra	0.0248243	0.178	0.16	1			Xpot	0.0342643	0.289	0.273	1			Xpa	0.0320365	0.221	0.192	1			Mpnd	0.068391	0.228	0.21	1			Tmem159	0.0676746	0.248	0.217	1			Gm13479	0.0856366	0.085	0.064	1
Tsfm	0.0248216	0.399	0.387	1			Msh2	0.0342537	0.245	0.23	1			Ide	0.0320335	0.329	0.277	1			Cops7a	0.0683787	0.328	0.313	1			1700017B05Rik	0.0676473	0.647	0.664	1			Prpf3	0.0855952	0.14	0.157	1
Scamp3	0.0248069	0.503	0.506	1			Ccdc88b	0.0341781	0.346	0.333	1			Tprkb	0.0320254	0.193	0.195	1			Mtch1	0.0683668	0.6	0.647	1			Pstk	0.0675553	0.278	0.203	1			Hs3st3b1	0.0855926	0.072	0.076	1
Asns	0.0248062	0.092	0.068	1			Irak4	0.0341767	0.185	0.176	1			Mfap3	0.0320084	0.52	0.49	1			Slc7a8	0.0683595	0.633	0.67	1			Rad51ap1	0.0674856	0.113	0.175	1			Abhd2	0.0855811	0.119	0.123	1
Gys1	0.0248027	0.093	0.069	1			Nectin2	0.0341757	0.24	0.219	1			E130308A19Rik	0.0319939	0.094	0.076	1			Zfp740	0.0683147	0.328	0.332	1			Bud23	0.0674446	0.398	0.364	1			Nudt3	0.08555	0.319	0.345	1
Parp12	0.0247751	0.208	0.182	1			Memo1	0.0341513	0.287	0.281	1			Rap1b	0.0319749	0.918	0.924	1			3222401L13Rik	0.0682893	0.328	0.35	1			Csnk1e	0.0674268	0.729	0.72	1			Csnk1g2	0.0855422	0.277	0.341	1
Kbtbd7	0.0247434	0.063	0.055	1			Mlycd	0.0341401	0.207	0.196	1			Pdcd4	0.0319426	0.209	0.172	1			Gpatch8	0.0682568	0.372	0.467	1			Manea	0.0674054	0.211	0.147	1			Riok2	0.0855291	0.187	0.21	1
Mettl23	0.0247325	0.451	0.428	1			Nisch	0.0341287	0.612	0.616	1			B4galt7	0.0318663	0.157	0.114	1			Gdi1	0.0682044	0.328	0.355	1			Tnks2	0.0673477	0.421	0.413	1			Galnt12	0.0854508	0.332	0.4	1
2300009A05Rik	0.0247169	0.239	0.231	1			Ilvbl	0.0340343	0.301	0.319	1			Psmd14	0.031866	0.416	0.414	1			C1galt1	0.0681997	0.139	0.125	1			Slco4a1	0.0672779	0.18	0.14	1			Scyl1	0.0854284	0.187	0.225	1
Lrp5	0.0246843	0.19	0.171	1			Isoc2b	0.0340247	0.099	0.081	1			Surf1	0.0318075	0.284	0.242	1			Sbf2	0.0681844	0.372	0.403	1			Rabggtb	0.0672038	0.286	0.21	1			Kcnk12	0.085377	0.132	0.153	1
Cct2	0.0246199	0.854	0.845	1			Slc24a5	0.0340086	0.13	0.122	1			Mia3	0.031748	0.468	0.437	1			Atg12	0.0681571	0.167	0.207	1			Map1lc3b	0.0671554	0.632	0.643	1			Cib2	0.08535	0.145	0.159	1
Rogdi	0.0246132	0.468	0.468	1			Tinf2	0.0339556	0.148	0.126	1			Cdc42bpb	0.0317321	0.214	0.192	1			Rnf126	0.0681494	0.272	0.293	1			Sfxn3	0.0671397	0.09	0.077	1			Chst1	0.0853289	0.23	0.254	1
Gcnt1	0.0245686	0.596	0.578	1			Cops4	0.0339381	0.636	0.65	1			Slc13a3	0.0317257	0.126	0.093	1			Fech	0.0681385	0.133	0.127	1			Cyp20a1	0.067044	0.308	0.259	1			Vps37b	0.0853003	0.311	0.373	1
Nradd	0.024566	0.156	0.137	1			Gm3636	0.0339325	0.057	0.04	1			Nfil3	0.031721	0.075	0.055	1			Mrpl39	0.0681172	0.206	0.2	1			Zfp217	0.0670331	0.248	0.224	1			Zdhhc8	0.0852796	0.153	0.155	1
Mvd	0.0245082	0.101	0.071	1			Dhx57	0.0339176	0.109	0.1	1			Mkl2	0.0317158	0.067	0.05	1			Uhrf2	0.0681089	0.406	0.48	1			Kcnip3	0.067027	0.09	0.056	1			Chaf1a	0.0852785	0.085	0.095	1
Rnf34	0.0244728	0.236	0.211	1			Hspa14	0.033896	0.371	0.376	1			Yipf5	0.0316887	0.418	0.408	1			Atg101	0.0680751	0.267	0.283	1			Kctd10	0.0670126	0.09	0.035	1			Stk35	0.0852089	0.085	0.081	1
Dus3l	0.0244661	0.167	0.157	1			Sox12	0.0338699	0.051	0.026	0.367056			Dpm1	0.0316846	0.293	0.289	1			Tmem219	0.0680601	0.506	0.542	1			Ilk	0.0670029	0.444	0.455	1			Pigo	0.0852025	0.064	0.057	1
Bloc1s3	0.0244303	0.103	0.074	1			Casc4	0.0338426	0.086	0.072	1			Paip1	0.0316811	0.301	0.251	1			Asxl1	0.0679925	0.244	0.257	1			Neurl3	0.0670003	0.271	0.252	1			Rhobtb1	0.0851847	0.221	0.248	1
Wbp1l	0.0243736	0.221	0.205	1			Slc1a2	0.0337876	0.034	0.025	1			Sdhaf2	0.0316676	0.195	0.166	1			Zfp275	0.0679658	0.111	0.092	1			Ttll12	0.0669861	0.083	0.056	1			Far1	0.0851637	0.417	0.475	1
Trp53bp2	0.0243582	0.135	0.122	1			Naa20	0.0337733	0.542	0.559	1			Ctc1	0.0316542	0.618	0.58	1			Qrich1	0.0679247	0.356	0.352	1			Igfbp2	0.0668624	0.008	0.007	1			Gm37233	0.0850882	0.094	0.108	1
Dpp9	0.0243309	0.25	0.231	1			Nuak2	0.0337598	0.279	0.257	1			Ankrd44	0.0316378	0.669	0.665	1			Supv3l1	0.0678561	0.111	0.092	1			Blvra	0.066794	0.346	0.371	1			Cd33	0.0850727	0.681	0.741	1
Itga6	0.0243261	0.782	0.796	1			Dennd1a	0.0337313	0.197	0.199	1			Rab10os	0.0316358	0.212	0.187	1			Rpn2	0.0678403	0.794	0.875	1			Lrmp	0.0667773	0.286	0.259	1			Slc44a2	0.0849792	0.332	0.369	1
Rngtt	0.0243184	0.234	0.206	1			Raf1	0.0337274	0.286	0.27	1			Ccr1	0.0315624	0.068	0.082	1			Mecp2	0.0678212	0.244	0.277	1			Ddx39	0.0667273	0.338	0.392	1			Snx30	0.0849762	0.217	0.248	1
Rnf130	0.024303	0.763	0.756	1			Mpv17	0.0337225	0.192	0.178	1			Smim26	0.0315585	0.32	0.303	1			Prkra	0.0678031	0.233	0.227	1			Tbc1d22a	0.0667104	0.338	0.287	1			Mdp1	0.0849529	0.328	0.381	1
Emc2	0.0242056	0.498	0.459	1			Prelid3b	0.0337091	0.422	0.421	1			E130307A14Rik	0.0315568	0.083	0.073	1			Gxylt1	0.0677881	0.333	0.332	1			Trim2	0.0666944	0.278	0.224	1			Ddx23	0.0849093	0.289	0.316	1
Stoml2	0.0242016	0.539	0.525	1			Rnf113a2	0.0336452	0.122	0.106	1			Psmd7	0.0315299	0.645	0.586	1			Lpcat2	0.067762	0.944	0.968	1			Glod4	0.0666577	0.383	0.329	1			Thra	0.0847426	0.098	0.062	1
Phax	0.0241636	0.465	0.479	1			B4galt4	0.0336195	0.371	0.364	1			Cndp2	0.0315197	0.594	0.551	1			Riox1	0.067634	0.206	0.203	1			Map4k5	0.0666455	0.173	0.203	1			Sec22a	0.0847416	0.196	0.218	1
Mccc2	0.0241472	0.096	0.074	1			Ankmy2	0.0336052	0.142	0.122	1			Gp9	0.0315006	0.204	0.184	1			Ncbp2	0.0676133	0.267	0.298	1			Get4	0.0666285	0.211	0.161	1			Nfrkb	0.0846993	0.187	0.237	1
Stx12	0.0241319	0.415	0.417	1			Lrrcc1	0.0336043	0.256	0.244	1			Lin37	0.0314858	0.162	0.149	1			Sephs2	0.0676042	0.156	0.172	1			Tecr	0.0665957	0.684	0.671	1			Gramd1a	0.0846562	0.387	0.398	1
Gfer	0.024104	0.57	0.562	1			Zfyve26	0.033587	0.187	0.171	1			Ngrn	0.0314835	0.25	0.213	1			Rbbp9	0.0675853	0.106	0.11	1			Mrpl32	0.0665782	0.436	0.35	1			Dtx3	0.08457	0.221	0.241	1
Ndufv2	0.0240984	0.654	0.641	1			Wipi1	0.0335581	0.119	0.093	1			Espl1	0.0314314	0.096	0.082	1			Gm11725	0.0675794	0.022	0.008	1			Letm2	0.0665693	0.211	0.196	1			Pnisr	0.0845021	0.694	0.748	1
Rsl24d1	0.0240739	0.437	0.433	1			Vamp7	0.0335294	0.253	0.231	1			6030458C11Rik	0.0314299	0.204	0.172	1			E4f1	0.0675345	0.178	0.177	1			Sf3b6	0.0665572	0.602	0.545	1			Tdrkh	0.084498	0.119	0.131	1
Pfdn4	0.024051	0.35	0.354	1			Wwp2	0.0335124	0.195	0.187	1			Trmt2b	0.0313816	0.11	0.087	1			Tnrc6a	0.0675314	0.422	0.463	1			Pank3	0.0665145	0.203	0.238	1			Arrdc3	0.0844926	0.132	0.097	1
Plekha3	0.0240464	0.197	0.204	1			Praf2	0.0334963	0.172	0.156	1			Rhoh	0.0313175	0.819	0.805	1			Ppwd1	0.0675158	0.206	0.27	1			Fuom	0.0665009	0.083	0.035	1			Osbpl1a	0.0844665	0.162	0.18	1
Mmachc	0.0240223	0.084	0.068	1			Snhg20	0.0334958	0.368	0.372	1			Csf1r	0.0313093	0.997	1	1			Usf2	0.0674714	0.611	0.648	1			Sgpl1	0.0664811	0.466	0.483	1			Slc8b1	0.0844597	0.162	0.176	1
Kat8	0.0239744	0.195	0.181	1			Ighd	0.0334893	0.065	0.043	1			Kif3a	0.0312695	0.145	0.122	1			0610009O20Rik	0.0674376	0.211	0.2	1			Strbp	0.0664769	0.173	0.105	1			Chka	0.0844503	0.391	0.424	1
Dvl1	0.0239183	0.144	0.133	1			Hikeshi	0.0334627	0.341	0.345	1			Ryk	0.0312505	0.25	0.224	1			Cracr2b	0.0673902	0.161	0.158	1			Gga3	0.0664581	0.12	0.126	1			Tmem106c	0.0843811	0.251	0.241	1
Ndufaf7	0.023916	0.299	0.286	1			Fhl3	0.0334177	0.046	0.036	1			D8Ertd738e	0.0312437	0.757	0.749	1			Gm26699	0.0673585	0.306	0.307	1			Eid2b	0.0663709	0.158	0.098	1			Lbr	0.0843388	0.209	0.258	1
Surf2	0.0238626	0.307	0.286	1			Rad54l2	0.033379	0.12	0.105	1			Gabarapl2	0.0312099	0.735	0.7	1			Hsd17b4	0.0673445	0.55	0.578	1			Eepd1	0.066342	0.075	0.056	1			Serinc1	0.0842961	0.638	0.701	1
N4bp2l1	0.0238548	0.191	0.181	1			Tslp	0.033355	0.023	0.001	1.31986e-08			Sumf2	0.0312064	0.252	0.21	1			Ap5m1	0.0672839	0.144	0.183	1			Snn	0.0663245	0.421	0.42	1			Syk	0.084279	0.311	0.352	1
Fkbp1a	0.023846	0.716	0.709	1			Usp1	0.0333426	0.423	0.419	1			Il4i1	0.0311974	0.054	0.038	1			Parn	0.0672649	0.161	0.157	1			Ccl12	0.0663114	0.925	0.923	1			Ppp2r5e	0.0842784	0.187	0.229	1
Ccdc115	0.0238008	0.498	0.477	1			Tspan32	0.033324	0.135	0.125	1			Mrpl30	0.0311927	0.48	0.437	1			Adrb1	0.0672496	0.367	0.453	1			Arpc3	0.0662888	0.932	0.867	1			Chtf8	0.0842566	0.272	0.333	1
Mettl3	0.023778	0.222	0.202	1			Sall3	0.033274	0.342	0.347	1			Usp8	0.031183	0.563	0.536	1			Harbi1	0.0672461	0.106	0.088	1			Kctd12b	0.0662502	0.06	0.063	1			Leng8	0.0841569	0.443	0.451	1
Hcst	0.0237624	0.219	0.21	1			Tcta	0.0332704	0.063	0.05	1			Mrto4	0.0311636	0.408	0.402	1			E130307A14Rik	0.0672184	0.111	0.092	1			Gm26749	0.0662449	0.023	0	1			Fgd2	0.0841269	0.745	0.78	1
Zbp1	0.0237591	0.063	0.045	1			Dtx3l	0.0332617	0.141	0.136	1			Gm13479	0.0311604	0.094	0.076	1			Nufip2	0.0671724	0.428	0.505	1			Fbxl3	0.0662438	0.323	0.35	1			Rab12	0.0840995	0.345	0.405	1
Apoo	0.0237525	0.186	0.183	1			Tpmt	0.0332333	0.057	0.043	1			Cpq	0.0311562	0.113	0.087	1			Lyrm4	0.0671691	0.078	0.052	1			Polr2d	0.066232	0.158	0.161	1			St3gal4	0.0840065	0.115	0.097	1
Yars	0.0237341	0.307	0.281	1			Osbpl9	0.033224	0.355	0.345	1			Hmgn3	0.0311381	0.085	0.061	1			Mcm7	0.0671621	0.239	0.255	1			Zfp281	0.0661875	0.248	0.21	1			Xbp1	0.0839668	0.613	0.708	1
Vrk3	0.0237133	0.282	0.261	1			Nxt2	0.0332114	0.251	0.238	1			Ipmk	0.031117	0.2	0.169	1			Mtmr2	0.0671095	0.139	0.153	1			Zfp943	0.0661851	0.143	0.133	1			Opa3	0.0839623	0.162	0.189	1
Rnf38	0.0236842	0.161	0.138	1			Pigyl	0.0331786	0.328	0.326	1			Gabpb1	0.0311005	0.169	0.146	1			Xrn2	0.067103	0.422	0.47	1			Rhob	0.0661805	0.865	0.881	1			Nae1	0.0838947	0.213	0.273	1
Akr7a5	0.0236754	0.278	0.277	1			Ash2l	0.0331196	0.319	0.314	1			Thop1	0.0310788	0.19	0.152	1			Mgst3	0.0670485	0.211	0.185	1			Ube2d1	0.0661522	0.278	0.252	1			Mgat4b	0.0838935	0.37	0.466	1
Dlgap4	0.023656	0.433	0.411	1			Slc35b2	0.0331147	0.514	0.515	1			Kxd1	0.0310758	0.426	0.399	1			Dcaf17	0.0670326	0.239	0.26	1			Tmem248	0.0660252	0.301	0.252	1			Gatc	0.0838763	0.209	0.206	1
Sptlc2	0.0236446	0.527	0.509	1			Micu3	0.0330998	0.089	0.082	1			Meis1	0.031055	0.068	0.05	1			Higd2a	0.0670299	0.567	0.65	1			Rps4x	0.0660159	0.985	0.993	1			Phykpl	0.0838466	0.157	0.114	1
Spop	0.0236413	0.535	0.524	1			Gabpb1	0.0330967	0.178	0.167	1			Smim15	0.0310445	0.464	0.443	1			Pus10	0.0670224	0.094	0.108	1			Slc25a16	0.0660065	0.128	0.084	1			Stx12	0.0836544	0.285	0.394	1
Hcfc1r1	0.0236345	0.42	0.396	1			Srek1ip1	0.0330809	0.311	0.32	1			Amz2	0.0310361	0.2	0.198	1			Crkl	0.0670107	0.189	0.193	1			Catip	0.0659577	0.12	0.07	1			Lpar6	0.0836514	0.494	0.549	1
Tada3	0.0236277	0.239	0.214	1			Cask	0.0330324	0.18	0.174	1			Prkab1	0.0310226	0.314	0.262	1			Ccdc28a	0.0669382	0.089	0.042	1			2510039O18Rik	0.0659507	0.459	0.413	1			Ldhb	0.0836289	0.809	0.85	1
Cox14	0.0236144	0.588	0.575	1			Sdhb	0.0330011	0.596	0.608	1			Nmt2	0.0309872	0.106	0.105	1			Smarca2	0.0668671	0.361	0.458	1			Arid1a	0.0658549	0.662	0.615	1			Nek6	0.0836122	0.306	0.35	1
Phyh	0.0236105	0.28	0.257	1			Tmpo	0.0329735	0.553	0.551	1			Qtrt2	0.0309806	0.048	0.038	1			Mapre1	0.0668489	0.672	0.707	1			Abcc5	0.065828	0.481	0.455	1			Fkbp5	0.0835723	0.536	0.58	1
Zfp715	0.0235627	0.214	0.229	1			Slc26a2	0.0329601	0.247	0.244	1			Dazap2	0.0309783	0.592	0.592	1			Atf4	0.066795	0.461	0.603	1			Cyb5r3	0.0658122	0.293	0.28	1			Zfp810	0.0835476	0.136	0.146	1
Grhpr	0.0235567	0.206	0.198	1			Acad12	0.0329284	0.072	0.062	1			Smndc1	0.0309601	0.378	0.35	1			P2rx7	0.0667825	0.378	0.43	1			Ncaph2	0.0657989	0.233	0.259	1			Glrx2	0.083502	0.302	0.39	1
Eif3m	0.0234712	0.71	0.697	1			Thap4	0.0329214	0.126	0.111	1			Dnmbp	0.0309379	0.076	0.041	1			Ergic3	0.0667782	0.672	0.74	1			Fnip2	0.0657455	0.15	0.14	1			Mthfs	0.0834889	0.2	0.237	1
Rsl1	0.0234623	0.059	0.046	1			Adss	0.0329006	0.352	0.363	1			Fermt3	0.0309	0.789	0.799	1			1110059G10Rik	0.0667097	0.222	0.267	1			Armcx3	0.0657396	0.301	0.217	1			Pcf11	0.0834883	0.328	0.364	1
Snhg6	0.0234582	0.369	0.381	1			Etfrf1	0.0328871	0.106	0.096	1			Prrg2	0.0308972	0.133	0.117	1			Cx3cr1	0.0666179	0.994	1	1			Abcg3	0.0657259	0.053	0.014	1			Pigc	0.0833208	0.157	0.18	1
Ly6a	0.023421	0.072	0.047	1			Mbip	0.0328002	0.142	0.125	1			Fam219b	0.0308893	0.22	0.198	1			Sdccag3	0.0665742	0.294	0.297	1			Polr3gl	0.0657149	0.241	0.224	1			Ganab	0.0832577	0.362	0.422	1
Stard3nl	0.0234125	0.577	0.56	1			Golga5	0.0327907	0.14	0.127	1			Ccdc73	0.0308569	0.018	0.009	1			Fam160b1	0.0665334	0.172	0.242	1			Hibch	0.0656599	0.226	0.161	1			Gusb	0.0832003	0.779	0.809	1
Arsk	0.0234092	0.209	0.204	1			Arsk	0.0327463	0.185	0.182	1			Atxn2	0.0308185	0.349	0.367	1			Mib1	0.0665281	0.222	0.242	1			Zfp637	0.0656487	0.256	0.266	1			Nvl	0.0830985	0.255	0.303	1
G6pdx	0.0233991	0.23	0.222	1			Gng2	0.0327073	0.462	0.464	1			Creb5	0.0308113	0.066	0.05	1			Btf3	0.066528	0.967	0.932	1			Vrk3	0.065622	0.308	0.252	1			Cab39	0.0830168	0.391	0.455	1
Stip1	0.0233924	0.561	0.56	1			Prpsap1	0.032699	0.324	0.309	1			Elf4	0.0307871	0.221	0.184	1			Fcrl1	0.0665069	0.122	0.117	1			Asap1	0.0655881	0.654	0.643	1			Atp8a1	0.0829752	0.621	0.68	1
Mrpl52	0.0233634	0.9	0.887	1			Hdhd2	0.0326719	0.297	0.301	1			Atat1	0.0307446	0.197	0.181	1			Rab18	0.0664197	0.439	0.482	1			Taf2	0.0655272	0.15	0.147	1			Ufm1	0.0829363	0.357	0.436	1
Eif3e	0.02335	0.759	0.731	1			Tcerg1	0.0326616	0.347	0.337	1			Gna15	0.03074	0.685	0.638	1			Isoc2b	0.066419	0.15	0.13	1			Epc1	0.0654695	0.263	0.308	1			Glb1l	0.0828919	0.085	0.066	1
Spsb2	0.0233262	0.264	0.267	1			Tbc1d10b	0.0326377	0.239	0.238	1			Fbxl15	0.0307364	0.19	0.16	1			Slc12a9	0.0663545	0.55	0.59	1			Sem1	0.0654611	0.797	0.755	1			Zbtb45	0.0828829	0.145	0.191	1
Mbd3	0.0233096	0.738	0.727	1			Cpeb4	0.0326326	0.199	0.199	1			Pin1	0.0307099	0.412	0.397	1			Egln1	0.0662895	0.344	0.388	1			Trim14	0.0654529	0.203	0.224	1			Ptp4a2	0.0828124	0.774	0.816	1
Gmfb	0.0233057	0.398	0.388	1			BC005624	0.0326029	0.45	0.461	1			Mettl26	0.0306872	0.182	0.149	1			Agmo	0.0662839	0.206	0.227	1			Ppm1a	0.0653924	0.338	0.343	1			Polk	0.0828084	0.132	0.121	1
Mbtd1	0.0232956	0.22	0.221	1			Reps1	0.0326017	0.16	0.157	1			Arpc4	0.0306789	0.794	0.773	1			Kctd12	0.0662595	0.944	0.962	1			Eml6	0.0653514	0.098	0.042	1			Trappc10	0.0827413	0.328	0.392	1
Hspa14	0.023283	0.43	0.41	1			Sdcbp	0.0325168	0.803	0.829	1			Ap3b1	0.0306725	0.439	0.405	1			Ints13	0.0662566	0.111	0.108	1			Btbd9	0.0651919	0.466	0.434	1			Hdac1	0.0826729	0.383	0.458	1
Atraid	0.0232559	0.676	0.672	1			Dhrs4	0.0325104	0.264	0.267	1			Foxo3	0.0306436	0.173	0.14	1			Papd4	0.0662361	0.244	0.255	1			Ifi27	0.0651166	0.534	0.49	1			Mib2	0.0826493	0.166	0.155	1
Ydjc	0.0232346	0.099	0.085	1			Slc35a2	0.0324605	0.195	0.189	1			Ulk1	0.0306338	0.118	0.073	1			Vwa8	0.0662292	0.089	0.083	1			Zbtb1	0.0650586	0.414	0.364	1			Ncoa4	0.0826168	0.374	0.405	1
Ndufs5	0.0232343	0.786	0.777	1			Epn2	0.0324535	0.105	0.095	1			Tcf3	0.0306175	0.26	0.23	1			Topors	0.0662092	0.272	0.325	1			Otud7b	0.0650109	0.195	0.133	1			Rassf4	0.0825935	0.455	0.506	1
Acaa1a	0.0232337	0.46	0.434	1			Aspscr1	0.0324093	0.322	0.301	1			Sgk3	0.030592	0.391	0.353	1			Abcc3	0.0662084	0.367	0.39	1			5730455P16Rik	0.0649551	0.173	0.168	1			Sec61a2	0.0825925	0.204	0.212	1
Mob3c	0.0232302	0.313	0.308	1			Rnf181	0.0323925	0.194	0.185	1			Srp19	0.0305774	0.477	0.452	1			Smyd4	0.0661985	0.139	0.138	1			Tpt1	0.064952	0.992	1	1			Tbc1d10b	0.0825659	0.209	0.254	1
Coa6	0.0232077	0.266	0.256	1			Abtb1	0.0323811	0.105	0.093	1			Zbtb40	0.0305584	0.08	0.055	1			Cnot7	0.066196	0.206	0.225	1			Mta2	0.0649123	0.293	0.287	1			Eif2s3x	0.0825302	0.336	0.333	1
Mrpl40	0.0231879	0.422	0.417	1			Cat	0.032362	0.235	0.208	1			Tollip	0.0305557	0.13	0.102	1			Pik3cd	0.0661853	0.317	0.38	1			Cd302	0.0649003	0.534	0.524	1			Cenpa	0.0824462	0.051	0.045	1
Atg4c	0.0231769	0.103	0.079	1			Mns1	0.0323209	0.053	0.038	1			Pars2	0.03052	0.037	0.012	1			Casp9	0.0661365	0.122	0.125	1			Psmd10	0.0648713	0.248	0.252	1			Knop1	0.0824423	0.455	0.536	1
Armc8	0.0231505	0.205	0.208	1			Tusc2	0.032319	0.24	0.23	1			Rab24	0.0304999	0.598	0.569	1			Ehmt2	0.0661048	0.25	0.262	1			Dusp19	0.0648359	0.113	0.049	1			H3f3a	0.0824122	0.911	0.926	1
Ddx39	0.0231432	0.554	0.547	1			Tmed7	0.0323178	0.599	0.607	1			Rps15	0.0304499	0.992	0.983	1			Odf2	0.0661044	0.228	0.252	1			Trmt112	0.0648357	0.669	0.629	1			Zbed3	0.0823361	0.2	0.193	1
Atf1	0.0231297	0.445	0.435	1			Pbx1	0.0322597	0.095	0.095	1			Rbms2	0.0304376	0.118	0.087	1			Pkib	0.0660987	0.244	0.268	1			Snx13	0.0648049	0.323	0.294	1			Ckap5	0.0822937	0.213	0.265	1
Ccdc28a	0.0231223	0.061	0.045	1			Ppp2r3d	0.0322575	0.132	0.108	1			Txnip	0.0303901	0.869	0.86	1			Arfgap3	0.0660858	0.111	0.102	1			Crybg3	0.0647931	0.158	0.168	1			Son	0.0822791	0.885	0.924	1
Timp2	0.0231065	0.821	0.805	1			Cmc1	0.0322426	0.229	0.23	1			Fndc3b	0.0303686	0.332	0.289	1			Dnm2	0.0660294	0.567	0.615	1			Med31	0.0647527	0.233	0.231	1			Grina	0.0822706	0.591	0.684	1
Coro1b	0.0231037	0.45	0.438	1			Actr1a	0.0322373	0.285	0.282	1			Eml6	0.0303346	0.04	0.017	1			Ipo13	0.0659747	0.133	0.162	1			Slc25a46	0.0647395	0.226	0.217	1			Scarf2	0.0821943	0.098	0.087	1
Narf	0.0230857	0.154	0.146	1			Cnksr3	0.0322188	0.046	0.033	1			Dym	0.0302354	0.172	0.143	1			Tex2	0.0659669	0.061	0.075	1			Psmc3	0.064734	0.654	0.615	1			Uhrf1	0.0821586	0.128	0.157	1
Chst12	0.0230835	0.285	0.273	1			Ugp2	0.0322011	0.352	0.36	1			Etfdh	0.0302231	0.129	0.114	1			Tsc22d1	0.0658866	0.083	0.065	1			Prdm5	0.0647239	0.045	0.014	1			Gm26699	0.0821547	0.264	0.297	1
Trim30a	0.0230792	0.427	0.417	1			Clcc1	0.0321944	0.41	0.397	1			2610044O15Rik8	0.0302086	0.078	0.058	1			Sufu	0.0658766	0.1	0.11	1			Zcchc2	0.064723	0.241	0.266	1			Fyb	0.0821382	0.881	0.903	1
Bad	0.0230508	0.398	0.387	1			Ccdc166	0.0321906	0.064	0.053	1			Slc1a2	0.0301898	0.054	0.029	1			Abcd4	0.0657818	0.15	0.153	1			Siglecf	0.0646644	0.15	0.105	1			Atf6b	0.0820767	0.34	0.367	1
Fam149b	0.0230214	0.172	0.171	1			Ttc13	0.0321747	0.341	0.333	1			Prps2	0.0301813	0.276	0.251	1			Ssna1	0.0657592	0.406	0.418	1			Copz1	0.0646443	0.391	0.392	1			Dctn6	0.0819934	0.238	0.233	1
Txnl4a	0.0229879	0.437	0.431	1			Atad1	0.0321696	0.352	0.347	1			Lysmd1	0.0301785	0.061	0.041	1			Ryk	0.0657465	0.222	0.227	1			Frmd4a	0.0645921	0.947	0.951	1			Oraov1	0.0819725	0.166	0.189	1
Tgfb1	0.0229365	0.834	0.825	1			Ctr9	0.0321522	0.271	0.27	1			Vamp7	0.0301492	0.228	0.192	1			Layn	0.0657288	0.083	0.077	1			Gm17259	0.064374	0.053	0.035	1			Sco1	0.0819503	0.068	0.07	1
Chchd7	0.0229357	0.299	0.282	1			Actr8	0.0321296	0.164	0.153	1			Kdm1a	0.03014	0.302	0.283	1			Dhx33	0.0657264	0.117	0.14	1			Chd2	0.0643722	0.368	0.392	1			Rtn4	0.0819399	0.745	0.822	1
Myo18a	0.0229216	0.299	0.282	1			Oip5	0.0321257	0.039	0.021	1			Otud3	0.0300711	0.061	0.052	1			Tia1	0.0657171	0.439	0.477	1			Abi2	0.0642848	0.135	0.133	1			Plekha2	0.081921	0.302	0.352	1
Rpl13	0.0228824	0.999	0.999	1			B230219D22Rik	0.0321017	0.564	0.573	1			Raph1	0.0300644	0.119	0.114	1			Ndufa6	0.0656984	0.644	0.715	1			Ppfia4	0.0642801	0.774	0.804	1			Tmem234	0.0819167	0.723	0.758	1
Zfp386	0.0228755	0.15	0.146	1			Abhd15	0.0320879	0.153	0.141	1			Erap1	0.0300585	0.262	0.227	1			Dguok	0.0656784	0.4	0.48	1			Ttc8	0.0642752	0.113	0.098	1			Filip1l	0.0818692	0.34	0.419	1
Bub1b	0.0228736	0.077	0.065	1			Flot2	0.0320748	0.095	0.072	1			Pde3b	0.0300534	0.771	0.741	1			Dhrs1	0.0656025	0.272	0.258	1			Dbnl	0.0642363	0.662	0.622	1			Pskh1	0.0818624	0.136	0.095	1
Atg3	0.0228561	0.501	0.495	1			Xlr4b	0.0320453	0.058	0.022	1.69417e-05			Gm26789	0.0300317	0.009	0.003	1			Nudt16	0.0655894	0.178	0.172	1			Phka1	0.0642007	0.045	0.021	1			4933427D14Rik	0.0818317	0.068	0.066	1
Zfp397	0.0228539	0.356	0.361	1			N4bp2l2	0.0320354	0.473	0.498	1			Ablim1	0.0300151	0.123	0.096	1			9930111J21Rik2	0.0655736	0.589	0.615	1			Ddost	0.0641876	0.752	0.748	1			Tspan31	0.0818091	0.523	0.612	1
Plcg2	0.022836	0.482	0.473	1			Chd2	0.0319947	0.296	0.291	1			Tmem18	0.0299977	0.095	0.087	1			Celf4	0.0655162	0.056	0.04	1			Uhrf1bp1l	0.0641466	0.12	0.077	1			Eif3f	0.0817787	0.723	0.809	1
Mex3a	0.0228206	0.048	0.031	1			Hinfp	0.0319528	0.151	0.132	1			Atp5d	0.0299751	0.81	0.767	1			Cep192	0.065505	0.311	0.313	1			Slbp	0.0640151	0.436	0.483	1			Wdr82	0.08177	0.217	0.246	1
Ndufb2	0.0228195	0.596	0.587	1			Cwc27	0.0319182	0.18	0.171	1			Capn15	0.029922	0.182	0.163	1			Ttll1	0.0654958	0.078	0.06	1			Dusp12	0.0640151	0.233	0.168	1			Supt7l	0.0817528	0.157	0.155	1
Yes1	0.0228104	0.201	0.19	1			Nelfe	0.0319176	0.346	0.334	1			Asns	0.0299207	0.046	0.02	1			Csnk1g2	0.0654336	0.261	0.318	1			Rps6ka5	0.0640054	0.188	0.147	1			Eefsec	0.0816628	0.2	0.199	1
Plaur	0.022808	0.204	0.215	1			Bora	0.0319096	0.095	0.087	1			Fpgt	0.0299079	0.053	0.029	1			Luc7l	0.0654223	0.344	0.367	1			Eif3c	0.0639417	0.729	0.755	1			Mpdu1	0.0816612	0.34	0.367	1
Arap2	0.0228047	0.094	0.079	1			Yipf4	0.0319087	0.394	0.396	1			Adam9	0.0298723	0.23	0.192	1			Capn7	0.065319	0.139	0.158	1			Prkx	0.0639407	0.165	0.175	1			Anapc11	0.0816447	0.477	0.528	1
Acox3	0.0227817	0.386	0.392	1			Bcl2l11	0.0319021	0.175	0.156	1			Haus2	0.029855	0.096	0.064	1			Gnas	0.0653143	0.928	0.912	1			Psme1	0.0638945	0.865	0.874	1			Gm47283	0.0816228	0.528	0.629	1
Pla2g7	0.0227737	0.022	0.019	1			Lrig2	0.0318951	0.097	0.082	1			Bloc1s2	0.0298338	0.267	0.213	1			Mepce	0.0653091	0.206	0.24	1			Ikzf1	0.0638944	0.759	0.755	1			Xrn1	0.0816209	0.34	0.428	1
Blzf1	0.02274	0.14	0.136	1			Hadha	0.0318832	0.5	0.51	1			Ubxn4	0.0298248	0.583	0.551	1			Chst7	0.0652986	0.406	0.463	1			Anxa6	0.0638009	0.218	0.238	1			Sltm	0.0815225	0.481	0.595	1
Manba	0.0227327	0.213	0.199	1			Nfyb	0.0318243	0.203	0.207	1			Casp1	0.0298156	0.367	0.327	1			Rgs19	0.0652888	0.567	0.6	1			Snx15	0.0637972	0.188	0.168	1			Reep4	0.0814924	0.204	0.233	1
Cdc42	0.0227236	0.984	0.977	1			Riok2	0.0318191	0.216	0.208	1			Pex7	0.029735	0.326	0.292	1			Phlda1	0.0652538	0.078	0.105	1			Trafd1	0.0637601	0.586	0.58	1			Hgsnat	0.0814476	0.179	0.22	1
Dip2c	0.0227152	0.1	0.093	1			2010109A12Rik	0.0318124	0.066	0.051	1			Flot1	0.0297337	0.411	0.37	1			Cdk11b	0.0652422	0.411	0.478	1			Smap2	0.063746	0.872	0.818	1			Gpatch2	0.0814298	0.196	0.231	1
Isca2	0.0227004	0.395	0.386	1			Mgst3	0.0318058	0.164	0.152	1			Insig2	0.0297179	0.364	0.35	1			Metap1	0.0652328	0.183	0.245	1			Cdc42se2	0.0637401	0.331	0.329	1			Snrnp35	0.0813885	0.119	0.146	1
Gm43672	0.02269	0.053	0.041	1			Atf6b	0.0317923	0.319	0.313	1			Gm8797	0.0296996	0.057	0.032	1			Slc25a46	0.0652265	0.178	0.173	1			Cdc34	0.0637295	0.248	0.21	1			Pclaf	0.0813789	0.051	0.066	1
Ptcd2	0.0226751	0.286	0.275	1			Rgs12	0.0317873	0.062	0.046	1			Rpl14	0.0296958	0.992	0.991	1			Klc1	0.065221	0.161	0.198	1			Aars	0.0637273	0.323	0.357	1			Cpped1	0.0813634	0.128	0.131	1
Fam167b	0.0226621	0.309	0.296	1			Tm9sf2	0.0317614	0.592	0.616	1			Atg101	0.0296892	0.291	0.257	1			Anxa6	0.0651762	0.172	0.197	1			Psmc2	0.063695	0.639	0.601	1			Zfp799	0.0813198	0.06	0.068	1
Tmem218	0.0226619	0.098	0.084	1			Abcb4	0.0317325	0.128	0.123	1			Scaper	0.0296191	0.159	0.131	1			Btaf1	0.0651026	0.206	0.255	1			Tbkbp1	0.0636907	0.128	0.14	1			Med27	0.0813074	0.14	0.11	1
Kat6b	0.0226317	0.123	0.111	1			Gm11423	0.0317251	0.057	0.04	1			Pde6d	0.0295888	0.219	0.195	1			Lrrcc1	0.0650957	0.261	0.245	1			Mlph	0.0636655	0.308	0.266	1			Ammecr1l	0.081306	0.204	0.208	1
Phlda3	0.0226194	0.035	0.02	1			Fam76b	0.0317204	0.336	0.334	1			Smarce1	0.0295858	0.413	0.385	1			Ebi3	0.0650925	0.2	0.183	1			Gpn3	0.0635293	0.12	0.133	1			Stt3b	0.081278	0.374	0.409	1
Retreg3	0.022603	0.188	0.173	1			Cdk2	0.0317188	0.199	0.191	1			9130023H24Rik	0.0295716	0.052	0.032	1			Setx	0.0650839	0.161	0.187	1			Rnft1	0.0635272	0.203	0.175	1			Macf1	0.0812144	0.791	0.837	1
Smarcd2	0.0225972	0.296	0.286	1			Gm49336	0.0317177	0.253	0.243	1			Fam120a	0.0295245	0.354	0.327	1			Srgap2	0.0650262	0.844	0.88	1			C5ar1	0.0635057	0.639	0.643	1			Snd1	0.0811579	0.298	0.354	1
Bccip	0.0225845	0.448	0.442	1			Mrps28	0.031704	0.351	0.349	1			2310040G24Rik	0.0295132	0.174	0.169	1			Prkab1	0.0650254	0.267	0.298	1			Brwd1	0.0634918	0.286	0.245	1			Pigs	0.081146	0.238	0.259	1
Harbi1	0.0225783	0.092	0.082	1			Slc39a8	0.0316958	0.284	0.263	1			Lrrc59	0.0294439	0.372	0.359	1			Clcn5	0.0649339	0.161	0.187	1			Taldo1	0.0634641	0.865	0.811	1			Clcn6	0.0811198	0.072	0.078	1
Psmg1	0.0225688	0.295	0.28	1			Afap1l1	0.0316675	0.194	0.176	1			Slc12a4	0.0294417	0.118	0.09	1			Cds2	0.0649085	0.233	0.228	1			Ssr2	0.063439	0.767	0.727	1			Poldip3	0.0810719	0.315	0.364	1
Chchd10	0.0225625	0.052	0.056	1			Slc18b1	0.0316492	0.086	0.059	1			Gm48960	0.0294369	0.023	0.015	1			Bptf	0.0649017	0.522	0.643	1			Ccdc166	0.0633931	0.068	0.021	1			Ap2m1	0.0810626	0.54	0.634	1
Phkg2	0.0225574	0.257	0.264	1			Zfyve19	0.031637	0.291	0.275	1			Snrpd2	0.0294214	0.662	0.673	1			Zkscan8	0.0648806	0.111	0.11	1			Poli	0.0633806	0.068	0.056	1			Arhgap27	0.0810365	0.306	0.358	1
Hbp1	0.022555	0.256	0.239	1			Stk3	0.0316338	0.195	0.196	1			Fbxl17	0.0293814	0.196	0.181	1			Cebpzos	0.0648607	0.6	0.657	1			Siah2	0.0633763	0.135	0.112	1			Phf14	0.0810123	0.626	0.703	1
Ppp1r3d	0.0225423	0.095	0.076	1			Slc3a2	0.0316054	0.866	0.896	1			2010111I01Rik	0.0293752	0.167	0.125	1			Ik	0.0648047	0.467	0.533	1			Zcchc3	0.0633614	0.06	0.042	1			Rab33b	0.0809622	0.094	0.117	1
Mrps33	0.0225406	0.696	0.668	1			Smyd4	0.0315844	0.179	0.148	1			Dgcr8	0.0293748	0.142	0.143	1			Slc15a4	0.0647141	0.417	0.442	1			Rab34	0.0633522	0.211	0.112	1			Cops7a	0.0808925	0.289	0.369	1
Rab11b	0.0225184	0.486	0.473	1			Dyrk2	0.0315284	0.205	0.205	1			Il1rl1	0.0293556	0.052	0.038	1			Xpo6	0.0646417	0.239	0.285	1			Scamp1	0.0632524	0.376	0.252	1			Gpr137	0.0808577	0.213	0.206	1
Tmem135	0.0225162	0.367	0.352	1			Stk11ip	0.0315193	0.075	0.06	1			Apaf1	0.0293544	0.107	0.093	1			Cep68	0.0645648	0.278	0.285	1			Chmp3	0.0632516	0.489	0.476	1			Sptssa	0.080825	0.566	0.652	1
Gga1	0.0225144	0.28	0.282	1			Snta1	0.0315018	0.398	0.401	1			Qk	0.0293143	0.966	0.959	1			Hsbp1	0.0645359	0.722	0.79	1			Eif4a2	0.0632218	0.707	0.699	1			Spata13	0.080822	0.443	0.504	1
Rnf126	0.0225113	0.395	0.39	1			Msl1	0.0314939	0.364	0.366	1			Atf1	0.029291	0.402	0.414	1			Zfp870	0.0644983	0.05	0.037	1			C1d	0.0631942	0.406	0.357	1			Cramp1l	0.0808154	0.17	0.193	1
Mrpl28	0.0224963	0.561	0.55	1			Ccpg1	0.0314685	0.122	0.117	1			Fbxo9	0.0292445	0.178	0.169	1			Arl4d	0.0644379	0.033	0.013	1			Fam173a	0.0631692	0.594	0.58	1			Abcd2	0.0808035	0.298	0.366	1
Rhobtb1	0.0224945	0.159	0.159	1			H2-T23	0.0313935	0.301	0.309	1			Gm42715	0.029241	0.028	0.009	1			Herc1	0.0644062	0.389	0.425	1			4932438A13Rik	0.0631585	0.323	0.294	1			Vkorc1	0.0807735	0.387	0.447	1
Tsen2	0.0224927	0.205	0.196	1			Kdm6a	0.0312822	0.18	0.154	1			Nsa2	0.0292251	0.723	0.726	1			Zc3h12a	0.0643815	0.194	0.2	1			Mrps11	0.0630794	0.293	0.287	1			Amotl1	0.0806831	0.098	0.074	1
Enpp4	0.022489	0.112	0.111	1			Gm43672	0.0312705	0.043	0.034	1			Gramd1a	0.0291993	0.44	0.429	1			Myom1	0.0642804	0.044	0.012	1			Dennd2c	0.0630485	0.113	0.112	1			Cenpx	0.0806721	0.549	0.644	1
Mrpl51	0.0224769	0.625	0.613	1			Arl2bp	0.0312649	0.224	0.206	1			Rad51d	0.0291979	0.095	0.082	1			Cwc15	0.0642374	0.55	0.632	1			Zfp677	0.0630423	0.075	0.028	1			Ppp1r9a	0.080668	0.434	0.453	1
Tmem43	0.0224717	0.215	0.204	1			Sdhaf4	0.0312427	0.287	0.279	1			Adarb1	0.0291974	0.14	0.12	1			BC052040	0.0642368	0.044	0.035	1			Polk	0.0630332	0.158	0.105	1			Otub1	0.0806543	0.323	0.394	1
Gimap1	0.0224703	0.135	0.131	1			Nup133	0.0312421	0.149	0.141	1			Tmem42	0.0291968	0.15	0.14	1			Rbsn	0.0642255	0.161	0.168	1			Fth1	0.0630154	1	1	1			Tet2	0.0804791	0.306	0.337	1
Gtf2a2	0.0224677	0.623	0.593	1			Rnasel	0.0312358	0.148	0.144	1			D10Jhu81e	0.0291965	0.292	0.262	1			Scaper	0.0642155	0.144	0.143	1			Cep112	0.0630056	0.06	0.028	1			E230001N04Rik	0.0803912	0.213	0.261	1
Churc1	0.0224525	0.382	0.358	1			Prkag1	0.0312239	0.271	0.255	1			Ppcs	0.0291671	0.128	0.122	1			Trappc9	0.0641477	0.167	0.185	1			Cdc42	0.0628967	0.955	0.951	1			Mob1a	0.080345	0.557	0.648	1
Leprotl1	0.0224486	0.503	0.481	1			Abhd12	0.0311814	0.954	0.96	1			Eif3i	0.0291622	0.681	0.685	1			Polr2d	0.064143	0.15	0.133	1			Ebpl	0.0628647	0.361	0.371	1			Marveld2	0.0803068	0.055	0.009	1
Arpc1a	0.0224221	0.592	0.58	1			Nme4	0.031177	0.154	0.135	1			Fam135a	0.0291357	0.102	0.076	1			6330562C20Rik	0.0641359	0.05	0.017	1			Lrrc47	0.0628532	0.18	0.147	1			Caml	0.0802842	0.311	0.375	1
Bloc1s6	0.0224061	0.195	0.188	1			Tmco3	0.0311672	0.197	0.185	1			Maf1	0.0291271	0.375	0.359	1			Acd	0.0641176	0.128	0.128	1			Mgat2	0.0628107	0.639	0.643	1			4931406P16Rik	0.0802352	0.243	0.32	1
Asrgl1	0.0223958	0.066	0.046	1			Stk24	0.0311607	0.336	0.344	1			Nudt2	0.029124	0.235	0.227	1			Ap5s1	0.0640854	0.094	0.088	1			Kif2a	0.0628083	0.323	0.294	1			Cenpn	0.0802307	0.026	0.027	1
Cd274	0.0223721	0.101	0.085	1			Stoml1	0.0311551	0.09	0.081	1			Parp14	0.0291049	0.33	0.306	1			Crat	0.0640176	0.211	0.273	1			B4galt3	0.0628044	0.323	0.259	1			Btbd2	0.0802156	0.145	0.119	1
Ube2v2	0.0223682	0.488	0.48	1			Sfxn2	0.0311286	0.188	0.189	1			Mcts1	0.0290743	0.518	0.493	1			Smg5	0.0639841	0.194	0.195	1			Btbd10	0.062791	0.128	0.091	1			Slc22a17	0.0802078	0.187	0.216	1
Brox	0.0223532	0.286	0.278	1			Hmgb1	0.0311143	0.844	0.856	1			Elf1	0.0290477	0.48	0.469	1			Rnf40	0.0639785	0.122	0.117	1			Tagln2	0.0627716	0.459	0.51	1			Erf	0.0801901	0.272	0.328	1
Cd302	0.0223505	0.614	0.601	1			Ly6g6e	0.0310866	0.032	0.014	0.586266			Pex14	0.029044	0.214	0.184	1			Slc35e1	0.0639341	0.183	0.173	1			Cd180	0.0627702	0.579	0.483	1			Vps41	0.0801685	0.272	0.341	1
Bco2	0.0223407	0.138	0.118	1			Pla2g4a	0.0310767	0.624	0.628	1			BC003965	0.0290403	0.411	0.379	1			Elp2	0.0639314	0.15	0.158	1			Ifit2	0.0627593	0.534	0.573	1			Mtx3	0.080152	0.102	0.114	1
Ndufa2	0.0223209	0.835	0.825	1			Plin3	0.0310741	0.141	0.143	1			Psma5	0.029028	0.594	0.566	1			Srp68	0.0639087	0.278	0.293	1			Zkscan17	0.0626305	0.113	0.084	1			Iscu	0.0801266	0.638	0.71	1
Zfp385a	0.0223174	0.271	0.255	1			Btrc	0.0310696	0.134	0.154	1			Tnfrsf17	0.0290237	0.092	0.079	1			Dse	0.0638614	0.106	0.105	1			Zdhhc24	0.0626214	0.098	0.077	1			Slpi	0.0801218	0.034	0.03	1
Snrpb2	0.0223156	0.446	0.444	1			Ppih	0.030946	0.254	0.241	1			Tbce	0.02901	0.216	0.195	1			Hnrnpl	0.0637785	0.489	0.52	1			Rdh11	0.0625667	0.158	0.133	1			Mynn	0.0801075	0.166	0.174	1
Nfkbia	0.022307	0.65	0.674	1			Wdyhv1	0.0308691	0.123	0.114	1			Elp5	0.028966	0.207	0.187	1			Smco4	0.0637099	0.111	0.107	1			Zbtb22	0.0625254	0.18	0.14	1			Fam217b	0.0800553	0.319	0.352	1
D230025D16Rik	0.022307	0.105	0.1	1			Haus8	0.0308292	0.186	0.167	1			Tmbim6	0.028962	0.953	0.939	1			Baz2a	0.063639	0.206	0.262	1			Isoc2b	0.0625135	0.158	0.112	1			Zfp263	0.0800456	0.264	0.324	1
Adss	0.0223008	0.4	0.402	1			Cbr4	0.0308197	0.127	0.106	1			Notch1	0.0289279	0.306	0.271	1			Usp36	0.0636099	0.239	0.263	1			Nfs1	0.0624971	0.241	0.189	1			2310035C23Rik	0.0800014	0.243	0.286	1
St14	0.022271	0.06	0.044	1			Tppp	0.0307927	0.097	0.081	1			Itm2c	0.0289077	0.943	0.921	1			Tmem209	0.0636062	0.172	0.172	1			Cmip	0.0624964	0.376	0.294	1			Msl1	0.0799627	0.391	0.426	1
Sucla2	0.0221953	0.319	0.308	1			Clcn3	0.0307626	0.317	0.314	1			Dhx8	0.0289034	0.225	0.213	1			Hspb11	0.0635556	0.161	0.187	1			Ercc8	0.0624861	0.165	0.119	1			Usp40	0.0799524	0.298	0.341	1
Rfxap	0.0221674	0.247	0.255	1			Ddx19a	0.0307484	0.193	0.183	1			Sike1	0.028889	0.269	0.254	1			Tmem33	0.0635299	0.583	0.653	1			Rps6ka1	0.0624512	0.684	0.685	1			Card9	0.0798743	0.183	0.222	1
Mrpl10	0.0221506	0.229	0.223	1			Sh3bgrl3	0.03073	0.949	0.956	1			Tfcp2	0.0288529	0.123	0.082	1			Xrcc4	0.0635188	0.156	0.148	1			Fxn	0.0623982	0.098	0.077	1			Jkamp	0.0798469	0.362	0.407	1
Mrpl24	0.0221422	0.566	0.539	1			Ankrd46	0.0307292	0.139	0.119	1			Ctns	0.0288496	0.152	0.128	1			Zxdc	0.0634917	0.1	0.118	1			Tug1	0.0623505	0.293	0.343	1			Tug1	0.0798346	0.294	0.33	1
Pik3c3	0.0221389	0.103	0.083	1			Ano10	0.0307242	0.142	0.129	1			Mrpl39	0.028838	0.214	0.201	1			Tgif1	0.0634547	0.306	0.44	1			Brk1	0.0623112	0.887	0.867	1			Cul9	0.0798085	0.14	0.159	1
Rab12	0.0221162	0.401	0.393	1			Hnmt	0.030723	0.123	0.117	1			H2-Oa	0.0288364	0.192	0.195	1			Idh3g	0.0634525	0.439	0.505	1			Zfp868	0.0623044	0.083	0.035	1			Ddx17	0.0797419	0.557	0.655	1
Psmd11	0.0221017	0.663	0.673	1			Aagab	0.0307176	0.258	0.249	1			Snx27	0.0288143	0.26	0.242	1			Arhgef18	0.0634262	0.128	0.102	1			Nup62	0.0622937	0.211	0.231	1			Nckipsd	0.0797329	0.149	0.176	1
Tnfaip1	0.0220867	0.429	0.408	1			Pole4	0.0306383	0.564	0.576	1			Irak4	0.0287629	0.243	0.207	1			Slc17a5	0.0633685	0.15	0.153	1			Sppl3	0.0622724	0.391	0.364	1			Trim47	0.0796933	0.247	0.288	1
Ppa2	0.0220834	0.247	0.245	1			Casp4	0.0306331	0.166	0.144	1			Dexi	0.028759	0.196	0.16	1			Slc37a3	0.0633356	0.072	0.073	1			Scimp	0.0622433	0.173	0.182	1			Ldah	0.0796599	0.302	0.347	1
Flcn	0.0220746	0.166	0.149	1			Oat	0.030623	0.394	0.404	1			Alg1	0.0286682	0.35	0.294	1			Slc11a1	0.0630317	0.594	0.595	1			Bst2	0.0622318	0.917	0.923	1			Vapb	0.0796426	0.374	0.43	1
Fxr2	0.0220682	0.25	0.256	1			Cenps	0.0306068	0.201	0.182	1			Lonp1	0.0286558	0.2	0.169	1			Gm43848	0.0630289	0.094	0.075	1			Lipa	0.0622203	0.579	0.545	1			2900097C17Rik	0.0796138	0.336	0.468	1
Llgl1	0.022038	0.073	0.064	1			Bbc3	0.030585	0.089	0.069	1			Pdcl	0.0286338	0.186	0.184	1			Csrp1	0.0629748	0.072	0.067	1			Prkd2	0.0621175	0.105	0.056	1			Slmap	0.0796104	0.306	0.337	1
Mast4	0.0220249	0.139	0.126	1			Pgm1	0.0305753	0.187	0.175	1			Arhgdia	0.0285885	0.876	0.831	1			Rnf14	0.0629745	0.156	0.18	1			Tmem9b	0.0621118	0.444	0.469	1			Foxj3	0.0796081	0.204	0.241	1
Slc22a17	0.0220035	0.192	0.186	1			Aldh1l2	0.0305513	0.062	0.039	1			Nop53	0.028575	0.534	0.499	1			Zc3h7a	0.0629473	0.372	0.43	1			Mafg	0.062063	0.654	0.657	1			Jade2	0.079554	0.272	0.335	1
Lysmd1	0.0219993	0.061	0.041	1			Dctn4	0.0305385	0.446	0.452	1			Sec16a	0.0285624	0.249	0.222	1			Ccp110	0.0629215	0.061	0.055	1			Mut	0.0620277	0.233	0.203	1			Rcc2	0.079548	0.336	0.398	1
Zfp580	0.0219932	0.11	0.093	1			S100a13	0.0305351	0.452	0.458	1			Taf8	0.0285593	0.071	0.041	1			Adipor1	0.0628927	0.428	0.457	1			Dhdds	0.0619566	0.165	0.175	1			Clcn7	0.0795332	0.209	0.248	1
Zmat2	0.0219792	0.588	0.577	1			Inpp1	0.0305343	0.12	0.106	1			Pcyox1l	0.0285561	0.168	0.157	1			Cmpk1	0.0628853	0.433	0.508	1			Blmh	0.0618732	0.398	0.378	1			Slc25a17	0.0795056	0.213	0.237	1
Rab7	0.0219639	0.72	0.714	1			Dhx58	0.0305259	0.083	0.065	1			Gm47320	0.0285477	0.027	0.006	1			Ak1	0.0628702	0.2	0.207	1			Cstf1	0.0618459	0.165	0.154	1			Myo18a	0.0794741	0.294	0.347	1
Smim15	0.0219421	0.51	0.487	1			Ptpn21	0.0305113	0.059	0.042	1			Epha2	0.028536	0.131	0.099	1			Mpp1	0.0628618	0.206	0.22	1			Gemin5	0.0618299	0.113	0.126	1			Clec4a2	0.0793967	0.404	0.436	1
Kif2c	0.0219418	0.148	0.139	1			Abhd2	0.0305082	0.096	0.093	1			Zfp169	0.0284928	0.067	0.052	1			Tubb5	0.0628549	0.833	0.867	1			Nit1	0.0618266	0.278	0.287	1			Calhm2	0.07937	0.277	0.328	1
Gm26520	0.0219371	0.204	0.187	1			Scoc	0.0304976	0.907	0.91	1			Atp8a1	0.0284914	0.713	0.706	1			Man2b1	0.0628255	0.922	0.938	1			2010107E04Rik	0.0617743	0.654	0.622	1			Sord	0.0793396	0.17	0.214	1
Rpl35a	0.0219198	0.993	0.992	1			Mcur1	0.0304938	0.362	0.361	1			AB124611	0.0284692	0.13	0.111	1			Ppp3cb	0.0627663	0.239	0.315	1			Cysltr1	0.0617699	0.571	0.587	1			Ccl6	0.0793034	0.417	0.432	1
Fcf1	0.0219064	0.363	0.363	1			Lrfn1	0.0304857	0.067	0.057	1			Tial1	0.0284365	0.483	0.44	1			Epn2	0.0627311	0.122	0.14	1			Brms1l	0.0617676	0.098	0.077	1			Mecp2	0.0792916	0.285	0.335	1
Rnpep	0.0218996	0.725	0.716	1			Pdlim4	0.030483	0.515	0.518	1			Jtb	0.0284351	0.532	0.519	1			Szt2	0.0627215	0.078	0.047	1			Ninl	0.0617219	0.113	0.091	1			Riox2	0.0792685	0.166	0.178	1
Epg5	0.0218843	0.061	0.038	1			Fbxl4	0.0304797	0.08	0.057	1			Alyref2	0.0284193	0.147	0.131	1			Mpp7	0.0627201	0.05	0.002	0.0087023			Tyw1	0.0616979	0.248	0.238	1			Fbxl14	0.0792493	0.272	0.273	1
Pafah1b3	0.0218802	0.183	0.16	1			Ctdnep1	0.030471	0.492	0.502	1			Erp44	0.0284054	0.493	0.464	1			Dcun1d3	0.0626955	0.078	0.038	1			Hadhb	0.0616321	0.429	0.434	1			AU040320	0.0792221	0.153	0.203	1
Slc25a12	0.0218728	0.145	0.137	1			Zwilch	0.0304586	0.088	0.079	1			Fuk	0.0283962	0.086	0.061	1			Usp4	0.0626394	0.239	0.307	1			Ppa2	0.0615172	0.218	0.175	1			Prss36	0.0792152	0.055	0.03	1
Rnf128	0.0218623	0.206	0.211	1			Idua	0.0304411	0.148	0.129	1			Aim2	0.0283762	0.36	0.332	1			Ppfibp2	0.0624704	0.156	0.197	1			Plbd2	0.0614744	0.398	0.448	1			Pmm2	0.0792006	0.332	0.314	1
Txndc9	0.0218213	0.532	0.524	1			Grk6	0.030436	0.223	0.204	1			Sqor	0.0283435	0.405	0.347	1			Cir1	0.0624631	0.222	0.293	1			Snx20	0.0614398	0.677	0.65	1			Ccdc85c	0.0791719	0.047	0.038	1
Gatm	0.0218143	0.792	0.796	1			Ccdc34	0.0304172	0.355	0.346	1			Siah2	0.0283322	0.113	0.082	1			Ap3s1	0.0623493	0.256	0.27	1			Khnyn	0.0613907	0.218	0.203	1			Rfesd	0.0791121	0.089	0.121	1
Batf	0.0217952	0.112	0.1	1			Smc1a	0.0303991	0.637	0.656	1			Nhlrc3	0.0283029	0.307	0.277	1			Ralgapb	0.0623052	0.144	0.168	1			Dnttip1	0.0613543	0.323	0.308	1			Ano6	0.0790899	0.191	0.225	1
Ngly1	0.0217913	0.193	0.165	1			Alg1	0.030391	0.264	0.255	1			Mtif2	0.02827	0.217	0.187	1			Cherp	0.0622106	0.239	0.252	1			Cd79b	0.0613532	0.233	0.203	1			Whrn	0.079033	0.298	0.331	1
Brms1	0.0217882	0.314	0.298	1			Lpcat3	0.0303887	0.617	0.628	1			Exosc4	0.0282354	0.346	0.329	1			Ddost	0.0622035	0.744	0.79	1			Sash3	0.0613264	0.331	0.266	1			Ovca2	0.0790284	0.034	0.028	1
Erbin	0.0217862	0.318	0.311	1			Samd8	0.0303436	0.217	0.214	1			Dcaf7	0.0282312	0.23	0.19	1			Map1lc3a	0.0621605	0.411	0.483	1			Fau	0.0612387	0.985	0.986	1			C330007P06Rik	0.0790033	0.238	0.258	1
Fry	0.0217858	0.158	0.148	1			Slc35a5	0.0303315	0.216	0.207	1			Med20	0.0282036	0.171	0.169	1			Mlf2	0.062143	0.522	0.567	1			Slc18b1	0.0612254	0.06	0.056	1			Pgs1	0.078984	0.332	0.405	1
Ctsa	0.0217793	0.881	0.888	1			Smc2	0.0303275	0.408	0.401	1			Ankle2	0.0281775	0.288	0.265	1			Msrb1	0.062108	0.228	0.237	1			Fam117a	0.0612245	0.06	0.042	1			Sap18	0.0789644	0.404	0.532	1
Pabpc4	0.0217631	0.352	0.342	1			Mcfd2	0.030309	0.587	0.599	1			Zfp458	0.0280619	0.056	0.041	1			Ube2q1	0.0621001	0.383	0.443	1			Rbm18	0.0612144	0.301	0.238	1			Fam13b	0.0789332	0.111	0.142	1
Slc35a2	0.0217614	0.214	0.202	1			Ppp1r2	0.0302982	0.458	0.463	1			Pi4kb	0.028061	0.109	0.087	1			Eloa	0.0620704	0.233	0.315	1			Ahdc1	0.0612002	0.15	0.091	1			Irak1	0.0789173	0.46	0.498	1
Tnfrsf21	0.0217503	0.419	0.413	1			Prkab1	0.0302882	0.241	0.224	1			Cdk5rap3	0.0280379	0.388	0.356	1			Dnpep	0.0620692	0.228	0.225	1			Gmcl1	0.0611857	0.098	0.112	1			Lrrc39	0.078858	0.064	0.055	1
Riok3	0.0217486	0.376	0.363	1			Pdzd11	0.0302731	0.345	0.339	1			Cdc14b	0.0280041	0.038	0.023	1			Tgfb1	0.0619838	0.839	0.87	1			Gatm	0.0611655	0.654	0.643	1			Zfp26	0.0788368	0.17	0.206	1
Cnot11	0.0217431	0.188	0.175	1			Pkm	0.0302608	0.906	0.925	1			Adprm	0.0279875	0.135	0.108	1			Rmnd5a	0.0619317	0.144	0.16	1			Sco2	0.0611388	0.263	0.28	1			Akap11	0.0788171	0.217	0.254	1
Derl2	0.0217168	0.699	0.686	1			Btf3l4	0.0302524	0.149	0.143	1			Actr6	0.0279631	0.124	0.108	1			Echs1	0.0619314	0.411	0.448	1			Clec4a3	0.0611327	0.504	0.434	1			Ash2l	0.078794	0.268	0.311	1
Dpm1	0.0217036	0.284	0.278	1			Epb41	0.0302141	0.206	0.218	1			Gm16867	0.0279568	0.075	0.038	1			Chtop	0.061923	0.294	0.345	1			Selenoi	0.0610958	0.15	0.119	1			Zfyve9	0.0787819	0.102	0.098	1
Caap1	0.0216946	0.197	0.189	1			Wscd1	0.0302036	0.06	0.049	1			Gdi1	0.0279439	0.341	0.309	1			Nptn	0.0619054	0.672	0.738	1			Arap2	0.061062	0.098	0.063	1			Mcur1	0.078775	0.4	0.456	1
Commd6	0.0216871	0.456	0.433	1			Bloc1s3	0.0301874	0.081	0.059	1			1110038F14Rik	0.0279062	0.317	0.277	1			Nfix	0.0618802	0.422	0.448	1			Pros1	0.0610541	0.759	0.706	1			Naa15	0.07876	0.404	0.54	1
Fnta	0.0216575	0.396	0.38	1			Trp53i13	0.0301411	0.181	0.177	1			Ndufs8	0.0279058	0.588	0.551	1			Ccdc34	0.0618672	0.267	0.312	1			Plk3	0.0610281	0.195	0.168	1			Pou2f2	0.0787565	0.855	0.867	1
Cbx4	0.0216333	0.177	0.152	1			Smim15	0.0301293	0.438	0.45	1			Rpl27-ps3	0.0278853	0.197	0.149	1			Zfyve26	0.0618404	0.217	0.227	1			Ndufb11	0.0610275	0.669	0.608	1			Sos2	0.0787424	0.132	0.186	1
Fam135a	0.0216305	0.09	0.08	1			Nit2	0.0300674	0.222	0.213	1			Mettl21a	0.0278739	0.174	0.14	1			Hist1h2br	0.0617851	0.017	0.008	1			Dolk	0.060959	0.256	0.182	1			Mbtd1	0.0786349	0.277	0.294	1
Ddrgk1	0.0216214	0.752	0.756	1			Lpin1	0.0300672	0.129	0.117	1			Alox5ap	0.027873	0.952	0.956	1			D2hgdh	0.0617798	0.111	0.09	1			Trove2	0.0609507	0.173	0.147	1			Atxn1l	0.0785984	0.136	0.119	1
Hadhb	0.0216072	0.486	0.494	1			Arhgef40	0.0300527	0.472	0.477	1			Fancc	0.0278607	0.04	0.015	1			Morc2a	0.0617734	0.111	0.117	1			Mtm1	0.0608724	0.158	0.14	1			Zfp414	0.0785495	0.119	0.138	1
Pts	0.021555	0.461	0.461	1			Parp2	0.0300472	0.311	0.307	1			Pbdc1	0.0277892	0.264	0.227	1			Rab11b	0.0617615	0.389	0.46	1			Ankrd37	0.0608692	0.03	0.042	1			Hcls1	0.0785235	0.681	0.746	1
Plekhm3	0.0215363	0.17	0.161	1			Ticrr	0.0300035	0.071	0.059	1			Cc2d1a	0.0277891	0.097	0.076	1			Acadsb	0.061709	0.2	0.205	1			Ndufs4	0.0608604	0.481	0.476	1			Ids	0.078457	0.272	0.331	1
Tbc1d9	0.0215252	0.337	0.316	1			Tubg1	0.0299418	0.285	0.271	1			Aamp	0.0277824	0.632	0.624	1			Slc37a4	0.061667	0.122	0.113	1			Ifngr2	0.0608574	0.692	0.671	1			Pogz	0.07845	0.226	0.252	1
Tial1	0.0214853	0.508	0.494	1			Adarb1	0.0299216	0.117	0.095	1			Ube2d2a	0.0277642	0.678	0.641	1			Depdc7	0.061657	0.1	0.125	1			Arl13b	0.0607548	0.128	0.077	1			Zfp738	0.0783814	0.179	0.212	1
Pttg1	0.0214759	0.29	0.271	1			Mtrf1	0.0298994	0.083	0.067	1			Myo6	0.0277575	0.153	0.128	1			Ubald2	0.0616546	0.356	0.357	1			Casp8	0.0607297	0.647	0.615	1			Asah1	0.0783402	0.8	0.833	1
Supt7l	0.0214708	0.141	0.128	1			Zbtb18	0.0298805	0.304	0.306	1			Chchd7	0.0277533	0.277	0.242	1			Acaa2	0.0616399	0.194	0.208	1			Snx27	0.0607105	0.286	0.273	1			Sphk2	0.0783245	0.191	0.225	1
Slc25a33	0.0214672	0.173	0.159	1			Amz2	0.0298699	0.194	0.177	1			Rgl3	0.0277222	0.092	0.087	1			Incenp	0.0616226	0.128	0.103	1			Pigf	0.0606817	0.135	0.189	1			Sipa1	0.0782845	0.617	0.67	1
Arih2	0.0214535	0.193	0.17	1			Tmem260	0.0298564	0.21	0.218	1			Sri	0.0277219	0.554	0.569	1			Trit1	0.0615821	0.222	0.195	1			Timm10	0.0606056	0.368	0.357	1			Nde1	0.0782707	0.2	0.248	1
A930033H14Rik	0.0214246	0.061	0.041	1			Ncoa3	0.0298503	0.262	0.29	1			Prr5l	0.0277022	0.077	0.047	1			Akirin2	0.0615668	0.611	0.612	1			Rpl13	0.0605702	0.992	1	1			Pias1	0.0782687	0.37	0.415	1
Arhgap45	0.0214167	0.705	0.72	1			Gm33370	0.0298338	0.065	0.052	1			Cenpx	0.0276997	0.641	0.618	1			Cbx6	0.0615346	0.144	0.137	1			Mex3d	0.0605676	0.06	0.021	1			Arpin	0.0781641	0.017	0.002	1
Sgms1	0.0214121	0.204	0.196	1			Klf10	0.0297755	0.127	0.103	1			Rad23a	0.0276808	0.437	0.414	1			Rpgrip1	0.0614525	0.122	0.128	1			Cox5b	0.0605646	0.714	0.748	1			Cryzl2	0.078152	0.191	0.193	1
Rps8	0.0214101	0.999	0.998	1			Fam217b	0.0297481	0.366	0.371	1			Tlk1	0.027669	0.316	0.294	1			Col4a3bp	0.0614508	0.167	0.177	1			Npm3	0.0605507	0.346	0.364	1			Atxn10	0.0780844	0.464	0.496	1
Ncaph2	0.0213989	0.35	0.34	1			Dph7	0.0297286	0.084	0.063	1			Yipf1	0.0276422	0.498	0.464	1			Gbp7	0.0613779	0.422	0.435	1			Dyrk1a	0.0605386	0.203	0.217	1			Rnpepl1	0.0780755	0.328	0.386	1
Zfp444	0.0213781	0.138	0.12	1			Zfp266	0.0297236	0.253	0.236	1			Mettl7a1	0.0276234	0.331	0.312	1			Rab24	0.0613429	0.456	0.48	1			Slc25a17	0.0603841	0.233	0.21	1			Trim11	0.0780598	0.149	0.165	1
Psmf1	0.0213734	0.21	0.194	1			Zer1	0.0297073	0.11	0.101	1			Tmem126a	0.0275981	0.392	0.385	1			Mccc2	0.0612296	0.089	0.07	1			Zfp706	0.0603498	0.744	0.762	1			Taf4	0.0778795	0.106	0.131	1
Nckap1l	0.0213451	0.678	0.666	1			Mtx2	0.0297004	0.378	0.381	1			Stxbp2	0.02759	0.224	0.213	1			Gtf2e1	0.0612188	0.106	0.092	1			Mipep	0.0603268	0.12	0.098	1			Nrbp1	0.077829	0.357	0.426	1
Zhx1	0.0213432	0.246	0.222	1			Gimap6	0.0296874	0.042	0.029	1			Ppt1	0.0275248	0.794	0.77	1			Bmf	0.0612148	0.261	0.252	1			Ccdc122	0.0602177	0.083	0.042	1			Kdm6b	0.0778246	0.191	0.22	1
Smim3	0.0213202	0.308	0.284	1			Naa38	0.0296577	0.47	0.475	1			Fgfbp3	0.0275071	0.057	0.029	1			Scmh1	0.061211	0.239	0.245	1			Rpl3	0.0602133	0.977	0.986	1			Cdkn1b	0.077811	0.204	0.252	1
Supt6	0.0213041	0.278	0.281	1			Tyw1	0.0296443	0.282	0.263	1			Pten	0.027491	0.729	0.688	1			Slc22a17	0.0612053	0.217	0.202	1			Rps16	0.0601588	0.985	1	1			Tsc22d4	0.0777845	0.689	0.767	1
Clptm1l	0.021293	0.625	0.606	1			Eva1a	0.0296353	0.151	0.141	1			Slc25a13	0.0274797	0.064	0.041	1			Hars2	0.0611732	0.106	0.093	1			Chd6	0.0601522	0.459	0.427	1			Klf3	0.0777371	0.621	0.661	1
Ccr1	0.0212881	0.09	0.102	1			Rab3ip	0.0295824	0.188	0.187	1			Psmb9	0.0274749	0.434	0.426	1			Cyb5d2	0.0611479	0.15	0.122	1			Nsa2	0.0601516	0.662	0.622	1			Irf2bp2	0.0776977	0.681	0.716	1
Wdfy4	0.0212801	0.249	0.227	1			Ppil2	0.0295651	0.385	0.382	1			Dffb	0.0274725	0.049	0.023	1			Ap1g2	0.0611277	0.128	0.118	1			Nudt16l1	0.0601343	0.414	0.378	1			Clp1	0.0776793	0.14	0.138	1
Sema4c	0.0212737	0.252	0.238	1			Msh6	0.0295388	0.249	0.23	1			Timm10	0.027462	0.387	0.359	1			Slc9a3r1	0.0611218	0.217	0.252	1			Chchd1	0.0601252	0.481	0.497	1			Mthfsl	0.0776653	0.217	0.225	1
Arhgef11	0.021269	0.129	0.119	1			Epc1	0.0295315	0.245	0.231	1			Bloc1s6	0.0274205	0.176	0.163	1			Ufsp2	0.061071	0.45	0.523	1			Mrps23	0.0600928	0.293	0.273	1			Sfxn1	0.077649	0.294	0.356	1
Wdr45b	0.0212636	0.422	0.427	1			Pole	0.0295286	0.137	0.117	1			Tmem219	0.0273971	0.549	0.542	1			H2afv	0.0610333	0.372	0.377	1			Ttc9c	0.0600924	0.226	0.196	1			Usp21	0.077628	0.285	0.333	1
Tmem50b	0.021262	0.353	0.336	1			Sp3os	0.0295137	0.159	0.151	1			Wbp4	0.027371	0.474	0.469	1			1700003F12Rik	0.0610278	0.1	0.095	1			Ppp1r21	0.0600751	0.511	0.51	1			Rap1gds1	0.077609	0.57	0.644	1
Mtmr6	0.02126	0.352	0.348	1			Oscp1	0.029508	0.101	0.076	1			Paics	0.027313	0.377	0.367	1			Dglucy	0.0609586	0.167	0.16	1			Batf	0.0600427	0.098	0.063	1			Tmem219	0.0776031	0.553	0.593	1
Gm16192	0.0212353	0.05	0.035	1			Trmt10a	0.0295075	0.097	0.088	1			Tmem268	0.0272894	0.301	0.277	1			Fggy	0.0609393	0.106	0.08	1			Bcor	0.0600106	0.188	0.189	1			Map1s	0.0775497	0.306	0.375	1
Klhl7	0.0212336	0.208	0.193	1			Abcd1	0.029493	0.177	0.166	1			Pyurf	0.0272598	0.106	0.096	1			Mrpl45	0.0609309	0.217	0.228	1			Txndc9	0.0600034	0.519	0.531	1			Ap5s1	0.0775482	0.136	0.129	1
Dpagt1	0.0212184	0.322	0.317	1			Agk	0.0294864	0.212	0.208	1			Cetn3	0.0272339	0.565	0.534	1			AC160562.1	0.0609194	0.094	0.057	1			Helz	0.0600021	0.398	0.399	1			Txndc11	0.0774959	0.255	0.339	1
Fam213b	0.0212158	0.332	0.332	1			Hspb1	0.0294831	0.017	0.012	1			Taco1	0.02722	0.066	0.044	1			Mier2	0.0608483	0.144	0.137	1			Myl12b	0.0599824	0.714	0.692	1			Rdm1	0.0774526	0.098	0.08	1
Tmem192	0.0212089	0.224	0.203	1			Racgap1	0.0294806	0.095	0.084	1			Arl6ip1	0.0272187	0.9	0.88	1			Tlr12	0.0608481	0.106	0.117	1			Oaz1	0.0599364	0.955	0.958	1			Trio	0.0774457	0.34	0.402	1
Jmjd7	0.0212044	0.033	0.019	1			Ly6k	0.0294649	0.022	0.008	1			P3h2	0.0272177	0.224	0.201	1			Agk	0.0607972	0.172	0.203	1			Thrsp	0.0599328	0.293	0.287	1			Xrcc5	0.0774023	0.111	0.116	1
Pnpo	0.0211997	0.269	0.262	1			Cyth1	0.0294609	0.099	0.086	1			Bbip1	0.027216	0.41	0.376	1			Rhebl1	0.060748	0.044	0.03	1			Tceanc2	0.0598232	0.15	0.119	1			Fam193a	0.0772752	0.357	0.422	1
E4f1	0.0211835	0.184	0.18	1			Slc16a7	0.0294568	0.12	0.119	1			Zfp516	0.0272151	0.169	0.131	1			Fktn	0.0607252	0.156	0.167	1			Chd1l	0.0598185	0.083	0.084	1			Pex6	0.0772607	0.187	0.184	1
Gm45844	0.0211807	0.03	0.024	1			Pik3cg	0.0294558	0.395	0.38	1			Tsr3	0.0271913	0.192	0.157	1			Creg1	0.0607223	0.822	0.877	1			Gps2	0.0597399	0.429	0.406	1			Hdc	0.0772216	0.034	0.021	1
Rmnd1	0.0211608	0.25	0.253	1			C330007P06Rik	0.0294456	0.236	0.226	1			Poll	0.0271876	0.08	0.047	1			Dhx38	0.0607102	0.156	0.2	1			St6galnac6	0.0597321	0.098	0.098	1			Rnf149	0.0772065	0.451	0.54	1
Pik3cg	0.021159	0.416	0.411	1			Pabpc1	0.0294184	0.904	0.929	1			Igfbp6	0.0271744	0.174	0.146	1			Cdk16	0.0606958	0.167	0.162	1			Echdc1	0.0596769	0.113	0.091	1			Msrb2	0.0772022	0.23	0.312	1
Ckap5	0.0211325	0.269	0.267	1			Tkfc	0.0294163	0.066	0.048	1			Ly6a	0.0271412	0.087	0.073	1			Dcaf12	0.0606775	0.278	0.293	1			Thap11	0.0596377	0.293	0.238	1			Tatdn3	0.0771491	0.077	0.08	1
Pik3r2	0.0210902	0.168	0.151	1			Get4	0.0293988	0.246	0.232	1			Slc2a3	0.0271359	0.052	0.026	1			Lyrm9	0.0606269	0.194	0.177	1			Rbm12b2	0.0596156	0.105	0.105	1			Stard8	0.0771251	0.166	0.212	1
Slc35a5	0.0210804	0.236	0.212	1			Tmem242	0.0293746	0.118	0.098	1			Faf1	0.0271313	0.241	0.219	1			Abcb8	0.0605907	0.139	0.102	1			Cfap97	0.0596015	0.293	0.273	1			Stxbp5	0.0771192	0.243	0.269	1
Sdhb	0.021074	0.681	0.653	1			Mymk	0.0293704	0.054	0.044	1			Smg8	0.0271273	0.088	0.061	1			Med11	0.0605873	0.2	0.18	1			Ncapd3	0.0595645	0.241	0.238	1			Klhl7	0.0770928	0.183	0.22	1
Taf6l	0.021074	0.641	0.614	1			Trim27	0.0293539	0.444	0.452	1			Rpl23a	0.0270959	0.987	0.985	1			Ctsa	0.0605489	0.906	0.93	1			Cnppd1	0.0595238	0.338	0.322	1			Traf3ip3	0.0770602	0.34	0.415	1
Azin2	0.0210571	0.051	0.035	1			Capza2	0.0293527	0.95	0.949	1			Naxe	0.0270949	0.487	0.472	1			Cactin	0.0605486	0.117	0.135	1			Fto	0.0595088	0.278	0.266	1			Stk11ip	0.077001	0.123	0.095	1
Tmem106b	0.0210494	0.306	0.293	1			Mapre3	0.0293285	0.053	0.03	1			Tmem242	0.0270923	0.139	0.111	1			Ccnt2	0.0605365	0.478	0.522	1			Pip4k2a	0.059474	0.571	0.587	1			Tmem141	0.0769993	0.349	0.398	1
Oxsr1	0.0210218	0.152	0.147	1			Ptp4a1	0.029308	0.322	0.315	1			Mrps28	0.0270883	0.293	0.286	1			Spata7	0.0605279	0.083	0.075	1			Polr2i	0.0594308	0.421	0.427	1			Mtdh	0.0769578	0.898	0.92	1
Alyref	0.0210156	0.671	0.659	1			Fdx1	0.029303	0.257	0.243	1			Snx5	0.027075	0.887	0.866	1			Tmem80	0.0605212	0.156	0.188	1			Leo1	0.05943	0.188	0.196	1			Diexf	0.0769161	0.153	0.157	1
Igsf6	0.0210146	0.405	0.394	1			Etaa1	0.0292825	0.223	0.209	1			Ptgs2	0.0270727	0.113	0.073	1			Tk2	0.0605074	0.222	0.21	1			Uqcc2	0.0594102	0.639	0.678	1			2310057M21Rik	0.0768435	0.136	0.138	1
2610021A01Rik	0.0210129	0.07	0.053	1			Pik3ip1	0.0292702	0.029	0.015	1			Vbp1	0.0270064	0.363	0.344	1			Mvk	0.0604821	0.089	0.108	1			Marcksl1	0.0593358	0.263	0.259	1			Eif4e2	0.0768229	0.515	0.612	1
2310011J03Rik	0.0210102	0.427	0.428	1			Cdca2	0.0292334	0.075	0.065	1			Alas1	0.0269601	0.345	0.341	1			Hspa1b	0.0604741	0.417	0.51	1			Atf2	0.0593087	0.331	0.294	1			Epc1	0.0767886	0.247	0.271	1
Rnps1	0.0210051	0.465	0.448	1			Gsdmd	0.0292309	0.382	0.377	1			Ddx19a	0.0269304	0.161	0.152	1			Tbc1d9	0.0604638	0.344	0.423	1			Atxn1	0.0593037	0.173	0.182	1			Ubxn6	0.0767805	0.272	0.312	1
Prkd2	0.0209871	0.075	0.064	1			Slc8a1	0.029197	0.184	0.193	1			Ywhaq	0.0269137	0.626	0.592	1			Zfp952	0.0604552	0.078	0.095	1			Eif3d	0.0592889	0.526	0.49	1			Alkbh6	0.0767751	0.166	0.216	1
2700038G22Rik	0.0209848	0.143	0.131	1			Vamp4	0.0291704	0.351	0.358	1			Ric8a	0.0268726	0.308	0.277	1			Cass4	0.0603808	0.083	0.082	1			Ubl4a	0.0592658	0.368	0.308	1			Rab23	0.0767043	0.06	0.089	1
Cacfd1	0.0209637	0.079	0.071	1			Ecd	0.0291404	0.275	0.255	1			Actr1a	0.0268168	0.263	0.254	1			Akap11	0.0603613	0.172	0.202	1			Gramd1b	0.0592616	0.068	0.063	1			Pwp1	0.0766569	0.204	0.233	1
Topors	0.0209617	0.378	0.367	1			Taldo1	0.0291132	0.753	0.769	1			Fam219a	0.0268086	0.109	0.096	1			Rfc3	0.0602874	0.2	0.245	1			Cenpl	0.0592154	0.068	0.035	1			Rmdn1	0.0766523	0.162	0.191	1
H13	0.0209401	0.557	0.55	1			Dync1li2	0.0290951	0.204	0.203	1			Uimc1	0.0267961	0.279	0.262	1			Commd10	0.0602798	0.206	0.173	1			Tuba1a	0.059215	0.624	0.573	1			Wasf2	0.0766374	0.766	0.845	1
Rnf141	0.0209379	0.198	0.193	1			Lix1	0.0290548	0.056	0.039	1			Taf4	0.026794	0.125	0.105	1			Yod1	0.0602504	0.117	0.123	1			Eipr1	0.0592068	0.128	0.105	1			Cnpy3	0.0766347	0.57	0.653	1
Nfkbid	0.0209162	0.083	0.083	1			Usp22	0.0290343	0.265	0.261	1			Etv6	0.026786	0.314	0.28	1			Naga	0.060244	0.311	0.342	1			Wsb2	0.0591579	0.301	0.252	1			Telo2	0.0766008	0.294	0.335	1
Stk4	0.0209157	0.364	0.335	1			Spns3	0.0290288	0.053	0.04	1			Zfp768	0.0267751	0.13	0.099	1			Nsa2	0.0602387	0.633	0.695	1			Sec61b	0.0591407	0.805	0.79	1			Pgam5	0.0765013	0.145	0.136	1
Gcdh	0.0209126	0.143	0.13	1			Hp1bp3	0.0290258	0.448	0.461	1			Dlg4	0.0267594	0.167	0.152	1			N4bp2l2	0.0602344	0.467	0.515	1			Jade2	0.0591278	0.286	0.287	1			Arl5a	0.0764833	0.213	0.286	1
Zfp746	0.0209011	0.218	0.222	1			Gprasp2	0.028949	0.058	0.047	1			Gm2000	0.0267582	0.143	0.122	1			Camkk2	0.0601873	0.367	0.393	1			Psmd7	0.0590904	0.684	0.692	1			Zfp213	0.07644	0.119	0.117	1
Arf4	0.0208995	0.686	0.677	1			Fbxo7	0.0289303	0.159	0.15	1			Cdk17	0.0267343	0.116	0.09	1			Irf9	0.060183	0.25	0.287	1			Smarcal1	0.059015	0.15	0.147	1			Pigp	0.0764247	0.294	0.333	1
Cox6a1	0.020893	0.823	0.833	1			Vars	0.0289205	0.489	0.498	1			Sdccag3	0.0267065	0.291	0.277	1			Mrpl13	0.0601674	0.35	0.422	1			Dlgap4	0.0588859	0.474	0.448	1			Dedd	0.0764009	0.209	0.263	1
Mcts2	0.0208608	0.182	0.159	1			Pink1	0.0289179	0.12	0.109	1			Tmem131	0.0266925	0.346	0.324	1			Ipmk	0.0601174	0.161	0.175	1			Bbs10	0.0588563	0.06	0.014	1			Tomm34	0.0763642	0.319	0.369	1
Cdc40	0.0208472	0.396	0.387	1			Kiz	0.0289117	0.081	0.065	1			Commd7	0.0266821	0.534	0.469	1			Hlcs	0.0600477	0.067	0.085	1			Ifitm3	0.0588562	0.827	0.818	1			Ginm1	0.0763289	0.238	0.252	1
Abhd4	0.0208403	0.149	0.137	1			Pttg1	0.0288733	0.244	0.247	1			Psmb8	0.0266776	0.82	0.761	1			Zdhhc6	0.0600335	0.294	0.305	1			Tpm3-rs7	0.0588279	0.098	0.056	1			Fam58b	0.0762371	0.294	0.33	1
Coil	0.0208232	0.112	0.1	1			Mex3c	0.0288681	0.169	0.182	1			Sepsecs	0.0266754	0.072	0.061	1			Slc38a6	0.0599685	0.156	0.147	1			Sertad2	0.0587889	0.323	0.301	1			Mre11a	0.076237	0.111	0.14	1
Gm42601	0.0207875	0.033	0.011	0.253421			Sirpa	0.0288607	0.844	0.859	1			Cant1	0.0266714	0.292	0.277	1			Bambi	0.0599639	0.05	0.01	1			Idh3b	0.0587853	0.451	0.371	1			Trip4	0.0762357	0.149	0.178	1
Hnrnpa1	0.0207704	0.835	0.812	1			Ap5m1	0.0288564	0.164	0.158	1			4930503L19Rik	0.0266417	0.056	0.05	1			Emc4	0.0599514	0.422	0.45	1			Cyth4	0.0587379	0.932	0.979	1			Nt5dc1	0.0762256	0.153	0.159	1
Tmem38b	0.0207668	0.106	0.083	1			Cela1	0.0288492	0.097	0.067	1			Spcs2	0.0266331	0.915	0.913	1			Znhit1	0.059876	0.333	0.355	1			Tradd	0.0587351	0.195	0.126	1			Ubxn2b	0.0761712	0.153	0.167	1
Uckl1	0.0207634	0.195	0.19	1			Diablo	0.0288245	0.364	0.351	1			Rac3	0.0266315	0.324	0.3	1			Pdk2	0.0598292	0.061	0.047	1			G430095P16Rik	0.0586662	0.068	0.035	1			Amz2	0.0761661	0.179	0.21	1
Klc4	0.0207518	0.139	0.137	1			Pan2	0.0288038	0.079	0.071	1			Mapk9	0.026626	0.169	0.157	1			Zfp638	0.0598219	0.472	0.515	1			Cox5a	0.0586633	0.767	0.811	1			Auh	0.0761302	0.196	0.214	1
Tln2	0.02075	0.233	0.231	1			Dnajc30	0.0287976	0.258	0.245	1			Fam102a	0.0266221	0.051	0.032	1			Tmem203	0.0597969	0.15	0.2	1			Apex2	0.0586027	0.098	0.07	1			Hadha	0.0761125	0.46	0.534	1
Faim	0.0207219	0.39	0.356	1			Smim20	0.0287914	0.27	0.246	1			Mief1	0.0266129	0.125	0.087	1			Yeats4	0.0597814	0.356	0.423	1			Thap3	0.058524	0.331	0.322	1			Zfp146	0.0760871	0.132	0.161	1
Nudt19	0.0207123	0.344	0.345	1			Znhit2	0.0287711	0.213	0.205	1			Cyb5r4	0.0265993	0.248	0.222	1			Sar1b	0.0597763	0.556	0.613	1			Tmed9	0.0585191	0.91	0.902	1			Mgea5	0.076036	0.311	0.311	1
Lars	0.0206633	0.507	0.501	1			Cdca8	0.028748	0.169	0.154	1			Slc25a26	0.0265846	0.096	0.082	1			Abi3	0.0597654	0.861	0.877	1			Rac2	0.0585162	0.722	0.643	1			Dmac2	0.0759605	0.191	0.244	1
Pf4	0.0206571	0.044	0.033	1			Lrp5	0.0287175	0.158	0.149	1			Gmeb2	0.026576	0.047	0.017	1			Pym1	0.0597056	0.144	0.1	1			Cpt2	0.0584503	0.143	0.105	1			Fastkd3	0.0759465	0.119	0.091	1
Tmem234	0.0206478	0.784	0.77	1			Dbnl	0.0287127	0.599	0.602	1			Zfp53	0.0265745	0.052	0.044	1			Tpra1	0.0596648	0.111	0.13	1			Mapre3	0.0584402	0.068	0.063	1			Psen1	0.0758968	0.328	0.388	1
Mavs	0.0206463	0.181	0.168	1			Zmym3	0.0287011	0.11	0.106	1			Mtpn	0.0265653	0.539	0.519	1			Ilkap	0.0596521	0.333	0.375	1			Pttg1	0.058426	0.466	0.427	1			Pex2	0.0758878	0.43	0.451	1
Aldh7a1	0.0206027	0.241	0.216	1			Zfp810	0.0286951	0.12	0.098	1			Lrrc1	0.0265254	0.021	0.006	1			Arhgap35	0.0596484	0.067	0.077	1			Tnks1bp1	0.0584248	0.083	0.063	1			Pik3r6	0.0758868	0.179	0.241	1
Nars	0.0205958	0.746	0.727	1			Fkbp9	0.0286829	0.2	0.184	1			Camkk2	0.0265171	0.375	0.388	1			Kctd3	0.0596323	0.106	0.093	1			Mrpl39	0.0583383	0.233	0.189	1			Eps8l1	0.0758609	0.06	0.019	1
Slc30a9	0.020578	0.3	0.29	1			Matr3	0.0286786	0.567	0.561	1			Rpia	0.0264586	0.185	0.178	1			Zfp512	0.0596178	0.244	0.247	1			Plcg2	0.0582927	0.519	0.517	1			Ext1	0.075844	0.132	0.189	1
Hsd17b4	0.0205631	0.558	0.542	1			Mtmr9	0.0286769	0.085	0.071	1			Cenpu	0.0264475	0.021	0	1			Mtmr1	0.0596169	0.089	0.095	1			Tsnax	0.0582707	0.361	0.371	1			Map2k4	0.0756896	0.166	0.205	1
Stambpl1	0.0205461	0.193	0.197	1			3110082I17Rik	0.0286709	0.202	0.182	1			Cdc42ep4	0.0264152	0.064	0.052	1			Tmco1	0.059606	0.694	0.763	1			Frmd8	0.0582622	0.241	0.175	1			Golga7	0.0756664	0.34	0.379	1
Scrn3	0.0205454	0.105	0.096	1			Sv2a	0.0286614	0.103	0.085	1			Abhd4	0.0264032	0.177	0.175	1			Bivm	0.0595695	0.067	0.043	1			Kptn	0.0581925	0.09	0.042	1			Oma1	0.0756639	0.281	0.295	1
Fndc3b	0.0205304	0.333	0.339	1			Pan3	0.0286487	0.405	0.424	1			Glmp	0.0264024	0.642	0.641	1			Csf2ra	0.0595192	0.528	0.588	1			Naa40	0.058155	0.15	0.154	1			Actr5	0.075641	0.149	0.119	1
Trmt2a	0.0205284	0.339	0.35	1			Ccdc91	0.0286458	0.109	0.098	1			Rab26os	0.0263975	0.029	0.017	1			Vps33a	0.0595187	0.167	0.152	1			Cdv3	0.0581306	0.511	0.503	1			AU019823	0.0756382	0.251	0.263	1
Tomm6	0.0205146	0.228	0.215	1			Tor4a	0.0286258	0.105	0.098	1			Tgif1	0.0263752	0.394	0.388	1			Zfp934	0.0594827	0.139	0.145	1			Cox14	0.0581103	0.526	0.51	1			Samhd1	0.0755784	0.587	0.657	1
Trim25	0.0205117	0.122	0.112	1			Miip	0.0286016	0.131	0.109	1			Ash2l	0.0263464	0.321	0.327	1			Ankmy2	0.059481	0.117	0.147	1			Gm15232	0.0580168	0.06	0.028	1			Mboat7	0.0755709	0.357	0.438	1
Arhgdia	0.0205079	0.927	0.909	1			Cdc42ep3	0.0285675	0.2	0.191	1			Zfp593	0.0263193	0.239	0.201	1			AW554918	0.0594672	0.117	0.112	1			Prkar2a	0.0579865	0.248	0.238	1			Mccc2	0.0755341	0.089	0.074	1
Sgpp1	0.0205071	0.223	0.223	1			Arid5b	0.0285639	0.195	0.201	1			Grk6	0.0263128	0.174	0.143	1			Lyplal1	0.0594445	0.05	0.042	1			Nsmce3	0.0579397	0.391	0.378	1			Ppp1r7	0.075521	0.366	0.428	1
Oxr1	0.020483	0.263	0.259	1			B4galt7	0.0285472	0.131	0.125	1			Actr10	0.0263117	0.451	0.437	1			Tubgcp3	0.0594143	0.139	0.157	1			Smpdl3b	0.0579348	0.15	0.147	1			Aldh3b1	0.0754849	0.191	0.195	1
Faf2	0.0204778	0.392	0.372	1			Jmjd1c	0.0285245	0.63	0.651	1			Tmem256	0.02629	0.627	0.603	1			Zfp273	0.0593825	0.05	0.035	1			Tmem161b	0.0579248	0.128	0.077	1			Timm50	0.0754614	0.353	0.439	1
Lztfl1	0.0204352	0.256	0.254	1			Phyh	0.0285053	0.227	0.227	1			Eif3e	0.0262846	0.693	0.659	1			Usf3	0.0593664	0.122	0.108	1			Gabbr1	0.0579219	0.353	0.322	1			Rgl2	0.0754123	0.34	0.366	1
Gm44067	0.0204323	0.062	0.057	1			Phf11d	0.0284932	0.158	0.154	1			Ap1s1	0.0262229	0.363	0.327	1			Wdr61	0.0593597	0.322	0.35	1			Atp5b	0.0579156	0.767	0.804	1			Csk	0.0754113	0.54	0.614	1
Fubp3	0.0204258	0.225	0.212	1			Cmklr1	0.0284805	0.405	0.416	1			Sap18b	0.0261935	0.052	0.026	1			Gpalpp1	0.0593068	0.111	0.15	1			Atg2a	0.0577484	0.12	0.112	1			Nol4l	0.0754019	0.085	0.104	1
Rps6kc1	0.0204062	0.141	0.127	1			Chek1	0.028477	0.142	0.123	1			Ogg1	0.0261279	0.095	0.067	1			Elmo1	0.0592983	0.678	0.752	1			Vps26b	0.0577455	0.165	0.112	1			Gtf2h2	0.0753766	0.557	0.655	1
Trp53rka	0.0204048	0.199	0.2	1			Stag3	0.0284714	0.053	0.028	0.337822			Itgav	0.0261069	0.516	0.516	1			Rnf6	0.0592079	0.333	0.345	1			Klf7	0.0576982	0.406	0.42	1			Lgals8	0.075351	0.332	0.396	1
Adal	0.0203949	0.082	0.067	1			Rpl3	0.0284374	0.989	0.985	1			Ubl3	0.0261013	0.732	0.685	1			1110019D14Rik	0.0591781	0.078	0.073	1			Kdelr1	0.0576689	0.579	0.524	1			Cd44	0.0753447	0.064	0.068	1
Rassf5	0.0203921	0.354	0.319	1			Zbtb8a	0.028427	0.052	0.025	0.077348			Gm15446	0.0260726	0.059	0.041	1			Atp13a2	0.0591372	0.322	0.345	1			Zfp143	0.0576643	0.158	0.126	1			Nisch	0.0753221	0.587	0.657	1
Orai2	0.020392	0.203	0.196	1			Foxo4	0.0284136	0.044	0.032	1			Cnep1r1	0.0260626	0.277	0.257	1			Snx6	0.0591184	0.617	0.665	1			Selenos	0.0576453	0.729	0.783	1			P2rx1	0.0753058	0.072	0.045	1
Msrb2	0.0203878	0.319	0.322	1			Rad9b	0.0283667	0.062	0.047	1			Prkcd	0.026016	0.728	0.703	1			Hdac11	0.0591117	0.133	0.102	1			Hdlbp	0.0576166	0.632	0.643	1			Smurf1	0.0752728	0.179	0.208	1
9130221H12Rik	0.0203874	0.03	0.021	1			Mprip	0.0283643	0.255	0.254	1			Rer1	0.0260015	0.759	0.717	1			Uckl1	0.0591082	0.178	0.207	1			Nsun2	0.0575392	0.398	0.399	1			Lrrc3	0.0752387	0.443	0.542	1
Tmem106a	0.020379	0.229	0.2	1			Sec61a2	0.0282912	0.233	0.223	1			Lamtor4	0.0259625	0.853	0.857	1			Nsdhl	0.0590805	0.089	0.078	1			Gm42715	0.0575373	0.038	0.028	1			Selenoi	0.0752343	0.145	0.197	1
Banf1	0.0203684	0.773	0.726	1			Rbbp8	0.0282881	0.129	0.13	1			Arhgap21	0.0259487	0.091	0.073	1			Tsen34	0.0590506	0.35	0.39	1			AW554918	0.0574461	0.098	0.077	1			Slco4a1	0.0752276	0.183	0.188	1
Metap1	0.0203621	0.259	0.258	1			Rsu1	0.0282607	0.544	0.559	1			Lztfl1	0.0259081	0.235	0.233	1			Ppp1r21	0.0590476	0.422	0.495	1			Sdhaf4	0.0573821	0.368	0.294	1			Slc36a1	0.0752229	0.328	0.377	1
Pwp2	0.020362	0.094	0.089	1			Uros	0.028237	0.096	0.087	1			Bola3	0.0259019	0.349	0.344	1			Ctnnb1	0.0590282	0.55	0.617	1			Aldoa	0.0573719	0.767	0.79	1			Gm30329	0.0751792	0.102	0.1	1
Thop1	0.0203316	0.274	0.269	1			Tmem35b	0.028234	0.102	0.084	1			Abcd3	0.0258991	0.297	0.286	1			Adam15	0.0590247	0.661	0.728	1			Hcfc1r1	0.057368	0.436	0.42	1			Slc12a7	0.0751362	0.115	0.144	1
Yipf2	0.0203191	0.093	0.068	1			Rab3gap2	0.0282076	0.136	0.145	1			Gspt2	0.025879	0.023	0.006	1			Arsk	0.058997	0.25	0.243	1			Zfp235	0.0573624	0.09	0.042	1			Ube2d3	0.0751351	0.817	0.867	1
Lyl1	0.0203072	0.398	0.388	1			Gigyf1	0.0282058	0.216	0.214	1			Atp6v0d1	0.0258363	0.521	0.472	1			Pdlim2	0.0589523	0.189	0.157	1			Agmo	0.0573567	0.256	0.231	1			Stradb	0.0751068	0.149	0.159	1
Ccnj	0.0202724	0.036	0.025	1			Rad54b	0.0282037	0.051	0.042	1			Klhl26	0.0258355	0.051	0.029	1			Agpat2	0.0589292	0.25	0.282	1			Exosc4	0.057344	0.383	0.35	1			Cacna1a	0.0750912	0.111	0.106	1
Spryd3	0.0202714	0.153	0.135	1			Fam135a	0.0281801	0.078	0.07	1			Gm3739	0.0258325	0.061	0.026	1			Vps28	0.0589244	0.567	0.622	1			Adss	0.057312	0.331	0.329	1			Gpatch8	0.074995	0.413	0.458	1
Chuk	0.020268	0.324	0.313	1			BC037034	0.0281599	0.431	0.431	1			Aco1	0.0258255	0.15	0.152	1			Scamp2	0.0588999	0.883	0.917	1			Coq9	0.0573025	0.188	0.175	1			Ccr1	0.0749032	0.123	0.123	1
Mbnl2	0.0202615	0.522	0.514	1			Gal3st4	0.0281485	0.053	0.03	1			Sec23a	0.02579	0.12	0.093	1			Slc35b3	0.0588372	0.156	0.175	1			Nicn1	0.0572178	0.083	0.07	1			Dnm2	0.0748837	0.562	0.631	1
Scyl2	0.0202416	0.12	0.11	1			Phpt1	0.0281479	0.163	0.134	1			Catip	0.0257834	0.077	0.079	1			Hnrnpr	0.0588228	0.456	0.503	1			Arl14ep	0.0572056	0.263	0.168	1			Mbd1	0.0748484	0.221	0.248	1
Polr2e	0.0202177	0.657	0.662	1			Mib2	0.0281311	0.124	0.121	1			Gpd2	0.0257276	0.048	0.035	1			Mgrn1	0.0588162	0.289	0.312	1			Cotl1	0.0571503	0.917	0.839	1			Glyr1	0.0748028	0.421	0.487	1
Dnajc11	0.0202171	0.272	0.284	1			Mtus2	0.0281249	0.031	0.008	8.22542e-05			Vps41	0.0257235	0.315	0.318	1			Tnfaip8l2	0.0588102	0.778	0.807	1			Btaf1	0.0571236	0.331	0.28	1			Paqr7	0.0747999	0.311	0.352	1
Cherp	0.0202134	0.303	0.293	1			Rraga	0.0281174	0.371	0.358	1			Tnfrsf11a	0.0257117	0.431	0.417	1			Hdac6	0.0587928	0.089	0.073	1			Med25	0.0570404	0.248	0.189	1			Rbm4b	0.0747669	0.302	0.354	1
Pak1ip1	0.0202005	0.532	0.524	1			Chpt1	0.028112	0.218	0.215	1			Zkscan8	0.0257103	0.134	0.105	1			Whrn	0.0587836	0.35	0.333	1			Prkacb	0.0570107	0.383	0.385	1			Zadh2	0.0747324	0.111	0.129	1
Pccb	0.0201993	0.122	0.116	1			Rrp7a	0.0280867	0.466	0.474	1			Fyn	0.0256915	0.077	0.067	1			Itgb1	0.0587508	0.639	0.672	1			Borcs6	0.0569926	0.278	0.245	1			Mff	0.0747293	0.434	0.504	1
Zfp628	0.020191	0.08	0.068	1			Plpp7	0.0280858	0.075	0.064	1			Cab39l	0.0256829	0.2	0.187	1			Kdm6a	0.0586896	0.172	0.18	1			Mllt3	0.0569532	0.098	0.063	1			Rasa1	0.0747087	0.353	0.39	1
Zbtb8os	0.0201711	0.431	0.41	1			Sirt2	0.0280772	0.536	0.539	1			Fth1	0.0256553	1	1	1			Rbm12b2	0.058682	0.061	0.07	1			Rgs14	0.0569275	0.083	0.049	1			Gm5483	0.074691	0.038	0.004	1
Chchd5	0.0201324	0.235	0.215	1			Gtf2a2	0.0280509	0.562	0.572	1			Uros	0.025585	0.104	0.085	1			Mib2	0.0586703	0.161	0.167	1			Cln3	0.0569059	0.331	0.357	1			Crat	0.0746382	0.213	0.292	1
Pgm3	0.0201305	0.182	0.174	1			3830406C13Rik	0.0280481	0.265	0.242	1			Rbck1	0.0255815	0.362	0.347	1			Wdhd1	0.0586313	0.106	0.088	1			Gng10	0.0568989	0.09	0.049	1			Tmem110	0.0746244	0.187	0.218	1
Rffl	0.0201282	0.129	0.113	1			Numa1	0.0280274	0.471	0.486	1			Gstm4	0.0255657	0.042	0.017	1			Txndc12	0.05862	0.283	0.32	1			Zfp180	0.0568929	0.12	0.105	1			Cep19	0.0746178	0.072	0.045	1
Flad1	0.0200932	0.122	0.115	1			Hax1	0.0280191	0.303	0.312	1			Tex261	0.0255387	0.732	0.7	1			Fgf11	0.058597	0.044	0.043	1			Slc25a11	0.056873	0.669	0.622	1			Gpaa1	0.0745883	0.396	0.455	1
Gm26714	0.0200884	0.048	0.032	1			2310040G24Rik	0.027998	0.125	0.122	1			Smad2	0.0255227	0.286	0.251	1			Mafb	0.0585416	0.989	0.957	1			Cmtr1	0.0568622	0.12	0.112	1			Elf1	0.0745584	0.468	0.553	1
Sumo3	0.0200884	0.635	0.625	1			Ccs	0.0279863	0.279	0.273	1			Rc3h1	0.0255172	0.269	0.23	1			Zfyve27	0.058438	0.122	0.193	1			Copg1	0.0568118	0.263	0.28	1			Mtpn	0.0745072	0.498	0.566	1
Ivd	0.0200826	0.115	0.101	1			Trim47	0.0279797	0.265	0.246	1			Lrrc25	0.025491	0.549	0.513	1			Rhoh	0.0584317	0.767	0.813	1			H2-DMb2	0.0568091	0.075	0.028	1			Phlpp2	0.0744761	0.136	0.172	1
Eef1b2	0.0200823	0.971	0.968	1			Kat8	0.0279767	0.159	0.157	1			Zfp414	0.0254908	0.123	0.108	1			Selenoi	0.0584086	0.133	0.167	1			Zfand5	0.0567997	0.534	0.559	1			Zfp697	0.074469	0.136	0.17	1
Cdk8	0.0200563	0.367	0.373	1			Mtif2	0.0279592	0.215	0.199	1			Leng1	0.0254666	0.197	0.201	1			Ap3m1	0.0583998	0.178	0.222	1			Abcb10	0.0567921	0.09	0.063	1			Pnn	0.0744462	0.613	0.669	1
Rpap1	0.0200562	0.149	0.145	1			Lta4h	0.0279555	0.216	0.201	1			Rtn4ip1	0.0254644	0.048	0.023	1			Crebrf	0.0583809	0.244	0.267	1			Ak3	0.0567823	0.135	0.119	1			Arid1a	0.0744176	0.566	0.636	1
Tcerg1	0.0200427	0.372	0.374	1			Tbc1d14	0.0279312	0.396	0.399	1			Vav1	0.0254387	0.675	0.671	1			A630001G21Rik	0.0583786	0.333	0.355	1			Socs3	0.0567262	0.526	0.49	1			Utrn	0.0744113	0.098	0.089	1
Cyp4f16	0.0200382	0.108	0.101	1			Rab18	0.0279303	0.449	0.436	1			CAAA01118383.1	0.0254353	0.296	0.268	1			Chsy1	0.0583763	0.267	0.29	1			Ache	0.0566629	0.075	0.056	1			Trim65	0.0744074	0.226	0.265	1
Ist1	0.020011	0.238	0.22	1			Pdik1l	0.0279132	0.224	0.227	1			Pigg	0.0253596	0.091	0.102	1			Stk38	0.0583553	0.3	0.35	1			Dgcr6	0.0566373	0.188	0.154	1			Ilvbl	0.0744023	0.272	0.32	1
Polr3c	0.0200057	0.212	0.204	1			Kctd18	0.0279027	0.129	0.114	1			Gm47731	0.025295	0.028	0.012	1			Ralgps2	0.0583107	0.25	0.298	1			Rnf20	0.05658	0.278	0.301	1			Fam174a	0.0743899	0.383	0.441	1
Tti1	0.019994	0.133	0.122	1			Dclre1a	0.0279016	0.119	0.106	1			5430427O19Rik	0.0252849	0.185	0.178	1			Rcbtb2	0.058302	0.506	0.543	1			Ubash3b	0.0565137	0.684	0.587	1			Gab1	0.0743663	0.145	0.159	1
Pus3	0.0199822	0.135	0.129	1			Ssrp1	0.0278936	0.55	0.564	1			Gm11361	0.0252684	0.043	0.015	1			Zswim9	0.0582717	0.067	0.067	1			Cntln	0.0565066	0.075	0.049	1			Slc46a1	0.0743556	0.255	0.261	1
Arhgap29	0.0199676	0.075	0.066	1			Cnot6	0.0278922	0.312	0.321	1			Rogdi	0.0252251	0.503	0.522	1			Slc25a11	0.0582629	0.606	0.652	1			Sephs1	0.0564356	0.098	0.147	1			Setd2	0.0743494	0.434	0.483	1
Rala	0.0199451	0.557	0.543	1			Otud1	0.0278883	0.102	0.095	1			Alms1	0.025224	0.04	0.023	1			Syngr2	0.0582587	0.794	0.835	1			Inppl1	0.0564326	0.203	0.14	1			Smu1	0.0743259	0.37	0.419	1
Map3k14	0.0199182	0.195	0.2	1			Slc25a17	0.0278811	0.241	0.223	1			Kdm6bos	0.0252198	0.043	0.038	1			1700008J07Rik	0.0582125	0.061	0.055	1			Ep400	0.0563902	0.429	0.406	1			Smpd1	0.0743086	0.226	0.239	1
Btbd1	0.0199102	0.405	0.413	1			Ezh2	0.0278785	0.328	0.319	1			Gfm2	0.0252045	0.249	0.233	1			Mad2l1bp	0.058157	0.083	0.095	1			Ppie	0.056382	0.233	0.168	1			Khdrbs3	0.0743053	0.311	0.354	1
Tomm40l	0.0198858	0.154	0.146	1			Ppia	0.0278665	0.988	0.986	1			Mfn1	0.025181	0.143	0.131	1			Nars2	0.0581348	0.078	0.062	1			Mrps6	0.0563602	0.188	0.182	1			Myo9b	0.0742976	0.298	0.337	1
Kiz	0.019859	0.092	0.084	1			Jak3	0.0278608	0.216	0.21	1			Dnajc16	0.0251602	0.13	0.131	1			Fgfbp3	0.0581175	0.072	0.033	1			Gpm6b	0.0563097	0.038	0.035	1			Fhl3	0.0742464	0.064	0.044	1
Marveld2	0.019821	0.025	0.017	1			Mtus1	0.0278217	0.555	0.544	1			Wdr76	0.0251591	0.128	0.102	1			Sde2	0.0580862	0.25	0.292	1			AC162302.1	0.0563097	0.075	0.056	1			Nmnat1	0.0742051	0.081	0.059	1
Anapc11	0.0197707	0.596	0.589	1			Bcl2	0.0278198	0.262	0.244	1			Hk3	0.0251547	0.265	0.254	1			Dhdh	0.0580571	0.133	0.148	1			Abhd12	0.0562836	0.97	0.923	1			Acvr1	0.0741911	0.191	0.244	1
Lat2	0.0197678	0.778	0.77	1			Rcn3	0.0278046	0.043	0.027	1			Nek9	0.0251252	0.196	0.166	1			Hsd17b11	0.0580165	0.383	0.473	1			St6galnac4	0.0562431	0.684	0.629	1			Chmp1a	0.0741842	0.298	0.35	1
BC028528	0.0197651	0.439	0.423	1			Ythdf1	0.0277966	0.289	0.273	1			Cacybp	0.0251237	0.539	0.542	1			Ramp1	0.0579927	0.244	0.3	1			C1ra	0.0562175	0.03	0.007	1			Scamp1	0.0741224	0.23	0.263	1
0610009O20Rik	0.0197403	0.195	0.192	1			Esco2	0.0277821	0.101	0.09	1			Cdkl3	0.0251205	0.056	0.035	1			Tceal8	0.0579904	0.167	0.182	1			Srp68	0.0562127	0.278	0.273	1			Parn	0.0740817	0.179	0.176	1
Pcca	0.0197308	0.219	0.221	1			Sc5d	0.0277722	0.168	0.138	1			Ctnnb1	0.0251016	0.618	0.577	1			Sap18	0.0579785	0.383	0.477	1			Pms2	0.0561911	0.165	0.147	1			Mms19	0.0740772	0.247	0.307	1
Smim7	0.0197122	0.616	0.61	1			Zfp865	0.0277597	0.181	0.176	1			Ccdc43	0.0250572	0.149	0.128	1			Pibf1	0.0579739	0.156	0.232	1			Fam107b	0.0560964	0.068	0.063	1			Trpc4ap	0.0740334	0.511	0.559	1
Mtfmt	0.0197081	0.127	0.115	1			Hint2	0.0277587	0.351	0.339	1			Tex2	0.0250532	0.077	0.076	1			Trp53bp1	0.057964	0.133	0.182	1			Scap	0.0560945	0.18	0.161	1			Fbxw9	0.0740113	0.123	0.097	1
Shkbp1	0.0197021	0.248	0.239	1			Arhgdia	0.0277355	0.877	0.892	1			Mmachc	0.0250418	0.054	0.044	1			8030442B05Rik	0.0579346	0.044	0.03	1			Tapt1	0.0560861	0.12	0.084	1			Ndc1	0.0739702	0.085	0.087	1
Oscp1	0.0196944	0.106	0.089	1			Tarbp2	0.0277034	0.192	0.193	1			Bcl2l12	0.0250397	0.174	0.149	1			Nipbl	0.0579242	0.572	0.607	1			Sh3bp2	0.0560675	0.271	0.301	1			Ppm1g	0.0739242	0.468	0.545	1
Dhrs7	0.0196911	0.48	0.468	1			Pon2	0.0276804	0.621	0.639	1			Trak2	0.0250336	0.088	0.07	1			Coil	0.0579181	0.094	0.078	1			Usp5	0.0559869	0.18	0.273	1			Tigd2	0.0738281	0.391	0.439	1
Stam2	0.0196836	0.192	0.194	1			Sirt5	0.0276732	0.093	0.079	1			Scamp2	0.0250305	0.937	0.921	1			Ppdpf	0.0579169	0.239	0.258	1			Mcts1	0.0559645	0.459	0.476	1			Gnai3	0.0738023	0.306	0.388	1
4932438A13Rik	0.0196815	0.282	0.282	1			Katnbl1	0.0276607	0.167	0.154	1			Zfp760	0.0249748	0.104	0.093	1			Egr4	0.0577659	0.017	0.002	1			Snx11	0.0559606	0.158	0.119	1			Etnk1	0.0737723	0.591	0.67	1
Rbck1	0.0196625	0.376	0.356	1			Ppp3cc	0.0276582	0.068	0.052	1			Zkscan6	0.0249214	0.083	0.07	1			Sh3bp5l	0.0577365	0.106	0.072	1			Tomm34	0.0559469	0.376	0.364	1			Snhg20	0.0737638	0.332	0.396	1
Oraov1	0.0196468	0.141	0.142	1			Trappc13	0.0276569	0.284	0.285	1			Zfp719	0.0249137	0.129	0.108	1			Sqstm1	0.0577352	0.317	0.377	1			Tmem185b	0.0559398	0.308	0.238	1			Tspan32	0.0737489	0.149	0.191	1
Larp1b	0.0196401	0.086	0.085	1			E2f4	0.0276514	0.322	0.324	1			Zdhhc20	0.0248917	0.518	0.507	1			Kbtbd7	0.0577067	0.078	0.063	1			Csk	0.0559351	0.639	0.671	1			Ralgapa2	0.0737343	0.094	0.095	1
Pfdn1	0.0196134	0.512	0.492	1			Zfp710	0.0276466	0.417	0.422	1			Vamp8	0.0248883	0.841	0.825	1			Kdm1a	0.0577013	0.289	0.325	1			Gpr180	0.0558792	0.195	0.224	1			Rragc	0.0737124	0.417	0.494	1
Card9	0.0196131	0.24	0.224	1			Prkar1b	0.0276343	0.065	0.056	1			Ube2b	0.0248558	0.575	0.536	1			A430046D13Rik	0.0576679	0.072	0.058	1			Slc39a12	0.055865	0.06	0.028	1			Eif2ak1	0.0737101	0.217	0.284	1
Fgfr1op	0.0195954	0.287	0.284	1			Zfp746	0.0275766	0.218	0.221	1			B230307C23Rik	0.0248471	0.167	0.157	1			Clcn3	0.0576578	0.311	0.328	1			Impa1	0.0558624	0.323	0.343	1			Iigp1	0.0736993	0.128	0.157	1
Ints1	0.0195209	0.191	0.186	1			Pnpla8	0.0275565	0.333	0.323	1			Snrpc	0.0248266	0.501	0.455	1			Tmem19	0.0576166	0.256	0.238	1			Unc50	0.0558564	0.571	0.552	1			Accs	0.0736578	0.251	0.284	1
Ap4s1	0.0195207	0.31	0.304	1			Pold1	0.0275457	0.222	0.209	1			Tdrd7	0.0248235	0.161	0.143	1			Rae1	0.0576018	0.283	0.362	1			Srsf1	0.0558383	0.451	0.413	1			Gm11772	0.0736506	0.123	0.081	1
Dhdds	0.0195153	0.186	0.178	1			Pde8b	0.0275195	0.064	0.067	1			Tuba1c	0.0248178	0.164	0.157	1			Plcg1	0.0575984	0.161	0.202	1			Cdk9	0.0558114	0.564	0.559	1			Ccdc34	0.0736387	0.247	0.314	1
Slc30a5	0.0194937	0.298	0.3	1			Fam173a	0.0274811	0.568	0.575	1			Dnajc30	0.0248021	0.279	0.265	1			Xpot	0.0575262	0.256	0.278	1			Pigk	0.0557818	0.406	0.455	1			Atf5	0.0736249	0.145	0.165	1
Rlim	0.0194902	0.3	0.292	1			Ttpal	0.0274751	0.137	0.127	1			Bivm	0.0247764	0.046	0.035	1			Bap1	0.0574865	0.133	0.12	1			E130309D02Rik	0.055776	0.15	0.133	1			Tmem39b	0.0736209	0.166	0.208	1
Eci1	0.0194864	0.371	0.374	1			Ralb	0.027456	0.569	0.581	1			Sema6b	0.0247745	0.046	0.023	1			Tmem221	0.0574378	0.044	0.023	1			Rtcb	0.0557624	0.586	0.559	1			4930402H24Rik	0.0736108	0.089	0.089	1
Mblac2	0.0194795	0.061	0.05	1			Gpr19	0.0274514	0.07	0.042	0.821834			Dalrd3	0.0247729	0.303	0.259	1			Dtd1	0.0574025	0.15	0.147	1			Derl2	0.0555766	0.632	0.608	1			Id1	0.0736084	0.038	0.03	1
Lrrc45	0.0194694	0.137	0.144	1			Fam219b	0.0274488	0.211	0.197	1			Ddt	0.0247684	0.375	0.335	1			Hebp1	0.0573028	0.511	0.543	1			Rfwd3	0.0555577	0.135	0.133	1			Adprhl2	0.0736077	0.243	0.32	1
2310061I04Rik	0.0194659	0.184	0.178	1			Cnot7	0.0274273	0.24	0.224	1			Cyp4f13	0.0247517	0.296	0.289	1			Zfp62	0.0572835	0.3	0.325	1			Ralgapb	0.0555477	0.173	0.147	1			Papolg	0.0736003	0.098	0.123	1
Twf1	0.0194553	0.41	0.396	1			Arhgef6	0.0274257	0.341	0.336	1			Zfp608	0.0247464	0.159	0.131	1			Strn4	0.0572414	0.25	0.282	1			Jdp2	0.055503	0.188	0.168	1			Secisbp2l	0.0735857	0.349	0.403	1
Mtg1	0.0194548	0.114	0.104	1			Bphl	0.0274196	0.164	0.139	1			Kdm5c	0.0247425	0.182	0.175	1			Gm13479	0.0571869	0.078	0.062	1			Prkaca	0.0554454	0.203	0.168	1			Ptpro	0.0734928	0.251	0.277	1
Zdhhc4	0.0194246	0.14	0.121	1			Stard3	0.0274096	0.483	0.486	1			Creb3l2	0.0247253	0.252	0.21	1			Rev1	0.0571608	0.156	0.165	1			Bach1	0.0554358	0.549	0.517	1			Zfp952	0.0734765	0.106	0.114	1
Coq3	0.0194128	0.139	0.119	1			Ccdc71l	0.027404	0.155	0.139	1			Vps54	0.0247203	0.219	0.201	1			Arf2	0.0571543	0.233	0.238	1			Ccz1	0.0553717	0.436	0.42	1			Fnip1	0.0734349	0.349	0.4	1
Ttc4	0.0194088	0.282	0.266	1			Ube2n	0.0274009	0.641	0.657	1			Rexo4	0.024692	0.271	0.239	1			Iffo1	0.0571088	0.5	0.538	1			Prkag2	0.055339	0.06	0.049	1			Nsd3	0.0734328	0.557	0.566	1
Ilvbl	0.0193861	0.328	0.33	1			Ei24	0.0274003	0.353	0.369	1			Timm17a	0.0246606	0.418	0.402	1			Gas6	0.0570761	0.694	0.717	1			Fam192a	0.0552928	0.233	0.245	1			Smyd3	0.07343	0.132	0.142	1
Cdan1	0.0193858	0.09	0.079	1			Ldb1	0.0273721	0.347	0.328	1			Rack1	0.0246465	0.991	0.983	1			Ywhae	0.0570756	0.833	0.89	1			Uba3	0.0552573	0.203	0.203	1			Amfr	0.0734226	0.396	0.481	1
1110012L19Rik	0.0193805	0.144	0.117	1			Ercc3	0.0273715	0.099	0.094	1			Creg1	0.0246321	0.913	0.886	1			Gm42047	0.0570577	0.056	0.067	1			Mettl16	0.0552553	0.301	0.266	1			Mysm1	0.0734011	0.379	0.466	1
Stx4a	0.0193358	0.463	0.459	1			Gpn3	0.0273535	0.157	0.134	1			Btg2	0.0246011	0.912	0.93	1			Ift20	0.0570287	0.478	0.535	1			5830454E08Rik	0.0552201	0.023	0.021	1			P3h2	0.0733944	0.179	0.252	1
Rnf150	0.0193349	0.159	0.144	1			Ring1	0.0273343	0.2	0.191	1			Sptb	0.0245923	0.053	0.032	1			Rnls	0.0568939	0.044	0.022	1			Pnpla7	0.0552029	0.353	0.308	1			Golga3	0.0732903	0.183	0.235	1
Lsm4	0.0193226	0.688	0.675	1			Fbxo22	0.0273281	0.238	0.25	1			Ints8	0.0245857	0.113	0.093	1			Pcf11	0.0568902	0.278	0.287	1			Csnk1g1	0.0551892	0.226	0.266	1			Slc2a3	0.0732849	0.047	0.053	1
Rras	0.0193002	0.184	0.172	1			Spata24	0.0273258	0.115	0.095	1			Fut11	0.0245653	0.215	0.169	1			Tbc1d22b	0.056775	0.056	0.03	1			Pold2	0.0551551	0.143	0.119	1			G6pc3	0.0732264	0.302	0.362	1
Ccser2	0.0192869	0.086	0.072	1			Il13ra1	0.0273146	0.369	0.372	1			Ado	0.0245636	0.188	0.146	1			Nop10	0.0567607	0.572	0.632	1			A430033K04Rik	0.0551489	0.06	0.063	1			Smo	0.0732253	0.311	0.362	1
Tle1	0.0192868	0.076	0.063	1			5730455P16Rik	0.0273014	0.137	0.121	1			Erlec1	0.0245303	0.434	0.417	1			Tnks1bp1	0.0567316	0.067	0.043	1			Chchd3	0.0551159	0.398	0.336	1			Tmem60	0.073216	0.294	0.388	1
Crbn	0.0192857	0.24	0.229	1			Usp14	0.0272821	0.525	0.53	1			Foxj2	0.024526	0.182	0.172	1			Arid2	0.0566749	0.222	0.283	1			Unc93b1	0.0550971	0.955	0.993	1			Slc39a8	0.0731835	0.196	0.239	1
Epha2	0.0192758	0.121	0.098	1			Slamf1	0.0272714	0.05	0.038	1			Ddx5	0.0245124	0.986	0.98	1			Slc48a1	0.0566513	0.261	0.257	1			Tmem131l	0.0550496	0.218	0.203	1			Slc38a7	0.0730951	0.191	0.248	1
Smu1	0.0192648	0.421	0.415	1			Ticam2	0.0272707	0.156	0.152	1			Fam122b	0.0245001	0.049	0.041	1			Jdp2	0.0566316	0.133	0.145	1			Gm37494	0.0550037	0.391	0.364	1			Pex26	0.0730514	0.038	0.032	1
Slc1a4	0.0192561	0.065	0.042	1			Fcrl1	0.0272272	0.081	0.073	1			Rps29	0.0244743	0.999	1	1			Cdk4	0.0565912	0.433	0.533	1			Gbgt1	0.0549983	0.06	0.014	1			Zbtb22	0.0730366	0.119	0.136	1
Ulk1	0.0192417	0.071	0.053	1			Mad1l1	0.0272068	0.13	0.113	1			Scfd2	0.0244616	0.076	0.047	1			Samd4b	0.0564727	0.211	0.27	1			Lxn	0.0549582	0.195	0.182	1			Appl2	0.0729959	0.157	0.178	1
Ap3s1	0.0192338	0.365	0.362	1			Hmbs	0.0271797	0.376	0.369	1			Cenpv	0.0244293	0.207	0.178	1			Ndufa9	0.0564621	0.506	0.545	1			Pex3	0.054951	0.203	0.175	1			Gm26740	0.0729474	0.315	0.371	1
Gcc2	0.0192155	0.361	0.373	1			Cmas	0.0271512	0.379	0.384	1			Tmem70	0.0244239	0.297	0.297	1			Ino80	0.0564576	0.183	0.218	1			Otub1	0.0548657	0.338	0.322	1			Ggt5	0.0729281	0.217	0.273	1
Il15ra	0.019213	0.238	0.227	1			Aamp	0.0271356	0.579	0.587	1			Rad17	0.024398	0.224	0.184	1			Thra	0.0564543	0.083	0.085	1			Cables2	0.0548563	0.098	0.091	1			Tbcel	0.0729122	0.14	0.14	1
Phospho2	0.019207	0.197	0.183	1			Keap1	0.0271299	0.305	0.294	1			Zxdb	0.0243864	0.064	0.05	1			Lrmda	0.0564445	0.15	0.167	1			Sumo2	0.0548462	0.812	0.79	1			Stk10	0.0728999	0.298	0.326	1
mt-Co2	0.0192056	0.982	0.983	1			Fance	0.0271275	0.234	0.241	1			Ggt5	0.0243824	0.329	0.306	1			Cat	0.0564357	0.25	0.262	1			Ccnd2	0.0548239	0.045	0.021	1			Bcor	0.072891	0.187	0.223	1
Txlna	0.0192045	0.384	0.384	1			Spg20	0.0271203	0.253	0.268	1			Borcs6	0.0243651	0.281	0.289	1			Cask	0.0564274	0.183	0.238	1			Ube2r2	0.0548219	0.489	0.406	1			Stx6	0.0728307	0.298	0.333	1
Bfar	0.0192025	0.429	0.437	1			Fgf11	0.0271142	0.05	0.037	1			Clpx	0.0243592	0.24	0.23	1			Mad2l2	0.0564247	0.211	0.208	1			Rad9b	0.0547637	0.09	0.098	1			Invs	0.0727694	0.14	0.142	1
Emc6	0.0191955	0.671	0.662	1			Nmnat3	0.0271106	0.069	0.052	1			Tomm5	0.0243119	0.537	0.519	1			Kitl	0.0563934	0.106	0.138	1			Vezt	0.0547363	0.188	0.175	1			Ap4m1	0.0727684	0.191	0.216	1
Uhmk1	0.0191714	0.221	0.188	1			Mkln1	0.0271088	0.595	0.608	1			Rtl8a	0.0242991	0.115	0.087	1			Sec14l1	0.0563479	0.472	0.533	1			Gpat4	0.0546533	0.18	0.189	1			Nudt21	0.0727439	0.289	0.366	1
Gm17354	0.0191387	0.067	0.056	1			Sec24b	0.0271022	0.229	0.221	1			Acadm	0.0242856	0.44	0.385	1			1700030K09Rik	0.056326	0.061	0.052	1			Peg10	0.054652	0.053	0.007	1			Cdc27	0.0727165	0.14	0.157	1
Stk17b	0.0191331	0.353	0.346	1			Irf1	0.0270868	0.181	0.168	1			Cpsf3	0.0242851	0.335	0.286	1			Gtf3c2	0.0563103	0.25	0.302	1			Zfp160	0.0546183	0.173	0.154	1			Gaa	0.0727108	0.349	0.445	1
Dctn5	0.0190721	0.282	0.282	1			Dse	0.0270831	0.157	0.143	1			Tfdp1	0.0242726	0.153	0.155	1			Kdm1b	0.0562585	0.083	0.055	1			Chfr	0.0546121	0.308	0.287	1			Crls1	0.0726066	0.2	0.239	1
Ccdc91	0.0190496	0.135	0.12	1			Chn2	0.0270779	0.269	0.275	1			Ubqln1	0.0242383	0.319	0.277	1			Kdm5a	0.0562583	0.306	0.332	1			Ifi207	0.0546057	0.451	0.385	1			Cdk19	0.0725524	0.238	0.225	1
Sdf4	0.0190309	0.68	0.65	1			Bcl10	0.0270713	0.415	0.41	1			Cpe	0.0242157	0.08	0.05	1			BC037034	0.0562189	0.461	0.498	1			Cog3	0.0545343	0.113	0.112	1			Prpf38b	0.0725186	0.566	0.678	1
Toe1	0.0190037	0.21	0.211	1			Swi5	0.0270255	0.727	0.748	1			Zfp438	0.0242083	0.027	0.017	1			Dock11	0.0562054	0.194	0.278	1			Lrrc8d	0.0545022	0.286	0.238	1			Gmppa	0.0725051	0.226	0.233	1
Ddit3	0.0189977	0.18	0.181	1			Atxn7l1	0.0270098	0.169	0.174	1			Kat5	0.0242062	0.183	0.175	1			Mettl14	0.0561934	0.094	0.083	1			Gm26620	0.0544948	0.053	0.028	1			Pef1	0.0724511	0.153	0.167	1
Lrrc4	0.0189974	0.074	0.062	1			Arl15	0.026956	0.086	0.072	1			Vwa8	0.024204	0.068	0.041	1			Ring1	0.0561838	0.228	0.243	1			Mt2	0.0544943	0.068	0.056	1			Cdc42bpb	0.0723342	0.221	0.229	1
Iqcc	0.0189744	0.084	0.079	1			Jpx	0.0269515	0.114	0.097	1			Mpv17l	0.0241953	0.067	0.044	1			Bcas3	0.0561726	0.078	0.06	1			Fxr1	0.054477	0.526	0.497	1			Zik1	0.0723189	0.055	0.04	1
Imp3	0.0189578	0.53	0.531	1			Abl1	0.0269389	0.303	0.302	1			Ints5.1	0.0241938	0.094	0.093	1			Tmem192	0.0561174	0.183	0.198	1			Alg2	0.0544498	0.15	0.168	1			Gnpat	0.0722951	0.179	0.197	1
Efemp2	0.0189568	0.121	0.115	1			Abhd16a	0.0269189	0.328	0.335	1			Bik	0.0241882	0.043	0.032	1			Nup160	0.0560858	0.094	0.1	1			Zfp414	0.0543838	0.203	0.154	1			6330418K02Rik	0.0722627	0.123	0.119	1
Ppih	0.0189398	0.285	0.278	1			Zcchc7	0.0269148	0.477	0.487	1			Tfpi	0.0241781	0.302	0.312	1			Nkap	0.0559659	0.339	0.382	1			Gps1	0.0543761	0.519	0.462	1			Mast3	0.0722583	0.247	0.282	1
Nbas	0.0189371	0.205	0.197	1			Fancd2	0.0269009	0.049	0.036	1			Fam131a	0.0241412	0.104	0.067	1			Rtl8a	0.0559467	0.078	0.08	1			Acvr2b	0.0543428	0.15	0.217	1			Oxsm	0.0722207	0.128	0.136	1
Kcnk12	0.0189371	0.141	0.124	1			Rad51b	0.0268475	0.09	0.07	1			Igtp	0.0240991	0.239	0.236	1			Ppt2	0.0558863	0.4	0.422	1			Maea	0.0543198	0.368	0.35	1			Ubxn8	0.072205	0.162	0.182	1
Zfp942	0.0189257	0.151	0.134	1			Klhl7	0.026837	0.203	0.188	1			Rps27	0.0240988	0.99	0.994	1			Tspan4	0.055876	0.556	0.655	1			Htra2	0.0542565	0.346	0.364	1			Cul3	0.0721771	0.353	0.422	1
Aes	0.018925	0.768	0.785	1			Pctp	0.0268267	0.15	0.138	1			Tmem204	0.024089	0.133	0.108	1			Btk	0.0558619	0.3	0.333	1			Fam222b	0.0542557	0.158	0.119	1			Fam53b	0.0721095	0.426	0.483	1
Agap3	0.0189008	0.168	0.153	1			Oxld1	0.0268154	0.106	0.098	1			Psph	0.0240495	0.186	0.16	1			Rab14	0.0558594	0.906	0.91	1			Chac2	0.0542357	0.098	0.07	1			Xiap	0.072086	0.536	0.587	1
Zswim7	0.0188921	0.103	0.094	1			Dnaaf3	0.0268103	0.039	0.021	1			1810055G02Rik	0.0240174	0.039	0.02	1			N4bp2l1	0.0558575	0.256	0.265	1			Tmem175	0.0541318	0.211	0.252	1			Nup153	0.0720404	0.26	0.348	1
Diablo	0.0188897	0.395	0.391	1			Dhdh	0.0267838	0.165	0.166	1			Tssc4	0.0239905	0.283	0.294	1			Abcg1	0.0558294	0.311	0.348	1			Ramp2	0.0540752	0.045	0.021	1			Rbbp4	0.0720244	0.494	0.581	1
Med18	0.0188815	0.092	0.08	1			Nelfa	0.0267592	0.188	0.188	1			Mrps12	0.0239902	0.396	0.364	1			Leng9	0.0558253	0.117	0.108	1			Fbxl19	0.0540703	0.128	0.105	1			Pvt1	0.0719984	0.191	0.203	1
Copg2	0.0188666	0.214	0.215	1			Sirt3	0.0267577	0.191	0.168	1			2010315B03Rik	0.0239725	0.177	0.149	1			Eva1a	0.0558077	0.156	0.123	1			Tmem237	0.0540237	0.15	0.133	1			Fam129c	0.0719331	0.017	0.008	1
Ftsj1	0.0188666	0.124	0.124	1			Ppm1a	0.0267115	0.361	0.352	1			Glod4	0.0239662	0.364	0.364	1			St13	0.0558004	0.717	0.748	1			Med18	0.0539812	0.098	0.07	1			Ppp1cc	0.0718953	0.562	0.642	1
Cox15	0.0188596	0.082	0.062	1			Khnyn	0.0266735	0.113	0.117	1			Uqcrh	0.023949	0.881	0.863	1			Mapk3	0.0557896	0.622	0.663	1			Psmd13	0.0539274	0.459	0.483	1			AW146154	0.0718226	0.098	0.11	1
Ppan	0.0188477	0.424	0.407	1			Xndc1	0.026673	0.16	0.137	1			Cldnd1	0.0239327	0.526	0.542	1			Snapin	0.0557778	0.311	0.343	1			Rab10	0.0539104	0.571	0.49	1			Ccar2	0.0717776	0.094	0.091	1
Gnl1	0.0188447	0.26	0.251	1			Timm10b	0.0266683	0.615	0.628	1			Rhot1	0.0238955	0.315	0.286	1			Gmip	0.0557684	0.389	0.48	1			Socs6	0.0538878	0.263	0.245	1			Pgrmc2	0.0716994	0.281	0.343	1
Meis1	0.018842	0.048	0.04	1			Ndfip2	0.026664	0.466	0.471	1			Tmem177	0.023892	0.071	0.05	1			Srsf5	0.0557671	0.767	0.813	1			Kars	0.0538388	0.248	0.217	1			Gm40841	0.0715968	0.068	0.061	1
Tmem62	0.0188411	0.077	0.068	1			Ddb2	0.0266514	0.054	0.037	1			Gpank1	0.0238892	0.135	0.122	1			Tmem44	0.0557574	0.172	0.182	1			Gpbp1	0.0538277	0.466	0.392	1			Hibadh	0.0715598	0.289	0.364	1
Ubl3	0.0188196	0.582	0.569	1			Man1c1	0.026641	0.392	0.39	1			Ppp2r5a	0.0238845	0.324	0.321	1			Tbc1d12	0.0557333	0.122	0.105	1			Carnmt1	0.0538261	0.211	0.168	1			Golph3l	0.0715266	0.136	0.169	1
Nup93	0.0188075	0.182	0.177	1			Zfp143	0.0266319	0.108	0.094	1			Rpa2	0.0238736	0.171	0.143	1			Pnpo	0.0556301	0.256	0.265	1			Nod2	0.0538153	0.023	0	1			Chil1	0.0715258	0.081	0.051	1
Gin1	0.0188037	0.18	0.159	1			Sumo3	0.0266286	0.563	0.566	1			Lin9	0.0238531	0.139	0.131	1			Nfs1	0.055591	0.217	0.222	1			Efcab14	0.0537476	0.451	0.441	1			Rest	0.0715187	0.277	0.356	1
Soga1	0.0187927	0.359	0.363	1			Phf12	0.0266232	0.226	0.244	1			Alkbh1	0.0238296	0.415	0.397	1			Mprip	0.055589	0.211	0.237	1			Gm13479	0.0537472	0.098	0.105	1			Ddx51	0.0714798	0.106	0.089	1
Polr1b	0.0187669	0.118	0.101	1			Sirt6	0.0265856	0.077	0.067	1			Zfyve28	0.0238122	0.039	0.02	1			Nfu1	0.0554572	0.411	0.495	1			Sufu	0.0536767	0.135	0.126	1			Slc7a6os	0.0714463	0.132	0.148	1
Napb	0.0187113	0.07	0.062	1			Grn	0.0265576	0.936	0.946	1			Amotl1	0.0238075	0.131	0.131	1			Naprt	0.055452	0.128	0.115	1			Atxn7l3b	0.0536362	0.609	0.657	1			Ubl7	0.0714097	0.157	0.169	1
Bysl	0.0186715	0.282	0.284	1			Cdk19	0.0265412	0.199	0.193	1			Rpl7l1	0.023793	0.525	0.534	1			Rwdd4a	0.0553985	0.217	0.215	1			Gatb	0.0535678	0.203	0.175	1			Abhd4	0.0713712	0.14	0.15	1
Mgme1	0.0186664	0.224	0.208	1			Fer	0.0265311	0.197	0.201	1			Mrrf	0.0237857	0.114	0.105	1			Slamf1	0.0553852	0.067	0.042	1			Bcl2l12	0.0535564	0.158	0.14	1			Rad51	0.0713027	0.055	0.053	1
Sumo2	0.0186658	0.912	0.913	1			Lsm5	0.0265276	0.438	0.453	1			Dennd2c	0.0237853	0.113	0.108	1			Zfp719	0.0553621	0.111	0.117	1			Paxbp1	0.0535447	0.316	0.308	1			Camkk2	0.0712535	0.374	0.479	1
Exd2	0.0186536	0.087	0.079	1			Atg10	0.0265249	0.16	0.162	1			Gpatch2l	0.023783	0.201	0.184	1			BC029722	0.055198	0.222	0.182	1			Ubxn2a	0.0534922	0.158	0.147	1			Tax1bp3	0.0711436	0.281	0.335	1
Rtca	0.0186482	0.222	0.216	1			Hps1	0.0265147	0.138	0.122	1			Rcc1l	0.0237743	0.09	0.079	1			Gnb2	0.0551366	0.889	0.915	1			Cyb561d2	0.0534651	0.293	0.273	1			B4galt6	0.07112	0.289	0.339	1
Tars2	0.0186337	0.269	0.269	1			Ormdl1	0.026461	0.3	0.3	1			Scp2	0.02377	0.662	0.638	1			Cdk5rap1	0.0551306	0.078	0.057	1			Hist1h1e	0.0534303	0.128	0.126	1			Tmem59	0.0710861	0.757	0.848	1
Ano7	0.0186151	0.039	0.024	1			Mrpl10	0.0264506	0.222	0.21	1			Mrpl35	0.0237315	0.297	0.309	1			Fam45a	0.0551016	0.244	0.29	1			Ms4a7	0.0534302	0.023	0.028	1			Gmeb1	0.0710374	0.221	0.235	1
Chn2	0.0185884	0.301	0.293	1			Map2k6	0.0264451	0.052	0.041	1			Gsk3a	0.0237228	0.249	0.239	1			0610037L13Rik	0.0550389	0.311	0.352	1			Zswim8	0.0533875	0.323	0.406	1			Zc3h18	0.0709874	0.349	0.413	1
Usp19	0.0185655	0.295	0.286	1			Cdkn1c	0.0264444	0.043	0.035	1			Zkscan17	0.0237002	0.114	0.093	1			Dtx4	0.0550235	0.406	0.473	1			Nr1h2	0.0533686	0.353	0.301	1			4632404H12Rik	0.070981	0.094	0.091	1
Tspan32	0.0185612	0.152	0.149	1			Gcnt1	0.0264041	0.543	0.543	1			Zfp597	0.0236973	0.096	0.082	1			Usp40	0.0549811	0.228	0.29	1			Phf11c	0.0533522	0.038	0.014	1			Vps18	0.070925	0.238	0.307	1
Mynn	0.0185551	0.169	0.166	1			Btbd19	0.0264012	0.112	0.097	1			Cops2	0.0236773	0.314	0.297	1			Ptn	0.054973	0.039	0.012	1			Bin2	0.0533495	0.91	0.895	1			Golt1b	0.0709135	0.268	0.294	1
Fmnl1	0.0185541	0.487	0.474	1			Cisd2	0.0263824	0.637	0.639	1			Rundc3a	0.0236592	0.024	0.009	1			Mrps10	0.0549318	0.283	0.333	1			Tcn2	0.0533364	0.767	0.741	1			Ltv1	0.0709066	0.243	0.314	1
Spg21	0.0185495	0.417	0.427	1			Bend6	0.0263724	0.083	0.07	1			Siah1a	0.0236396	0.215	0.216	1			Tm2d2	0.0549302	0.561	0.62	1			Rps8	0.0533349	1	1	1			Prkd3	0.0708858	0.315	0.33	1
Ube2n	0.0185381	0.699	0.688	1			Btbd2	0.0263597	0.14	0.127	1			Tspan18	0.023635	0.147	0.149	1			Fastkd5	0.0549125	0.039	0.032	1			Pcp4	0.0533024	0.09	0.042	1			Csnk1g1	0.0708625	0.234	0.273	1
Hsdl2	0.0185254	0.125	0.118	1			Ephb3	0.026355	0.041	0.021	1			Braf	0.0236093	0.229	0.222	1			Eif4a2	0.0548597	0.667	0.732	1			Shprh	0.0532125	0.271	0.252	1			Kbtbd7	0.0708564	0.068	0.068	1
Arfip1	0.0185219	0.153	0.139	1			Zfp524	0.0263316	0.157	0.14	1			Psen1	0.0236087	0.416	0.385	1			Hoxb4	0.0548576	0.05	0.055	1			Gm26734	0.0531819	0.045	0.035	1			Phf2	0.0708551	0.153	0.161	1
Pim1	0.0185167	0.259	0.259	1			Hsd17b7	0.026324	0.064	0.048	1			Jdp2	0.0235808	0.155	0.12	1			Slc1a4	0.0548396	0.072	0.045	1			Ndufa3	0.0531145	0.534	0.51	1			Eml4	0.0707529	0.443	0.527	1
Zbtb26	0.0185155	0.124	0.117	1			Gatad1	0.0263159	0.408	0.411	1			Epm2a	0.0235806	0.035	0.041	1			Fbxo18	0.0548282	0.217	0.243	1			Matk	0.0530997	0.233	0.259	1			Csf2rb	0.070751	0.434	0.483	1
Fem1a	0.0184919	0.218	0.206	1			Pdrg1	0.0263036	0.398	0.383	1			Spred1	0.0235694	0.397	0.364	1			Cog7	0.0547786	0.156	0.163	1			Ap5s1	0.0530931	0.135	0.084	1			Slc35e3	0.0707442	0.106	0.093	1
Bin1	0.0184838	0.977	0.973	1			Rps4x	0.0262913	0.985	0.983	1			Flad1	0.0235638	0.128	0.108	1			Stoml1	0.0547615	0.1	0.095	1			Zswim9	0.0530918	0.06	0.035	1			Derl1	0.0707066	0.655	0.746	1
Tex261	0.018479	0.727	0.722	1			1110059G10Rik	0.0262762	0.24	0.249	1			Hras	0.0235457	0.434	0.394	1			Dync1li1	0.0547308	0.211	0.268	1			Miip	0.0530683	0.143	0.14	1			Atf7	0.070698	0.277	0.32	1
Amfr	0.0184654	0.447	0.431	1			Git1	0.0262754	0.162	0.16	1			Papd7	0.0235359	0.111	0.108	1			Uqcrc1	0.0547306	0.489	0.57	1			Dbndd2	0.0530339	0.023	0.014	1			Ubqln1	0.0706833	0.302	0.377	1
Yipf5	0.0184359	0.447	0.432	1			Hspbap1	0.026271	0.086	0.079	1			Vamp3	0.0235081	0.503	0.513	1			S1pr1	0.0546929	0.144	0.152	1			Mpv17	0.0529903	0.218	0.21	1			Mycl	0.0706237	0.06	0.04	1
Ctso	0.0184357	0.388	0.381	1			Rgp1	0.0262493	0.062	0.056	1			Cep131	0.0234956	0.049	0.029	1			Zfp687	0.0546901	0.117	0.115	1			Rfc3	0.0529375	0.338	0.315	1			Phgdh	0.0706102	0.651	0.684	1
Stx5a	0.0184329	0.335	0.325	1			Dtd2	0.0262431	0.155	0.149	1			Rnf24	0.0234525	0.077	0.064	1			Aifm1	0.054686	0.172	0.228	1			Pop4	0.0529215	0.15	0.154	1			Dhx9	0.0705949	0.498	0.551	1
Lin37	0.0184086	0.185	0.177	1			Pank1	0.0262245	0.07	0.068	1			Abcb10	0.0234095	0.082	0.07	1			Prune2	0.0546647	0.233	0.262	1			BC003965	0.0529199	0.444	0.406	1			Tmem9	0.0705228	0.128	0.134	1
Cd320	0.0183821	0.299	0.289	1			Rhbdd3	0.0262189	0.105	0.089	1			Hdgf	0.0233995	0.502	0.455	1			Lrrc28	0.0546269	0.05	0.037	1			Gtf2f2	0.0529011	0.203	0.196	1			Sclt1	0.0704957	0.17	0.22	1
Tap2	0.0183773	0.378	0.367	1			Timm29	0.0262156	0.128	0.102	1			Tnfsf10	0.0233931	0.028	0.023	1			Vamp7	0.0546207	0.211	0.208	1			Zfp629	0.0528891	0.113	0.133	1			Samd8	0.0704824	0.23	0.231	1
Hdac10	0.0183505	0.096	0.086	1			Col15a1	0.0262148	0.1	0.079	1			Usp36	0.0233806	0.234	0.222	1			Senp3	0.0546079	0.128	0.133	1			Kti12	0.0528877	0.248	0.182	1			Dvl3	0.0704442	0.132	0.155	1
B4galt7	0.0183424	0.159	0.157	1			Rdm1	0.0262075	0.066	0.058	1			Sec23b	0.0233785	0.286	0.248	1			Trmt1	0.0545791	0.361	0.4	1			Ube2e2	0.0528393	0.053	0.007	1			Bach2	0.0704117	0.174	0.197	1
Plcg1	0.0183167	0.171	0.163	1			Smad5	0.0262021	0.225	0.214	1			Rrp9	0.023359	0.176	0.181	1			Sgip1	0.0545668	0.028	0.012	1			Hddc3	0.0528306	0.075	0.049	1			Amacr	0.0703895	0.064	0.078	1
Eif2ak2	0.0182996	0.333	0.35	1			Ppp1r21	0.0261831	0.375	0.356	1			Mtx2	0.0233515	0.296	0.297	1			Rnf219	0.0545387	0.1	0.12	1			Pnpla2	0.0527801	0.331	0.308	1			Mpeg1	0.0703886	0.872	0.896	1
Fosb	0.018287	0.03	0.026	1			Surf1	0.0261688	0.201	0.191	1			Plekhj1	0.0232903	0.541	0.493	1			Ssbp3	0.0544559	0.2	0.208	1			Erlin2	0.0527552	0.308	0.252	1			Bivm	0.0703759	0.085	0.072	1
Ocel1	0.0182747	0.152	0.137	1			Iqcc	0.0261409	0.062	0.062	1			Gtf2h3	0.0232831	0.04	0.017	1			Ap1g1	0.0544431	0.233	0.242	1			Smad1	0.0527383	0.391	0.413	1			Hcfc2	0.070367	0.128	0.102	1
Hic2	0.018274	0.059	0.061	1			Paip1	0.0261228	0.256	0.266	1			Zbtb25	0.0232342	0.082	0.064	1			Rilpl2	0.0544314	0.122	0.098	1			Galnt3	0.052661	0.075	0.042	1			Pik3r2	0.0703457	0.145	0.182	1
Mrps21	0.0182739	0.648	0.648	1			Fads6	0.026118	0.037	0.024	1			Cmc1	0.0232315	0.26	0.23	1			Il7r	0.0544015	0.228	0.255	1			Sec23a	0.0526517	0.113	0.098	1			Tmc6	0.0703032	0.17	0.201	1
Sac3d1	0.0182604	0.244	0.246	1			Cebpa	0.0261078	0.543	0.544	1			Clu	0.0232199	0.046	0.047	1			C2cd3	0.0543851	0.161	0.187	1			Max	0.0525206	0.429	0.385	1			Scaf11	0.0702527	0.651	0.678	1
Arhgap12	0.0182583	0.362	0.34	1			Dpm2	0.0261019	0.395	0.381	1			Mppe1	0.0232129	0.01	0.006	1			Dhrs7	0.0543636	0.456	0.493	1			Fam219a	0.0524589	0.09	0.084	1			Tmc7	0.0702296	0.077	0.068	1
Polr3g	0.0182526	0.111	0.111	1			Btbd9	0.0260982	0.343	0.337	1			Rubcnl	0.0232107	0.212	0.19	1			Taf15	0.0543508	0.456	0.558	1			Gm5141	0.0523861	0.083	0.063	1			Il10rb	0.0701745	0.587	0.663	1
Cacul1	0.0182486	0.197	0.179	1			Epb41l4aos	0.0260696	0.108	0.095	1			Cul4b	0.0231857	0.097	0.096	1			Cnot2	0.0542314	0.333	0.363	1			Mbtps1	0.0523812	0.301	0.308	1			Slbp	0.0701709	0.447	0.485	1
Nif3l1	0.0182467	0.133	0.12	1			Zfp992	0.0260583	0.157	0.143	1			Pcgf6	0.023176	0.101	0.105	1			Zfp763	0.0542267	0.061	0.033	1			Rab2b	0.05236	0.173	0.147	1			2510046G10Rik	0.0701515	0.06	0.057	1
Ubr3	0.0182312	0.239	0.226	1			Skp1a	0.026056	0.378	0.376	1			Xkr6	0.0231747	0.054	0.05	1			Cox6a2	0.0542082	0.189	0.195	1			Tango2	0.0523585	0.353	0.371	1			Krit1	0.0701243	0.502	0.574	1
Ndufs1	0.0182169	0.352	0.347	1			Crbn	0.0260538	0.218	0.206	1			Rbm12b2	0.0231547	0.054	0.058	1			Sat2	0.054083	0.072	0.07	1			Yrdc	0.0523358	0.271	0.273	1			Gm44067	0.0701117	0.077	0.083	1
Hmox2	0.0182096	0.624	0.619	1			Trit1	0.02602	0.175	0.157	1			St5	0.0231287	0.154	0.122	1			Dhodh	0.0540245	0.122	0.138	1			Atp7a	0.0523236	0.233	0.161	1			Lysmd1	0.0701105	0.077	0.036	1
Lix1l	0.0182025	0.057	0.05	1			Cln6	0.0260017	0.163	0.153	1			Sugp2	0.0231238	0.147	0.125	1			Rnf139	0.0540193	0.25	0.268	1			Gcnt1	0.0522869	0.534	0.559	1			Asb8	0.070094	0.2	0.214	1
Cyb561d1	0.0181834	0.084	0.065	1			Nthl1	0.0259959	0.11	0.105	1			Gatc	0.0231189	0.205	0.181	1			Zcchc17	0.0539808	0.344	0.407	1			Slc25a1	0.0522866	0.226	0.238	1			E130307A14Rik	0.0700678	0.102	0.119	1
Ppp1cb	0.0181808	0.414	0.395	1			Chid1	0.0259947	0.278	0.263	1			Ccdc91	0.0231154	0.121	0.09	1			Ccdc166	0.0539455	0.044	0.027	1			Narf	0.0522812	0.188	0.189	1			Dync1li1	0.0700647	0.238	0.33	1
Atmin	0.0181806	0.163	0.163	1			Rnf4	0.0259845	0.334	0.346	1			Pno1	0.0231152	0.243	0.239	1			Atp6v0d1	0.0539358	0.461	0.488	1			Hivep1	0.0522803	0.173	0.133	1			Plxna4os1	0.0700419	0.26	0.297	1
2700049A03Rik	0.0181691	0.108	0.102	1			Bin1	0.0259603	0.972	0.972	1			Ttl	0.0231138	0.08	0.055	1			Ppp1r16a	0.0539301	0.106	0.073	1			Xpr1	0.0522683	0.361	0.364	1			Fem1c	0.0700393	0.209	0.218	1
Slc25a45	0.0181301	0.359	0.344	1			Lnpep	0.025959	0.416	0.428	1			Slc39a9	0.0231064	0.148	0.134	1			Son	0.0539237	0.911	0.94	1			Atp5a1	0.0522638	0.722	0.72	1			Rhoh	0.070035	0.749	0.826	1
Dnal4	0.0181291	0.183	0.16	1			Man1a	0.0259537	0.539	0.54	1			Pdss1	0.023106	0.061	0.047	1			Ctdnep1	0.0539187	0.417	0.473	1			Nt5dc3	0.052259	0.075	0.021	1			Slc9a6	0.070023	0.094	0.098	1
Arpc5l	0.0181045	0.741	0.725	1			Xrcc4	0.0259401	0.132	0.119	1			Abcg3	0.0231055	0.048	0.023	1			Sppl2a	0.0539108	0.589	0.668	1			G3bp1	0.0521501	0.677	0.678	1			Tspyl1	0.0700119	0.2	0.218	1
Jak2	0.0181043	0.138	0.134	1			Pde2a	0.0259252	0.034	0.019	1			Rasl2-9	0.0230981	0.056	0.041	1			Ndufv1	0.053834	0.35	0.402	1			Hsbp1	0.05215	0.744	0.748	1			2810405F17Rik	0.0699421	0.132	0.184	1
Osgepl1	0.0181018	0.108	0.098	1			Lxn	0.0259235	0.132	0.134	1			Gsdmd	0.0230851	0.461	0.417	1			Tex10	0.0538202	0.083	0.128	1			Hnrnpm	0.0521352	0.564	0.587	1			Coa5	0.0699399	0.328	0.386	1
Zbtb7b	0.0180572	0.139	0.134	1			Ppox	0.0259134	0.211	0.204	1			Hspa4l	0.0230803	0.078	0.058	1			Glmp	0.0538113	0.628	0.652	1			Ip6k2	0.052127	0.12	0.028	1			Mthfd2l	0.0699362	0.098	0.068	1
Tcf3	0.0180537	0.293	0.297	1			Cndp2	0.0258682	0.564	0.575	1			Tfdp2	0.0230709	0.11	0.085	1			Hexa	0.0537126	0.939	0.963	1			Stx6	0.052097	0.226	0.336	1			Tcf12	0.0699166	0.345	0.362	1
Trip6	0.0180332	0.05	0.042	1			Zfp934	0.0258657	0.157	0.147	1			Cry1	0.0230413	0.023	0.017	1			Etv1	0.0536784	0.183	0.183	1			Anks1	0.0520698	0.203	0.21	1			Bcdin3d	0.0699017	0.17	0.199	1
Mipep	0.01803	0.124	0.113	1			Smndc1	0.0257998	0.349	0.353	1			Hilpda	0.0230413	0.139	0.12	1			Zfp120	0.0536719	0.278	0.31	1			Mfn1	0.0520537	0.098	0.126	1			Zfp976	0.0698892	0.077	0.095	1
Taz	0.0180249	0.481	0.495	1			Arf4	0.0257916	0.619	0.628	1			Gimap1	0.0230289	0.171	0.157	1			Gpatch11	0.0536652	0.156	0.17	1			Gm6583	0.0520485	0.068	0.063	1			Fut8	0.0698854	0.234	0.227	1
Tmem256	0.0180053	0.744	0.73	1			Bid	0.0257825	0.242	0.228	1			Zfp788	0.0230231	0.08	0.058	1			Ube2h	0.0536091	0.333	0.415	1			D730003I15Rik	0.0520439	0.158	0.091	1			Slc31a2	0.0698768	0.409	0.481	1
Ecd	0.0179885	0.291	0.282	1			Patz1	0.0257592	0.145	0.14	1			Xpnpep3	0.0230209	0.102	0.07	1			Pls3	0.0535913	0.056	0.067	1			Jtb	0.052029	0.504	0.49	1			Ncoa1	0.0698648	0.128	0.172	1
Eif4a1	0.0179882	0.977	0.974	1			Rras2	0.0257355	0.132	0.119	1			Notch4	0.0230137	0.075	0.058	1			Phf20l1	0.0535558	0.4	0.452	1			Mtmr14	0.0518756	0.135	0.154	1			Rai1	0.0697559	0.196	0.242	1
Slc7a7	0.0179711	0.524	0.514	1			Selenoh	0.0257217	0.538	0.529	1			Tirap	0.0230043	0.138	0.143	1			Crbn	0.0535554	0.206	0.257	1			Ifitm10	0.0518409	0.15	0.112	1			Kmt2a	0.0697463	0.396	0.432	1
Mapk1	0.017968	0.499	0.494	1			Pex6	0.0257214	0.191	0.172	1			Nosip	0.0229842	0.198	0.192	1			Tsc2	0.053549	0.156	0.148	1			Rfc4	0.0518306	0.18	0.154	1			Nup133	0.0697409	0.128	0.148	1
Galk1	0.0179596	0.428	0.42	1			Prps1	0.0257146	0.252	0.251	1			Wdr73	0.0229779	0.111	0.108	1			Smim12	0.0535379	0.283	0.33	1			Plxna4	0.0517908	0.256	0.238	1			Zfp397	0.069715	0.366	0.438	1
Mks1	0.0179536	0.088	0.079	1			Ndrg3	0.0256669	0.247	0.226	1			Nup188	0.0229666	0.087	0.067	1			Ppil3	0.0535267	0.217	0.23	1			Rbm8a	0.0517906	0.504	0.503	1			Ndufv3	0.0697114	0.549	0.616	1
H2-DMb1	0.0179516	0.637	0.635	1			Tmem128	0.0256643	0.421	0.414	1			Rnf150	0.022965	0.22	0.195	1			AC146911.1	0.0535175	0.1	0.08	1			Ccdc69	0.0517806	0.038	0.014	1			Tlr5	0.0697047	0.051	0.055	1
Tmem19	0.0179242	0.288	0.28	1			Gm42047	0.0256612	0.102	0.097	1			Hist1h2ac	0.0229163	0.096	0.111	1			Zfp780b	0.053484	0.178	0.172	1			Gopc	0.0517695	0.211	0.224	1			Slc8a1	0.069686	0.191	0.205	1
Mrps18a	0.0179219	0.493	0.488	1			Rab6b	0.0256565	0.234	0.243	1			Kif2a	0.0229117	0.265	0.271	1			Tspan13	0.0534512	0.5	0.53	1			Mettl21a	0.0517169	0.128	0.126	1			Clptm1	0.0696179	0.566	0.619	1
Zcchc24	0.0179164	0.146	0.132	1			Hpn	0.0256458	0.062	0.052	1			Lap3	0.0228965	0.679	0.668	1			Alkbh5	0.0534483	0.294	0.307	1			Pik3c2a	0.0517099	0.293	0.238	1			2610008E11Rik	0.0695973	0.111	0.121	1
Ctdsp2	0.017904	0.137	0.124	1			Gga1	0.0256388	0.266	0.255	1			Rab11b	0.0228767	0.45	0.449	1			Pecr	0.0533814	0.217	0.285	1			Tdrkh	0.0516839	0.143	0.112	1			Ubn2	0.0695599	0.532	0.597	1
Rmdn1	0.0178977	0.172	0.172	1			Mettl23	0.025629	0.396	0.395	1			Med10	0.0228636	0.348	0.332	1			Rnf168	0.0533806	0.206	0.207	1			Nme1	0.0516785	0.647	0.671	1			Ttc19	0.0695494	0.204	0.275	1
Gtf3c3	0.0178901	0.148	0.141	1			Ikzf5	0.0256201	0.148	0.151	1			Nek6	0.0228557	0.373	0.356	1			Zfp422	0.0533573	0.222	0.213	1			Dzip3	0.0516742	0.195	0.203	1			Ncdn	0.0695463	0.102	0.116	1
Dpp3	0.0178865	0.316	0.303	1			Coa3	0.0256101	0.638	0.647	1			Chil1	0.0228305	0.037	0.035	1			Itm2c	0.0533474	0.861	0.92	1			Dnajc17	0.0516725	0.128	0.112	1			Tmem19	0.0695406	0.209	0.241	1
Il1a	0.0178756	0.347	0.341	1			Klc2	0.0255817	0.098	0.083	1			Tbrg1	0.022826	0.264	0.259	1			Amz2	0.0533301	0.194	0.167	1			Dync1i2	0.0516548	0.692	0.671	1			Ndel1	0.0695369	0.294	0.354	1
Stat3	0.0178628	0.496	0.48	1			1110051M20Rik	0.0255775	0.065	0.048	1			Uqcc1	0.022826	0.154	0.125	1			Prmt9	0.0532902	0.139	0.16	1			Cd52	0.051607	0.872	0.86	1			Snx6	0.0695337	0.621	0.733	1
Tmco3	0.0178603	0.223	0.211	1			Adap2	0.0255687	0.619	0.637	1			Sharpin	0.0228208	0.293	0.292	1			Calhm2	0.0532896	0.317	0.31	1			Coro1c	0.0515471	0.248	0.287	1			Arid2	0.0695153	0.23	0.312	1
Pde4dip	0.017844	0.219	0.215	1			Mmd	0.0255629	0.15	0.154	1			Hoxb4	0.0227878	0.054	0.026	1			Uap1	0.0532683	0.233	0.228	1			Xylb	0.0515219	0.03	0.021	1			Zfp704	0.0695078	0.115	0.134	1
Ndufs2	0.0178251	0.673	0.647	1			Phtf1os	0.0255592	0.046	0.041	1			Cenpo	0.022748	0.106	0.093	1			Top2a	0.0532374	0.067	0.038	1			Gm13710	0.0515172	0.023	0.007	1			Cnep1r1	0.0695074	0.191	0.263	1
Cep63	0.017825	0.193	0.172	1			Ms4a6b	0.0255574	0.653	0.635	1			Ccdc71l	0.0227476	0.154	0.143	1			Epn1	0.0532306	0.494	0.608	1			Tram2	0.0514998	0.083	0.042	1			Gtf2a1	0.0694981	0.272	0.326	1
Cars2	0.0178058	0.32	0.307	1			2810403A07Rik	0.0255497	0.22	0.237	1			Igip	0.0227372	0.116	0.105	1			Pdcl3	0.05323	0.406	0.45	1			Hnrnpk	0.0513684	0.925	0.902	1			Rab3il1	0.0694929	0.694	0.777	1
Fam192a	0.0178045	0.298	0.288	1			Odf2l	0.025542	0.131	0.113	1			Pop7	0.0227103	0.317	0.268	1			Lipo3	0.0532137	0.117	0.125	1			Crkl	0.0512668	0.226	0.175	1			Taf7	0.0694822	0.226	0.328	1
Mrps35	0.017791	0.22	0.214	1			Atp1a2	0.0255343	0.024	0.011	1			Gabbr1	0.0226905	0.339	0.341	1			Borcs5	0.053209	0.078	0.078	1			Mtmr12	0.0512343	0.075	0.049	1			Mpnd	0.0694347	0.17	0.169	1
Ublcp1	0.0177903	0.313	0.312	1			Zfp760	0.0255317	0.103	0.087	1			Klhdc8b	0.022682	0.235	0.213	1			Dock7	0.0531531	0.206	0.272	1			Tcp11l2	0.0512311	0.128	0.056	1			Nop10	0.0694101	0.485	0.61	1
Daam1	0.0177869	0.137	0.132	1			Nt5c2	0.0255139	0.199	0.196	1			Trappc12	0.0226288	0.23	0.219	1			Mon2	0.0531431	0.328	0.378	1			Zfp729b	0.0511961	0.105	0.084	1			Pdcl3	0.0693989	0.404	0.468	1
Zfp740	0.0177662	0.308	0.306	1			Rbl2	0.0255025	0.136	0.137	1			Mocs2	0.0226245	0.307	0.3	1			Nono	0.0530905	0.561	0.598	1			Slc25a22	0.0511703	0.195	0.189	1			Slc25a12	0.0693432	0.14	0.17	1
Spata2	0.0177625	0.123	0.112	1			Iars	0.025495	0.352	0.349	1			Unkl	0.0225715	0.07	0.052	1			Stk10	0.0530882	0.267	0.305	1			Rsl1	0.0511311	0.083	0.077	1			Hps3	0.0693368	0.54	0.598	1
2010005H15Rik	0.0177519	0.003	0	1			Tle1	0.0254941	0.069	0.071	1			Commd2	0.0225626	0.374	0.353	1			Dirc2	0.0530859	0.206	0.243	1			Crtc2	0.0511256	0.105	0.084	1			Xkr6	0.0693209	0.072	0.04	1
Fam114a1	0.0177446	0.124	0.123	1			Paxip1	0.0254573	0.15	0.138	1			Gtf2h4	0.0225303	0.173	0.166	1			Riok1	0.0530817	0.261	0.305	1			Rpl28	0.0511202	0.977	0.993	1			Prim2	0.0692794	0.128	0.136	1
Lsm10	0.0177406	0.314	0.318	1			Slc27a1	0.0254504	0.059	0.049	1			Lrrk1	0.0225194	0.453	0.449	1			Gbp9	0.0530815	0.072	0.055	1			Ccnk	0.0511103	0.18	0.147	1			Bbx	0.0692116	0.302	0.398	1
Cryzl2	0.0177324	0.191	0.183	1			Strip1	0.0254396	0.119	0.118	1			Nsrp1	0.0225019	0.336	0.318	1			Tmem35b	0.0530796	0.156	0.127	1			Fam129b	0.0510107	0.075	0.07	1			Ctnnb1	0.0692002	0.511	0.638	1
A130010J15Rik	0.0177291	0.125	0.114	1			Haus2	0.0254333	0.118	0.092	1			Jkamp	0.0224633	0.429	0.373	1			Aco2	0.0530659	0.394	0.468	1			Ercc2	0.0510104	0.098	0.056	1			Ccdc107	0.0691896	0.468	0.545	1
Slc25a38	0.0177225	0.129	0.116	1			Spred3	0.0254322	0.021	0.008	1			Gm21988	0.0224419	0.071	0.058	1			Usp22	0.0530594	0.244	0.275	1			Pecam1	0.0509653	0.09	0.084	1			Rab3gap1	0.06918	0.362	0.39	1
Sp100	0.0177158	0.118	0.105	1			Raly	0.0254229	0.641	0.652	1			Srr	0.0224393	0.063	0.038	1			Myo7a	0.0529848	0.189	0.223	1			Ankzf1	0.0509374	0.158	0.147	1			Eri3	0.0691656	0.174	0.222	1
Fam98c	0.017705	0.244	0.234	1			Atp6ap1	0.0254101	0.686	0.711	1			Trmt44	0.022416	0.072	0.061	1			Clec4a2	0.0529414	0.422	0.458	1			Hivep2	0.0509327	0.173	0.154	1			Hdac8	0.0691436	0.072	0.078	1
Uqcrfs1	0.0176812	0.573	0.567	1			Fgfrl1	0.0254077	0.058	0.041	1			Trim45	0.0224139	0.024	0.012	1			Top3b	0.0529165	0.228	0.268	1			Kdm6a	0.0509133	0.218	0.259	1			Tlr7	0.0691413	0.502	0.593	1
Tagln2	0.01768	0.792	0.791	1			Gm26870	0.0254049	0.007	0.006	1			Nsun2	0.0223994	0.35	0.356	1			Gamt	0.0528764	0.217	0.212	1			Pcyt2	0.0509049	0.15	0.119	1			Timeless	0.0691335	0.162	0.186	1
Ost4	0.0176711	0.778	0.796	1			Nhsl2	0.0254038	0.053	0.044	1			Sppl3	0.0223808	0.405	0.359	1			Tmem86a	0.0528538	0.683	0.737	1			Asrgl1	0.0509018	0.068	0.035	1			Sema4g	0.0690322	0.106	0.097	1
Eef2k	0.0176708	0.363	0.359	1			Tcaim	0.025386	0.099	0.089	1			Lamtor1	0.0223671	0.808	0.79	1			Prcc	0.0528223	0.139	0.11	1			Mrps33	0.0508749	0.586	0.573	1			Il1rl2	0.0689932	0.077	0.091	1
Lrpap1	0.017666	0.703	0.702	1			Rnf122	0.0253815	0.048	0.028	1			Nupl2	0.0223263	0.083	0.073	1			Wrnip1	0.0528155	0.083	0.067	1			Tfcp2	0.0507856	0.135	0.105	1			Pold2	0.0689449	0.149	0.21	1
Tmub1	0.0176493	0.112	0.103	1			Bub1b	0.0253531	0.06	0.051	1			Gm47754	0.0223214	0.062	0.032	1			Ugp2	0.0527993	0.311	0.338	1			Arhgap39	0.0507798	0.421	0.364	1			Msi2	0.0689276	0.247	0.303	1
Alg12	0.0176373	0.125	0.122	1			Kdm1b	0.0253363	0.061	0.051	1			Ppp1cc	0.0223167	0.612	0.606	1			Mknk2	0.0527699	0.194	0.232	1			Hmgb1	0.0507612	0.82	0.797	1			Zfp956	0.0689234	0.034	0.036	1
Xlr3b	0.017629	0.015	0.001	0.0329856			Mfsd14a	0.0253321	0.339	0.336	1			Gm47689	0.0223062	0.03	0.02	1			Zfp438	0.0526432	0.044	0.013	1			Map3k1	0.050752	0.323	0.259	1			Ccar1	0.0688764	0.455	0.5	1
Osbpl9	0.0176237	0.395	0.398	1			Ptprj	0.0253319	0.477	0.48	1			Serpinb9	0.0222858	0.082	0.058	1			Grk5	0.052625	0.022	0.002	1			Zfp532	0.0507339	0.158	0.112	1			Slain2	0.0687824	0.238	0.288	1
Smpd1	0.0176004	0.284	0.265	1			Thap3	0.0253281	0.252	0.255	1			Pigc	0.022227	0.15	0.137	1			Rad51ap1	0.0525986	0.106	0.075	1			Rcan1	0.0506879	0.353	0.322	1			Uhrf2	0.0687565	0.387	0.453	1
C030034I22Rik	0.0175853	0.103	0.099	1			Rnf128	0.0253136	0.186	0.166	1			Sik3	0.0222265	0.111	0.09	1			Cers5	0.0525537	0.261	0.287	1			Ctsd	0.0506867	1	0.993	1			Irak4	0.0687334	0.2	0.242	1
Dis3l2	0.0175625	0.166	0.144	1			Blcap	0.0253125	0.148	0.149	1			Fam13b	0.0222081	0.106	0.093	1			Gm31243	0.0525147	0.122	0.123	1			Arfgef1	0.0506583	0.383	0.385	1			Retnlg	0.0686982	0.026	0.011	1
Eif2ak1	0.0175592	0.234	0.22	1			Zfp652	0.0252854	0.426	0.459	1			Ipo4	0.0221792	0.176	0.163	1			Ift22	0.0524922	0.15	0.153	1			Eif4e3	0.050644	0.173	0.175	1			Fem1b	0.068695	0.145	0.163	1
Taf1b	0.0175327	0.132	0.126	1			Strn	0.0252739	0.144	0.146	1			Map4k2	0.0221772	0.142	0.12	1			Mief1	0.0524815	0.111	0.117	1			Cpeb2	0.0506429	0.218	0.196	1			Srp72	0.0686915	0.489	0.545	1
Mid1ip1	0.0175295	0.545	0.535	1			Snd1	0.0252724	0.375	0.365	1			Gpr157	0.0221636	0.138	0.12	1			Cenpc1	0.0524783	0.117	0.133	1			Sfxn2	0.0506343	0.173	0.196	1			Api5	0.0686032	0.345	0.411	1
Kif13a	0.0175136	0.084	0.073	1			Ptgr2	0.0252489	0.245	0.235	1			Mettl16	0.0221632	0.281	0.248	1			Tbc1d10b	0.0523794	0.172	0.24	1			Comp	0.0506321	0.068	0.056	1			Mettl22	0.0685233	0.102	0.114	1
Ppm1l	0.0175099	0.089	0.081	1			Ndufb2	0.025237	0.507	0.517	1			Ctdp1	0.0221617	0.094	0.087	1			Gm26669	0.052371	0.144	0.2	1			Ankrd46	0.0506278	0.135	0.091	1			Mfge8	0.0683564	0.085	0.07	1
AI480526	0.0174703	0.095	0.083	1			0610037L13Rik	0.0252337	0.288	0.287	1			Mettl22	0.0221585	0.095	0.076	1			Bsdc1	0.0523611	0.206	0.207	1			Mtbp	0.0505998	0.06	0.014	1			Nr2c2	0.068355	0.217	0.244	1
Mlh3	0.0174048	0.122	0.118	1			Pnpo	0.0252335	0.231	0.23	1			Setbp1	0.022158	0.024	0.015	1			Il21r	0.0523476	0.511	0.578	1			Gm16192	0.0505787	0.053	0.049	1			Mxd4	0.0683328	0.332	0.398	1
Ube2cbp	0.0174001	0.019	0.008	1			Serpine2	0.0252257	0.687	0.675	1			Vapa	0.0221376	0.808	0.787	1			Nicn1	0.052344	0.083	0.057	1			Cmtr2	0.0505637	0.053	0.021	1			Uba2	0.0682511	0.383	0.468	1
Nmd3	0.0173965	0.367	0.364	1			Arf3	0.0252207	0.282	0.284	1			Dph3	0.0221372	0.334	0.329	1			Jarid2	0.0522739	0.161	0.183	1			Atp11b	0.0505498	0.18	0.196	1			Prkd2	0.0681937	0.064	0.042	1
Rrp36	0.0173958	0.169	0.164	1			Hnrnpl	0.0252163	0.539	0.546	1			Uba5	0.0221264	0.413	0.399	1			Gm20342	0.0522732	0.133	0.137	1			Tnip1	0.050538	0.128	0.098	1			Rad52	0.0681908	0.094	0.087	1
Bud31	0.01738	0.501	0.485	1			Plekhn1	0.0252025	0.131	0.116	1			Prrc1	0.0221209	0.212	0.204	1			Map1s	0.0522721	0.3	0.32	1			Bend5	0.0505165	0.06	0.042	1			Thoc5	0.068172	0.204	0.208	1
Irf1	0.0173645	0.184	0.175	1			Med22	0.0251874	0.287	0.283	1			Acot7	0.0221161	0.09	0.067	1			Dnajc5	0.0522559	0.394	0.457	1			Fbxl8	0.0504807	0.053	0.014	1			Serhl	0.0680351	0.17	0.157	1
C130050O18Rik	0.0173432	0.054	0.045	1			Rmi2	0.0251839	0.102	0.079	1			0610009O20Rik	0.0221144	0.212	0.192	1			Zfp764	0.0522511	0.072	0.058	1			Xlr4b	0.0504587	0.053	0.007	1			Klhdc2	0.0680048	0.272	0.339	1
Hk1	0.0173385	0.12	0.123	1			Tm2d1	0.0251832	0.412	0.41	1			Adipor2	0.0221119	0.335	0.327	1			Zfp784	0.0522393	0.022	0.003	1			Tbccd1	0.0504174	0.218	0.224	1			Bicd2	0.0679837	0.362	0.472	1
Mlycd	0.0173225	0.205	0.208	1			Xpnpep1	0.0251696	0.289	0.296	1			Tmem173	0.0221028	0.861	0.851	1			Pik3c3	0.0522208	0.106	0.093	1			Rps13	0.0504095	0.985	0.993	1			Cant1	0.0679758	0.285	0.316	1
Mpg	0.0173213	0.179	0.174	1			2700081O15Rik	0.0251448	0.101	0.101	1			Mrpl42	0.0220999	0.564	0.528	1			Pttg1	0.0521691	0.306	0.335	1			Asb6	0.0504048	0.143	0.133	1			Fam219b	0.0679727	0.179	0.235	1
Nfkbie	0.0172983	0.095	0.097	1			Ginm1	0.025134	0.251	0.248	1			Babam2	0.0220978	0.386	0.391	1			Snapc5	0.052148	0.422	0.498	1			Zfp942	0.0503907	0.158	0.154	1			Adcy9	0.0679366	0.102	0.127	1
Gm3248	0.0172976	0.033	0.021	1			Cdc16	0.0250911	0.283	0.277	1			Lrrc75a	0.0220948	0.101	0.093	1			Pgm2	0.0521466	0.117	0.115	1			Tbl2	0.050382	0.113	0.105	1			Hspa14	0.0679235	0.285	0.362	1
Atp5g2	0.0172608	0.944	0.941	1			Tubgcp2	0.0250886	0.241	0.235	1			Cand1	0.0220892	0.211	0.207	1			Ubxn2b	0.0521346	0.122	0.12	1			Gm2245	0.0503798	0.03	0.007	1			Caap1	0.0679175	0.183	0.199	1
Tmem241	0.0172517	0.078	0.062	1			Ss18	0.025035	0.301	0.303	1			Pomgnt1	0.0220873	0.177	0.169	1			Mrpl16	0.0521145	0.294	0.323	1			Ier3ip1	0.0503401	0.534	0.51	1			Mgat4a	0.0678919	0.566	0.665	1
Ndufaf3	0.0172446	0.314	0.291	1			Scmh1	0.0250223	0.236	0.229	1			Snx32	0.0220633	0.054	0.026	1			Ankrd9	0.0520632	0.05	0.037	1			Polrmt	0.0503165	0.083	0.07	1			Pard3b	0.0678228	0.115	0.11	1
Gpn2	0.017243	0.151	0.138	1			Trio	0.025015	0.294	0.315	1			Ift20	0.0220464	0.502	0.513	1			Msrb2	0.0520374	0.25	0.317	1			Pccb	0.0502649	0.135	0.126	1			Ap5m1	0.0678038	0.174	0.22	1
Tcp11l2	0.0172215	0.055	0.04	1			Uhrf1	0.0250134	0.303	0.285	1			Gm26782	0.0220438	0.233	0.239	1			Nptxr	0.0520243	0.078	0.037	1			Ankrd13c	0.0502421	0.173	0.189	1			Wdr53	0.0677991	0.14	0.176	1
Swi5	0.0172206	0.791	0.787	1			Sgce	0.0249979	0.37	0.365	1			Rpap2	0.022038	0.116	0.102	1			Ccdc167	0.0519948	0.111	0.152	1			Ppdpf	0.0502293	0.316	0.28	1			Trove2	0.0677276	0.14	0.157	1
Ndufb3	0.0172141	0.689	0.661	1			Trappc2	0.0249892	0.193	0.187	1			Ajuba	0.0220251	0.032	0.015	1			Haghl	0.0519908	0.189	0.227	1			Ppia	0.0502238	0.992	0.986	1			Usp35	0.0677032	0.149	0.159	1
Adgrg1	0.0171823	0.607	0.606	1			Adam10	0.0249859	0.605	0.623	1			Tmem129	0.0220034	0.134	0.093	1			Magi1	0.0519751	0.106	0.1	1			Mtmr4	0.0501968	0.128	0.133	1			Farp2	0.0677006	0.051	0.032	1
Kdelc2	0.0171822	0.224	0.213	1			Sdha	0.0249587	0.496	0.516	1			Ccdc90b	0.0220017	0.235	0.21	1			Dcp1a	0.0519426	0.089	0.115	1			D8Ertd738e	0.0501951	0.692	0.685	1			Magi1	0.0676826	0.136	0.15	1
Wbp1	0.0171495	0.139	0.132	1			Foxk1	0.0249374	0.073	0.068	1			Plin2	0.0219926	0.283	0.292	1			Gm6583	0.0519324	0.039	0.035	1			Mtrr	0.050178	0.098	0.084	1			Rap2a	0.0676634	0.43	0.483	1
Atp5a1	0.0171348	0.872	0.836	1			Zfp148	0.0249238	0.396	0.412	1			Cbx4	0.0219826	0.183	0.169	1			Prpf19	0.0519039	0.372	0.438	1			Vps28	0.0501607	0.594	0.58	1			Gp9	0.0676575	0.17	0.14	1
Mpv17l2	0.017128	0.288	0.274	1			Retreg2	0.024916	0.371	0.355	1			Abhd8	0.0219676	0.096	0.09	1			Slc43a3	0.0519036	0.094	0.062	1			Lrrcc1	0.0501449	0.271	0.245	1			Srsf5	0.0676219	0.681	0.767	1
Cask	0.0171226	0.203	0.187	1			Gatb	0.0249151	0.152	0.133	1			Nagpa	0.0219669	0.539	0.528	1			2510046G10Rik	0.0518863	0.044	0.053	1			Rnf24	0.0501324	0.09	0.077	1			Dnajc14	0.0675516	0.23	0.227	1
Wdr53	0.017107	0.15	0.138	1			Smpdl3b	0.0249133	0.157	0.146	1			Pdcl3	0.0219634	0.474	0.446	1			Mtmr14	0.0518862	0.122	0.133	1			Gal3st4	0.0501152	0.075	0.028	1			Dnajc28	0.0675493	0.064	0.068	1
Mrpl22	0.0170962	0.329	0.311	1			Ube2q1	0.0249065	0.444	0.45	1			Stxbp4	0.0219496	0.061	0.05	1			Arf5	0.0518861	0.722	0.755	1			Gsk3b	0.0500974	0.647	0.643	1			Gm20300	0.0675394	0.077	0.081	1
Nrbp1	0.0170625	0.403	0.39	1			Mecr	0.0249052	0.179	0.176	1			Virma	0.0219379	0.215	0.201	1			Rasgrp3	0.0518333	0.556	0.573	1			Irgm1	0.0500973	0.526	0.441	1			Ckb	0.067531	0.949	0.953	1
Ccdc61	0.0170264	0.101	0.085	1			Tceanc2	0.0248862	0.126	0.109	1			Rnf138	0.0219269	0.223	0.187	1			Csgalnact2	0.0517998	0.128	0.115	1			Bahd1	0.0500942	0.075	0.056	1			Ncapg2	0.0675078	0.068	0.068	1
Ppp1r9b	0.01701	0.28	0.281	1			Maged2	0.0248748	0.133	0.123	1			Gm14295	0.021914	0.03	0.012	1			Gpr89	0.0517747	0.144	0.2	1			Pepd	0.0500913	0.368	0.329	1			Akap13	0.0675039	0.677	0.786	1
Ube2q1	0.0169878	0.465	0.462	1			Tax1bp1	0.024873	0.534	0.545	1			Taf4b	0.021908	0.033	0.017	1			Arl15	0.0517631	0.072	0.093	1			4930402H24Rik	0.0500475	0.068	0.049	1			Orai1	0.067414	0.732	0.814	1
Tmem184c	0.0169869	0.142	0.127	1			Slc43a1	0.0248724	0.073	0.055	1			Foxo4	0.0219017	0.061	0.047	1			Ndfip2	0.0517517	0.5	0.518	1			Zfand6	0.0500331	0.519	0.524	1			Ttll3	0.0673993	0.145	0.159	1
Ergic3	0.0169701	0.676	0.661	1			Stambpl1	0.0248714	0.156	0.157	1			Usp21	0.0218965	0.245	0.23	1			Prr12	0.0517482	0.139	0.22	1			Kif13a	0.050022	0.098	0.084	1			Clk2	0.067382	0.174	0.172	1
Tbcb	0.0169675	0.752	0.746	1			Gabpa	0.0248521	0.157	0.155	1			Hacd2	0.0218666	0.502	0.519	1			Spryd4	0.0517104	0.106	0.105	1			Mrps36	0.0500039	0.391	0.343	1			Twf1	0.0673758	0.315	0.388	1
Dgat1	0.0169048	0.148	0.132	1			Slc35f5	0.0248389	0.141	0.13	1			Shc1	0.0218423	0.191	0.166	1			Mdm2	0.0517064	0.256	0.322	1			Pcyox1	0.0500039	0.256	0.259	1			Slc24a5	0.067367	0.098	0.116	1
Mettl6	0.0168892	0.223	0.223	1			Klhdc10	0.0248098	0.186	0.192	1			Vapb	0.0218416	0.425	0.411	1			Ppp2r3d	0.0517058	0.167	0.173	1			Prr14l	0.0500033	0.203	0.189	1			Lilra5	0.0673607	0.157	0.167	1
Akap13	0.0168857	0.75	0.753	1			Atp6v1g2	0.0248085	0.04	0.033	1			Trp53i11	0.0218361	0.058	0.029	1			Isyna1	0.0516917	0.317	0.358	1			Otud1	0.0499897	0.128	0.133	1			Egln2	0.067358	0.302	0.354	1
Mrpl12	0.0168819	0.734	0.714	1			Naprt	0.0248062	0.095	0.087	1			Msl2	0.0218321	0.297	0.286	1			Fbxl3	0.0516868	0.322	0.34	1			Sh2d6	0.0499755	0.105	0.056	1			Cdyl	0.0673266	0.128	0.197	1
Mir142hg	0.0168802	0.059	0.045	1			Zbtb26	0.0247868	0.127	0.129	1			Gbp9	0.021822	0.066	0.041	1			Rab10	0.0516677	0.528	0.577	1			Rnps1	0.0499748	0.353	0.343	1			Mindy3	0.0673232	0.204	0.237	1
Xpnpep3	0.0168667	0.12	0.108	1			D630045J12Rik	0.0247842	0.035	0.023	1			Scaf1	0.0218213	0.262	0.23	1			Fam214b	0.0516286	0.156	0.135	1			Kdelc1	0.0499686	0.113	0.063	1			Wdr26	0.067295	0.609	0.676	1
Poc1b	0.0168592	0.161	0.166	1			Fam192a	0.0247714	0.265	0.269	1			Zfp3	0.0218062	0.039	0.032	1			Ncdn	0.0516094	0.106	0.1	1			Nsmce1	0.0499543	0.376	0.364	1			Rasip1	0.0672756	0.013	0.006	1
Eri3	0.01684	0.225	0.22	1			Bcl2l12	0.0247629	0.224	0.202	1			Acp2	0.0217863	0.589	0.563	1			Zgpat	0.0515756	0.122	0.165	1			Mrps5	0.0499191	0.338	0.315	1			Tgfbr1	0.0672715	0.919	0.909	1
Il1b	0.0168348	0.066	0.072	1			Txndc9	0.0247491	0.471	0.484	1			Bad	0.021776	0.345	0.318	1			Lonp2	0.0515693	0.2	0.227	1			Xrcc4	0.049912	0.188	0.196	1			Micu1	0.0672334	0.213	0.256	1
Mbtps1	0.0168269	0.273	0.265	1			Gab1	0.0247413	0.102	0.099	1			Flot2	0.0217714	0.066	0.052	1			2310035C23Rik	0.0515663	0.239	0.25	1			1600020E01Rik	0.049885	0.083	0.056	1			Arpc5l	0.0672178	0.562	0.672	1
Psmd10	0.0168129	0.28	0.262	1			Usp19	0.0247309	0.261	0.254	1			Ube2d3	0.0217582	0.87	0.831	1			Nav1	0.0515603	0.144	0.187	1			Myo9b	0.049815	0.263	0.322	1			Prkcd	0.067202	0.596	0.691	1
Elp4	0.016797	0.124	0.109	1			Cyb5d2	0.0247206	0.108	0.106	1			Kbtbd3	0.0217467	0.063	0.052	1			Cars	0.0515545	0.25	0.273	1			Hist3h2a	0.0497113	0.218	0.182	1			Irf9	0.067177	0.366	0.436	1
Trappc2	0.0167801	0.222	0.213	1			Ache	0.0247155	0.044	0.025	1			Rab5b	0.0217458	0.296	0.28	1			Rabgap1	0.0515397	0.228	0.277	1			6230400D17Rik	0.0497079	0.068	0.056	1			1110038F14Rik	0.0671556	0.268	0.324	1
Cox6a2	0.0167684	0.178	0.167	1			Hmgn2	0.0247068	0.548	0.561	1			Mrm1	0.021739	0.066	0.044	1			Ngdn	0.0515265	0.322	0.352	1			Znhit2	0.0496985	0.173	0.168	1			Mycbp2	0.0671211	0.706	0.767	1
Rpl22l1	0.0167595	0.857	0.846	1			Rps6ka4	0.024666	0.238	0.233	1			Sass6	0.0217249	0.121	0.108	1			Parp1	0.0514907	0.389	0.47	1			Zfp251	0.0496625	0.098	0.063	1			Foxred1	0.0670327	0.119	0.161	1
Eef1d	0.0167473	0.883	0.89	1			Strada	0.0246516	0.267	0.246	1			Klhdc1	0.0217229	0.03	0.015	1			Gak	0.0514864	0.25	0.308	1			Mosmo	0.0496477	0.248	0.28	1			Wapl	0.0669983	0.46	0.532	1
Tmem42	0.0167432	0.172	0.172	1			Pnkd	0.0246296	0.347	0.366	1			Samd4b	0.0217165	0.244	0.236	1			Pik3cg	0.0514811	0.428	0.483	1			Snhg20	0.0496161	0.406	0.392	1			Zfp319	0.0669175	0.102	0.1	1
Ubxn1	0.0167323	0.738	0.744	1			Mcat	0.0246101	0.194	0.181	1			Kremen1	0.021697	0.063	0.047	1			Tmem38b	0.0514651	0.117	0.11	1			Usp32	0.0496147	0.098	0.133	1			Atp13a1	0.0669009	0.328	0.36	1
Wasl	0.0167263	0.267	0.255	1			Rnps1	0.0246046	0.419	0.437	1			Gatsl2	0.0216829	0.085	0.073	1			Cdkn2d	0.0514616	0.089	0.102	1			Syngap1	0.0495982	0.045	0	1			Adssl1	0.0668615	0.14	0.172	1
Rer1	0.016702	0.794	0.786	1			Alg8	0.024604	0.368	0.351	1			Trip10	0.0216807	0.056	0.041	1			Tex264	0.0514401	0.278	0.292	1			Lmbrd1	0.0495843	0.398	0.399	1			Fam118b	0.0667668	0.136	0.18	1
Sec11c	0.0166941	0.848	0.852	1			Ppcs	0.0246016	0.149	0.152	1			Chp1	0.0216441	0.186	0.184	1			Nupl2	0.0514348	0.067	0.065	1			Hspd1	0.0495502	0.632	0.629	1			Pkn1	0.0667629	0.532	0.6	1
Pigz	0.0166926	0.024	0.017	1			Hhex	0.0245862	0.411	0.416	1			Zmat5	0.0216323	0.311	0.297	1			Fam53a	0.0513777	0.278	0.302	1			Vps52	0.049544	0.188	0.182	1			Clip1	0.0667365	0.447	0.509	1
Mrps14	0.0166898	0.734	0.718	1			Acsl1	0.0245753	0.266	0.261	1			Ddit4	0.0216321	0.451	0.475	1			Fam69a	0.0513134	0.172	0.165	1			H2-T22	0.0494882	0.331	0.364	1			Ctss	0.0667327	1	0.992	1
D1Ertd622e	0.0166787	0.437	0.453	1			Dcps	0.0245702	0.259	0.256	1			Ccdc130	0.021613	0.134	0.108	1			Slfn8	0.0513094	0.194	0.238	1			Thra	0.049486	0.09	0.07	1			Atrx	0.0666932	0.609	0.672	1
Zfp688	0.0166757	0.133	0.124	1			Pter	0.0245665	0.119	0.098	1			Gimap6	0.021612	0.102	0.07	1			Dcbld2	0.0512248	0.061	0.033	1			Oard1	0.0494854	0.323	0.322	1			Rad9b	0.0666465	0.081	0.085	1
Zfp35	0.0166614	0.086	0.078	1			Sh3glb1	0.0245612	0.863	0.874	1			D1Ertd622e	0.0216067	0.364	0.382	1			Fam135a	0.0512215	0.072	0.077	1			Tusc2	0.0494842	0.271	0.273	1			B4gat1	0.0666315	0.238	0.305	1
Mmgt1	0.0166559	0.15	0.138	1			Amer1	0.0245401	0.078	0.067	1			Fn1	0.0216041	0.023	0.023	1			Fam220a	0.051191	0.272	0.322	1			Arsk	0.0494375	0.256	0.224	1			Actn1	0.0666112	0.111	0.116	1
Peli2	0.0166528	0.177	0.175	1			Bcas3	0.0245348	0.05	0.038	1			Mycl	0.0215562	0.085	0.064	1			Golga5	0.0511768	0.15	0.173	1			Dld	0.0494249	0.429	0.357	1			Tspan18	0.0665955	0.106	0.11	1
Alg5	0.016648	0.627	0.611	1			Fbxw8	0.0245221	0.151	0.133	1			Slc9a9	0.0215552	0.487	0.501	1			Slc2a1	0.0511499	0.25	0.258	1			Tfpt	0.0493952	0.128	0.091	1			Maea	0.0665509	0.349	0.388	1
Qsox1	0.0166463	0.147	0.146	1			Fam53a	0.0245141	0.275	0.27	1			Eif3k	0.0215457	0.766	0.749	1			Med1	0.0511373	0.383	0.41	1			Mcur1	0.0493579	0.451	0.448	1			Srek1	0.0665128	0.438	0.509	1
Phf1	0.0166097	0.097	0.094	1			Srsf4	0.0244979	0.329	0.318	1			Fopnl	0.0215446	0.278	0.245	1			Nkiras1	0.0510589	0.1	0.125	1			Alkbh2	0.0493281	0.098	0.098	1			Lmbrd1	0.0664128	0.345	0.426	1
Adm	0.0165769	0.008	0.001	1			Kctd12b	0.0244979	0.047	0.032	1			Tdrkh	0.0215408	0.147	0.131	1			Rai1	0.0510508	0.156	0.177	1			Seh1l	0.0493136	0.195	0.147	1			Itga5	0.0664083	0.166	0.152	1
Oser1	0.0165745	0.431	0.428	1			Pdcl	0.0244963	0.16	0.155	1			Manba	0.0215407	0.192	0.184	1			Max	0.0510496	0.267	0.34	1			Commd3	0.0492778	0.586	0.601	1			Rft1	0.0663877	0.204	0.21	1
Tmem63a	0.0165678	0.489	0.483	1			Gm10605	0.0244898	0.121	0.121	1			Wdr45	0.0215368	0.088	0.052	1			Poc1b	0.0510405	0.156	0.178	1			Fam241a	0.049227	0.128	0.119	1			Laptm4b	0.0663676	0.17	0.189	1
Eef1akmt4	0.01655	0.253	0.242	1			Tmub2	0.0244769	0.241	0.239	1			Fgf11	0.0215358	0.062	0.061	1			Ndufaf7	0.0509689	0.261	0.307	1			Med11	0.0491897	0.233	0.168	1			Gpn3	0.0663499	0.115	0.125	1
Slc25a46	0.0165337	0.231	0.227	1			Rpl27-ps3	0.0244744	0.192	0.192	1			Fam3c	0.0215016	0.413	0.397	1			Vamp1	0.0509369	0.089	0.087	1			Gm20696	0.0491529	0.053	0.035	1			Sdccag3	0.0662981	0.255	0.322	1
Gss	0.0165025	0.093	0.085	1			Tada2a	0.0244739	0.12	0.103	1			Zfp931	0.0214973	0.097	0.09	1			Zbtb25	0.0509216	0.072	0.052	1			Ndufv2	0.0491423	0.549	0.559	1			Rpl9-ps6	0.0662837	0.166	0.159	1
Nob1	0.0165004	0.239	0.233	1			Spats2	0.0244718	0.111	0.116	1			Ppm1l	0.021497	0.128	0.108	1			Plk4	0.0508891	0.083	0.077	1			Gm6133	0.0491344	0.045	0	1			Tprgl	0.0662758	0.455	0.502	1
Clk1	0.0164907	0.468	0.47	1			Zfp791	0.0244714	0.027	0.013	1			Pfkm	0.0213958	0.035	0.02	1			Edrf1	0.0508841	0.089	0.1	1			Gm30918	0.0490078	0.015	0	1			Entpd7	0.0662328	0.123	0.167	1
Dnajc25	0.0164906	0.316	0.302	1			Hbp1	0.0244661	0.26	0.248	1			Haus8	0.0213917	0.134	0.125	1			Jup	0.0508802	0.144	0.162	1			Slc35a4	0.0489804	0.271	0.287	1			Zscan18	0.0662259	0.047	0.042	1
Sh3pxd2a	0.0164726	0.144	0.149	1			Fam117a	0.0244269	0.053	0.041	1			Cep57l1	0.021372	0.121	0.096	1			Ppp2r3a	0.0508332	0.094	0.093	1			Laptm5	0.0489799	0.955	0.979	1			Glud1	0.0661269	0.455	0.544	1
Ift140	0.0164581	0.063	0.053	1			Pfas	0.0244265	0.147	0.123	1			Exoc8	0.0213718	0.119	0.114	1			Usp16	0.0508325	0.256	0.33	1			Ntan1	0.0489799	0.383	0.364	1			Cdk2	0.0660885	0.128	0.121	1
Cass4	0.0164573	0.048	0.041	1			Ubac2	0.024424	0.287	0.286	1			Ripor2	0.0213668	0.139	0.099	1			Akr7a5	0.0508187	0.239	0.272	1			Ifnar2	0.0489788	0.669	0.664	1			Brd4	0.0660651	0.434	0.54	1
2410004B18Rik	0.0164553	0.311	0.308	1			Ski	0.0244023	0.63	0.647	1			Id3	0.0213302	0.027	0.02	1			Stag2	0.0508131	0.367	0.378	1			Chmp1b	0.0489737	0.233	0.231	1			Agpat3	0.0660613	0.426	0.502	1
Map3k10	0.0164522	0.142	0.126	1			H2afz	0.0244017	0.917	0.921	1			Tmem86b	0.0213287	0.061	0.047	1			Wrap53	0.0507419	0.089	0.058	1			Zfp317	0.0489356	0.09	0.084	1			Nid2	0.0660479	0.081	0.102	1
Ptpa	0.0164466	0.452	0.445	1			A530017D24Rik	0.0243965	0.07	0.051	1			Mobp	0.0213096	0.018	0.015	1			Dnajc30	0.05074	0.217	0.25	1			Eif3e	0.0488608	0.609	0.587	1			Sncaip	0.0660177	0.115	0.123	1
Fndc10	0.0164423	0.052	0.038	1			Cenpp	0.0243891	0.053	0.043	1			Nmnat1	0.0213082	0.068	0.064	1			Trmt44	0.0507108	0.1	0.073	1			Gm29264	0.0488399	0.023	0	1			Zfp646	0.0659393	0.234	0.282	1
Rabggtb	0.0164326	0.334	0.314	1			Srp68	0.0243757	0.32	0.308	1			Lysmd4	0.0212973	0.038	0.035	1			Gm37306	0.0507007	0.056	0.027	1			Fn1	0.0486488	0.038	0.021	1			Tcp11l2	0.0659283	0.123	0.093	1
Ncoa4	0.0164315	0.37	0.361	1			Ccne1	0.0243738	0.159	0.139	1			Zfp607a	0.0212767	0.075	0.07	1			Ddhd2	0.0507004	0.194	0.323	1			Pank4	0.0486364	0.068	0.035	1			Gm46218	0.0659186	0.077	0.068	1
Mbd2	0.0164182	0.484	0.48	1			Kctd13	0.0243364	0.153	0.147	1			0610009B22Rik	0.0212757	0.33	0.321	1			Prkca	0.0506428	0.256	0.325	1			Tubb6	0.0485954	0.135	0.161	1			Anxa2	0.0658898	0.119	0.093	1
Mrrf	0.0164066	0.171	0.146	1			Dnajc4	0.0242771	0.235	0.241	1			Smim27	0.0212755	0.249	0.224	1			D3Ertd254e	0.0506393	0.078	0.09	1			Wdfy1	0.0485908	0.278	0.315	1			Gstm4	0.0658817	0.051	0.032	1
Arl16	0.0163846	0.131	0.133	1			Vrk2	0.0242508	0.254	0.269	1			Sympk	0.021267	0.207	0.21	1			Accs	0.0506365	0.228	0.232	1			Zscan18	0.0485859	0.075	0.077	1			Brox	0.0658735	0.272	0.32	1
Scap	0.0163804	0.161	0.153	1			1600010M07Rik	0.0242493	0.068	0.062	1			Mrps34	0.0212561	0.422	0.394	1			Arl5a	0.0505948	0.189	0.245	1			Gm45187	0.0484538	0.03	0	1			Ulk2	0.0658417	0.349	0.439	1
Lmbr1	0.0163748	0.05	0.041	1			Ralgps1	0.0242418	0.24	0.23	1			Cercam	0.021248	0.024	0.012	1			Pramef8	0.0505814	0.061	0.048	1			Tmem91	0.0484512	0.045	0.028	1			Gnaq	0.0658411	0.455	0.532	1
Tsg101	0.0163714	0.556	0.551	1			Wdfy1	0.0242394	0.182	0.188	1			Tspan3	0.0212015	0.599	0.569	1			Cd300c2	0.0505619	0.906	0.902	1			Tmem14c	0.0484279	0.752	0.734	1			Asns	0.0657714	0.051	0.044	1
Mfsd5	0.0163707	0.312	0.309	1			Dand5	0.0242388	0.06	0.055	1			Rit1	0.0211943	0.253	0.239	1			Arhgap31	0.050526	0.389	0.455	1			Stag2	0.0484179	0.421	0.336	1			Copz1	0.0657664	0.357	0.436	1
Ube2d2a	0.0163583	0.728	0.719	1			Hibch	0.0242225	0.221	0.219	1			Creb1	0.021151	0.396	0.367	1			Phlpp2	0.0505107	0.117	0.127	1			Armc1	0.0484049	0.368	0.343	1			Parp4	0.0657358	0.106	0.121	1
Lrch1	0.0163195	0.222	0.212	1			Gzma	0.0242165	0.003	0.002	1			Gm10384	0.0211367	0.056	0.044	1			Arl14ep	0.0504736	0.133	0.152	1			Slc35a1	0.0483815	0.218	0.217	1			Skil	0.0657202	0.664	0.752	1
Mtmr14	0.0163119	0.12	0.111	1			2810001G20Rik	0.0241893	0.055	0.036	1			Mettl15	0.0211317	0.061	0.035	1			Eef1a1	0.0504616	0.994	0.998	1			Naa60	0.0483335	0.233	0.252	1			Polr3c	0.0657088	0.179	0.197	1
Cnot1	0.01631	0.384	0.394	1			Herpud2	0.0241784	0.267	0.253	1			Slc25a39	0.021121	0.445	0.399	1			Itfg1	0.0504512	0.344	0.38	1			Fut4	0.0483053	0.053	0.007	1			Dna2	0.0657001	0.123	0.142	1
Wdr35	0.0162961	0.078	0.063	1			St3gal2	0.0241517	0.188	0.18	1			Wdr11	0.0211139	0.166	0.131	1			Rmnd1	0.0504505	0.172	0.228	1			Brap	0.0482221	0.173	0.196	1			Tmem230	0.0656791	0.37	0.403	1
Dapk3	0.0162947	0.341	0.344	1			Mrpl17	0.0241509	0.582	0.593	1			Kctd6	0.0210928	0.137	0.128	1			Ube2a	0.0503631	0.4	0.418	1			Lipe	0.0481988	0.165	0.175	1			Chst7	0.0656639	0.349	0.407	1
Ints5.1	0.0162738	0.138	0.126	1			Tlr5	0.0241501	0.045	0.032	1			Slc30a5	0.0210841	0.272	0.259	1			Ehbp1l1	0.0503521	0.261	0.35	1			Phf10	0.0481821	0.286	0.252	1			Trappc2	0.0656607	0.187	0.235	1
Kctd10	0.0162699	0.095	0.094	1			Casp6	0.0241451	0.124	0.111	1			Ccser2	0.0210589	0.091	0.067	1			Dhx57	0.0503502	0.117	0.13	1			Rnf34	0.0481662	0.316	0.266	1			Ankrd39	0.0656436	0.174	0.167	1
Park7	0.0162687	0.901	0.888	1			Smarcd1	0.0241381	0.25	0.25	1			Glb1	0.0210538	0.378	0.364	1			Fbxo7	0.0503328	0.128	0.19	1			Epb41l4aos	0.0481463	0.128	0.14	1			Trrap	0.0656431	0.238	0.278	1
Pcdhga12	0.0162521	0.048	0.041	1			Fancf	0.0241324	0.096	0.068	1			Coa5	0.0210518	0.243	0.23	1			Tbc1d23	0.0503129	0.361	0.44	1			Wrap53	0.0481266	0.098	0.063	1			Snx27	0.0656371	0.26	0.314	1
AI837181	0.0162492	0.265	0.248	1			Ddx56	0.0241189	0.256	0.249	1			Rplp2	0.0210219	0.995	0.997	1			Inpp5d	0.0503045	0.817	0.882	1			Ddx10	0.0481215	0.226	0.196	1			M6pr	0.0655684	0.549	0.676	1
Uevld	0.0162441	0.074	0.059	1			E130311K13Rik	0.0241063	0.083	0.07	1			Zfp512	0.0209787	0.278	0.262	1			Prpf3	0.0502935	0.133	0.14	1			Eif1ax	0.0480981	0.406	0.406	1			Pecam1	0.065525	0.094	0.085	1
Apba3	0.0162376	0.076	0.056	1			Usp36	0.0240885	0.243	0.238	1			Pik3r6	0.0209781	0.195	0.198	1			B4galt3	0.0502935	0.261	0.303	1			Gar1	0.0480723	0.271	0.273	1			Gm32849	0.0655099	0.243	0.252	1
Chst8	0.0162362	0.062	0.053	1			Cmtm8	0.0240776	0.209	0.205	1			Rpl8	0.0209754	0.996	0.997	1			Hps3	0.0502722	0.472	0.483	1			Inpp1	0.0480402	0.135	0.147	1			Pkd2	0.0654729	0.157	0.176	1
Homez	0.0162337	0.052	0.036	1			Mettl21a	0.02407	0.15	0.144	1			Hace1	0.0209545	0.082	0.05	1			Nagk	0.0502427	0.256	0.295	1			Abcb8	0.0480301	0.075	0.063	1			Selenow	0.0654582	0.604	0.71	1
Spata6	0.0162335	0.118	0.116	1			Ctdsp2	0.0240618	0.117	0.106	1			A630072M18Rik	0.0209273	0.061	0.061	1			Tatdn1	0.0502139	0.222	0.227	1			Ppa1	0.0480178	0.338	0.364	1			Cog3	0.0654162	0.098	0.116	1
Spg11	0.0162233	0.153	0.149	1			Haus1	0.0240607	0.194	0.19	1			Mknk1	0.0209037	0.516	0.531	1			Zcchc24	0.0501703	0.178	0.15	1			Zscan21	0.0480021	0.098	0.084	1			Patz1	0.0653643	0.153	0.174	1
Ltb4r1	0.0161952	0.02	0.013	1			Cracr2b	0.0240552	0.133	0.124	1			Zfp523	0.02087	0.072	0.055	1			Poglut1	0.0501506	0.144	0.192	1			Stau2	0.0479829	0.12	0.112	1			Topbp1	0.0653101	0.243	0.341	1
Ppid	0.0161943	0.586	0.587	1			Mocs3	0.0240551	0.129	0.116	1			Nelfb	0.0208674	0.306	0.28	1			Vbp1	0.0501292	0.322	0.387	1			Galns	0.0479436	0.143	0.154	1			Ankrd16	0.0653073	0.174	0.21	1
Zfp119b	0.0161846	0.047	0.033	1			Dennd1c	0.0240543	0.186	0.176	1			Cass4	0.0208662	0.066	0.064	1			Cfl2	0.0500542	0.217	0.245	1			Mrpl16	0.0479342	0.353	0.343	1			Map4k5	0.0652766	0.149	0.182	1
Lats1	0.0161839	0.178	0.173	1			Sun2	0.0240372	0.274	0.274	1			Tmem201	0.0208659	0.114	0.111	1			Hemk1	0.0500193	0.094	0.068	1			Fgd4	0.0477902	0.271	0.287	1			Pgrmc1	0.0652763	0.302	0.396	1
Appbp2	0.0161668	0.333	0.334	1			Rnf26	0.0240359	0.184	0.157	1			Phf23	0.0208475	0.315	0.28	1			Aatk	0.0500092	0.044	0.018	1			Scarf2	0.0477869	0.098	0.07	1			Clec4n	0.0652391	0.017	0.025	1
Pyurf	0.016161	0.129	0.119	1			Zfp775	0.0239981	0.044	0.024	1			Sf3b6	0.0208355	0.595	0.577	1			Senp8	0.0500065	0.128	0.138	1			Ppp1r3d	0.0477819	0.188	0.119	1			Tsc2	0.0652083	0.149	0.189	1
Nudcd2	0.0161537	0.481	0.486	1			Eps8l1	0.0239836	0.033	0.013	0.0792251			Oxnad1	0.0208303	0.087	0.07	1			Idh1	0.0500022	0.167	0.167	1			1700008J07Rik	0.0476904	0.09	0.056	1			Arfgef2	0.0651801	0.089	0.11	1
Rp2	0.0161461	0.421	0.413	1			Sf3b4	0.0239775	0.422	0.415	1			Stx5a	0.0208056	0.345	0.329	1			Med7	0.0499741	0.344	0.388	1			BC004004	0.047652	0.429	0.399	1			Phyh	0.0651786	0.285	0.339	1
Sash3	0.0161414	0.301	0.309	1			Cryzl1	0.0239775	0.208	0.215	1			Gpr165	0.0207967	0.042	0.047	1			Amfr	0.0499645	0.439	0.452	1			Atp5j	0.0476518	0.812	0.839	1			Chmp1b	0.0651555	0.2	0.242	1
Vps4a	0.0161328	0.28	0.27	1			C330018D20Rik	0.0239558	0.09	0.088	1			Ep300	0.0207909	0.488	0.49	1			Fiz1	0.0499545	0.189	0.227	1			Micu2	0.0476103	0.256	0.231	1			Aasdhppt	0.0651289	0.183	0.227	1
Ttc9	0.0161237	0.05	0.045	1			Ap1m1	0.02391	0.258	0.242	1			Gpr183	0.0207769	0.781	0.743	1			Pim3	0.0499455	0.117	0.125	1			Tmem62	0.0475871	0.06	0.042	1			Zc3h4	0.0651008	0.153	0.182	1
Zfp385c	0.0161083	0.017	0.008	1			Tango2	0.0239088	0.316	0.313	1			Ext1	0.0207341	0.167	0.143	1			Ubl7	0.049866	0.15	0.168	1			Dock4	0.0475638	0.774	0.734	1			Dclre1b	0.0650977	0.119	0.146	1
Gale	0.0160903	0.114	0.095	1			Gabarap	0.023905	0.896	0.908	1			Clns1a	0.0207183	0.397	0.405	1			Ube2w	0.049863	0.272	0.295	1			2310061I04Rik	0.0475586	0.135	0.126	1			Iars	0.0650547	0.285	0.354	1
Hprt	0.0160782	0.794	0.784	1			Rab12	0.0238846	0.351	0.359	1			Snx29	0.020692	0.358	0.364	1			Rsph3a	0.0498556	0.028	0.025	1			Nr2c2ap	0.0475354	0.278	0.252	1			Ifitm10	0.0650316	0.111	0.116	1
Mettl21a	0.0160687	0.177	0.158	1			Hexdc	0.0238811	0.075	0.065	1			Csnk1a1	0.0206685	0.743	0.682	1			Ppp6r3	0.0498542	0.328	0.36	1			Acad10	0.0474751	0.045	0.014	1			Srsf6	0.0649945	0.591	0.659	1
Stk25	0.0160582	0.244	0.226	1			Sema4c	0.0238773	0.264	0.247	1			Pigx	0.0206676	0.44	0.399	1			Kidins220	0.0498369	0.233	0.263	1			Tmem42	0.0474075	0.173	0.126	1			Wdfy3	0.0649939	0.306	0.36	1
Tagap1	0.01605	0.051	0.049	1			Usp4	0.0238745	0.292	0.296	1			Ift52	0.0206534	0.21	0.187	1			Ergic1	0.049826	0.244	0.287	1			A430105J06Rik	0.0473194	0.023	0.014	1			Ttyh3	0.0649875	0.294	0.366	1
Copa	0.0160482	0.561	0.549	1			Rasl2-9	0.0238698	0.044	0.03	1			Arid5a	0.020641	0.255	0.216	1			Wdr92	0.0498234	0.106	0.115	1			Atxn1l	0.0473117	0.098	0.063	1			Zfp984	0.0649716	0.132	0.123	1
Anks3	0.0160357	0.195	0.196	1			Zzef1	0.0238629	0.212	0.225	1			Pald1	0.020639	0.469	0.411	1			Txndc15	0.0498013	0.544	0.612	1			Xab2	0.0472482	0.203	0.161	1			Vamp1	0.0649642	0.115	0.112	1
Atg16l1	0.0160227	0.216	0.226	1			Zfand4	0.0238445	0.032	0.019	1			Nup214	0.0206139	0.291	0.277	1			Mob1b	0.0497963	0.206	0.213	1			Alms1	0.0472232	0.06	0.021	1			Gm33023	0.0649572	0.064	0.038	1
Fam92a	0.0160203	0.254	0.233	1			Hivep3	0.0238367	0.44	0.448	1			Bet1	0.0206128	0.383	0.376	1			Mynn	0.0497871	0.122	0.148	1			Map2k1	0.0471785	0.564	0.545	1			Tmem175	0.0649537	0.183	0.223	1
Txn2	0.0160032	0.682	0.674	1			Fam173b	0.0238168	0.245	0.254	1			Spaca6	0.0206116	0.047	0.035	1			Sdf4	0.049736	0.628	0.712	1			Mpg	0.0471749	0.211	0.21	1			Espl1	0.0649158	0.111	0.117	1
Dennd1c	0.015992	0.193	0.198	1			Zbtb45	0.0238025	0.176	0.166	1			Kif1c	0.0206079	0.082	0.064	1			Parp12	0.0497181	0.172	0.167	1			Mthfd2	0.0471745	0.429	0.399	1			Sirt7	0.0649058	0.387	0.462	1
Gas8	0.0159778	0.114	0.113	1			Ppa2	0.0237859	0.206	0.22	1			Yipf3	0.0205826	0.48	0.472	1			Clasrp	0.0497107	0.122	0.142	1			Tmem164	0.0471384	0.15	0.147	1			Purb	0.0649051	0.668	0.742	1
[truncated: 14,790 more rows]
