# Supplementary material for: Phospholipids of APOE lipoproteins activate microglia in an isoform-specific manner in preclinical models of Alzheimer’s disease
Source: Nat Commun. 2021 Jun 7;12:3416. doi: 10.1038/s41467-021-23762-0 (PMC8184801; doi:10.1038/s41467-021-23762-0)
Supplement: Supplementary file 13 — Source Data [file 41467_2021_23762_MOESM13_ESM.xlsx]

## Sheet: Fig. 1a,c and d
Human samples					APOE3/3							APOE3/4								APOE4/4
		Phosphatidylethanolamine (PE) (nmol/mg protein)		MASS:PE	#13	#14	#15	#16	#17	#18	#19	#20	#21	#22	#23	#24	#25	#26	#27	#28	#29	#30	#31	#32	#33	#34
		P16:0-18:2	PE	920.512	0.185593	0.419419	0.807461	1.3364	1.10894	0.787641	0	0.0485855	0.435426	0.109154	0.241431	0	0	0.00414463	0.235954	0.0999132	0.185971	0.11094	0	0.0550024	0	0.0343489
		P18:1-16:0/P16:0-18:1	PE	922.528	7.94688	15.8015	23.5991	31.2557	20.6692	12.5094	5.76538	3.82549	15.1723	7.57682	19.8569	4.98542	3.40737	5.01193	15.7934	5.02252	5.58572	3.87179	3.90353	4.58005	4.45447	4.57888
		P18:0-16:0/P16:0-18:0	PE	924.544	1.23037	1.34703	1.8944	1.77453	1.27773	1.14078	0.827873	0.600455	1.04824	0.8652	1.06497	0.555914	0.472268	0.674894	1.28129	0.832067	0.634511	0.391761	0.522046	0.605474	0.794421	0.754662
		D16:0-18:2/D16:1-18:1	PE	936.507	0.516545	0.871258	1.58934	1.55174	1.12724	0.723265	0.198489	0.235889	0.789122	0.298649	1.4304	0.187945	0.0910907	0.215092	0.940038	0.286778	0.346232	0.255949	0.168681	0.219918	0.164025	0.214418
		D16:0-18:1	PE	938.523	2.3901	2.75768	2.01729	1.40594	1.97643	1.92379	2.12327	1.80394	1.74134	1.62345	1.12546	1.93689	1.51492	1.50669	1.70024	1.55058	1.96159	1.54782	1.49364	1.60795	2.22504	1.62396
		P16:0-20:4	PE	944.512	0.595683	0.619978	0.458786	0.83442	1.10226	0.935323	0.704056	1.02238	0.663981	0.683811	0.704732	0.516345	0.489417	0.636748	0.445082	0.628025	1.26048	1.29805	1.49115	0.717194	0.690008	0.640209
		P16:0-20:3/P18:1-18:2	PE	946.528	1.47582	1.40758	1.81367	1.80721	1.90676	1.48277	0.681613	0.902178	1.29065	1.10137	1.61046	0.612044	0.886243	0.964406	1.27527	1.66184	1.21679	1.35758	0.662546	0.887567	0.63696	1.19121
		P18:1-18:1/P18:0-18:2/P16:0-20:2	PE	948.544	15.6685	33.7162	45.9883	69.2904	36.4274	25.3513	8.93671	5.57511	29.0078	14.2759	45.8877	8.86311	5.52508	7.90476	32.4234	7.33613	9.11237	7.20178	5.09533	7.31844	6.9588	7.22663
		P18:0-18:1/P16:0-20:1	PE	950.559	5.37872	9.53829	13.3149	15.8604	9.05177	6.37677	3.45411	2.00624	9.18086	5.0224	14.6183	3.1619	1.8556	2.82405	9.9069	2.92536	3.13318	2.21109	2.13111	2.56668	2.75896	2.65128
		D18:1-18:2/D16:0-20:3	PE	962.523	0.322681	0.456062	0.85335	0.849756	0.425745	0.432583	0.0288045	0.176098	0.425855	0.164913	0.644902	0.0793986	0.0716589	0.13339	0.453398	0.226604	0.262963	0.363755	0.114846	0.176501	0.139702	0.143253
		D18:0-18:2/D18:1-18:1/D16:0-20:2	PE	964.539	3.16085	4.91911	5.66575	6.67738	4.48299	3.45306	2.39801	2.17242	3.58712	2.39308	3.61113	2.39357	1.48039	1.77319	3.81225	2.03533	2.914	2.4204	1.62849	2.01776	2.7141	1.90066
		D18:0-18:1/D16:0-20:1	PE	966.554	2.89919	4.05176	3.61977	3.25557	2.09311	2.93046	2.51937	1.52106	2.65798	2.1346	2.21528	2.29128	1.58081	1.60812	2.46418	1.54375	2.20236	1.43088	1.67259	1.66957	2.22767	1.4587
		P16:0-22:6/D18:0-18:0/P18:2-20:4	PE	968.512	4.29644	4.34022	3.07396	1.86547	1.96943	3.74262	4.14904	3.43696	2.38828	4.20183	2.14024	2.87311	3.53207	4.02791	2.73407	4.16958	4.63757	4.46971	2.90893	3.83829	4.63711	3.71386
		P18:1-20:4/P16:0-22:5	PE	970.528	7.67527	11.0075	11.2956	13.8003	13.0248	10.8169	7.60239	6.31785	8.0574	8.38116	10.695	6.32756	5.50724	6.52391	9.1474	6.96868	7.98241	8.20186	4.6527	6.3429	6.65994	6.50181
		P18:0-20:4/P16:0-22:4/P18:1-20:3	PE	972.544	15.0661	20.4614	19.1914	20.0567	16.1241	16.9658	15.4064	9.44365	16.1731	14.0905	19.8217	12.1866	12.6865	12.8983	15.8537	11.8194	16.3579	12.9432	11.1744	12.3287	12.3259	12.2783
		P18:0-20:3	PE	974.559	3.44366	4.65462	5.60856	5.82034	4.27238	4.02632	2.28856	1.89415	3.62025	2.552	5.06426	2.02891	2.17934	2.65385	3.86299	2.8069	2.55988	2.2294	1.73971	2.31231	2.23237	2.199
		P20:1-18:1/P18:1-20:1	PE	976.575	1.81834	4.72342	7.1753	11.2647	5.10468	2.6964	1.21756	0.631294	4.48589	1.93207	8.53883	1.1652	0.29991	1.00639	4.89915	0.879314	0.541305	0.604734	0.515747	0.872827	0.997969	0.771967
		D16:0-22:6	PE	984.507	4.44749	5.47467	2.88289	1.31677	1.6048	3.69384	4.57742	3.66454	2.60919	4.4237	2.20325	3.90435	4.33265	4.46283	3.18147	3.87881	6.00218	4.3591	3.23172	3.90948	4.91627	3.94054
		D18:1-20:4D/16:0-22:5	PE	986.523	3.28478	4.35428	3.94229	2.94456	3.43102	2.84296	3.13888	2.92209	2.74387	2.78946	3.01133	2.85214	2.63903	2.82658	3.10773	3.19158	3.8037	3.95383	2.02035	2.5587	3.18231	2.7756
		D18:0-20:4/D16:0-22:4	PE	988.539	10.5262	14.2549	8.64098	4.79124	4.48135	8.64524	12.9302	7.18557	7.38427	10.5509	5.96994	9.87689	10.1531	10.1609	8.04825	8.01604	12.8396	9.74988	8.87439	9.81459	11.907	7.98223
		D18:0-20:3/D18:1-20:2/D16:0-22:3	PE	990.554	0.877681	0.978993	0.817414	0.734509	0.457228	0.782535	0.599756	0.575393	0.781521	0.65649	0.692203	0.755052	0.548484	0.559265	0.941385	0.455333	0.827121	0.621062	0.502902	0.589407	1.0909	0.59883
		P18:1-22:6/D18:0-20:1	PE	994.528	2.08785	3.04597	2.94655	2.31827	1.63637	2.76967	2.56286	2.23524	2.0247	2.52069	1.79549	2.03275	1.88413	2.45801	2.05628	2.20722	2.84434	2.82519	1.48373	2.00632	2.69795	1.9699
		P18:0-22:6/P18:1-22:5/D18:0-20:0	PE	996.544	19.2481	22.6403	14.5277	9.30309	8.31194	17.2679	20.7035	13.4374	13.4742	19.5365	10.3995	15.6782	18.2639	19.1097	14.1615	16.8575	23.8698	18.9453	13.0572	16.471	19.7267	16.3114
		P18:0-22:5/P18:1-22:4	PE	998.559	9.1368	14.9841	18.0686	19.9046	11.6651	12.2536	7.68854	5.45849	12.4155	8.24153	17.043	6.809	6.31751	7.22391	11.5492	7.14895	8.39304	6.98082	4.74221	6.63237	6.30818	6.2345
		P18:0-22:4/P20:0-20:4/P18:1-22:3	PE	1000.58	10.2891	14.5627	15.9086	13.9322	8.89316	11.26	9.7275	5.35538	11.1271	8.3956	13.6581	7.66624	8.22235	7.6741	9.91735	6.75944	9.32838	7.07029	6.08615	7.25046	7.17983	7.0358
		A20:0-20:4/P18:0-22:3	PE	1002.59	1.81216	2.56389	3.31572	2.82287	1.79913	2.05614	1.27051	0.776275	1.72638	1.22454	2.31117	1.01977	1.03561	1.32726	1.61444	1.09427	1.27806	0.899455	0.897421	1.17292	1.06384	0.923887
		D18:1-22:6	PE	1010.52	1.47891	1.39535	0.905044	0.608532	0.408991	1.30661	1.36576	1.34726	1.18612	1.36644	0.630671	1.1818	1.35295	1.29908	0.793452	1.22557	1.75696	1.70495	0.749673	1.13135	1.5387	1.23993
		D18:0-22:6/D18:1-22:5	PE	1012.54	26.4118	29.7598	15.785	10.2884	10.2491	21.3241	30.8395	19.6436	18.8278	26.1465	14.151	25.1637	25.498	23.3592	20.3614	20.377	33.0906	22.42	19.2135	22.5207	29.5749	23.5223
		D18:0-22:5/D18:1-22:4	PE	1014.55	5.27978	4.60051	2.60172	1.56475	1.99603	2.75116	4.29065	2.70873	3.60177	2.10821	2.29268	4.96274	4.01988	2.39617	2.66297	3.32903	4.06748	3.02864	2.20808	2.33558	3.35812	3.38029
		D20:0-20:4/D18:0-22:4	PE	1016.57	4.84882	5.67463	2.83894	1.67569	1.36304	3.69195	4.81562	2.60022	3.77848	3.43698	2.54111	4.13368	4.68166	3.38647	2.89366	2.7619	4.92946	3.092	3.32063	3.33551	3.69429	3.19469
			PE	Sum	173.8	245.383	241.148	260.912	178.442	186.941	162.812	109.524	182.406	158.804	215.971	136.201	130.529	136.611	188.518	128.095	173.926	136.561	106.263	127.845	146.856	126.993
		species	symbol	mass	E33	E33	E33	E33	E33	E33	E33	E34	E34	E34	E34	E34	E34	E34	E34	E44	E44	E44	E44	E44	E44	E44
		Phosphatidylinositol (PI) (nmol/mg protein)		MASS:PI	#13	#14	#15	#16	#17	#18	#19	#20	#21	#22	#23	#24	#25	#26	#27	#28	#29	#30	#31	#32	#33	#34
		16:0-16:1	PI	807.502	0.129589	0.145298	0.0778987	0.153311	0.0260647	0.110921	0.157927	0.13843	0.0833053	0.130605	0.0442915	0.152235	0.0716535	0.125573	0.0632275	0.0807717	0.0979849	0.128097	0.0729161	0.0890012	0.0617736	0.076156
		16:0-16:0	PI	809.518	0.829484	1.01864	0.996037	1.19676	0.649933	0.753043	0.518079	0.495528	1.00663	1.0618	0.938816	0.81221	0.455402	0.377503	0.737967	0.668226	0.771576	0.724781	0.445182	0.417205	0.50005	0.403895
		18:0-18:2	PI	861.549	0.880083	1.4078	2.02245	2.00193	0.796452	1.06561	0.529214	0.349092	0.783629	1.03263	1.18249	0.565996	0.335412	0.368575	0.77866	0.569884	0.785045	0.467363	0.392218	0.366508	0.443789	0.319597
		18:0-18:1	PI	863.565	2.55401	4.22273	4.03056	5.39001	2.61937	3.19186	1.57961	1.02332	2.62354	2.99505	3.42682	1.99781	0.778869	0.960831	1.55179	1.28117	2.09051	1.14143	0.97412	1.02091	1.44076	0.964408
		18:1-20:4	PI	883.534	0.662235	1.46465	1.35765	0.726143	0.882917	0.823738	0.733794	0.513334	0.755376	1.09083	0.924858	0.654732	0.64448	0.526951	0.818879	0.699335	1.00367	0.785168	0.240823	0.491006	0.594782	0.407929
		18:0-20:4	PI	885.549	15.8721	25.3409	19.1942	12.5191	10.5552	14.1043	13.5266	7.56861	12.0894	18.6219	13.946	7.87652	8.42583	8.04224	9.40005	10.4966	16.5235	9.60697	6.84594	7.68844	9.66274	6.19964
		18:0-22:6	PI	909.549	0.953217	1.64689	1.15251	0.791564	0.735026	0.908089	0.846396	0.622566	0.881803	1.05633	1.07931	0.408433	0.61194	0.364047	0.663205	0.952946	1.14931	0.432221	0.407253	0.458862	0.650514	0.437271
		18:0-22:4	PI	913.581	0.392982	1.13519	1.06597	0.840565	0.394496	0.756044	0.449883	0.254517	0.697597	0.679832	1.07815	0.349253	0.410305	0.174421	0.395878	0.602497	0.507138	0.453707	0.335592	0.281192	0.294491	0.247995
			PI	Sum	22.2737	36.3821	29.8973	23.6194	16.6595	21.7136	18.3415	10.9654	18.9213	26.669	22.6207	12.8172	11.7339	10.9401	14.4097	15.3515	22.9287	13.7397	9.71405	10.8131	13.6489	9.0569
		Phosphatidylglycerol (PG) (nmol/mg protein)		MASS:PG	#13	#14	#15	#16	#17	#18	#19	#20	#21	#22	#23	#24	#25	#26	#27	#28	#29	#30	#31	#32	#33	#34
		16:0-16:0	PG	721.503	0.0469766	0.19701	0.152972	0.0165012	0.0289081	0.0894727	0.137091	0.169523	0.0615897	0.124008	0.0549333	0.15305	0.141657	0.0472804	0.081966	0.0929577	0.147774	0.0437157	0.105624	0.084956	0.194496	0.128869
		16:0-18:1	PG	747.518	2.64721	2.09814	1.62027	1.146	2.02343	1.8233	2.51783	2.19303	1.25631	2.38531	1.0423	1.88892	1.84403	1.74934	1.32316	3.09034	5.39357	3.56313	2.5413	1.81861	2.36054	2.19772
		18:1-18:1	PG	773.534	1.23491	1.32323	1.21033	1.39621	1.63206	1.06587	1.12018	1.16877	0.738626	1.19201	0.753382	0.914733	0.712107	0.924806	0.936486	1.50202	3.08737	2.10179	1.12811	0.823469	0.975323	0.964102
		18:0-18:1	PG	775.549	5.05638	2.48086	1.43065	1.93105	3.02033	2.93207	4.41813	3.89886	1.64358	4.81774	1.19818	3.40847	2.58916	4.10587	1.48518	7.19549	16.7586	8.71106	5.8574	3.42016	3.71581	3.48076
		18:0-18:0	PG	777.565	1.999	1.24272	1.39454	3.51217	4.10165	1.83414	1.25861	1.53851	1.23452	1.6771	1.66659	1.18322	0.687927	1.30128	1.09015	2.43583	4.962	2.6491	2.26449	1.14901	0.877415	1.11589
				Sum	10.9845	7.34195	5.80876	8.00193	10.8064	7.74486	9.45183	8.96869	4.93463	10.1962	4.71539	7.54839	5.97488	8.12858	4.91694	14.3166	30.3493	17.0688	11.8969	7.2962	8.12359	7.88734
		Phosphatidic acid (PA) (pmol/mg protein)		MASS:PA	#13	#14	#15	#16	#17	#18	#19	#20	#21	#22	#23	#24	#25	#26	#27	#28	#29	#30	#31	#32	#33	#34
		16:0-16:0	PA	647.465	8.0099	32.6381	52.7842	55.9379	88.3529	29.3282	15.3794	5.66209	17.9513	12.7697	52.2765	18.5412	16.5578	6.77841	25.0974	5.90892	15.9597	7.76476	12.4706	9.38362	7.40218	18.4845
		16:0-18:1	PA	673.481	115.391	187.046	282.988	808.45	349.589	321.321	189.316	59.9607	154.31	155.334	355.451	180.89	45.0355	41.8178	142.966	58.5365	66.0389	53.9483	104.803	72.5048	82.2189	135.61
		18:0-18:2/18:1-18:1	PA	699.496	77.3304	123.206	110.608	291.911	61.7604	63.8471	47.7694	19.8855	38.7001	33.2868	78.7933	44.4958	20.5565	11.005	25.2346	36.5514	26.5945	11.835	49.729	21.1397	32.6028	35.8582
		18:0-18:1	PA	701.512	282.137	512.821	556.493	789.059	257.697	281.434	147.447	74.1955	210.119	197.456	424.705	144.841	55.9824	46.7006	139.518	130.607	107.749	35.909	129.778	61.4728	108.662	84.7044
			PA	Sum	482.869	855.711	1002.87	1945.36	757.4	695.931	399.912	159.704	421.081	398.847	911.225	388.767	138.132	106.302	332.817	231.604	216.342	109.457	296.78	164.501	230.886	274.657
																						1.7
		Phosphatidylcholine (PC) (nmol/mg protein)		MASS:PC	#13	#14	#15	#16	#17	#18	#19	#20	#21	#22	#23	#24	#25	#26	#27	#28	#29	#30	#31	#32	#33	#34
		D14:0-16:1	PC	710.531	0.0709757	0.102271	0.0756578	0.095136	0.0787814	0.0774618	0.0675182	0.0822569	0.0784776	0.0591823	0.0522111	0.0736909	0.0725463	0.0529837	0.0438715	0.0752004	0.0775256	0.0595654	0.0433113	0.0694917	0.0630953	0.0610031
		D14:0-16:0	PC	712.547	1.39209	1.64276	1.20096	1.12047	0.836132	1.10367	1.34246	1.07415	1.25303	1.1653	1.07883	1.2884	1.28713	1.12769	1.04567	1.46541	1.57709	0.946191	0.942757	1.35231	1.16345	0.912134
		P16:0-16:0/A16:0-16:1	PC	724.583	0.798998	1.27472	1.15173	1.50481	1.05147	0.949175	0.430238	0.592784	0.789416	0.639388	1.03953	0.400183	0.465555	0.618157	0.945357	1.13402	0.751164	0.50974	0.44459	0.623844	0.396792	0.529953
		A16:0-16:0	PC	726.599	1.15711	1.30819	1.11756	0.989302	0.888494	1.12615	0.768969	0.933204	0.769433	0.872264	0.886469	0.704299	0.741719	0.982742	0.985156	1.43779	0.982523	0.945097	0.75377	1.02253	0.755585	0.705694
		D16:1-16:1/D14:1-18:1	PC	736.547	0.159279	0.183265	0.170934	0.147771	0.154639	0.143519	0.11928	0.144441	0.112022	0.107994	0.103975	0.138106	0.119428	0.123195	0.116936	0.184255	0.186077	0.153783	0.096292	0.145298	0.11934	0.104643
		D16:1-16:0/D14:1-18:0	PC	738.563	4.24893	5.6522	4.60453	4.37592	3.93514	3.64717	3.69885	3.82525	3.31762	3.38382	3.29027	3.49623	3.35674	3.25936	3.3489	5.05036	4.83053	3.69042	2.32673	4.20253	3.30906	2.94332
		D16:0-16:0	PC	740.578	13.0808	14.6707	9.88711	6.73592	6.46262	8.99212	11.9137	11.2986	9.34914	10.8127	8.17524	10.8876	12.2382	12.1839	10.09	16.5595	14.1541	9.94995	9.20837	12.3447	10.4069	9.4818
		P16:0-18:1/A16:0-18:2	PC	746.568	0.114861	0.357324	0.0688811	0.181609	0.185857	0.228794	0.313192	0.350779	0.112296	0.200896	0.0805937	0.3368	0.228872	0.425249	0.187391	0.0445121	0.0215886	0.0278486	0.337614	0.0525075	0.232562	0.345547
		P16:0-18:1/P18:1-16:0	PC	750.599	0.813808	1.6575	2.45667	3.53552	1.8262	1.34221	0.427995	0.560007	1.55965	0.830575	2.91059	0.5783	0.443594	0.490709	1.67571	0.671631	0.695051	0.482667	0.571764	0.655293	0.374908	0.452489
		P16:0-18:0/P18:0-16:0/A18:1-16:0/A16:0-18:1	PC	752.615	3.9378	7.87395	8.23825	9.62149	5.99249	4.92782	2.50127	2.09073	5.54372	3.62188	10.2025	2.2942	1.7434	2.4596	6.73313	3.96999	2.91213	1.96622	1.79494	2.64992	1.7707	1.83008
		A16:0-18:0	PC	754.63	1.79858	2.29266	1.99204	1.49704	1.37765	1.68268	1.39904	1.26913	1.36285	1.54659	1.50708	1.44369	1.23406	1.26598	1.56288	2.16931	1.85992	1.50221	1.13282	1.64249	1.19565	1.47387
		D14:1-20:3/D16:2-18:2/D14:0-20:4	PC	760.547	0.0840882	0.128059	0.0748675	0.0612911	0.0593427	0.0625556	0.0949533	0.0594741	0.0764084	0.0734043	0.0677051	0.0832205	0.0687423	0.0701229	0.055628	0.0959276	0.0902227	0.0727851	0.0539378	0.104853	0.0781989	0.0643263
		D16:1-18:2	PC	762.563	0.181234	0.170937	0.208386	0.13813	0.112554	0.139208	0.12897	0.178089	0.135917	0.172257	0.112037	0.128782	0.176937	0.140458	0.134373	0.20922	0.243211	0.201974	0.0977039	0.175811	0.11896	0.118865
		D16:0-18:2	PC	764.578	3.61364	3.78445	4.68715	3.227	2.55074	3.1687	2.55548	3.05447	3.02451	3.37334	3.02177	2.49083	3.35985	2.67486	2.88018	4.65146	4.21281	4.26199	2.43514	3.51311	1.96767	2.50738
		D16:0-18:1	PC	766.594	34.8162	44.9676	38.0202	35.4385	29.6865	27.2226	29.9621	27.9892	31.7496	31.0675	30.9913	26.8089	28.8934	29.9854	33.733	39.334	33.2321	27.4877	20.3428	29.9642	24.3751	23.9712
		D16:0-18:0	PC	768.609	5.24834	5.60147	3.04115	2.28267	1.81114	3.41535	4.39141	3.41629	4.0065	4.20452	2.90395	4.54544	4.3491	3.77964	3.58527	6.13432	4.93549	3.35872	2.74071	5.17505	3.44639	3.19734
		P18:0-18:1/P18:1-18:0	PC	778.63	0.897051	1.85853	1.83922	2.41587	1.14254	0.926872	0.417408	0.356192	1.10336	0.619133	2.42974	0.414848	0.37735	0.434218	1.54657	0.591587	0.513857	0.40222	0.405521	0.481964	0.344667	0.386979
		A18:0-18:1/P18:0-18:0	PC	780.646	2.09236	2.75558	2.59965	2.43733	1.44073	1.82795	1.19309	1.4849	1.66662	1.6362	2.90685	1.07384	1.17388	1.09657	1.90954	1.98736	1.70097	1.5538	1.60193	1.30093	1.01852	1.24868
		A16:0-20:0	PC	782.661	10.0185	13.5777	11.8534	8.90029	7.67243	10.1376	7.62944	6.69046	8.74318	8.44407	9.27338	6.63171	7.38183	5.73349	9.17381	9.23102	11.7711	9.43977	5.70394	9.20167	6.58117	7.9876
		D18:2-18:2/D16:0-20:4	PC	788.578	3.5778	5.2605	3.05814	2.23403	2.13735	2.62454	4.55554	3.26467	3.0848	4.13382	2.96158	4.17856	4.66924	4.14062	3.63778	4.8661	5.05622	4.06278	3.28058	4.31915	3.85462	3.54091
		D18:1-18:2/D16:0-20:3	PC	790.594	1.3955	1.39127	1.72579	1.1631	0.836872	1.14202	1.00293	1.32199	1.13641	1.33523	1.18392	1.09519	1.39117	1.01395	1.50703	1.68795	1.67612	1.72292	1.00513	1.35681	1.06417	1.08566
		D18:0-18:2/D18:1-18:1	PC	792.609	4.51777	7.55115	8.26216	9.3118	4.76223	4.62458	3.5712	3.10114	5.15786	4.0616	6.83335	3.49319	3.1583	3.10662	5.74657	4.51539	4.15901	3.7509	2.40495	3.69303	2.78724	2.66021
		D18:0-18:1	PC	794.625	6.91212	10.0705	11.3085	11.2424	6.36557	6.24052	5.9749	4.713	8.473	5.9897	9.37672	5.60665	5.13717	5.48302	7.887	6.84876	5.96585	4.28555	3.90361	5.56104	4.37771	4.53684
		D18:0-18:0	PC	796.641	0.154623	0.229722	0.228629	0.174634	0.0921835	0.113179	0.202531	0.112869	0.164819	0.119324	0.170679	0.124092	0.159885	0.0838399	0.118156	0.151608	0.115625	0.0521704	0.102302	0.0991449	0.101732	0.122466
		P18:0-20:1/P16:0-22:1	PC	806.661	0.633794	0.814266	0.778109	0.603919	0.380226	0.593618	0.459991	0.443765	0.468191	0.491199	0.763903	0.462966	0.384071	0.370299	0.599099	0.5415	0.644427	0.608562	0.398145	0.376693	0.399239	0.355034
		P18:0-20:0/P16:0-22:0	PC	808.677	1.16054	1.76804	1.87713	1.64785	1.00564	1.41338	0.82405	0.69103	1.10996	0.79382	1.65805	0.786482	0.672479	0.56604	1.19151	0.827033	1.13821	0.933593	0.67742	0.734995	0.680769	0.75811
		D16:0-22:6/D18:2-20:4	PC	812.578	2.91029	4.1681	2.12967	1.84223	1.80354	2.20367	3.19395	2.9717	3.04598	3.56968	2.30813	3.41134	3.91183	3.23726	3.05832	4.13804	4.76773	3.36392	2.18925	3.26449	2.85976	3.16389
		D18:1-20:4/D16:0-22:5	PC	814.594	1.18178	1.81318	1.35327	1.00993	0.973685	0.915628	1.33754	1.17772	1.21707	1.18037	1.18157	1.48978	1.33355	1.12459	1.27013	1.6771	1.61248	1.46827	0.829199	1.23188	1.25189	1.0794
		D18:2-20:2/D18:0-20:4	PC	816.609	4.93345	6.76896	6.10354	7.50612	4.16256	5.58209	4.61464	3.50288	6.39378	5.44717	6.66001	4.61296	4.31119	3.99441	6.04241	5.31788	4.53651	3.36777	3.18919	4.31557	3.42603	3.80991
		D18:0-20:3	PC	818.625	0.460956	0.492788	0.610349	0.481212	0.279771	0.367333	0.326619	0.39053	0.472261	0.378208	0.444597	0.425892	0.397498	0.302035	0.606385	0.477339	0.495508	0.405549	0.245258	0.404353	0.35867	0.299579
		D18:0-20:2/P18:2-22:6	PC	820.641	0.246715	0.510167	0.513402	0.774822	0.328019	0.297085	0.238142	0.178939	0.418076	0.254442	0.608743	0.270026	0.177278	0.185722	0.496606	0.285991	0.216176	0.177532	0.154856	0.200893	0.189831	0.176033
		D18:0-20:1/P18:1-22:6	PC	822.656	0.147913	0.269846	0.240343	0.298567	0.121868	0.129886	0.13123	0.0994143	0.259463	0.132875	0.323164	0.142209	0.0934725	0.104394	0.222116	0.15817	0.125153	0.0884695	0.070161	0.13964	0.105689	0.0826707
		D18:1-22:6/D18:2-22:5	PC	838.594	0.405678	0.610414	0.411277	0.402161	0.331687	0.361507	0.521896	0.491768	0.590057	0.575652	0.392416	0.622564	0.529862	0.479929	0.500678	0.567922	0.744148	0.595782	0.3634	0.467447	0.539572	0.488295
		D18:0-22:6	PC	840.609	1.27565	1.91512	0.954483	0.900919	0.827372	1.01446	1.54907	1.27476	1.72145	1.40817	1.16002	1.71889	1.67601	1.31464	1.46519	1.77276	2.08203	1.36591	0.918987	1.42252	1.25393	1.2507
		D18:0-22:5	PC	842.625	0.323273	0.406587	0.254829	0.234799	0.208638	0.198873	0.258778	0.25755	0.344385	0.223493	0.2795	0.357944	0.329722	0.216035	0.321618	0.325737	0.359892	0.270139	0.182273	0.207369	0.19677	0.217193
		D18:0-22:4/D20:0-20:4/D20:2-20:2	PC	844.641	0.29636	0.399002	0.226985	0.208642	0.128963	0.185258	0.210183	0.197722	0.314909	0.204105	0.279801	0.303762	0.290492	0.203874	0.267087	0.290699	0.293637	0.179587	0.196058	0.222169	0.158865	0.187491
		D20:0-22:2/D20:2-22:0	PC	876.703	0.0366575	0.124908	0.161402	0.301372	0.127584	0.0758735	0.0388729	0.0272698	0.0972182	0.0367582	0.143482	0.0465174	0.0250139	0.0288675	0.160526	0.0453101	0.0287072	0.0297114	0.0103473	0.0436375	0.0228307	0.0282048
		D20:0-22:1	PC	878.719	0.0412031	0.0734096	0.119691	0.174806	0.10493	0.0571171	0.0272615	0.0238029	0.0890114	0.0380437	0.0961328	0.0363946	0.0153265	0.0304297	0.138219	0.0487771	0.0212638	0.0147071	0.0185961	0.0349911	0.0282989	0.0273505
				Sum	115.137	154.498	133.606	125.219	92.2441	99.2622	98.3947	89.6929	109.312	103.205	117.86	93.0045	96.3759	92.8908	114.99	129.541	118.786	93.7565	71.1743	102.774	81.3763	82.1929
		Sphingomyelin (SM) (nmol/mg protein)		MASS:SM	#13	#14	#15	#16	#17	#18	#19	#20	#21	#22	#23	#24	#25	#26	#27	#28	#29	#30	#31	#32	#33	#34
		N14:0	SM	681.552	0.0677388	0.0764689	0.0900864	0.0928156	0.0924728	0.0552922	0.0455812	0.0778345	0.0505213	0.0672125	0.0715401	0.0473936	0.0481658	0.0489867	0.0451932	0.0527676	0.047111	0.0600887	0.110778	0.0425259	0.0532874	0.0217453
		N15:0	SM	695.568	0.0196879	0.0272332	0.0412763	0.03749	0.0547443	0.0228189	0.0145934	0.0405509	0.025494	0.0106744	0.0284103	0.0156957	0.0205797	0.011989	0.0239227	0.0211623	0.0264744	0.0254471	0.0387894	0.0120802	0.0123046	0.00599019
		N16:1	SM	707.568	0.0511591	0.0789681	0.0833862	0.0698221	0.169179	0.0775038	0.031904	0.112444	0.0443587	0.0572249	0.0581679	0.0272922	0.0314932	0.0402441	0.0392277	0.0459404	0.0672027	0.0793833	0.2604	0.0455716	0.0243493	0.0206696
		N16:0	SM	709.584	1.44536	1.62338	1.89937	1.92705	2.54346	1.79862	0.974547	1.55425	1.35007	1.10045	1.51095	0.915808	0.989878	0.895565	1.22586	1.37278	1.26514	1.40788	1.78181	0.96625	0.897317	0.698257
		N17:0	SM	723.599	0.151319	0.195435	0.218139	0.186188	0.283983	0.16574	0.102485	0.119978	0.133215	0.127365	0.178585	0.0928533	0.0941717	0.104523	0.122681	0.122695	0.108878	0.142434	0.0855167	0.102299	0.092846	0.0882498
		N18:2	SM	733.584	0.023622	0.0284854	0.0188657	0.029302	0.0451714	0.0233305	0.011912	0.0199491	0.0151594	0.024615	0.0172622	0.0110993	0.0119449	0.0180609	0.0128424	0.00979811	0.0131629	0.021918	0.0055615	0.0148628	0.0072873	0.0114356
		N18:1	SM	735.599	2.0614	2.09707	2.24147	1.5919	2.58883	1.95209	1.14913	1.12678	1.17753	1.70441	1.60837	0.903971	1.22528	1.18345	1.2929	1.61146	1.38013	1.63277	0.818044	1.33781	0.958084	0.914518
		N18:0	SM	737.615	13.1076	13.4156	13.6209	11.3158	10.1432	10.9192	8.3218	8.05534	10.0046	10.267	10.2948	7.86698	8.82191	8.7076	10.1125	9.79228	8.21064	8.30972	5.6053	8.45159	7.55407	6.0813
		N19:1	SM	749.615	0.0326708	0.0356765	0.0423676	0.0272118	0.0158395	0.0259337	0.0240314	0.0190663	0.0164169	0.0257419	0.0200639	0.0224604	0.0195	0.0145146	0.0252219	0.0269123	0.0212794	0.0178459	0.0205916	0.0187493	0.0140903	0.0232454
		N19:0	SM	751.631	0.129659	0.157634	0.164178	0.121551	0.109022	0.115407	0.101881	0.0776973	0.111147	0.10337	0.128255	0.108948	0.0921313	0.0924323	0.128972	0.0966447	0.101021	0.0909888	0.0764407	0.0850747	0.0817994	0.0687147
		N20:1	SM	763.631	0.163146	0.192671	0.129039	0.115129	0.0892428	0.111584	0.0938293	0.0972711	0.101134	0.157081	0.0847928	0.104331	0.119225	0.112669	0.109905	0.11188	0.116335	0.114469	0.108502	0.0948671	0.0922844	0.0712669
		N20:0	SM	765.646	2.41128	2.6247	1.52039	0.996754	0.729258	1.85618	1.91495	1.13981	1.63891	2.14088	1.00709	1.76435	1.91903	1.67878	1.60706	1.55991	1.62442	1.00593	1.16587	1.42209	1.5695	0.910824
		N21:0	SM	779.662	0.030238	0.0393278	0.0592564	0.0453496	0.0356056	0.0360512	0.022599	0.0155482	0.0256381	0.0264077	0.0576259	0.0165863	0.0203629	0.0198184	0.0375733	0.0219102	0.0293041	0.0227548	0.0152662	0.0188487	0.00979366	0.0123355
		N22:1	SM	791.662	0.135092	0.205971	0.282175	0.411724	0.244492	0.156535	0.0573804	0.0769865	0.193254	0.0747899	0.227239	0.0522448	0.0494739	0.0517648	0.174827	0.0604255	0.0721468	0.0883544	0.111827	0.0682117	0.0349034	0.0561483
		N22:0	SM	793.677	0.186029	0.276321	0.411976	0.453082	0.256909	0.251068	0.0932627	0.158393	0.218648	0.155574	0.344402	0.137563	0.140841	0.115906	0.266288	0.113211	0.132273	0.11969	0.166917	0.123941	0.0899825	0.0933643
		N23:1	SM	805.677	0.121327	0.287489	0.446625	0.528744	0.321462	0.208246	0.0646681	0.0541358	0.230986	0.112107	0.404358	0.0817717	0.0514384	0.0698648	0.239352	0.0689718	0.0835741	0.0696481	0.0480126	0.069361	0.0542913	0.0670919
		N23:0	SM	807.693	0.14029	0.280974	0.454772	0.491869	0.274196	0.211429	0.059808	0.0610283	0.210787	0.102508	0.381854	0.0767898	0.0796024	0.070208	0.311683	0.090798	0.0638933	0.0480395	0.0534154	0.0763973	0.046692	0.0574145
		N24:2	SM	817.677	0.279663	0.460323	0.711434	0.605095	0.420328	0.341697	0.124722	0.180107	0.332633	0.204693	0.505626	0.146163	0.145796	0.108917	0.321648	0.170083	0.224707	0.199468	0.177986	0.135854	0.0850395	0.161548
		N24:1	SM	819.693	2.74604	6.33098	9.9975	12.4935	4.85926	4.39037	1.37982	1.14864	5.49945	2.27867	9.15484	1.57724	1.15474	1.54981	6.06469	1.56277	1.3992	1.22382	1.10019	1.42146	0.873249	1.21144
		N24:0	SM	821.709	0.355675	0.64874	1.06004	1.24451	0.583895	0.468215	0.129386	0.16978	0.546946	0.285908	0.964595	0.22014	0.174374	0.196299	0.846323	0.192337	0.145998	0.0905949	0.185536	0.174067	0.105786	0.133594
		N25:1	SM	833.709	0.528167	1.0763	1.59829	2.2418	1.07112	0.804667	0.258942	0.228241	0.995607	0.454358	1.3638	0.364696	0.245956	0.317484	1.05181	0.307023	0.278293	0.197049	0.152376	0.311958	0.19529	0.249672
		N25:0	SM	835.724	0.115093	0.182052	0.377344	0.37215	0.181525	0.154387	0.0450335	0.0435778	0.189863	0.097192	0.283021	0.0842727	0.0505307	0.0547279	0.282201	0.0773817	0.0460791	0.0258588	0.0193728	0.0551226	0.0427983	0.0425471
		N26:2	SM	845.709	0.058835	0.0846763	0.150662	0.139534	0.120592	0.079805	0.0168976	0.0214017	0.0748059	0.0477334	0.0943535	0.0356012	0.0332065	0.0299941	0.0804667	0.0534652	0.0372998	0.030338	0.0257231	0.0369786	0.0129819	0.0353833
		N26:1	SM	847.724	0.333701	0.518249	0.908038	1.19185	0.648494	0.49072	0.155089	0.125799	0.594889	0.299787	0.688908	0.229191	0.188419	0.164206	0.734285	0.195176	0.141686	0.102839	0.100109	0.173386	0.131249	0.144567
		N26:0	SM	849.74	0.0292949	0.0396513	0.075748	0.0680547	0.0390628	0.0394393	0.00191089	0.00848642	0.0521319	0.0400054	0.0699746	0.0254927	0.0170024	0.00860819	0.0863802	0.0286424	0.00903046	0.00923742	0.00576567	0.0104175	0.00519475	0.0137495
				Sum	24.7241	30.9844	36.6033	36.7982	25.9214	24.7563	15.1962	14.7331	23.8341	19.9657	29.5488	14.9289	15.7451	15.6664	25.2438	17.7664	15.6453	15.1366	12.2401	15.2698	13.0445	11.1951
		Lyso Phosphatidylcholine (LPC) (nmol/mg protein)		MASS:LPC	#13	#14	#15	#16	#17	#18	#19	#20	#21	#22	#23	#24	#25	#26	#27	#28	#29	#30	#31	#32	#33	#34
		14:0	LPC	490.291	0.0378255	0.0536005	0.0320495	0.042079	0.00957967	0.0354901	0.0202823	0.00615031	0.0252853	0.0408874	0.0406097	0.0175585	0.0216989	0.014706	0.02045	0.0250535	0.0221404	0.022998	0.0181326	0.0227721	0.03766	0.028248
		A16:0	LPC	504.343	0.0715538	0.143008	0.0816079	0.0706877	0.0325832	0.052994	0.0306765	0.0182071	0.0426482	0.0674164	0.100429	0.0289306	0.0453355	0.0423055	0.0605781	0.0684225	0.0387192	0.0697798	0.0277282	0.0195486	0.0359105	0.0397373
		16:1	LPC	516.307	0.0811552	0.194899	0.0920995	0.083272	0.0439433	0.0885781	0.0364244	0.0297955	0.0422794	0.0888859	0.100959	0.0465596	0.052492	0.0426638	0.0672454	0.0799904	0.0556757	0.0339852	0.0271295	0.0509388	0.0856949	0.0532258
		16:0	LPC	518.322	1.59163	2.05414	1.54576	1.08154	1.10104	1.58482	1.5985	0.99306	1.08591	1.53409	1.56321	1.14893	1.5058	1.21306	1.37667	1.91217	1.37922	1.17538	1.07728	1.532	2.01304	1.77579
		18:2	LPC	542.322	0.0536524	0.0591112	0.0744742	0.0602387	0.0284317	0.0631033	0.0302603	0.0234359	0.0305239	0.0631429	0.0826869	0.038423	0.0381313	0.0282336	0.0485516	0.072787	0.0362098	0.033983	0.0227244	0.0433022	0.0372942	0.0363137
		18:1	LPC	544.338	0.70813	0.909099	0.893332	0.780096	0.484495	0.81555	0.668446	0.314294	0.489584	0.718908	1.03236	0.484805	0.466751	0.383974	0.690387	0.836521	0.473499	0.412317	0.319612	0.627916	0.879509	0.610309
		18:0	LPC	546.354	0.302415	0.451467	0.363635	0.268145	0.204004	0.350894	0.365382	0.242459	0.235677	0.313148	0.341515	0.270643	0.291523	0.264219	0.26799	0.306865	0.266338	0.213279	0.2398	0.246351	0.336191	0.275183
		20:4	LPC	566.322	0.0752003	0.096693	0.116497	0.0794249	0.0422354	0.107612	0.0950131	0.0362682	0.060003	0.116675	0.146175	0.0858608	0.0574457	0.0479568	0.0966402	0.082008	0.0690559	0.0412362	0.0529362	0.0852434	0.102352	0.0491358
		20:1	LPC	572.369	0.0788261	0.170038	0.236674	0.305784	0.0161099	0.137267	0.0149425	0.00895317	0.0136699	0.122316	0.353662	0.0150958	0.0330828	0.013073	0.121829	0.0438752	0.0210455	0.0173884	0.0245536	0.0158504	0.0208025	0.0174263
		22:6	LPC	590.322	0.0497525	0.0757375	0.0558815	0.0536262	0.0190757	0.0666251	0.0326689	0.0156169	0.0481924	0.0852485	0.100648	0.0358914	0.0353414	0.0385343	0.0850205	0.0539492	0.039164	0.0254063	0.0161422	0.0405063	0.0712048	0.0353384
		22:4	LPC	594.354	0.0530347	0.0631656	0.0662206	0.0496078	0.00609966	0.05195	0.0156902	0.00229768	0.0188856	0.0611623	0.0762011	0.00783573	0.0224744	0.00532599	0.0343393	0.0335293	0.02724	0.0281823	0.0389098	0.0144043	0.0135664	0.0179538
				Sum	3.10318	4.27095	3.55823	2.8745	1.9876	3.35489	2.90828	1.69054	2.09266	3.21189	3.93846	2.18054	2.57008	2.09405	2.8697	3.51518	2.4283	2.07393	1.86495	2.69884	3.63322	2.93866
		Lyso Phosphatidylethanolamine (LPE) (nmol/mg protein)		MASS:LPE	#13	#14	#15	#16	#17	#18	#19	#20	#21	#22	#23	#24	#25	#26	#27	#28	#29	#30	#31	#32	#33	#34
		P16:0	LPE	460.283	0.0530532	0.0759986	0.0803976	0.0758521	0.0994649	0.0902505	0.0562032	0.0377362	0.0451366	0.0483588	0.111814	0.026053	0.0933626	0.0318461	0.0691739	0.0889784	0.0634551	0.0485328	0.0529767	0.0425205	0.0486339	0.053715
		16:0	LPE	476.278	0.125917	0.156822	0.130563	0.0866572	0.0833545	0.104307	0.123556	0.0653006	0.0464301	0.0815021	0.092833	0.0854695	0.113114	0.0778797	0.0869742	0.120642	0.0850418	0.0630226	0.111374	0.0861263	0.122287	0.103806
		P18:1	LPE	486.298	0.0653649	0.0993886	0.116702	0.140887	0.146719	0.0796828	0.0562484	0.0346964	0.0946722	0.0404983	0.127597	0.0396778	0.0312536	0.0314238	0.0897576	0.0427775	0.0412565	0.0306817	0.0306809	0.0382084	0.0422302	0.0302957
		P18:0	LPE	488.314	0.1146	0.155498	0.11889	0.0839096	0.128756	0.113371	0.157991	0.07405	0.0706557	0.0892842	0.13568	0.07952	0.161368	0.0800909	0.112561	0.128223	0.138104	0.0855542	0.114829	0.108704	0.109024	0.104796
		18:2	LPE	500.278	0.0441123	0.0378598	0.0226308	0.0155226	0.00777473	0.0137455	0.00404806	0.00634414	0.00476604	0.00880841	0.0124997	0.00474188	0.00822392	0.00222606	0.00814704	0.00755519	0.00816089	0.00727572	0.0223416	0.00263316	0.00675992	0.00417022
		18:1	LPE	502.293	0.846692	1.05256	0.584283	0.503264	0.145386	0.274184	0.124006	0.0821386	0.134959	0.185587	0.280629	0.0958621	0.0975955	0.0606452	0.201413	0.157324	0.127233	0.0731692	0.279104	0.0846445	0.11719	0.0792969
		18:0	LPE	504.309	0.390919	0.454929	0.508547	0.316563	0.152865	0.365042	0.432733	0.227224	0.0945942	0.257521	0.305532	0.220118	0.357559	0.198434	0.275823	0.359333	0.281372	0.168333	0.385283	0.207664	0.307959	0.271734
		20:4	LPE	524.278	0.614831	0.5548	0.185286	0.11247	0.0393353	0.058244	0.111911	0.07819	0.0509694	0.0747078	0.0513406	0.0556121	0.0422244	0.0575332	0.0435829	0.0659157	0.0803938	0.0583967	0.418154	0.0449213	0.0833264	0.0532357
		22:6	LPE	548.278	0.830017	0.691381	0.165125	0.0638247	0.0172352	0.0702197	0.130452	0.1224	0.0710025	0.102674	0.0627362	0.089596	0.0711851	0.0890924	0.0568437	0.121713	0.168877	0.107787	0.552263	0.0672513	0.131894	0.0669737
				Sum	3.08551	3.27923	1.91242	1.39895	0.82089	1.16905	1.19715	0.72808	0.613186	0.888941	1.18066	0.696651	0.975886	0.629171	0.944277	1.09246	0.993895	0.642753	1.96701	0.682673	0.969303	0.768023
		Phosphatidylserine (PS) (nmol/mg protein)		MASS:PS	#13	#14	#15	#16	#17	#18	#19	#20	#21	#22	#23	#24	#25	#26	#27	#28	#29	#30	#31	#32	#33	#34
		18:0-18:2	PS	786.529	4.69016	8.18601	8.97026	15.4094	9.85063	6.8424	4.16473	4.11608	6.90269	5.68043	8.4559	3.32991	2.61775	2.6073	4.85576	4.18013	5.80037	5.18451	3.69402	2.82413	4.08359	3.20784
		18:0-18:1	PS	788.545	23.5319	51.2401	68.8791	83.7184	54.999	42.997	19.7946	16.5431	36.2148	29.853	65.1843	14.8532	13.0833	11.3883	25.4063	16.9775	29.8204	19.9117	19.9422	12.7493	19.3638	14.4518
		18:0-20:4	PS	810.529	1.60103	2.77293	2.51388	2.42547	1.90652	2.2138	1.86239	1.69187	1.96478	2.61908	2.52932	1.34174	1.90854	1.27075	1.25748	2.21592	2.79734	2.5468	2.0491	1.31062	1.78866	1.60935
		18:0-20:3	PS	812.545	0.944096	0.999505	1.72887	1.70665	1.79413	1.23709	0.608014	0.81373	0.962675	0.978806	1.22917	0.611343	0.481367	0.409496	0.820309	0.681956	0.917713	0.914304	0.691244	0.532225	1.17313	0.658429
		18:0-20:2	PS	814.56	1.36651	2.90115	4.03661	5.77991	3.38454	2.38349	1.13715	1.06079	2.19956	1.73946	4.03649	0.918214	0.591609	0.698505	1.63516	0.911171	1.33765	1.21077	1.11075	0.682181	1.42982	0.838878
		18:0-20:1	PS	816.576	1.55113	3.22572	5.74712	5.80299	2.66152	1.78932	1.15265	1.1054	2.23702	2.1478	7.1678	0.729612	0.504123	0.624251	2.04655	0.854166	1.48917	1.06563	1.37855	0.725495	1.19733	0.830601
		18:0-22:6	PS	834.529	19.9277	25.2125	17.277	9.79603	9.5262	23.0747	26.4666	21.9031	15.5366	31.9269	13.3609	17.7971	27.1726	18.7911	11.476	26.7628	33.8556	26.7154	25.6227	17.7341	26.4053	18.8086
		20:0-20:4/18:0-22:4	PS	838.56	2.5851	4.8591	4.8148	4.1623	3.00061	4.47628	3.44669	2.30884	3.24643	4.42625	4.92596	1.98019	3.15345	2.25579	1.92081	2.45464	4.50184	3.29035	4.07734	2.39917	3.28802	2.21306
			PS	Sum	56.1977	99.397	113.968	128.801	87.1232	85.0141	58.6328	49.543	69.2646	79.3717	106.89	41.5612	49.5128	38.0455	49.4184	55.0383	80.5201	60.8395	58.566	38.9572	58.7297	42.6186

## Sheet: Fig.1b, c, e and suppl. 1a-j
Lipoproteins isolated from mouse ACM					ACM E3		ACM E4		ACM E3het		ACM E4het
		Phosphatidylethanolamine (PE) (pmol/ml cell medium)		MASS:PE	#03	#04	#07	#08	#05	#06	#09	#10
		P18:1-16:0/P16:0-18:1	PE	922.528	43.8801	37.5946	21.4007	27.5959	17.6159	21.5574	9.08426	9.15483
		P18:0-16:0/P16:0-18:0	PE	924.544	27.28	19.6742	18.4941	19.448	9.19985	25.9691	22.8347	7.68076
		D16:0-18:2/D16:1-18:1	PE	936.507	12.6189	7.81559	11.0477	8.24122	8.20856	8.88234	6.33237	6.91502
		D16:0-18:1	PE	938.523	30.8194	30.8317	23.1065	22.6301	14.091	17.0096	9.18931	9.0099
		P16:0-20:4	PE	944.512	46.3211	45.4516	15.917	26.6396	19.1174	8.52101	6.1842	6.79792
		P16:0-20:3/P18:1-18:2	PE	946.528	25.0715	19.271	11.5722	12.1716	3.31953	0.240266	0.671312	4.92538
		P18:1-18:1/P18:0-18:2/P16:0-20:2	PE	948.544	8.60177	23.0091	14.0672	11.0354	6.03286	2.72329	1.92528	2.59064
		P18:0-18:1/P16:0-20:1	PE	950.559	12.3326	5.22341	4.02537	5.22169	4.17239	2.23885	2.13764	2.42343
		A18:0-18:1	PE	952.575	14.1938	6.14808	7.37113	10.7924	6.684	7.5857	7.28088	7.3297
		D16:0-20:4/D18:2-18:2	PE	960.507	10.2798	4.07182	5.445	3.97403	3.74111	4.69354	2.83415	1.56229
		D18:1-18:2/D16:0-20:3	PE	962.523	4.28802	2.09319	1.5322	3.941	1.09663	3.03665	1.33082	0.957069
		D18:0-18:2/D18:1-18:1/D16:0-20:2	PE	964.539	14.5258	15.5513	13.3472	10.5869	10.887	12.457	7.02572	6.43522
		D18:0-18:1/D16:0-20:1	PE	966.554	31.3432	25.5106	22.2296	16.3782	16.1532	17.0841	6.24591	9.5769
		P16:0-22:6/D18:0-18:0/P18:2-20:4	PE	968.512	25.919	26.9735	18.7796	19.2836	10.1486	7.54875	3.34758	3.70168
		P18:1-20:4/P16:0-22:5	PE	970.528	61.7965	48.4349	30.6056	33.1196	25.6601	21.6142	6.64419	9.91827
		P18:0-20:4/P16:0-22:4/P18:1-20:3	PE	972.544	47.3193	32.2674	25.7661	20.6403	26.3699	24.0326	12.4586	10.6729
		P18:0-20:3	PE	974.559	38.6967	18.9898	15.1001	11.1305	5.58314	7.20154	5.50893	3.81767
		P18:1-20:0	PE	978.591	1.12447	3.43606	4.6165	5.55134	4.35229	4.60753	5.47525	5.74357
		D16:0-22:6	PE	984.507	5.02091	4.32407	4.6885	8.71663	3.80307	0.598622	1.61954	1.57374
		D18:1-20:4D/16:0-22:5	PE	986.523	9.67836	5.77949	9.66515	6.31724	8.11095	2.60935	3.86517	1.96847
		D18:0-20:4/D16:0-22:4	PE	988.539	26.2343	19.603	16.7632	18.5512	22.3663	19.1609	7.77364	11.1479
		D18:0-20:3/D18:1-20:2/D16:0-22:3	PE	990.554	10.256	15.2551	10.4982	14.7837	1.06453	4.14173	1.18762	2.41304
		P18:2-22:6/D18:1-20:1	PE	992.57	6.33137	3.2801	4.0575	5.65517	1.59511	1.58047	2.37998	0.155249
		P18:1-22:6/D18:0-20:1	PE	994.528	14.6349	17.8427	13.4012	11.8682	5.17689	3.01	1.28185	3.03286
		P18:0-22:6/P18:1-22:5/D18:0-20:0	PE	996.544	19.9736	15.3577	14.7475	12.4708	7.05209	8.61573	1.24307	3.52259
		P18:0-22:5/P18:1-22:4	PE	998.559	15.7404	10.3843	8.36382	10.8362	8.18931	5.90854	2.56887	3.96602
		P18:0-22:4/P20:0-20:4/P18:1-22:3	PE	1000.58	15.0637	6.34891	5.57921	7.8809	4.69798	5.04304	2.78702	1.07566
		D18:0-22:6/D18:1-22:5	PE	1012.54	7.20585	8.00098	7.82277	9.70212	4.65762	2.19211	0	0.275607
		D18:0-22:5/D18:1-22:4	PE	1014.55	6.01	8.38535	6.8102	7.23258	5.67162	2.62902	4.14648	0.44614
				Sum	592.561	486.91	366.821	382.396	264.819	252.493	145.364	138.79
		Lyso Phosphatidylethanolamine (LPE) (pmol/ml cell medium)		MASS:LPE	#03	#04	#07	#08	#05	#06	#09	#10
		P16:0	LPE	460.283	29.875	32.4711	5.22351	5.90674	7.40169	1.15846	3.4381	0.81269
		0.667361	LPE	474.262	29.6937	40.6895	55.0883	32.3698	30.5505	39.0238	31.3642	29.4541
		16:0	LPE	476.278	12.5901	19.0995	14.7111	6.27057	5.33942	6.40823	2.68084	2.3015
		P18:1	LPE	486.298	18.5463	19.1105	4.89902	3.3117	6.15076	0.777711	0.374491	1.64686
		P18:0	LPE	488.314	13.9393	17.8829	4.70686	2.92318	3.3001	4.76039	1.41419	0.863031
		18:2	LPE	500.278	0.782504	1.39028	6.94826	1.05694	1.08777	1.01083	0	0.422046
		18:1	LPE	502.293	6.59649	12.4434	9.79089	4.82078	5.62521	4.67541	1.48601	1.65251
		18:0	LPE	504.309	37.9908	61.9846	37.8003	17.7072	7.88561	8.14415	3.86249	2.49077
		20:4	LPE	524.278	0.794269	3.28174	5.07272	3.03602	2.57913	0	2.35367	1.71843
		20:3	LPE	526.293	0.406775	1.8094	3.97877	0.748128	0.194399	1.14718	0.289212	0.175452
		22:6	LPE	548.278	0.0736497	0	0.063524	0.660402	0.314649	0.37562	0.0285204	0
		22:5	LPE	550.293	0.0409923	0.0781589	0.73477	0.16472	0.232759	0	0.736198	0
				Sum	151.33	210.241	149.018	78.9762	70.662	67.4818	48.0279	41.5374
		Sphingomyelin (SM) (nmol/ml cell medium)		MASS:SM
		N12:0		653.521	351.6	351.6	351.6	351.6	351.6	351.6	351.6	351.6
		N14:0		681.552	40.1651	38.0024	20.4753	19.491	25.6495	25.0144	18.8305	18.4121
		N15:0		695.568	44.4164	36.3078	22.2063	23.7031	25.1806	26.5855	18.2547	24.3689
		N16:1		707.568	147.021	125.322	76.8253	74.5957	58.7436	64.9745	46.7838	42.0107
		N16:0		709.584	788.469	651.008	423.454	452.304	265.592	302.832	225.142	229.151
		N17:0		723.599	19.3253	20.6979	8.67685	12.5517	12.342	12.8568	13.5281	12.9391
		N18:1		735.599	115.405	101.943	61.9927	64.3897	28.323	32.0306	14.8971	20.6352
		N18:0		737.615	221.009	153.701	108.13	121.834	44.5871	57.6401	36.5903	38.0347
		N20:0		765.646	32.7363	25.6893	12.4087	17.5796	8.66499	5.55464	6.39742	6.80763
		N22:1		791.662	44.6428	34.9059	19.2041	22.8198	11.499	14.1055	10.3225	11.6947
		N22:0		793.677	40.7717	40.3737	20.0751	22.3044	13.5122	20.5318	14.7781	18.5938
		N23:1		805.677	18.2822	10.607	9.07036	7.65352	7.18661	10.4443	7.30446	5.68052
		N23:0		807.693	10.1496	8.49591	4.2314	4.29261	7.87088	9.52972	8.07871	8.16731
		N24:2		817.677	73.2712	67.6547	38.9479	37.603	19.4613	24.8683	18.0229	15.3957
		N24:1		819.693	157.175	139.602	89.899	87.2595	42.3054	53.3631	33.7873	38.4208
		N24:0		821.709	27.6048	18.5818	12.1644	12.5336	12.292	15.5967	13.8148	13.6746
				Sum	2132.04	1824.49	1279.36	1332.52	934.81	1027.53	838.133	855.587
		Phosphatidylcholine (PC) (nmol/ml cell medium)		MASS:PC
		D14:0-16:1		710.531	31.9323	25.2861	25.5574	30.8757	14.2327	13.8667	10.8658	9.5007
		D14:0-16:0		712.547	215.881	183.057	155.904	155.846	63.096	67.0181	34.9158	36.9095
		P16:0-16:0/A16:0-16:1		724.583	22.0679	17.0155	19.9588	18.9536	6.69363	5.6589	5.31996	4.28384
		A16:0-16:0		726.599	43.35	38.6689	34.3239	34.17	14.4718	15.7134	9.75688	9.49957
		D16:1-16:1/D14:1-18:1		736.547	65.0979	52.252	63.6674	62.747	31.4446	30.7783	23.9508	19.2193
		D16:1-16:0/D14:1-18:0		738.563	957.054	828.686	715.805	739.309	282.481	304.983	171.264	155.396
		D16:0-16:0		740.578	552.6	495.62	336.415	351.949	182.449	201.256	94.0519	95.5243
		D16:1-18:2		762.563	9.90712	10.6794	11.0274	6.96316	5.06181	7.81748	4.83616	3.51919
		D16:0-18:2		764.578	251.716	226.168	184.169	180.734	128.036	139.059	109.203	115.146
		D16:0-18:1		766.594	2221.28	1941.36	1369.49	1444.73	767.382	828.324	458.526	439.09
		D16:0-18:0		768.609	57.5595	37.2533	23.7179	37.1976	25.8445	20.115	15.9475	17.013
		P18:0-18:1/P18:1-18:0		778.63	6.89069	7.96246	9.70888	7.34355	11.1575	10.4069	13.9162	10.9473
		A18:0-18:1/P18:0-18:0		780.646	33.649	28.8035	24.7872	25.2788	18.5319	22.4033	17.706	19.8894
		D18:2-18:2/D16:0-20:4		788.578	24.8386	27.6671	30.7974	30.3079	31.5745	31.6777	26.3413	23.4419
		D18:1-18:2/D16:0-20:3		790.594	81.1368	64.0787	54.1495	56.7634	34.6717	40.2471	40.1329	35.7735
		D18:0-18:2/D18:1-18:1		792.609	198.725	188.938	130.561	139.019	164.745	179.47	180.501	176.046
		D18:0-18:1		794.625	213.86	164.737	116.723	122.634	130.259	135.918	117.994	120.846
		D18:0-18:0		796.641	15.6561	2.1471	5.28799	0	2.90895	1.77253	2.56373	4.58779
		P18:0-20:1/P16:0-22:1		806.661	6.63191	10.0017	9.86421	9.46039	7.393	9.09761	9.15698	9.51867
		D18:0-22:6		840.609	10.958	10.5722	9.289	8.24635	4.4644	4.53607	6.38884	5.76341
		D18:0-22:5		842.625	16.1613	15.8245	12.7006	12.8145	13.9754	13.6412	12.5735	10.2081
		D18:0-22:4/D20:0-20:4/D20:2-20:2		844.641	11.6966	12.9291	10.3366	11.5534	8.06828	9.54194	7.33541	9.8956
				Sum	5048.65	4389.71	3354.24	3486.9	1948.94	2093.3	1373.25	1332.02
		Lyso Phosphatidylcholine (LPC) (pmol/ml cell medium)		MASS:LPC	#03	#04	#07	#08	#05	#06	#09	#10
		14:0		490.291	3.58635	4.27069	1.22131	7.77652	2.27653	2.33323	1.57115	1.75255
		P16:0		502.327	32.2165	25.546	2.82734	12.8798	0.997545	6.05353	1.66551	4.20449
		A16:0		504.343	31.9707	35.2069	19.4463	20.4639	6.8178	6.4054	6.18287	6.57036
		16:1		516.307	28.8903	33.441	29.5686	42.3341	13.4915	41.3699	11.735	19.4613
		16:0		518.322	642.453	597.202	348.581	378.052	107.342	129.367	56.71	70.3987
		P18:1		528.343	3.22071	4.82677	3.48426	2.49211	0.801957	3.77689	0.484118	2.20919
		P18:0		530.359	16.3264	15.7704	8.95695	11.4538	4.51497	6.72583	2.29567	6.13362
		18:2		542.322	0.850035	4.25502	3.16408	4.02394	8.8869	11.682	7.27503	5.45926
		18:1		544.338	67.5036	57.1826	48.3219	58.0491	54.5992	44.5747	17.3136	24.7716
		18:0		546.354	159.536	166.102	80.9318	93.0446	70.7855	67.8945	41.1449	47.2622
		20:4		566.322	0	2.76196	0	2.33932	11.6765	15.7965	6.98442	5.39918
		22:6		590.322	0.234282	1.33091	0	0.94012	1.38062	3.48052	0.387704	0.0994408
				Sum	986.788	947.896	546.504	633.85	283.571	339.46	153.75	193.722
		Phosphatidylinositol (PI) (pmol/ml cell medium)		MASS:PI	#03	#04	#07	#08	#05	#06	#09	#10
		16:0-16:1		807.503	0.425589	0.516555	0.0866255	0.259434	0.120154	0.0709405	0.031215	0.0350062
		16:0-16:0		809.519	0.159555	0.240582	0.0834729	0.0881391	0.109591	0.129744	0.0317776	0.0645644
		16:0-18:2		833.519	1.33809	1.36962	0.517894	0.557388	0.879033	0.425828	0.20665	0.272203
		16:0-18:1		835.534	11.4878	9.11512	6.64031	6.85113	4.94148	4.78253	2.43707	2.44713
		16:0-18:0		837.55	6.38087	5.25581	3.93954	3.38974	2.80168	2.99873	0.437492	0.729681
		16:0-20:4		857.519	6.58996	5.93242	4.73521	4.50737	3.70266	4.03225	1.99874	1.92271
		18:1-18:2		859.534	6.28077	5.23488	4.16105	4.15755	0.141992	0	0.089442	0.0329796
		18:0-18:2		861.55	1.54253	1.86213	0.378279	0.393492	4.51205	2.87003	3.17922	3.17933
		18:0-18:1		863.566	0.759569	0.809315	0.301715	0.280177	3.23613	2.44695	2.09955	2.46507
		18:1-20:4		883.534	7.75555	6.48078	5.7924	5.32163	2.80008	2.97523	2.7184	2.41129
		18:0-20:4		885.55	47.1819	40.9519	32.4181	32.3325	26.7679	27.9743	19.3001	19.012
		18:0-20:3		887.566	14.3089	12.5667	9.7297	9.47264	0	0.921388	2.17403	2.06804
		18:0-20:2		889.581	0	0	0	0	0	0	0	0
		18:0-22:6		909.55	0.667497	0.598656	0.0930002	0.301858	0	0.0350252	0.0518655	0.058604
		18:0-22:5		911.566	0.682309	0.889511	0.186801	0.150407	0.54956	0.32582	0.289614	0.233482
		18:0-22:4		913.581	0.175541	0.189797	0.0752253	0.0322352	0.26051	0.202877	0.154419	0.100881
				Sum	105.736	92.0138	69.1393	68.0957	50.8228	50.1917	35.1996	35.033
		Phosphatidylserine (PS) (pmol/ml cell medium)		MASS:PS	#03	#04	#07	#08	#05	#06	#09	#10
		16:0-16:1		732.482	2.08063	2.51212	7.302	1.16414	1.26141	3.83433	0.0517358	0.761204
		16:0-16:0		734.498	0.119146	0.166748	0	0	0	0	0	0
		P16:0-18:1		744.518	0.106799	0	0	0	0	0	0	0
		16:1-18:2		756.482	3.1411	5.35182	1.16865	1.19144	2.6649	3.85268	1.39769	1.70915
		16:0-18:2		758.498	1.07449	1.53549	1.11493	0.912262	0.422636	0.507599	0.0591405	0.0633081
		16:0-18:1		760.513	25.3083	24.546	15.2828	15.957	10.0753	10.2374	2.81097	2.86066
		P18:0-18:2		770.534	0	0	0	0	0	0	0	0
		P18:0-18:1		772.55	1.03051	0.936338	0.42227	0.73177	0.418742	0.394577	0.0638284	0.0573587
		18:1-18:2		784.513	1.21625	1.49215	0.455481	0.691101	0.231649	0.365277	0.118641	0.0932258
		18:0-18:2		786.529	14.5032	13.7598	8.9094	9.39507	5.80986	5.95229	1.10974	1.29711
		18:0-18:1		788.545	88.0552	85.5837	50.8652	54.0151	42.6131	42.205	13.7997	14.3171
		18:1-20:4		808.513	0.458465	0.753179	0.426176	0.0818269	0.257616	0.388842	0	0.0291005
		18:0-20:4		810.529	19.6729	20.2502	14.9473	13.9841	19.4025	18.9251	7.21458	7.966
		18:0-20:3		812.545	14.4946	15.0667	10.0927	10.2622	0.605616	0.810202	0	0
		18:0-20:2		814.56	2.29693	3.12531	1.47565	1.31204	0.587573	0.643697	0.0998877	0.19283
		18:0-20:1		816.576	0.290854	0.222121	0.807216	0.1857	0	0.202876	0	0.0507547
		18:1-22:6		832.513	0.464271	0.59404	0.263805	0.17505	0.0653333	0.061014	0	0.0251359
		18:0-22:6		834.529	27.175	24.5847	16.4247	17.7457	9.54013	10.4069	1.59621	2.08522
		18:0-22:5		836.545	15.6122	14.5132	10.3064	10.167	6.99465	7.7121	0.203132	1.95439
		20:0-20:4/18:0-22:4		838.56	13.0493	12.2878	8.43247	8.90984	13.9232	14.3992	3.26252	3.22041
		20:0-20:3/18:0-22:3		840.576	12.7653	12.6152	10.2982	10.8836	0.607744	1.5847	0.646612	1.13305
		20:0-20:2/18:0-22:2		842.592	0	0	0.496461	0.253375	0.0719873	0.586153	0.23349	0.37184
		20:0-20:1/18:0-22:1		844.607	0	0	0.0815096	0	0	0.0346374	0	0
		20:0-22:4		866.592	0.137788	0.15491	0.128639	0.064984	0.0346451	0.0354691	0.0180302	0.0127663
		20:0-22:3		868.607	0.264926	0.644863	0.527884	0.43763	0.171184	0.285927	0.082667	0.0762199
		20:0-22:2		870.623	0.0225677	0.0713888	0.179927	0.139075	0.0116184	0.0629875	0.0268328	0.014129
		20:0-22:1		872.639	0.0104673	0	0.0786358	0.0163433	0.00723524	0.0137618	0.00514542	0
				Sum	243.351	240.768	160.488	158.676	115.779	123.503	32.8006	38.291
		Phosphatidylglycerol (PG) (pmol/ml cell medium)		MASS:PG	#03	#04	#07	#08	#05	#06	#09	#10
		16:0-16:1		719.487	0.192295	0.217946	0.108354	0.182988	0.133766	0.0875618	0.161066	0.130114
		16:0-18:2		745.503	0	0	0	0	0	0	0	0
		16:0-18:1		747.518	4.59859	3.88891	3.45698	3.69097	1.67382	1.63101	1.18228	1.1161
		18:1-18:2		771.518	0	0.752689	0.429156	0	0.0111708	0	0	0.0128418
		18:1-18:1		773.534	6.94545	6.1675	6.66906	6.87153	2.57568	2.34514	1.6454	1.56203
		18:0-18:1		775.549	0.200081	0.481549	0.265072	0.331813	0.227134	0.179971	0.20916	0.119063
		18:1-20:4		795.518	2.6082	2.85356	2.57834	2.45391	0.714963	0.657926	0.00946988	0.0816891
		18:1-20:2		799.549	0.48377	0.536242	0.278587	0.645083	0	0.0309312	0.0536855	0.0154347
		18:1-22:6		819.518	3.74364	3.37504	3.07227	3.27236	0.254502	0.30852	0.024488	0.0125061
				Sum	18.772	18.2734	16.8578	17.4487	5.59103	5.24105	3.28555	3.04978
		Phosphatidyl (PA) (pmol/ml cell medium)		MASS:PA	#03	#04	#07	#08	#05	#06	#09	#10
		16:1-16:1		643.434	0.754827	0.69882	0.633516	0.769566	0.860142	0.351662	0.397714	0.323825
		16:0-16:1		645.45	3.30382	3.11372	1.26139	1.92693	0.214644	0.273515	0.136126	0.103991
		16:0-16:0		647.465	0.396317	0.68079	0.148968	0.360404	0.169228	0.238892	0.14591	0.143947
		16:0-18:2		671.465	3.82707	3.55682	4.77793	6.74358	9.3607	5.88745	4.65163	4.83812
		16:0-18:1		673.481	6.09694	5.73183	2.65031	3.1651	0.555132	2.53059	1.47227	1.46066
		18:0-18:2/18:1-18:1		699.496	1.05917	1.10622	0.703619	1.24049	2.56092	2.60414	2.38071	2.81935
		18:0-18:1		701.512	4.05344	4.69104	1.53363	1.9128	1.28157	1.89783	1.32264	0.985536
		18:0-20:4		723.496	1.86046	2.35709	0.385175	0.632326	0.396001	0.994499	0.20233	0.20674
					21.352	21.9363	12.0945	16.7512	15.3983	14.7786	10.7093	10.8822

## Sheet: Fig. 1f, g and h
Name	E3					E4
CL(66:2)	0.0475698	0.0227918	0.0404101	0.182713	0.223105	0.00125794	0.497754	0.539521	0.0717204	0.124772
CL(66:3)	0.0909717	0.0893466	0.0565433	0.0150959	0.153496	0.0734914	0.558954	0.705319	0.0151066	0.015331
CL(66:4)	0.019688	0.0515512	0.0550346	0	0.030612	0.0243287	0.0933241	0.0844059	0.0879636	0
CL(68:2)	0.147044	0.118222	0.0908092	0.318166	0.361439	0.0647184	0.385393	0.43492	0.164294	0.142156
CL(68:3)	0.298816	0.217429	0.222251	0.404236	0.409932	0.178858	0.910932	0.990354	0.320413	0.385571
CL(68:4)	0.394419	0.297302	0.245561	0.311144	0.318464	0.178672	0.746209	0.932463	0.479579	0.439546
CL(68:5)	0.0676893	0	0.00479477	0.20784	0.111447	0.00601764	0.115381	0.0932623	0.0785169	0.000451346
CL(70:4)	0.525171	0.388422	0.378078	0.545353	0.584252	0.336969	0.452669	0.412224	0.562343	0.699102
CL(70:6)	0.101942	0.160305	0.0853342	0.242325	0.191498	0.0220091	0.232567	0.260625	0.125039	0.107071
CL(70:7)	0.0897949	0.116703	0.0814902	0.0298144	0.0996306	0.0017789	0.24159	0.213005	0.111681	0.0437936
CL(72:4)	0.26589	0.206496	0.135247	0.25514	0.384782	0.0626357	0.318253	0.258759	0.288632	0.26208
CL(72:5)	0.142319	0.0908939	0.067359	0.183802	0.298842	0.0092845	0.0167672	0.0382401	0.147444	0.174917
CL(72:6)	0.158475	0.112146	0.0720452	0.307424	0.371789	0.0671428	0.0862601	0.12275	0.187228	0.263739
CL(72:7)	0.230204	0.16462	0.142812	0.255558	0.222305	0.130547	0.116324	0.141076	0.31589	0.33691
CL(72:8)	0.0995674	0.0488044	0.0293977	0.0823561	0.130978	0.00380804	0.00473334	0.0115491	0.158627	0.000248487
CL(74:6)	0.0277892	0	0.00220078	0	0.109769	0.00799019	0.0315899	0.0293471	0.0605606	0.195366
CL(74:7)	0.0730829	0.0805742	0.0638089	0.081944	0.194485	0.0667399	0.162514	0.034187	0.0610674	0.23498
CL(74:8)	0.0510993	0.0294718	0.00841689	0.00793647	0.112755	0.0453169	0.0309426	0.0298107	0.00138948	0.00376162
CL(74:9)	0.0830745	0.0119068	0.00449562	0	0.0755406	0.0467546	0.0297017	0.015324	0.0755923	0.0984252
PC(28:0)	13.6043	8.0836	5.98508	14.5107	12.0655	9.51855	8.55466	7.91577	6.76206	6.92683
PC(30:0)	241.959	170.036	160.911	232.14	191.552	176.031	170.88	148.979	162.439	148.774
PC(30:1)	52.6041	32.1153	27.0376	50.392	42.2928	39.6108	36.0207	31.5496	24.0158	23.3689
PC(32:0)	427.361	355.518	362.352	485.583	435.298	328.494	313.616	286.301	297.61	270.38
PC(32:1)	937.955	731.838	659.361	786.231	667.597	743.342	699.698	635.488	554.045	513.679
PC(32:2)	94.081	63.7052	58.7663	86.4051	72.3155	81.2111	80.3051	71.8615	54.3059	59.7833
PC(32:3)	3.55951	2.04428	1.46045	7.09753	5.57388	2.90453	2.29974	2.50217	1.94273	1.76055
PC(34:1)	1505.69	1296.53	1208.35	1731.3	1529.46	1062.74	1015.88	993.716	1026.2	969.907
PC(34:2)	220.475	171.988	165.439	378.398	313.956	170.392	156.451	144.11	118.965	122.261
PC(34:3)	19.651	13.0013	12.2987	32.0874	27.7408	16.9114	16.779	14.9312	10.4565	9.15365
PC(34:4)	1.27263	0.700626	0.651797	3.84675	3.38028	0.963975	0.5215	0.267407	0.624948	0.686607
PC(36:1)	158.828	143.774	123.518	423.546	400.742	108.894	94.9614	90.9259	93.4933	83.0605
PC(36:2)	175.628	146.681	132.376	525.074	507.656	118.035	108.288	105.207	77.492	99.1156
PC(36:3)	135.158	105.905	94.9424	163.268	149.273	106.644	87.8819	86.1557	59.4681	53.4897
PC(36:4)	113.491	84.1177	72.8323	291.82	270.612	97.6715	79.5993	81.8066	128.678	126.135
PC(36:5)	6.53647	3.90033	3.83119	19.7816	18.0957	5.49776	4.45559	4.34773	5.38204	5.42259
PC(36:6)	0.363037	0.685901	0.588549	0.844664	0.67372	0.278808	0.499202	0.351514	0.431742	0.329276
PC(38:1)	5.15049	5.15011	4.66262	34.3175	30.0998	3.81262	3.71998	3.41212	2.48882	2.21101
PC(38:2)	20.1782	16.8394	14.3186	46.4277	48.5075	15.5627	12.6264	11.6431	4.71444	4.10839
PC(38:3)	143.111	124.454	106.764	161.304	155.548	111.691	88.5381	88.0495	60.8055	57.5207
PC(38:4)	142.146	110.942	94.2885	339.294	307.598	112.412	93.7815	91.9301	123.05	115.996
PC(38:5)	80.0325	54.5568	51.8657	123.52	122.86	59.7063	51.2471	46.1679	43.3304	42.6782
PC(38:6)	44.5656	31.5977	30.3276	39.1564	41.9564	28.2997	26.7669	23.8764	12.5584	12.9145
PC(38:7)	1.36179	0.543589	0.49279	0.843285	0.713037	0.56146	0.489799	0.329828	0.355026	0.34707
PC(40:3)	18.1819	0.742943	0.737344	0.637839	0.893102	12.814	1.05927	0.854645	0.509431	1.00733
PC(40:4)	24.2831	24.0075	19.8473	65.8496	61.0665	19.874	17.6334	15.3644	18.4897	18.4002
PC(40:5)	32.6152	26.6424	24.5457	97.5105	93.1092	22.916	19.6226	19.7684	16.2878	16.2908
PC(40:6)	31.1826	23.0087	18.9156	47.5589	45.859	20.7626	15.5969	15.4942	7.82767	6.96567
PC(40:7)	5.84693	3.34411	3.42536	6.24256	5.11409	4.30082	2.77648	2.73857	1.77468	1.27042
PE(30:0)	0.0783902	0.108092	0.0815158	0.11878	0.116398	0.0260526	0.67876	0.770007	0.112843	0.114483
PE(32:0)	0.258229	0.316867	0.403972	0.506502	0.462439	0.119073	0.787847	0.877594	0.321148	0.335096
PE(32:1)	2.11164	1.9365	2.22963	1.8591	1.81355	1.21423	5.27129	5.36834	1.45555	1.30334
PE(32:2)	0.457079	0.444677	0.348402	0.305031	0.435163	0.287305	0.668622	0.754134	0.375947	0.349479
PE(34:1)	12.2753	13.3955	14.5168	14.0787	14.1456	6.79551	11.945	12.0624	7.66568	7.6192
PE(34:2)	3.08437	2.94566	3.38345	3.64206	3.69054	1.78193	8.66292	8.56447	1.83653	2.10922
PE(36:1)	10.5267	12.1091	13.4823	15.9592	16.4165	7.39215	10.8186	9.32179	9.12158	7.85551
PE(36:2)	9.19757	10.5416	11.3777	12.3948	11.4682	5.89616	10.0129	9.03889	6.03905	6.24695
PE(36:3)	2.1841	2.02222	2.19465	1.71808	1.75889	1.4844	2.01957	2.05883	1.03552	1.36142
PE(36:4)	3.71797	3.7062	3.84095	6.97811	6.37743	2.76488	3.52941	4.13952	4.1101	5.08741
PE(36:5)	0.411813	0.379625	0.296699	1.17103	1.05303	0.320791	0.351109	0.374106	0.363381	0.422878
PE(38:1)	0.19039	0.195872	0.274991	0.288398	0.259693	0.12592	0.221313	0.16119	0.0961616	0.106876
PE(38:2)	0.94607	1.00085	1.16275	0.645281	0.669117	0.625056	0.951902	0.793458	0.4908	0.399503
PE(38:3)	9.58232	11.0184	11.2743	2.81388	2.98659	6.81946	8.86472	10.2116	4.72821	4.47814
PE(38:4)	16.4571	16.6474	18.4768	31.5058	36.8694	13.6639	18.4158	18.4625	25.4706	26.8946
PE(38:5)	6.87699	6.41416	6.61265	12.143	12.1921	5.26597	6.79606	7.01141	5.30227	5.74715
PE(38:6)	5.75039	5.57083	5.93845	6.16634	5.2761	3.84135	5.11046	5.10758	1.91841	1.9266
PE(38:7)	0.402766	0.258391	0.291844	0.381376	0.466473	0.201494	0.247132	0.271422	0.0529906	0.0429782
PE(40:3)	3.97793	4.31374	4.31451	1.14594	1.37238	2.84449	4.09779	4.07814	2.45804	2.54921
PE(40:4)	5.57555	6.30732	6.45993	10.0481	10.0458	4.08546	5.63409	5.10285	5.68868	5.7028
PE(40:5)	6.16586	6.48321	7.18099	12.1779	13.1275	4.79801	6.28233	6.66025	4.26225	4.61348
PE(40:6)	6.59454	7.12456	7.364	7.93514	8.30497	5.5167	7.00068	7.25606	3.2637	2.99064
PE(40:7)	3.22868	2.87633	2.72875	2.95481	3.09666	2.53369	3.0109	3.21399	0.822141	0.923292
PE(40:8)	0.114426	0.0167867	0.0165838	0.0751627	0.0820288	0.0637446	0.0300185	0.0198856	0.0125603	0.0169053
PE(42:3)	0.0478792	0.0357871	0.0331643	0.0237036	0.0482859	0.00896874	0.0467404	0.0379659	0.0310857	0.0372597
PE(42:4)	0.174931	0.116953	0.0995266	0.0541979	0.127839	0.0875545	0.0597779	0.135736	0.0579105	0.0963819
PE(42:5)	0.232069	0.235431	0.18178	0.355222	0.341144	0.136406	0.161369	0.251778	0.138395	0.141709
PE(42:6)	0.208316	0.118409	0.178505	0.182472	0.156327	0.121383	0.0603234	0.149875	0.0644602	0.0241645
PE(42:7)	0.120396	0.0148641	0.0186131	0.0287057	0.0351492	0.0903327	0.0263523	0.0272569	0.0108797	0.0116026
PE(48:8)	0.0731207	0.0338813	0.0231763	0.01293	0.0343755	0.0235563	0.0247802	0.0378757	0.00981357	0.0228859
PI(32:1)	0.255007	0.0210921	0.0219883	0.165505	0.254815	0.217124	0.0440581	0.05247	0.0192799	0.0459175
PI(34:1)	1.66516	0.72153	0.633477	3.38023	2.28283	0.664522	0.673494	0.56881	0.591963	0.464652
PI(36:1)	0.784176	0.342644	0.307202	4.57747	4.20118	0.207083	0.193625	0.209722	0.399984	0.322472
PI(36:2)	1.13657	0.691253	0.880993	4.91867	4.62495	0.501166	0.67983	0.656242	0.913721	0.707532
PI(36:3)	3.14762	1.67437	2.08288	2.1599	1.61607	1.3249	1.04061	1.22125	0.668589	0.908223
PI(36:4)	3.303	1.93117	1.99848	5.38198	5.02096	1.28858	2.34445	2.015	2.67068	2.86563
PI(36:5)	0.0551972	0.0315897	0.0270109	0.255565	0.244405	0.0166718	0.0431866	0.0338129	0.0352383	0.0420718
PI(38:3)	9.05907	6.56814	5.66443	9.31285	8.88742	3.8122	5.12773	5.09822	2.78034	2.57823
PI(38:4)	20.3903	14.7906	14.9774	47.1086	33.7553	7.82591	13.0887	12.4659	16.5721	15.7258
PI(38:5)	3.8548	2.56935	2.50628	7.2355	5.91536	1.54426	2.3575	2.13671	2.07255	2.8227
PI(38:6)	0.250722	0.153972	0.140852	0.38336	0.334961	0.0921917	0.108716	0.0956815	0.0366188	0.0429934
PI(40:4)	0.429798	0.197982	0.250644	1.25645	1.22178	0.118179	0.169882	0.150139	0.199113	0.196221
PI(40:5)	0.788938	0.451745	0.305095	2.48591	2.00375	0.19968	0.286794	0.22257	0.193649	0.155599
PI(40:6)	0.52489	0.308822	0.271099	0.639887	0.597482	0.137194	0.157151	0.198235	0.0939922	0.0847781
PI(40:7)	0.0824491	0.0855707	0.0835406	0.0719944	0.0568543	0.021004	0.0817642	0.067174	0.000971128	0.00121123
PI(40:9)	0.034974	0.0261277	0.0154418	0.0517862	0.0328228	0.0137494	0.0315287	0.0426474	0.0337704	0.0321772
PI(42:10)	0.035509	0.0211552	0.0253671	0.042027	0.0182554	0.0157093	0.0453235	0.0344822	0.0341396	0.0165804
PS(32:1)	0.840811	1.13068	1.13494	0.210563	2.38982	0.898891	0.22591	1.36878	0.522822	0.63533
PS(34:1)	14.9656	17.4495	33.3351	11.3484	42.2495	9.04944	14.0784	11.3428	7.40701	7.93403
PS(34:2)	2.13762	1.44419	1.14346	0.619243	3.72548	1.36951	0.745449	1.73702	0.965186	0.493112
PS(36:1)	39.3948	30.0971	48.022	41.5949	125.387	34.6351	15.117	12.8187	15.7467	21.3255
PS(36:2)	6.52495	3.67595	5.69176	3.23984	13.0052	6.05861	6.42463	3.1981	3.41786	3.58308
PS(36:4)	2.98447	4.37806	7.53036	4.43317	14.1329	1.88153	3.66453	3.54087	4.45006	3.52861
PS(38:1)	0.328899	0.0790022	0.393329	1.82133	1.20599	0.247933	0.3803	0.506021	1.34868	0.653512
PS(38:2)	2.02712	1.14374	0.501043	0.790076	1.31555	1.58664	0.706553	0.58838	0.740046	0.749484
PS(38:3)	10.5936	5.05775	7.04941	2.63173	4.90999	8.68799	5.51031	4.37042	0.513245	2.57715
PS(38:4)	22.2239	31.3765	33.9007	42.6959	154.546	16.2797	24.2882	10.5125	34.42	30.1668
PS(38:5)	2.4572	22.7584	12.6764	19.9407	31.2188	1.98992	18.9394	16.896	24.3317	24.7514
PS(38:6)	1.0756	0.165264	0.324051	0.416391	0.64092	0.420405	-0.0133348	0.235153	0.176197	-0.0281325
PS(40:3)	7.49667	5.75459	5.47075	1.66934	2.72201	5.98796	2.35326	6.0525	3.27854	3.04978
PS(40:4)	7.19161	4.02692	6.29472	5.54822	31.7121	5.12267	3.26718	5.34044	4.24523	4.98953
PS(40:5)	14.4655	7.22437	9.42035	15.9026	44.5473	11.0599	8.30428	9.28924	5.69678	3.62548
PS(40:6)	21.5462	17.9114	19.6658	7.49589	33.7474	14.0374	12.4578	11.7574	3.53208	2.77358
PS(40:7)	3.80082	3.16718	3.29161	4.97569	4.85096	2.67699	0.5853	0.958661	0.871799	4.42693
PS(42:7)	1.2201	0.887437	0.851421	1.61642	2.24753	0.702513	0.24557	0.507774	1.64229	1.08524
PS(42:8)	1.66376	0.437296	0.566877	1.46981	4.37181	1.44014	0.809933	0.2382	0.71305	0.231624
PS(42:9)	3.11239	1.22794	1.57032	0.273575	1.43858	1.53721	1.21599	1.23438	0.147778	0.0187717

## Sheet: Fig. 1i
Figure 1j contains 2 WB: the uppr one is anative gel shown first		Fig. 1j upper image
																				Figure 1i-upper image is a native gel
																				Primary antibody: goat anti-ApoE, Millipore #178479, 1:4000 in 5% skim milk
																				Secondary antibody: mouse anti-goat, Santa Cruz #sc-2354, 1:3000 in 5% skim milk
																				All of the original markers (in dark grey) and particularly markers 9.6 and 8.6 are clearly visible. The pencil marks were placed over the original markers on the X-ray film
																				the first 4 bands on the right of the ladder were used for Fig. 1j
	Figure 1i-lower image is SDS gel																			Figure 1i-lower image is SDS gel
																				Primary antibody: goat anti-ApoE, Millipore #178479, 1:4000 in 5% skim milk
																				Secondary antibody: mouse anti-goat, Santa Cruz #sc-2354, 1:3000 in 5% skim milk
																				All of the original markers (in dark grey) are visible under the marks writen in photosho.
																				the bands used for Fig. 1j are the first 4 on the left from the middle Seeblue ladder: for E3 are 2 X E3/ABCA1+/+ and for E4 are 2XE4/ABCA1+/+.
																				the bands

## Sheet: Fig. 2b
Aβ			scrambled Aβ
Veh	APOE3	APOE4	Veh	APOE3	APOE4
30.2	85.7	34.5	69.8	56.3	59.2
13.7	66.8	42.7	61.5	21.2	100
0	36.1	48.9	29.9	29.4	84.5
21.9	63.5	58	49	100	66.4
44.8	85.8	58	62.1	67.8	63.9
19.5	51.9	54.9	69.6	53.7	86.2
35.9	84.6	58	85.6	95.5	60
31.8	100	73.4	58.3	48.5
53	80.9	57.9	65.5
51.5	84.8	73.8
44.4	100	56.8
	51.4

## Sheet: Fig. 2c
Aβ			scrambled Aβ
Veh	APOE3	APOE4	Veh	APOE3	APOE4
30.7	84.3	66.6	64	64.9	47.4
43.7	80.6	46.5	87.5	66	61.7
43	79.3	42.9	72.7	71.1	64.4
50.2	78.8	47.2	77.8	72.8	79.8
44.8	50.1	23.8	80	90.6	53.8
42.3	87.5	38.1	91.2	84.1	77.5
53	62.5	84.4	90.5	62.6	77.4
35.8	86.7	84	78.1	87.6	73.9
62.2	78.8	78.3	64.6
37.7	75	46.3
31.2	61.7	83.6
16.1	57.9
41.7

## Sheet: Fig. 2i
AβE3																																						AβE4
211.42	254.44	147.57	173.31	325.09	234.12	156.85	171.88	124.03	147.94	96.12	94.45	196.67	102.07	148.54	230.7	203.05	400.86	178.67	281.15	172.58	173.26	187.43	152.05	156.31	132.76													77.3	109.79	161.93	213.85	188.61	77.64	161.57	54.24	190.82	60.13	100.8	161.1
200.39	181.74	184.02	240.58	222.21	223.56	127.85	88.16	178.66	89.66	150.4	173.56	215.13	125.98	96.1	95.79	199.55	227.99	236.33	180.44	170.4	161.28	166.92	113.2	95.41	238.87	94.01	91.25	160.94	85.34	184.36	130.43	127.4	145.51					240.97	182.28	116.21	98	200.64	186.24	115.77	217.48	305.36	136.71	123.9	169.05
165.04	204.26	194.48	144.16	134.46	246.09	274.56	220.02	176.04	229.35	221.67	161.47	286.76	239.98	165.48	272.03	228.91	169.32	241.47	270.66	336.22	214.12	197.08	368.88	196.99	282.28	186.86	292.93	156.61	228.8	243.33	211.85	227.86						258.51	309.5	237.29	194.4	216.38	186.93	203.02	147.3	207.44	228.72	215.39	144.5
266.9	235.32	201.81	52.95	121.03	253.01	109.89	205.91	334.59	160.9	162.35	104.58	165.15	217.5	130.78	267.49	288.46	259.19	159.68	202.51	177.93	257.2	113.78	239.63	217.02	289.29	238.8	207.63	260.26	158.25	167.94	210.68	219.52	284.26	164.7	112.21	274.29		314.09	276.08	265.27	212.74	241.16	264.4	152.46	211.01	242.87	208.17	107.32	115.08
369.96	338.59	248.71	222.53	234.06	217.04	311.46	249.36	241.49	279.21	291.99	341.51	211.64	156.24	219.37	200.94	114.17	141.14	165.24	176.25	150.32	209.34	120.24	166.96	103.74	146.14	45.6	248.02	201.15	201.3	157.45	264.22							173.01	128.81	150.39	133.16	132.2	122.49	179.08	169.45	144.66	89.66	220.78	250.81
336.65	205.41	298.84	165.71	245.17	308.68	241.24	216.13	244.79	282.34	217.64	221.49	177.24	330.17	212.91	235.56	223.42	192.43	155.45	238.52	357.12	170.23																	131.33	139.57	127.73	125.16	193.86	139.81	168.86	134.96	180.16	209.93	123.58	131.98
301.93	201.55	87.83	225.49	128.25	198.41	171.99	206.18	215.24	169.27	145.3	161.73	157.57	219.7	206.94	177.9	177.21	214.29	229.25	239.63	177.35	193.94	211.58	161.38	200.02	244.36	193.58	222.85	211.59	253.6	248.48	130.41							293.48	310.49	144.82	184.88	226.26	238.34	212.26	146.47	183.51	221.03	207.05	223.12
449.77	151.03	185.74	205.54	230.1	340.3	230.21	268.89	250.43	484.98	377.52	281.59	236.82	419.21	356.92	318.98	270.89	358.32	270.68	208.89	208.02	127.24	250.54	164.12	382.4	171.72	213.27	225.77	233.84	188.48	304.14	324.74							196.11	186.82	164.36	155.44	116.49	203.52	167.1	162.87	162.87	208.79	330.86	247.33
211.18	309.93	140.61	285.54	153.29	340.83	283.97	359.81	529.03	331.31	226.09	231.28	322.69	367.79	226.09	308.56	177.88	202.39	201.88	190.19	146.34	144.65	205.71	218.66	212.77	186.29	232.02	212.75	217.68
[truncated: 26 more columns]

## Sheet: Fig. 2j
AβE3																																						AβE4
15	10	5	8	11	15	10	12	7	5	5	5	11	7	8	13	6	16	5	11	5	5	11	12	8	7													4	4	8	10	11	4	7	4	12	4	5	9
11	6	11	20	16	13	7	3	13	4	5	12	15	6	5	6	15	10	12	6	10	11	7	6	2	12	3	4	6	2	11	5	9	8					18	11	5	6	6	8	4	9	10	8	8	7
9	14	18	6	6	15	15	10	9	14	13	8	14	12	8	12	12	10	12	17	17	9	11	25	7	14	6	17	10	14	11	12	11						12	15	14	9	13	12	10	4	9	12	8	9
18	10	10	3	3	22	10	12	17	5	8	5	8	16	7	17	11	14	8	9	12	9	7	13	11	11	9	8	13	11	6	6	11	14	6	5	14		18	16	13	13	12	13	10	12	11	16	5	8
24	18	13	15	13	9	18	10	8	19	19	28	12	5	13	9	6	8	10	10	9	9	7	9	6	8	3	11	8	9	5	19							7	5	9	5	4	6	12	8	7	3	12	11
19	12	17	6	13	16	12	10	5	11	9	8	10	17	12	8	14	9	11	13	14	9																	5	7	4	5	15	10	9	9	10	14	8	5
20	14	4	12	8	13	6	9	15	9	6	9	7	9	8	12	11	7	12	14	6	11	10	7	13	12	9	14	9	17	17	7							15	18	8	12	12	12	13	6	8	12	11	11
34	7	13	12	17	18	17	20	13	29	32	27	15	35	13	20	17	31	17	15	14	6	15	9	26	9	14	18	18	13	16	20							7	12	5	5	7	7	8	5	5	12	26	16
12	26	11	24	10	25	17	21	27	22	14	20	14	17	14	19	13	11	11	9	10	10	10	11	10	16	14	11	17
[truncated: 26 more columns]

## Sheet: Fig. 2l
AβE3				AβE4
3.03	1.99	1.45	2.22	2.27	1.11	0.86	0.98
4.56	2.9	1.61	3.2	1.98	0.62	1.07	2.24
3.64	2.77	2.05	2.82	0.71	0.08	0	0.34
5.2	3.57	2.58	4.36	1.33	1.67	1.66	1.8
4.6	7.2	3.63	4.98	0.71	0.18	0.12	0.43
2.43	1.14	0.97	1.48	4.28	1.83	1.18	3.55
3.27	1.46	2.27	4.38	1.49	0.91	1.22	1.92

## Sheet: Fig. 2m
AβE3	AβE4
705.41	433.852
657.938	558.838
615.677	605.957
630.729	483.26
648.092	527.38
620.626	538.018
587.35	530.367

[truncated: 21 more sheets: Fig. 3b, Fig. 3c, Fig. 3e, Fig. 3f, Fig. 6f, Fig. 6g, Fig. 7e, Suppl. 1k, Suppl. 1l-m, Suppl. 2b, Suppl. 2c, Suppl. 2d, Suppl. 2e, Suppl. 2f, Suppl. 3b, Suppl. 3d , Suppl. 3e, Suppl. 3f, Suppl. 4e, Suppl. 5d …]
